# Supplementary material for: Integrated transcriptome, small RNA and degradome sequencing approaches proffer insights into chlorogenic acid biosynthesis in leafy sweet potato
Source: PLoS One. 2021 Jan 22;16(1):e0245266. doi: 10.1371/journal.pone.0245266 (PMC7822329; doi:10.1371/journal.pone.0245266)
Supplement: S1 Table — (XLSX) [file pone.0245266.s001.xlsx]

## Sheet: mRNA and miRNA Primer
Table S11 The primer sequence information of mRNAs and miRNAs for qRT-PCR analyses
Gene	Forward primer(5'-3')	Reverse primer(5'-3')
β-Actin	AGCAGCATGAAGATTAAGGTTGTAGCAC	TGGAAAATTAGAAGCACTTCCTGTGAAC
HCT	AAGAGAATCCACGGCGCT	CTAGTCCAGCTGTTGATG
CCoAOMT	GAGGATGGAAAGATATTGGC	TGCCATGGTTCTTTGGAT
CCR	CGATGTGGTTGAGATTTTGG	GGCTCTTTACAGTCTCATAC
SDH	AATCCCTCATAAGGAAGCAGC	ACTTGGCCTCCGTATGATTGT
G6PDH-1	GATGTCCGAAATGAAAAGGTG	CGTGTCTGAACTGAACCCTGA
G6PDH-2	AAGCAACCTGGACTGGAAATG	CTGGAATGGTAACCCCTTGAT
miRNA	Forward primer(5'-3')	Reverse primer(5'-3')
Nov-m2294-5p	ACACTCCAGCTGGGGGTTTGTGCGTGAAT	CTCAACTGGTGTCGTGGAGTCGGCAATTCAGTTGAGCGTCAGAT
Nov-m3917-3p	ACACTCCAGCTGGGGACCTTGGGTTGCGG	CTCAACTGGTGTCGTGGAGTCGGCAATTCAGTTG AGGATAATCC
Nov-m4613-3p	ACACTCCAGCTGGGATTTTTGAATGGAAGACT	CTCAACTGGTGTCGTGGAGTCGGCAATTCAGTTG
sly-miR168a-5p	ACACTCCAGCTGGGTCGCTTGGTGCAGGT	CTCAACTGGTGTCGTGGAGTCGGCAATTCAGTTG AGGTCCCGAC
stu-miR156e	ACACTCCAGCTGGGTGACAGAAGAGAGT	CTCAACTGGTGTCGTGGAGTCGGCAATTCAGTTGAGGTGCTCAC
tcc-miR530a	ACACTCCAGCTGGGTGCATTTGCACCTG	CTCAACTGGTGTCGTGGAGTCGGCAATTCAGTTG AGGAGGTGCA
