# Supplementary material for: Integrated transcriptome, small RNA and degradome sequencing approaches proffer insights into chlorogenic acid biosynthesis in leafy sweet potato
Source: PLoS One. 2021 Jan 22;16(1):e0245266. doi: 10.1371/journal.pone.0245266 (PMC7822329; doi:10.1371/journal.pone.0245266)
Supplement: S2 Table — (XLSX) [file pone.0245266.s002.xlsx]

## Sheet: DEGs_list
Table S1 DEGs identified across the four combinations
gene_id	FS2 vs. FS1	ES2 vs. ES1	FS2 vs. ES2	FS1 vs. ES1	sum
	4482	2322	2743	1315	6961
itb10g03980	no	no	yes	no	1
itb04g08990	no	no	yes	yes	2
itb12g23940	yes	no	no	no	1
itb06g09470	yes	yes	no	yes	3
itb10g01630	yes	no	yes	no	2
itb04g33620	no	no	yes	no	1
itb01g11500	yes	no	no	no	1
itb09g05990	yes	yes	yes	no	3
itb01g21830	yes	yes	no	yes	3
itb12g06710	yes	no	no	no	1
itb01g25860	yes	yes	no	no	2
itb13g22030	no	no	no	yes	1
itb11g02390	yes	yes	no	no	2
itb03g18650	yes	no	no	yes	2
itb14g05790	yes	no	yes	no	2
itb15g06670	no	yes	no	no	1
itb05g23370	yes	no	no	no	1
itb02g11170	yes	no	yes	no	2
itb09g05660	yes	yes	no	no	2
itb02g04840	no	no	yes	no	1
itb01g14250	no	no	yes	yes	2
itb06g24910	yes	no	yes	no	2
itb14g13110	yes	yes	no	no	2
itb14g17600	no	no	no	yes	1
itb13g25680	yes	no	no	no	1
itb04g16820	yes	no	no	no	1
itb09g13060	yes	no	no	no	1
itb06g18820	no	yes	no	yes	2
itb03g08770	yes	yes	no	no	2
itb04g01310	no	no	yes	yes	2
itb12g00400	yes	yes	no	no	2
itb07g03170	yes	yes	no	no	2
itb05g00370	yes	no	no	no	1
itb03g06830	yes	yes	no	no	2
itb10g03180	yes	no	no	no	1
itb13g01050	yes	yes	yes	yes	4
itb11g09010	yes	yes	no	no	2
itb05g01020	yes	yes	yes	no	3
itb01g14870	no	no	yes	no	1
itb04g21200	yes	no	no	no	1
itb05g20110	yes	no	no	no	1
itb01g21300	yes	no	yes	no	2
itb06g12150	yes	no	yes	no	2
itb12g06800	yes	yes	yes	no	3
itb11g13230	no	no	yes	yes	2
itb01g21910	yes	yes	no	yes	3
itb12g28030	yes	no	yes	no	2
itb14g08750	yes	no	no	no	1
itb11g11850	yes	no	no	no	1
itb14g02360	yes	no	no	no	1
itb10g16510	no	no	no	yes	1
itb08g06350	yes	no	no	no	1
itb01g27680	yes	no	yes	no	2
itb08g01370	yes	no	no	no	1
itb14g00210	no	no	yes	no	1
itb12g20550	yes	no	yes	no	2
itb02g26100	yes	no	yes	no	2
itb15g02150	yes	no	no	no	1
itb03g14300	yes	no	no	no	1
itb15g22690	yes	no	yes	no	2
itb01g00890	yes	no	no	no	1
itb10g21300	no	no	yes	yes	2
itb14g07420	no	no	yes	no	1
itb14g02480	no	yes	yes	no	2
itb04g08690	yes	no	no	no	1
itb02g05520	yes	no	no	no	1
itb15g10090	no	no	yes	yes	2
itb09g18150	no	no	no	yes	1
itb09g09630	yes	no	yes	no	2
itb02g02060	yes	no	yes	no	2
itb13g00890	yes	no	no	no	1
itb03g18000	no	no	yes	no	1
itb04g04500	no	no	no	yes	1
itb14g12230	yes	no	yes	no	2
itb05g04700	yes	yes	no	no	2
itb01g26330	yes	no	no	no	1
itb06g13200	yes	yes	no	no	2
itb01g02820	yes	no	no	no	1
itb06g05490	no	yes	no	no	1
itb04g29520	yes	yes	no	no	2
itb04g23520	yes	yes	no	no	2
itb15g11050	yes	yes	no	no	2
itb03g02030	no	no	yes	no	1
itb03g19880	no	no	no	yes	1
itb08g02800	no	no	yes	no	1
itb15g07330	yes	yes	yes	no	3
itb06g21000	yes	no	no	no	1
itb07g10060	no	no	yes	no	1
itb02g21370	no	no	yes	yes	2
itb12g19510	yes	no	no	no	1
itb01g32800	yes	no	yes	no	2
itb14g04010	yes	no	no	no	1
itb04g02040	yes	no	no	no	1
itb09g07100	yes	no	no	no	1
itb15g02810	yes	yes	no	no	2
itb02g16240	yes	no	no	no	1
itb11g22970	no	no	no	yes	1
itb15g09790	no	no	yes	yes	2
itb10g14200	yes	no	no	no	1
itb01g01850	yes	no	yes	yes	3
itb03g22330	yes	no	yes	no	2
itb03g21670	yes	no	no	no	1
itb12g18350	yes	no	no	no	1
itb13g03810	yes	no	yes	no	2
itb02g18770	yes	no	no	no	1
itb10g06000	no	no	no	yes	1
itb05g06750	no	no	yes	yes	2
itb10g25540	yes	yes	yes	no	3
itb02g12990	yes	no	no	no	1
itb15g06310	no	yes	no	yes	2
itb11g01810	yes	no	no	no	1
itb05g16230	yes	no	no	no	1
itb12g02960	yes	no	yes	no	2
itb02g25280	no	no	no	yes	1
itb10g04320	no	yes	yes	yes	3
itb12g08610	no	no	yes	no	1
itb01g25300	yes	no	no	no	1
itb01g09000	yes	no	no	no	1
itb09g04450	yes	no	no	no	1
itb03g09610	yes	yes	no	no	2
itb10g03860	yes	yes	no	no	2
itb07g13600	yes	yes	yes	no	3
itb07g06200	no	yes	no	no	1
itb03g20670	yes	yes	yes	no	3
itb12g07990	no	yes	yes	yes	3
itb02g25130	yes	no	no	no	1
itb15g03490	no	yes	no	no	1
itb10g13270	yes	yes	no	no	2
itb06g11180	yes	no	no	no	1
itb13g22770	no	no	yes	yes	2
itb13g22950	yes	no	no	no	1
itb12g05590	yes	yes	no	no	2
itb06g19200	yes	yes	no	no	2
itb04g14400	no	yes	no	no	1
itb13g19790	yes	yes	no	no	2
itb06g19750	no	no	yes	no	1
itb07g13740	no	yes	no	no	1
itb13g02630	no	no	yes	yes	2
itb10g13260	yes	no	yes	no	2
itb15g21580	no	no	yes	no	1
itb09g15950	no	yes	yes	no	2
itb13g12810	yes	no	no	no	1
itb05g03700	no	no	yes	yes	2
itb10g22010	no	no	yes	no	1
itb08g02990	yes	yes	no	no	2
itb09g10050	yes	yes	no	no	2
itb13g06390	yes	no	no	no	1
itb02g05310	yes	no	yes	yes	3
itb01g02000	yes	no	no	yes	2
itb07g04140	yes	no	yes	no	2
itb08g03110	no	yes	no	no	1
itb01g28140	yes	yes	no	no	2
itb12g01120	yes	no	no	no	1
itb06g07400	yes	no	yes	no	2
itb15g19850	no	no	yes	no	1
itb01g13140	yes	no	no	no	1
itb13g00770	yes	no	yes	no	2
itb12g04750	yes	no	no	no	1
itb12g24000	yes	yes	yes	no	3
itb09g25230	no	no	yes	no	1
itb05g20610	yes	yes	no	no	2
itb09g26980	yes	no	no	no	1
itb04g01100	no	no	yes	no	1
itb12g09700	no	no	yes	no	1
itb01g26430	yes	no	no	no	1
itb11g00700	no	no	yes	no	1
itb12g00610	no	yes	yes	no	2
itb11g12330	yes	no	no	no	1
itb07g04830	no	no	yes	no	1
itb12g01690	yes	yes	no	no	2
itb09g11900	yes	no	no	no	1
itb14g20460	no	yes	no	no	1
itb12g20780	yes	no	no	no	1
itb10g17580	yes	no	yes	no	2
itb02g06990	yes	yes	yes	no	3
itb14g06650	no	no	yes	no	1
itb10g11510	yes	no	no	no	1
itb10g00740	yes	no	no	no	1
itb13g15930	no	no	yes	yes	2
itb04g16490	no	no	no	yes	1
itb01g28530	yes	yes	no	no	2
itb10g25300	yes	no	no	no	1
itb08g01740	yes	no	no	no	1
itb13g04720	yes	no	yes	no	2
itb04g07620	no	no	no	yes	1
itb13g15680	yes	no	yes	no	2
itb07g01490	yes	no	no	no	1
itb02g04590	no	yes	yes	no	2
itb15g08200	yes	yes	no	no	2
itb13g09910	yes	no	no	no	1
itb11g08280	no	no	yes	yes	2
itb12g06610	yes	yes	no	no	2
itb07g11290	yes	yes	no	no	2
itb11g11040	yes	no	no	no	1
itb15g10510	yes	yes	no	no	2
itb11g06110	no	no	yes	no	1
itb11g04280	yes	no	no	no	1
itb01g03360	yes	no	no	no	1
itb15g23340	yes	no	no	no	1
itb12g19740	yes	yes	no	no	2
itb10g22650	no	yes	no	yes	2
itb09g03870	yes	yes	no	no	2
itb01g32080	yes	yes	no	no	2
itb14g15160	yes	no	no	no	1
itb11g12910	no	no	yes	yes	2
itb09g03700	yes	yes	no	yes	3
itb05g18150	yes	yes	no	no	2
itb03g03230	yes	no	no	no	1
itb07g14550	no	no	yes	no	1
itb14g18820	yes	no	no	no	1
itb09g04730	yes	no	no	no	1
itb09g16930	yes	no	no	no	1
itb12g02570	yes	no	yes	no	2
itb09g02470	yes	no	no	no	1
itb15g06870	yes	yes	no	no	2
itb02g15900	yes	no	no	no	1
itb07g17920	yes	no	no	no	1
itb11g23160	no	no	yes	no	1
itb10g24550	yes	no	no	no	1
itb10g16770	yes	no	no	no	1
itb13g16900	yes	yes	no	no	2
itb02g06680	yes	no	no	no	1
itb13g16300	yes	yes	yes	no	3
itb13g16650	yes	yes	no	no	2
itb14g11660	yes	no	yes	no	2
itb06g09080	yes	no	yes	no	2
itb02g05080	yes	yes	no	no	2
itb11g12530	no	no	yes	no	1
itb02g07810	no	yes	no	no	1
itb05g15790	yes	no	no	no	1
itb10g26020	no	no	yes	no	1
itb06g20740	yes	no	no	no	1
itb05g20660	no	yes	yes	no	2
itb04g23310	yes	yes	no	no	2
itb06g14740	yes	no	no	yes	2
itb02g10990	yes	yes	no	no	2
itb11g00280	yes	yes	yes	no	3
itb11g02820	yes	no	no	yes	2
itb04g31280	yes	no	no	no	1
itb12g21700	yes	yes	no	no	2
itb12g23920	yes	no	no	no	1
itb03g17740	yes	yes	no	no	2
itb01g34610	no	no	yes	no	1
itb08g13420	yes	no	no	no	1
itb03g09490	yes	yes	no	no	2
itb15g21260	no	no	yes	yes	2
itb14g09210	no	no	yes	no	1
itb07g12720	yes	no	no	no	1
itb12g03220	yes	no	no	no	1
itb08g07240	yes	no	no	no	1
itb02g01740	yes	yes	no	no	2
itb14g06210	no	yes	no	no	1
itb08g11480	yes	no	yes	no	2
itb06g11750	yes	no	yes	no	2
itb04g26920	yes	no	yes	no	2
itb11g19830	no	no	yes	no	1
itb01g20360	no	no	yes	no	1
itb08g03900	yes	no	no	no	1
itb14g10530	no	yes	no	no	1
itb04g17050	yes	no	yes	no	2
itb13g12150	yes	no	yes	yes	3
itb15g13190	yes	no	yes	no	2
itb03g29230	no	no	yes	no	1
itb13g26200	yes	no	no	no	1
itb03g21420	no	yes	no	no	1
itb14g01300	yes	yes	no	no	2
itb02g10500	yes	yes	no	no	2
itb06g23210	yes	no	no	no	1
itb11g01360	yes	no	no	no	1
itb05g20440	yes	no	yes	yes	3
itb03g23490	no	no	yes	no	1
itb13g06010	yes	no	yes	no	2
itb12g21880	no	no	no	yes	1
itb13g12480	yes	yes	no	no	2
itb03g24200	yes	no	no	no	1
itb02g01330	no	yes	no	no	1
itb10g02300	no	yes	no	no	1
itb01g21750	yes	yes	no	no	2
itb08g15270	yes	no	no	no	1
itb05g26860	yes	no	no	no	1
itb13g03010	yes	no	no	no	1
itb09g26510	yes	no	no	no	1
itb04g01370	no	no	yes	no	1
itb05g22150	yes	no	no	no	1
itb07g03150	yes	no	no	no	1
itb04g27540	yes	no	no	no	1
itb13g01700	no	no	yes	no	1
itb05g20130	yes	yes	no	no	2
itb15g08920	yes	no	no	yes	2
itb15g05340	yes	no	no	no	1
itb08g17420	yes	no	no	no	1
itb07g16720	no	no	yes	no	1
itb07g01790	yes	no	yes	no	2
itb06g20100	yes	yes	no	no	2
itb12g20570	yes	no	no	no	1
itb09g12350	yes	yes	no	no	2
itb02g15120	yes	no	no	no	1
itb06g06290	yes	no	no	no	1
itb07g02760	yes	yes	no	no	2
itb12g19430	yes	no	no	no	1
itb01g06050	no	no	yes	yes	2
itb09g23120	yes	yes	no	no	2
itb08g17440	no	no	yes	yes	2
itb02g07560	no	no	no	yes	1
itb04g03990	no	no	yes	no	1
itb05g02540	yes	no	no	yes	2
itb09g28110	yes	no	no	no	1
itb15g19040	yes	yes	no	no	2
itb12g05810	yes	no	no	no	1
itb11g00510	no	no	yes	no	1
itb04g32900	no	yes	yes	no	2
itb13g21630	no	yes	no	no	1
itb12g01480	no	yes	no	no	1
itb10g00680	yes	yes	no	no	2
itb12g19680	yes	no	no	no	1
itb05g02090	no	no	yes	yes	2
itb12g13900	yes	no	no	no	1
itb01g22180	yes	yes	yes	no	3
itb02g00550	no	yes	no	no	1
itb14g01540	yes	no	no	no	1
itb15g02990	no	no	yes	no	1
itb04g20350	no	yes	no	no	1
itb10g08510	no	no	yes	yes	2
itb15g09400	yes	no	no	no	1
itb03g18110	yes	no	no	no	1
itb14g03210	no	no	yes	no	1
itb03g15980	yes	yes	no	no	2
itb08g14990	no	no	yes	no	1
itb07g15010	yes	no	no	no	1
itb09g09610	no	no	yes	no	1
itb08g07360	yes	yes	no	no	2
itb04g13360	yes	yes	yes	no	3
itb02g09740	no	yes	yes	no	2
itb12g15080	yes	no	no	no	1
itb15g07160	no	no	yes	yes	2
itb09g07120	yes	yes	no	no	2
itb14g02540	yes	yes	yes	no	3
itb03g23300	yes	no	no	no	1
itb10g19340	no	no	yes	yes	2
itb03g09240	yes	no	no	no	1
itb12g16190	yes	yes	no	no	2
itb01g11980	yes	no	no	no	1
itb11g15510	no	no	yes	no	1
itb01g20590	yes	no	no	no	1
itb15g09200	yes	yes	no	no	2
itb03g03890	yes	yes	no	no	2
itb11g14600	yes	no	no	no	1
itb09g04690	yes	yes	yes	no	3
itb06g21570	yes	yes	no	no	2
itb13g15350	yes	no	yes	no	2
itb14g02890	no	yes	no	no	1
itb01g04610	no	no	yes	no	1
itb01g11180	yes	yes	no	no	2
itb08g15410	yes	no	no	no	1
itb10g04300	yes	yes	yes	no	3
itb06g14340	yes	no	no	yes	2
itb15g02690	no	no	yes	yes	2
itb07g05680	no	no	yes	no	1
itb03g19400	yes	no	no	no	1
itb01g10160	yes	yes	no	no	2
itb09g04470	no	no	yes	yes	2
itb04g05590	no	no	yes	yes	2
itb04g27220	no	no	yes	no	1
itb04g34000	no	no	yes	yes	2
itb15g06190	yes	yes	no	no	2
itb09g05870	yes	no	no	no	1
itb04g19120	yes	no	no	no	1
itb05g26490	yes	yes	no	no	2
itb01g31720	yes	yes	no	no	2
itb12g28220	yes	no	no	no	1
itb06g21680	yes	no	no	no	1
itb13g22750	no	no	yes	no	1
itb09g06760	no	yes	no	no	1
itb01g10290	no	no	yes	yes	2
itb04g05040	yes	yes	no	no	2
itb03g04840	yes	yes	no	no	2
itb14g05670	yes	no	no	no	1
itb01g34260	yes	no	no	no	1
itb13g17840	no	yes	no	no	1
itb05g07060	yes	yes	no	yes	3
itb13g00280	yes	yes	no	no	2
itb01g09020	yes	no	no	no	1
itb08g09490	yes	no	yes	no	2
itb15g04590	yes	no	no	yes	2
itb01g26630	no	no	yes	no	1
itb03g18750	no	no	yes	no	1
itb02g00210	yes	yes	no	no	2
itb07g06880	yes	no	no	no	1
itb15g06730	yes	yes	no	no	2
itb03g27940	no	no	yes	no	1
itb13g02530	yes	no	no	no	1
itb07g06540	yes	yes	no	no	2
itb11g09930	no	no	yes	yes	2
itb05g20630	yes	yes	no	no	2
itb07g08150	no	yes	no	no	1
itb12g09720	yes	no	yes	yes	3
itb13g24120	yes	yes	no	no	2
itb13g02280	no	yes	no	no	1
itb05g27720	yes	yes	yes	no	3
itb09g11920	yes	yes	no	no	2
itb09g00200	yes	yes	no	no	2
itb13g23090	no	no	no	yes	1
itb06g17620	yes	yes	no	no	2
itb02g13670	yes	no	no	no	1
itb13g15910	yes	no	no	no	1
itb08g03500	no	no	yes	no	1
itb03g21130	no	no	no	yes	1
itb02g04060	yes	no	yes	no	2
itb10g04940	yes	no	no	no	1
itb11g22430	yes	no	no	no	1
itb04g12280	no	no	no	yes	1
itb05g05600	no	no	yes	no	1
itb04g30190	yes	yes	no	no	2
itb13g01570	no	no	yes	yes	2
itb11g01050	no	no	yes	yes	2
itb03g19180	yes	no	yes	yes	3
itb04g28350	yes	yes	no	no	2
itb04g32130	no	no	yes	no	1
itb03g04540	yes	no	no	no	1
itb05g25440	yes	yes	no	no	2
itb12g26280	yes	no	no	no	1
itb14g03660	yes	yes	no	no	2
itb12g25450	no	no	yes	yes	2
itb01g33400	no	no	yes	yes	2
itb01g03340	yes	no	no	no	1
itb04g03290	yes	no	no	no	1
itb10g01520	no	no	yes	no	1
itb10g24360	yes	yes	no	no	2
itb01g29970	yes	no	no	no	1
itb15g11480	yes	no	no	no	1
itb06g18920	no	no	yes	no	1
itb02g23650	no	no	yes	yes	2
itb08g15160	yes	yes	no	no	2
itb15g00100	yes	yes	no	no	2
itb02g03590	yes	yes	yes	no	3
itb09g07800	yes	yes	yes	yes	4
itb06g13900	yes	no	no	no	1
itb14g15490	no	yes	no	no	1
itb02g06510	no	no	no	yes	1
itb06g22640	yes	yes	yes	no	3
itb14g11390	yes	yes	no	no	2
itb03g28650	no	no	yes	yes	2
itb01g35850	yes	no	no	no	1
itb10g20840	yes	no	no	no	1
itb01g05330	yes	no	no	no	1
itb10g18680	yes	yes	yes	yes	4
itb02g25380	yes	yes	no	no	2
itb04g06000	yes	no	no	no	1
itb15g21630	yes	no	no	no	1
itb02g15920	no	no	yes	no	1
itb01g11430	no	no	yes	yes	2
itb04g06550	yes	no	no	no	1
itb08g15380	yes	no	no	no	1
itb13g05470	yes	no	no	no	1
itb09g03580	yes	no	no	no	1
itb03g25450	yes	no	no	no	1
itb01g30980	no	no	yes	no	1
itb15g17500	yes	no	no	no	1
itb13g18890	yes	no	no	no	1
itb04g31110	no	no	no	yes	1
itb01g08410	yes	no	yes	yes	3
itb05g15000	no	no	yes	yes	2
itb10g23070	yes	yes	yes	yes	4
itb08g03690	yes	yes	no	no	2
itb04g23660	yes	no	no	no	1
itb11g03750	no	no	yes	yes	2
itb06g23660	yes	no	no	no	1
itb11g19090	no	no	yes	no	1
itb07g05470	yes	yes	no	no	2
itb10g19280	no	no	yes	no	1
itb15g07450	no	yes	no	no	1
itb12g23670	yes	no	no	no	1
itb01g16990	no	no	yes	no	1
itb11g07270	no	yes	no	no	1
itb12g23900	yes	yes	yes	no	3
itb05g15260	yes	yes	no	no	2
itb05g07470	yes	no	yes	no	2
itb12g03240	yes	no	yes	no	2
itb11g05690	yes	no	no	no	1
itb05g08440	yes	no	no	no	1
itb03g23510	yes	no	no	no	1
itb07g17100	yes	no	yes	no	2
itb12g11400	no	no	yes	no	1
itb02g08370	yes	yes	no	no	2
itb02g08800	yes	no	no	no	1
itb06g19500	yes	no	yes	no	2
itb09g04860	yes	no	no	yes	2
itb03g07420	yes	yes	no	no	2
itb03g29740	no	no	yes	no	1
itb04g33260	no	no	yes	no	1
itb10g02090	yes	no	no	no	1
itb14g01360	no	yes	no	no	1
itb06g23270	no	yes	no	yes	2
itb03g23470	yes	no	no	yes	2
itb08g07590	yes	no	yes	no	2
itb04g31800	yes	no	no	no	1
itb07g20710	no	no	yes	no	1
itb07g20240	yes	no	no	no	1
itb05g04110	no	no	yes	no	1
itb15g24240	no	no	yes	no	1
itb05g11580	no	no	yes	no	1
itb11g06580	yes	yes	yes	no	3
itb01g25530	yes	no	no	no	1
itb15g02600	no	no	yes	no	1
itb06g06900	yes	yes	yes	yes	4
itb10g02320	no	yes	no	no	1
itb04g01350	no	no	yes	no	1
itb09g04310	yes	yes	no	yes	3
itb05g10980	no	no	yes	no	1
itb07g06740	yes	no	no	no	1
itb04g21530	yes	yes	no	no	2
itb04g21240	no	yes	no	no	1
itb06g23890	no	yes	no	no	1
itb03g11370	yes	yes	no	no	2
itb02g15490	no	no	yes	yes	2
itb01g29190	yes	no	no	no	1
itb12g06840	yes	yes	no	no	2
itb05g24890	yes	no	no	no	1
itb02g03600	no	no	yes	no	1
itb07g01150	yes	yes	no	no	2
itb13g24590	yes	yes	no	no	2
itb02g17430	yes	no	no	no	1
itb09g12370	no	no	yes	no	1
itb07g19220	no	no	yes	no	1
itb06g20120	no	yes	no	no	1
itb04g04090	yes	no	yes	no	2
itb02g23460	no	yes	no	no	1
itb11g21150	no	yes	no	no	1
itb03g10390	no	no	yes	no	1
itb05g17510	no	no	yes	no	1
itb01g02630	yes	no	no	no	1
itb07g22650	yes	no	yes	no	2
itb05g01060	yes	no	yes	yes	3
itb11g03030	no	yes	no	yes	2
itb01g27970	yes	yes	no	yes	3
itb03g22220	no	no	yes	yes	2
itb06g13240	no	yes	no	no	1
itb09g22670	yes	no	no	no	1
itb01g26370	no	yes	no	yes	2
itb11g07860	yes	no	no	no	1
itb03g15510	no	yes	no	no	1
itb12g17220	yes	yes	no	no	2
itb03g04220	yes	yes	no	no	2
itb15g01190	no	yes	no	no	1
itb07g09160	yes	no	no	no	1
itb04g29560	yes	yes	no	no	2
itb12g10920	yes	yes	no	no	2
itb11g08090	yes	no	no	yes	2
itb04g28160	yes	yes	no	no	2
itb05g12830	yes	no	no	no	1
itb07g11480	no	no	yes	no	1
itb04g11900	no	no	no	yes	1
itb07g18170	yes	no	no	no	1
itb12g22080	no	no	no	yes	1
itb11g02630	yes	no	no	no	1
itb14g03580	yes	no	yes	no	2
itb14g16600	no	no	yes	yes	2
itb14g08910	yes	no	no	no	1
itb03g24620	no	no	yes	yes	2
itb03g05790	no	yes	no	no	1
itb04g06760	yes	no	no	no	1
itb00g01920	yes	no	no	no	1
itb07g11730	no	no	yes	no	1
itb02g09760	yes	no	no	no	1
itb14g01690	no	no	yes	yes	2
itb07g05040	no	yes	yes	yes	3
itb03g26170	yes	yes	no	no	2
itb02g06720	yes	no	no	no	1
itb09g29660	yes	yes	yes	no	3
itb02g16200	yes	no	yes	no	2
itb11g22930	no	no	no	yes	1
itb03g01470	yes	yes	no	no	2
itb07g10280	yes	yes	no	no	2
itb01g08060	no	yes	no	no	1
itb03g24010	yes	yes	no	no	2
itb01g27020	no	no	yes	no	1
itb12g16170	yes	yes	yes	no	3
itb09g28390	yes	no	no	no	1
itb03g08010	no	no	no	yes	1
itb15g11010	yes	yes	no	no	2
itb10g02660	no	yes	no	no	1
itb09g06020	yes	yes	no	no	2
itb01g07940	no	yes	no	no	1
itb04g31630	yes	yes	no	yes	3
itb09g29910	yes	no	no	no	1
itb06g03990	no	no	yes	no	1
itb11g19170	no	no	no	yes	1
itb13g15370	yes	no	no	no	1
itb09g04670	yes	no	no	no	1
itb01g35110	no	no	yes	no	1
itb05g06240	no	yes	no	no	1
itb01g03880	yes	no	yes	no	2
itb07g13390	no	no	yes	no	1
itb06g22780	no	no	yes	no	1
itb03g12870	no	yes	no	no	1
itb09g09080	no	no	no	yes	1
itb10g04360	no	no	yes	no	1
itb14g04050	no	no	yes	no	1
itb11g18430	yes	no	no	no	1
itb05g26120	yes	no	yes	no	2
itb10g05360	yes	yes	no	no	2
itb07g11860	no	no	yes	no	1
itb03g18820	yes	no	yes	no	2
itb09g04410	yes	yes	no	no	2
itb14g00770	yes	no	yes	no	2
itb10g13040	yes	yes	no	no	2
itb03g20630	no	yes	no	no	1
itb08g04920	no	yes	yes	no	2
itb09g11050	no	no	yes	no	1
itb13g23570	yes	no	no	no	1
itb13g25500	yes	yes	yes	yes	4
itb06g19710	yes	no	no	no	1
itb13g16440	yes	yes	yes	no	3
itb02g00390	yes	yes	no	yes	3
itb01g08930	yes	yes	yes	no	3
itb02g02720	no	yes	no	no	1
itb12g19800	yes	yes	no	no	2
itb15g10830	yes	no	yes	no	2
itb07g21630	no	yes	no	no	1
itb04g23120	yes	no	no	no	1
itb08g03060	no	yes	no	no	1
itb05g03030	no	no	yes	yes	2
itb01g05540	yes	yes	no	no	2
itb11g05570	no	no	yes	yes	2
itb02g11900	yes	yes	yes	no	3
itb13g08760	yes	no	no	no	1
itb12g09290	no	no	no	yes	1
itb01g26960	no	no	yes	yes	2
itb11g21300	yes	no	no	no	1
itb09g26490	no	no	yes	no	1
itb03g06790	yes	no	no	no	1
itb10g03750	yes	yes	yes	no	3
itb06g16470	no	no	yes	no	1
itb11g07510	yes	yes	no	no	2
itb01g20750	yes	no	no	no	1
itb12g20040	no	no	yes	no	1
itb05g17090	no	no	yes	yes	2
itb15g02410	yes	no	no	no	1
itb12g04710	yes	no	no	no	1
itb07g02430	yes	no	no	yes	2
itb04g11480	no	no	yes	yes	2
itb01g31740	no	no	no	yes	1
itb15g04710	yes	no	no	no	1
itb13g24100	no	no	yes	yes	2
itb01g03660	yes	no	yes	no	2
itb08g05320	no	no	yes	yes	2
itb05g23180	yes	yes	no	no	2
itb02g11300	no	no	yes	no	1
itb08g07780	yes	yes	no	no	2
itb09g01420	yes	yes	no	no	2
itb07g16910	no	no	yes	no	1
itb13g01370	no	no	yes	no	1
itb15g09350	no	no	yes	yes	2
itb15g23710	no	no	yes	no	1
itb04g09710	yes	yes	no	yes	3
itb04g04390	no	yes	no	no	1
itb03g00790	no	yes	no	no	1
itb11g22450	yes	yes	no	no	2
itb12g05440	yes	yes	no	no	2
itb11g11970	yes	no	yes	no	2
itb04g00890	yes	no	no	no	1
itb05g01300	yes	no	no	no	1
itb05g25600	yes	no	no	no	1
itb01g27700	yes	no	no	no	1
itb14g16290	yes	yes	yes	yes	4
itb03g17930	yes	yes	no	no	2
itb08g04490	yes	no	no	no	1
itb04g28800	no	no	yes	no	1
itb06g21490	no	no	yes	yes	2
itb05g18370	yes	yes	no	no	2
itb01g12410	no	no	yes	yes	2
itb15g14250	yes	no	no	no	1
itb14g02040	no	no	yes	yes	2
itb07g08350	no	yes	yes	no	2
itb14g20540	no	no	yes	no	1
itb15g10550	no	no	yes	yes	2
itb04g24800	no	no	yes	yes	2
itb12g26550	no	no	yes	no	1
itb08g08690	yes	yes	yes	no	3
itb01g33460	yes	no	yes	no	2
itb09g28090	yes	no	yes	no	2
itb08g04140	no	no	yes	no	1
itb13g05180	yes	yes	no	no	2
itb07g11030	no	no	yes	no	1
itb12g13060	no	no	yes	no	1
itb01g32590	yes	yes	yes	no	3
itb02g06530	no	no	yes	yes	2
itb03g02790	yes	yes	no	no	2
itb01g18260	yes	no	no	no	1
itb13g00130	no	no	yes	no	1
itb10g15380	yes	yes	no	no	2
itb05g24510	yes	yes	no	no	2
itb07g02980	yes	no	no	no	1
itb12g05090	yes	yes	yes	no	3
itb03g04560	no	no	no	yes	1
itb12g25340	yes	yes	no	no	2
itb03g27180	yes	no	yes	no	2
itb10g02730	yes	yes	no	no	2
itb01g02920	no	no	yes	no	1
itb03g02530	yes	no	no	no	1
itb15g22670	no	no	yes	no	1
itb15g11200	no	yes	yes	yes	3
itb11g12570	yes	no	yes	no	2
itb12g15320	yes	yes	no	no	2
itb04g23600	no	no	yes	no	1
itb01g32330	yes	yes	no	no	2
itb12g16350	no	yes	no	no	1
itb11g00240	yes	yes	no	no	2
itb01g07570	yes	yes	yes	no	3
itb07g05180	yes	no	yes	no	2
itb12g22070	yes	yes	no	no	2
itb03g28980	yes	no	yes	no	2
itb03g22290	yes	no	no	no	1
itb12g16430	yes	yes	no	no	2
itb09g05930	yes	yes	no	no	2
itb12g23380	no	yes	no	no	1
itb09g30310	yes	no	yes	no	2
itb03g29580	no	no	yes	no	1
itb13g23900	no	no	yes	no	1
itb05g06940	no	no	yes	no	1
itb11g22210	yes	no	no	no	1
itb14g17400	yes	yes	no	no	2
itb06g03830	yes	no	no	no	1
itb13g24950	yes	no	yes	no	2
itb13g22500	yes	no	no	no	1
itb07g05230	yes	yes	no	no	2
itb14g11110	yes	no	no	no	1
itb09g16020	yes	no	no	no	1
itb05g16390	yes	no	yes	no	2
itb04g05940	yes	yes	no	no	2
itb03g29760	no	no	yes	yes	2
itb06g15550	no	no	yes	no	1
itb02g04820	no	yes	no	no	1
itb01g00490	yes	yes	no	no	2
itb02g04390	yes	yes	yes	no	3
itb06g24970	yes	yes	no	no	2
itb04g11360	yes	no	yes	no	2
itb13g18610	yes	no	yes	no	2
itb04g07810	yes	yes	no	no	2
itb04g31860	yes	no	no	no	1
itb13g15140	no	no	yes	no	1
itb10g03920	yes	no	no	no	1
itb07g20220	yes	yes	no	no	2
itb10g03430	no	no	yes	yes	2
itb04g21970	yes	no	yes	no	2
itb10g13380	no	no	yes	no	1
itb01g24130	yes	yes	no	no	2
itb03g17250	no	no	yes	no	1
itb15g13950	no	no	yes	yes	2
itb01g03520	yes	yes	no	no	2
itb15g02060	no	no	yes	no	1
itb02g06890	yes	no	no	no	1
itb12g16090	yes	no	no	no	1
itb03g23980	yes	yes	no	no	2
itb13g25190	yes	no	no	no	1
itb06g19380	yes	yes	no	no	2
itb10g16860	no	yes	no	no	1
itb04g14870	yes	no	no	no	1
itb11g04540	no	no	yes	yes	2
itb01g10640	no	no	yes	yes	2
itb08g09640	yes	yes	no	no	2
itb14g05080	yes	no	no	yes	2
itb12g23030	yes	no	no	no	1
itb07g03730	yes	yes	no	no	2
itb12g20600	yes	no	no	no	1
itb13g20100	yes	yes	no	no	2
itb03g00490	no	yes	no	no	1
itb01g31970	yes	yes	no	no	2
itb04g12430	yes	no	no	no	1
itb03g25270	no	no	no	yes	1
itb08g17170	yes	yes	no	no	2
itb08g06330	yes	yes	yes	no	3
itb01g30080	yes	no	no	no	1
itb01g06540	no	no	yes	yes	2
itb14g05550	yes	yes	no	no	2
itb15g21370	yes	no	yes	no	2
itb14g20580	yes	yes	no	no	2
itb03g17480	no	no	yes	no	1
itb08g04790	no	no	yes	yes	2
itb13g20810	yes	no	no	no	1
itb10g22860	yes	no	no	no	1
itb09g00430	no	yes	yes	no	2
itb11g21170	yes	yes	no	no	2
itb03g10080	yes	no	yes	no	2
itb09g14250	no	no	yes	no	1
itb01g30880	no	yes	no	yes	2
itb03g04020	yes	no	no	no	1
itb01g27950	no	yes	no	no	1
itb04g06850	no	no	yes	no	1
itb01g06090	yes	no	yes	yes	3
itb01g06760	yes	yes	yes	no	3
itb15g13040	no	no	yes	no	1
itb13g20720	yes	no	yes	no	2
itb14g17450	yes	no	no	no	1
itb15g19000	yes	no	no	no	1
itb04g28490	yes	no	no	no	1
itb04g04560	yes	no	yes	no	2
itb03g10040	yes	yes	no	no	2
itb04g10570	no	no	yes	yes	2
itb11g07840	yes	yes	no	no	2
itb10g00640	yes	yes	no	no	2
itb10g23880	no	no	yes	no	1
itb08g05150	yes	no	yes	no	2
itb15g01600	yes	no	no	no	1
itb12g10270	yes	yes	no	no	2
itb09g06650	yes	no	no	no	1
itb06g25310	yes	no	no	no	1
itb08g01310	no	yes	no	no	1
itb08g08190	yes	yes	no	no	2
itb14g01500	no	no	yes	no	1
itb04g00280	yes	no	no	no	1
itb06g21440	yes	no	no	no	1
itb13g17390	yes	no	no	no	1
itb15g01460	no	yes	no	no	1
itb06g12710	yes	no	no	yes	2
itb03g24600	no	no	yes	no	1
itb09g09300	no	yes	no	no	1
itb05g02500	yes	yes	no	yes	3
itb06g24190	yes	no	no	no	1
itb14g19300	yes	no	no	no	1
itb11g22910	yes	no	no	no	1
itb04g07030	yes	no	no	no	1
itb01g01830	no	no	yes	no	1
itb08g00060	yes	no	no	no	1
itb09g02940	yes	no	yes	yes	3
itb11g04300	yes	no	no	no	1
itb09g16250	no	no	yes	no	1
itb03g09200	yes	no	no	no	1
itb06g04780	no	no	yes	yes	2
itb04g23850	yes	no	yes	no	2
itb11g18570	no	yes	no	no	1
itb03g08070	yes	no	no	no	1
itb12g27830	yes	no	no	no	1
itb11g19110	yes	no	no	no	1
itb04g15130	no	no	yes	yes	2
itb14g18960	no	no	no	yes	1
itb07g20030	yes	no	no	no	1
itb15g03120	no	no	no	yes	1
itb08g06930	yes	yes	no	yes	3
itb06g20500	yes	yes	no	no	2
itb10g04340	yes	yes	yes	no	3
itb01g22490	yes	no	no	no	1
itb06g18990	yes	yes	no	no	2
itb02g03360	yes	no	yes	no	2
itb02g09700	no	no	yes	no	1
itb02g24580	yes	yes	no	no	2
itb15g12140	yes	yes	no	no	2
itb02g00620	no	yes	no	no	1
itb14g00750	yes	no	no	no	1
itb14g03250	no	no	yes	no	1
itb06g20440	yes	no	no	no	1
itb05g23880	yes	no	no	no	1
itb08g03260	yes	yes	no	no	2
itb14g17630	yes	no	no	no	1
itb10g21950	no	yes	no	yes	2
itb02g09830	yes	no	no	yes	2
itb14g12450	no	no	yes	yes	2
itb10g03590	no	no	yes	yes	2
itb01g04920	yes	no	yes	no	2
itb15g10810	yes	no	no	no	1
itb01g24090	yes	no	yes	no	2
itb03g04800	no	yes	no	no	1
itb01g05030	no	no	yes	no	1
itb11g05550	yes	no	no	no	1
itb01g01040	no	no	no	yes	1
itb12g04480	no	no	yes	no	1
itb12g08100	yes	no	no	no	1
itb04g33650	yes	no	no	no	1
itb10g05340	yes	no	no	no	1
itb04g22430	yes	no	no	no	1
itb01g20730	yes	yes	no	no	2
itb09g05740	yes	yes	no	no	2
itb11g03220	yes	yes	no	no	2
itb03g29390	yes	no	yes	no	2
itb02g14790	no	yes	no	no	1
itb09g09940	no	no	yes	no	1
itb14g03810	yes	no	no	no	1
itb01g14310	no	yes	no	no	1
itb03g24040	yes	no	no	no	1
itb12g24710	yes	no	no	no	1
itb07g02450	yes	no	no	no	1
itb01g31760	no	no	yes	yes	2
itb04g12600	yes	yes	no	yes	3
itb08g02680	no	yes	no	no	1
itb13g25560	yes	no	no	no	1
itb01g30410	no	no	yes	no	1
itb04g16120	yes	no	no	no	1
itb04g27620	yes	yes	yes	yes	4
itb06g17440	yes	yes	no	no	2
itb08g05300	no	yes	yes	no	2
itb09g15420	no	no	yes	no	1
itb10g20770	yes	no	no	no	1
itb08g01810	yes	no	no	no	1
itb06g03030	yes	yes	no	no	2
itb01g01600	no	no	yes	no	1
itb03g10540	no	yes	no	no	1
itb05g00270	yes	no	no	no	1
itb01g27540	yes	no	yes	no	2
itb09g13830	yes	no	no	no	1
itb02g04020	no	yes	no	no	1
itb07g15090	yes	no	yes	no	2
itb11g09790	yes	yes	yes	no	3
itb11g06770	yes	yes	no	no	2
itb04g26390	yes	no	no	no	1
itb07g23820	no	no	no	yes	1
itb10g04900	no	no	yes	yes	2
itb13g25380	yes	yes	yes	no	3
itb11g01750	no	no	yes	yes	2
itb15g14010	no	no	yes	yes	2
itb05g04590	yes	no	no	no	1
itb05g21900	no	no	yes	yes	2
itb12g09760	yes	yes	no	no	2
itb01g26490	no	no	yes	no	1
itb05g22900	no	yes	no	no	1
itb12g01500	yes	yes	no	no	2
itb04g00610	no	no	yes	yes	2
itb01g27720	yes	no	yes	no	2
itb05g20490	yes	no	yes	no	2
itb04g21700	yes	no	no	no	1
itb04g31730	no	no	no	yes	1
itb05g20230	yes	no	no	no	1
itb05g14550	no	yes	no	no	1
itb06g21470	yes	yes	yes	no	3
itb04g28820	yes	yes	no	no	2
itb13g13070	yes	yes	no	no	2
itb00g00390	no	no	yes	yes	2
itb05g00890	yes	yes	no	no	2
itb14g07540	yes	no	yes	no	2
itb02g05480	yes	no	no	no	1
itb05g25950	yes	yes	yes	no	3
itb01g33330	yes	no	yes	no	2
itb01g33440	no	no	yes	no	1
itb09g16730	no	no	no	yes	1
itb13g02550	no	no	yes	no	1
itb09g07840	yes	no	yes	no	2
itb12g01220	yes	no	no	yes	2
itb02g23690	no	no	yes	no	1
itb09g03810	yes	yes	no	no	2
itb10g24280	yes	yes	no	no	2
itb06g21990	no	no	yes	no	1
itb13g02130	yes	no	no	no	1
itb03g27340	no	no	yes	yes	2
itb09g18940	yes	yes	no	no	2
itb15g11190	no	no	yes	no	1
itb06g12900	yes	no	no	no	1
itb11g03820	no	yes	no	no	1
itb12g27440	yes	no	yes	no	2
itb05g02330	yes	no	no	no	1
itb09g28210	yes	no	yes	no	2
itb11g21970	yes	no	no	no	1
itb11g00320	yes	yes	no	no	2
itb09g17390	yes	yes	no	no	2
itb10g00100	yes	yes	no	no	2
itb09g31200	yes	no	yes	no	2
itb07g06670	no	no	yes	no	1
itb10g01500	no	no	yes	no	1
itb03g05230	no	yes	no	no	1
itb12g19100	yes	no	no	no	1
itb11g03790	yes	no	yes	no	2
itb01g34410	no	no	yes	no	1
itb15g11220	yes	yes	yes	no	3
itb14g01710	no	no	yes	yes	2
itb15g22050	yes	no	no	no	1
itb01g32310	yes	no	no	no	1
itb12g04650	no	no	yes	no	1
itb05g17390	yes	no	no	no	1
itb04g13380	yes	no	no	no	1
itb12g22010	no	no	yes	yes	2
itb08g00470	yes	yes	no	yes	3
itb03g28610	yes	no	yes	no	2
itb12g20030	yes	no	yes	no	2
itb03g29560	no	no	yes	no	1
itb13g23920	no	no	yes	no	1
itb12g16450	yes	no	no	no	1
itb09g05910	no	no	no	yes	1
itb07g17320	yes	no	no	no	1
itb04g09860	yes	no	no	no	1
itb02g08840	no	no	yes	no	1
itb14g14410	yes	no	yes	no	2
itb13g17610	yes	no	no	no	1
itb03g21480	no	yes	no	no	1
itb12g18500	yes	no	no	no	1
itb06g00230	yes	no	no	no	1
itb06g22570	no	no	yes	no	1
itb04g21950	no	no	yes	no	1
itb05g16040	no	no	yes	yes	2
itb15g08520	yes	yes	no	no	2
itb02g25030	yes	yes	yes	no	3
itb15g06540	yes	no	no	no	1
itb03g01090	yes	no	no	no	1
itb15g03710	no	no	yes	no	1
itb01g05990	yes	yes	no	no	2
itb09g25330	no	no	yes	yes	2
itb13g03070	yes	yes	no	no	2
itb13g22380	no	no	no	yes	1
itb05g12810	no	yes	no	no	1
itb12g22900	yes	no	yes	no	2
itb02g00450	yes	no	no	no	1
itb08g06130	yes	yes	yes	no	3
itb01g20380	yes	no	no	no	1
itb04g10120	yes	no	no	no	1
itb14g10220	yes	no	yes	no	2
itb10g12100	no	no	no	yes	1
itb05g18890	yes	no	no	no	1
itb12g24500	yes	yes	no	no	2
itb14g03340	yes	no	no	no	1
itb06g19100	yes	yes	no	no	2
itb10g16590	no	yes	no	no	1
itb07g16030	no	yes	no	no	1
itb14g05570	yes	no	yes	no	2
itb11g07490	yes	yes	yes	yes	4
itb14g20560	yes	yes	no	no	2
itb03g13950	no	no	yes	no	1
itb07g21150	no	no	yes	no	1
itb06g24930	no	no	yes	yes	2
itb10g21380	yes	no	no	no	1
itb11g05890	yes	yes	no	no	2
itb05g17550	yes	no	no	no	1
itb15g10010	yes	no	no	no	1
itb03g18520	no	no	yes	no	1
itb10g23710	yes	yes	no	no	2
itb11g02200	yes	yes	no	no	2
itb01g06740	yes	no	no	no	1
itb04g06870	yes	no	no	no	1
itb10g16500	no	no	yes	yes	2
itb12g20620	yes	no	no	no	1
itb04g26700	no	no	yes	yes	2
itb12g03440	yes	no	yes	no	2
itb11g05090	yes	no	no	no	1
itb09g01580	yes	yes	no	no	2
itb01g02710	yes	no	yes	yes	3
itb04g16710	yes	no	no	no	1
itb01g28430	yes	no	no	no	1
itb09g13130	yes	no	no	no	1
itb07g02330	yes	yes	no	no	2
itb14g03010	yes	no	no	no	1
itb02g11530	yes	yes	yes	no	3
itb07g04620	yes	no	no	no	1
itb09g06670	no	no	yes	yes	2
itb07g06610	no	no	yes	no	1
itb04g09690	yes	yes	yes	no	3
itb13g20380	yes	yes	no	no	2
itb06g24350	no	no	yes	no	1
itb06g03940	yes	no	no	no	1
itb06g22810	yes	no	no	no	1
itb09g08630	yes	yes	no	no	2
itb10g16230	yes	no	yes	no	2
itb15g09460	yes	yes	no	no	2
itb01g03100	yes	no	no	no	1
itb07g23120	yes	no	no	no	1
itb02g04610	no	no	no	yes	1
itb06g24660	no	no	yes	yes	2
itb02g07090	yes	yes	no	no	2
itb04g06720	yes	yes	yes	yes	4
itb11g08320	yes	no	yes	no	2
itb15g08750	no	no	yes	no	1
itb04g09520	yes	no	yes	no	2
itb02g06270	yes	yes	no	no	2
itb08g00040	no	no	no	yes	1
itb04g07050	yes	no	no	no	1
itb11g04850	no	no	yes	no	1
itb11g10570	no	yes	no	no	1
itb12g26450	yes	no	no	no	1
itb11g04320	yes	no	yes	no	2
itb04g13350	no	yes	no	yes	2
itb01g08020	no	no	yes	yes	2
itb12g19660	yes	yes	no	no	2
itb10g18460	yes	yes	no	no	2
itb01g29380	yes	no	no	no	1
itb14g04540	yes	yes	no	yes	3
itb03g14830	no	yes	no	no	1
itb05g18650	yes	no	yes	no	2
itb12g27850	no	no	no	yes	1
itb14g04890	no	no	yes	yes	2
itb15g19680	yes	no	no	no	1
itb01g23520	yes	no	no	no	1
itb15g07080	no	yes	no	no	1
itb01g07900	no	no	yes	no	1
itb14g18940	no	no	yes	yes	2
itb05g12030	yes	no	yes	no	2
itb01g35400	yes	no	no	no	1
itb09g02770	no	no	yes	no	1
itb08g06910	yes	no	no	no	1
itb06g20520	no	yes	no	no	1
itb15g08730	yes	no	yes	no	2
itb10g15730	yes	no	no	no	1
itb02g02350	yes	no	no	no	1
itb02g09720	yes	no	no	no	1
itb03g14740	yes	yes	no	no	2
itb08g10690	yes	no	no	no	1
itb14g19320	no	no	yes	no	1
itb02g03340	yes	no	no	no	1
itb06g04100	yes	yes	no	no	2
itb06g20420	no	no	yes	yes	2
itb08g04210	yes	no	no	no	1
itb09g28530	no	no	yes	yes	2
itb08g03240	yes	no	yes	no	2
itb01g14760	yes	yes	no	no	2
itb13g18590	yes	no	no	no	1
itb02g09580	yes	no	yes	no	2
itb02g09850	no	no	yes	no	1
itb10g24720	yes	no	no	yes	2
itb04g09980	yes	no	yes	no	2
itb04g14480	no	no	no	yes	1
itb02g08670	yes	no	no	no	1
itb04g05750	no	no	yes	yes	2
itb15g06280	no	no	yes	yes	2
itb01g34200	no	yes	no	no	1
itb12g15170	no	no	yes	no	1
itb09g07720	no	no	yes	no	1
itb15g05950	yes	no	no	no	1
itb05g03070	no	no	yes	no	1
itb00g01090	yes	yes	no	no	2
itb11g05530	no	no	yes	no	1
itb10g03710	yes	no	no	no	1
itb03g12030	yes	no	yes	no	2
itb12g23170	yes	yes	no	no	2
itb05g27560	no	no	yes	yes	2
itb09g03400	no	no	no	yes	1
itb02g14770	yes	yes	no	no	2
itb01g06970	no	no	yes	no	1
itb09g11180	yes	yes	no	no	2
itb14g20170	yes	yes	no	no	2
itb01g14370	no	no	yes	no	1
itb07g07150	yes	no	no	no	1
itb04g11440	no	no	no	yes	1
itb09g09920	yes	no	no	no	1
itb15g05480	no	no	yes	no	1
itb06g11100	yes	no	no	no	1
itb13g22260	yes	no	no	no	1
itb13g03690	yes	yes	no	no	2
itb10g13990	yes	yes	no	no	2
itb09g13720	yes	no	no	no	1
itb14g05960	no	no	yes	no	1
itb01g30120	yes	yes	no	no	2
itb04g13970	no	no	yes	yes	2
itb04g03320	no	no	no	yes	1
itb09g11980	yes	no	no	no	1
itb02g14110	yes	yes	yes	no	3
itb04g15750	no	yes	yes	no	2
itb01g06430	no	yes	yes	no	2
itb04g09060	yes	yes	no	no	2
itb01g25290	no	no	yes	no	1
itb08g02370	yes	no	yes	no	2
itb11g15480	no	no	no	yes	1
itb11g21340	no	yes	no	no	1
itb13g03790	yes	yes	no	no	2
itb04g01270	no	no	yes	no	1
itb05g04200	yes	no	no	no	1
itb05g22090	no	no	yes	no	1
itb09g27270	no	no	yes	no	1
itb09g13580	no	yes	no	no	1
itb02g07550	yes	no	yes	no	2
itb03g07480	no	yes	no	no	1
itb01g27520	no	no	yes	no	1
itb03g21150	yes	no	yes	no	2
itb07g15680	no	no	yes	yes	2
itb12g24190	yes	yes	yes	no	3
itb10g04920	yes	no	yes	no	2
itb01g25740	yes	yes	no	yes	3
itb11g22490	no	no	yes	yes	2
itb04g12080	yes	no	yes	no	2
itb12g03280	yes	no	no	no	1
itb04g25860	yes	yes	yes	no	3
itb03g00060	no	no	yes	no	1
itb13g22840	yes	yes	no	no	2
itb12g00690	no	yes	no	no	1
itb05g21920	no	yes	no	yes	2
itb12g00160	yes	no	no	no	1
itb12g26730	yes	yes	no	no	2
itb04g21720	no	no	yes	no	1
itb04g26110	yes	yes	no	no	2
itb12g24990	yes	yes	no	no	2
itb05g14570	yes	no	no	no	1
itb07g07840	yes	yes	no	no	2
itb02g15640	yes	no	yes	no	2
itb03g19120	no	yes	yes	yes	3
itb07g11210	yes	no	no	yes	2
itb04g19850	no	yes	no	no	1
itb02g26240	yes	yes	no	no	2
itb10g24120	yes	no	no	no	1
itb09g08400	yes	no	no	no	1
itb09g06440	no	no	yes	no	1
itb10g18690	no	yes	no	yes	2
itb09g12680	no	no	yes	no	1
itb01g29260	no	no	yes	no	1
itb11g05000	yes	no	no	no	1
itb02g03570	no	yes	yes	no	2
itb06g13340	yes	no	yes	no	2
itb15g22400	no	no	yes	yes	2
itb04g08000	yes	yes	no	no	2
itb03g01220	yes	no	no	no	1
itb13g04810	no	no	yes	no	1
itb04g00630	yes	no	no	no	1
itb07g23370	yes	no	no	yes	2
itb09g24990	yes	yes	no	no	2
itb03g14990	yes	yes	no	no	2
itb04g28260	no	yes	no	no	1
itb02g02290	yes	no	no	no	1
itb11g21910	yes	no	no	no	1
itb05g17000	yes	yes	no	no	2
itb10g17210	yes	no	yes	no	2
itb05g27170	yes	no	no	no	1
itb13g18870	yes	no	no	no	1
itb08g07980	no	no	yes	no	1
itb03g18290	yes	yes	no	no	2
itb03g01080	no	no	yes	no	1
itb07g04160	no	yes	no	no	1
itb12g26590	yes	no	no	no	1
itb07g09910	no	yes	no	yes	2
itb03g15820	no	no	yes	no	1
itb02g21210	no	no	yes	yes	2
itb01g34920	yes	yes	no	no	2
itb15g11240	yes	yes	no	no	2
itb12g27640	yes	yes	no	no	2
itb01g14680	no	no	yes	no	1
itb06g24650	no	no	yes	yes	2
itb06g23600	yes	no	no	no	1
itb07g05140	yes	no	no	no	1
itb12g22030	yes	no	no	no	1
itb07g05410	yes	no	no	no	1
itb11g06670	no	no	yes	no	1
itb14g18200	yes	no	no	no	1
itb06g14690	yes	no	no	no	1
itb13g17580	yes	yes	no	no	2
itb09g09460	yes	yes	yes	no	3
itb06g10190	no	no	yes	yes	2
itb13g26170	no	no	yes	yes	2
itb10g15960	yes	no	no	no	1
itb03g21710	no	no	yes	yes	2
itb05g08420	yes	no	no	no	1
itb02g08860	yes	yes	yes	no	3
itb01g19930	no	no	yes	yes	2
itb11g11330	yes	yes	no	no	2
itb05g22520	yes	yes	no	yes	3
itb01g19200	no	no	yes	no	1
itb03g02280	yes	no	no	no	1
itb04g33800	no	no	yes	no	1
itb10g20540	yes	yes	no	no	2
itb01g09140	yes	yes	no	no	2
itb04g26340	no	yes	yes	yes	3
itb12g11290	yes	no	no	no	1
itb08g02580	yes	no	yes	no	2
itb15g02260	no	yes	no	no	1
itb13g15180	yes	no	no	no	1
itb03g06500	yes	no	no	no	1
itb12g04110	no	no	no	yes	1
itb06g22550	yes	no	no	no	1
itb15g08500	yes	no	yes	no	2
itb03g16990	yes	no	no	no	1
itb08g03180	no	yes	no	no	1
itb06g15340	no	yes	no	no	1
itb09g05970	yes	yes	no	no	2
itb12g08310	yes	yes	no	no	2
itb15g02020	yes	no	yes	no	2
itb04g19280	no	no	yes	yes	2
itb13g25150	yes	no	no	no	1
itb11g11740	yes	yes	no	no	2
itb04g14830	yes	no	no	no	1
itb06g14830	yes	no	no	no	1
itb07g06720	yes	no	no	no	1
itb08g09600	no	no	yes	no	1
itb03g29720	yes	no	no	no	1
itb01g31420	yes	no	yes	no	2
itb02g12420	no	yes	no	no	1
itb13g22100	yes	yes	no	yes	3
itb06g11310	yes	no	no	no	1
itb15g07650	no	no	no	yes	1
itb12g09950	yes	yes	no	no	2
itb10g03380	no	no	yes	yes	2
itb02g05230	no	no	yes	no	1
itb14g05590	yes	no	yes	no	2
itb06g17870	yes	no	no	no	1
itb06g09500	yes	yes	no	yes	3
itb13g00450	no	no	yes	no	1
itb15g13660	yes	no	yes	no	2
itb07g21420	yes	yes	no	no	2
itb03g07900	no	yes	yes	no	2
itb01g21670	no	yes	no	no	1
itb05g03990	yes	no	no	no	1
itb04g04030	yes	no	yes	no	2
itb05g04410	yes	no	yes	no	2
itb11g16460	no	no	yes	no	1
itb12g00570	yes	no	no	no	1
itb01g26020	no	no	yes	yes	2
itb12g09040	yes	no	yes	no	2
itb09g26840	yes	no	no	no	1
itb10g08920	yes	yes	yes	no	3
itb13g02320	no	no	yes	yes	2
itb12g15970	no	no	yes	yes	2
itb13g26820	yes	yes	no	no	2
itb02g11080	yes	no	no	no	1
itb04g11270	yes	no	no	no	1
itb12g24520	yes	no	no	no	1
itb01g21450	no	yes	no	no	1
itb12g21110	yes	yes	yes	no	3
itb14g07190	yes	no	no	no	1
itb04g16260	yes	no	no	no	1
itb11g07800	no	no	yes	no	1
itb09g13110	no	no	yes	no	1
itb15g10290	no	no	yes	no	1
itb08g14110	no	no	yes	no	1
itb13g17030	no	no	no	yes	1
itb08g01600	yes	yes	yes	yes	4
itb10g03990	no	no	no	yes	1
itb02g01910	yes	no	no	no	1
itb06g05740	no	no	yes	yes	2
itb14g02740	yes	yes	no	no	2
itb09g01700	yes	no	yes	no	2
itb04g30050	yes	no	yes	no	2
itb14g03290	yes	yes	no	no	2
itb13g01470	no	no	yes	yes	2
itb11g20660	no	no	yes	no	1
itb04g26850	yes	no	no	no	1
itb12g26140	no	yes	no	no	1
itb15g03860	yes	no	no	no	1
itb15g11740	yes	yes	yes	no	3
itb12g24830	yes	no	yes	no	2
itb03g17850	no	no	yes	no	1
itb03g24640	no	no	yes	yes	2
itb03g05730	yes	yes	no	no	2
itb04g28450	yes	no	no	no	1
itb09g07130	yes	yes	no	no	2
itb06g25220	no	no	yes	yes	2
itb01g16670	yes	no	no	no	1
itb01g35640	no	yes	no	no	1
itb11g04870	no	no	yes	no	1
itb01g27080	yes	no	no	no	1
itb06g20090	no	no	yes	yes	2
itb04g17020	no	no	yes	no	1
itb09g12240	no	yes	no	no	1
itb11g18530	yes	yes	no	no	2
itb01g22100	yes	yes	yes	yes	4
itb12g27870	yes	no	no	no	1
itb08g15790	no	no	no	yes	1
itb02g24010	no	no	no	yes	1
itb14g18690	yes	yes	no	no	2
itb15g06910	no	no	yes	yes	2
itb00g02450	yes	no	yes	no	2
itb02g02330	yes	yes	no	no	2
itb10g21190	yes	yes	no	no	2
itb09g17740	no	no	no	yes	1
itb04g14130	yes	no	no	no	1
itb02g00660	yes	no	no	no	1
itb10g23170	yes	yes	no	no	2
itb08g04230	yes	yes	yes	yes	4
itb03g02140	yes	no	yes	no	2
itb08g04040	yes	no	no	no	1
itb12g27250	no	no	yes	no	1
itb10g22560	yes	no	no	no	1
itb01g00220	yes	no	no	no	1
itb15g17800	no	no	yes	no	1
itb03g03360	yes	yes	yes	no	3
itb10g24740	no	no	yes	no	1
itb01g23500	yes	no	no	no	1
itb11g17420	yes	no	no	no	1
itb13g16170	no	no	yes	no	1
itb15g03690	no	no	yes	no	1
itb12g21180	no	yes	yes	no	2
itb14g09330	no	yes	no	no	1
itb01g34770	yes	no	no	no	1
itb12g03320	no	yes	yes	no	2
itb05g03050	yes	yes	no	no	2
itb04g02790	yes	no	no	no	1
itb01g25900	no	no	yes	no	1
itb05g26140	yes	yes	no	no	2
itb10g14400	yes	no	no	no	1
itb02g08470	no	no	yes	no	1
itb07g06800	yes	no	no	no	1
itb03g17530	yes	no	yes	no	2
itb12g07860	no	no	no	yes	1
itb09g05700	yes	yes	no	no	2
itb07g12170	yes	yes	no	no	2
itb02g09300	yes	yes	no	no	2
itb06g23170	no	no	yes	no	1
itb04g02420	yes	yes	no	yes	3
itb08g07450	no	yes	no	yes	2
itb09g14840	yes	no	yes	no	2
itb07g23960	no	yes	no	no	1
itb02g06930	no	no	yes	no	1
itb04g07540	no	no	no	yes	1
itb11g11480	yes	yes	no	no	2
itb09g14590	yes	yes	no	no	2
itb01g27500	yes	yes	no	no	2
itb15g13490	no	yes	no	no	1
itb11g10680	yes	yes	no	no	2
itb12g02210	yes	yes	yes	yes	4
itb02g25820	no	yes	yes	no	2
itb05g20010	no	no	yes	no	1
itb09g27510	yes	no	no	no	1
itb02g15080	yes	yes	no	no	2
itb01g31850	no	yes	no	no	1
itb03g19040	yes	yes	no	yes	3
itb14g12760	no	no	yes	no	1
itb12g00140	yes	no	no	no	1
itb14g02240	yes	no	no	no	1
itb05g04080	no	yes	no	no	1
itb12g25800	no	no	yes	no	1
itb01g30450	no	no	yes	no	1
itb01g30100	yes	yes	yes	no	3
itb06g17400	yes	no	no	no	1
itb03g17990	no	no	yes	no	1
itb13g20750	yes	no	no	no	1
itb08g04430	yes	no	no	no	1
itb04g28860	yes	yes	no	no	2
itb01g29680	no	yes	no	no	1
itb15g22790	no	no	yes	no	1
itb09g08420	yes	yes	no	no	2
itb12g21580	yes	no	no	no	1
itb10g24100	yes	no	yes	no	2
itb03g20800	no	no	yes	no	1
itb12g01900	no	no	yes	yes	2
itb09g13870	no	no	yes	no	1
itb05g01100	no	no	yes	yes	2
itb01g33370	yes	no	no	no	1
itb13g05160	yes	no	no	yes	2
itb14g04970	no	no	yes	yes	2
itb02g03510	yes	no	no	no	1
itb14g15410	yes	no	no	no	1
itb02g05770	yes	no	no	no	1
itb04g29440	no	no	no	yes	1
itb14g03190	yes	yes	yes	no	3
itb14g05130	no	no	yes	no	1
itb10g25100	yes	no	no	no	1
itb12g06010	yes	yes	yes	no	3
itb04g25110	yes	no	yes	yes	3
itb01g12960	no	no	yes	no	1
itb11g05140	no	yes	no	yes	2
itb12g25660	yes	yes	no	no	2
itb11g19810	yes	yes	no	no	2
itb05g27840	no	no	yes	no	1
itb15g15090	no	no	yes	no	1
itb09g13300	no	yes	no	no	1
itb04g13000	yes	no	no	no	1
itb01g27600	no	yes	yes	yes	3
itb03g15370	yes	no	no	no	1
itb09g06130	yes	yes	no	no	2
itb01g22370	no	yes	yes	yes	3
itb15g06300	no	no	yes	yes	2
itb02g10930	no	no	yes	no	1
itb06g13890	yes	no	no	no	1
itb05g08990	yes	yes	no	no	2
itb10g25190	no	no	yes	no	1
itb04g16420	no	no	yes	no	1
itb07g24430	no	no	yes	no	1
itb03g02770	yes	yes	no	no	2
itb00g01170	no	no	yes	yes	2
itb13g11500	no	no	yes	no	1
itb02g16470	no	no	yes	no	1
itb09g29560	no	no	yes	no	1
itb03g23590	yes	yes	no	yes	3
itb04g02300	yes	no	no	no	1
itb03g01600	yes	yes	yes	no	3
itb07g05290	yes	no	no	no	1
itb11g15920	yes	no	no	no	1
itb03g22180	yes	no	no	no	1
itb11g10300	no	no	yes	no	1
itb12g02840	no	no	yes	no	1
itb05g25220	yes	no	no	no	1
itb13g24290	yes	no	no	yes	2
itb03g02800	yes	no	no	no	1
itb15g11260	no	yes	no	no	1
itb04g33820	yes	no	yes	no	2
itb03g05270	yes	yes	no	no	2
itb05g11670	no	no	yes	no	1
itb01g09120	yes	yes	no	no	2
itb13g08440	no	no	yes	no	1
itb03g03600	yes	yes	no	no	2
itb15g17140	no	no	yes	no	1
itb15g01260	no	no	yes	yes	2
itb10g14890	yes	no	yes	no	2
itb01g35360	yes	no	yes	yes	3
itb15g12040	yes	no	no	no	1
itb09g23300	no	no	yes	yes	2
itb10g16940	no	no	yes	no	1
itb09g05950	yes	no	yes	yes	3
itb08g03160	no	no	no	yes	1
itb09g30800	yes	yes	no	no	2
itb04g18130	no	yes	no	no	1
itb08g04390	no	no	yes	no	1
itb13g26110	no	yes	no	no	1
itb03g19690	yes	no	no	no	1
itb01g31190	yes	no	yes	no	2
itb04g25800	yes	yes	no	no	2
itb03g28210	yes	no	no	no	1
itb13g21830	no	no	yes	no	1
itb04g32280	yes	no	no	no	1
itb14g00500	yes	no	yes	no	2
itb15g08990	yes	yes	no	no	2
itb13g07200	yes	no	yes	no	2
itb09g15670	yes	yes	no	no	2
itb13g23690	yes	yes	yes	no	3
itb05g13470	yes	no	yes	no	2
itb09g14100	no	no	yes	yes	2
itb03g25290	no	no	no	yes	1
itb12g09930	yes	no	no	no	1
itb02g05210	yes	yes	yes	no	3
itb01g20690	yes	no	yes	no	2
itb13g16230	yes	no	no	no	1
itb03g30170	no	no	yes	yes	2
itb01g06830	no	yes	yes	yes	3
itb15g12640	no	no	yes	yes	2
itb12g02700	yes	yes	no	no	2
itb01g34010	no	no	yes	no	1
itb01g21930	no	yes	no	no	1
itb03g07380	yes	no	no	no	1
itb15g02000	no	yes	no	no	1
itb11g05700	yes	no	no	no	1
itb03g11040	yes	yes	no	no	2
itb14g17440	yes	no	yes	no	2
itb07g07290	no	no	yes	no	1
itb12g24320	no	yes	no	yes	2
itb09g26310	no	no	yes	no	1
itb01g01430	yes	no	no	no	1
itb03g10310	yes	no	yes	yes	3
itb04g01020	yes	no	no	no	1
itb13g13480	yes	no	yes	no	2
itb05g24970	yes	no	no	no	1
itb07g00240	yes	yes	no	no	2
itb13g24260	yes	yes	no	no	2
itb14g00830	yes	yes	yes	no	3
itb09g13680	no	yes	yes	no	2
itb10g11240	yes	no	yes	no	2
itb14g06220	yes	no	yes	no	2
itb05g20480	yes	yes	yes	no	3
itb09g00670	yes	yes	no	no	2
itb10g00620	yes	no	no	no	1
itb08g14460	no	no	yes	yes	2
itb08g05130	no	yes	no	no	1
itb03g15160	no	no	yes	no	1
itb10g06480	no	yes	no	no	1
itb13g17010	no	no	yes	yes	2
itb01g25460	no	yes	no	no	1
itb15g23650	yes	no	no	no	1
itb13g24910	no	no	yes	yes	2
itb04g01530	yes	no	no	no	1
itb11g22510	yes	yes	no	no	2
itb04g00770	yes	no	yes	no	2
itb05g25760	yes	no	no	no	1
itb12g26670	no	no	yes	no	1
itb10g00260	no	no	no	yes	1
itb02g11410	yes	yes	no	no	2
itb08g14790	yes	no	no	no	1
itb15g11720	no	no	yes	yes	2
itb05g02870	yes	yes	yes	no	3
itb12g13160	yes	yes	no	no	2
itb11g08360	yes	no	no	no	1
itb09g22140	no	no	yes	no	1
itb04g20660	yes	no	no	no	1
itb03g04400	no	no	no	yes	1
itb11g11120	no	no	yes	yes	2
itb12g00970	yes	no	no	no	1
itb05g05470	no	no	no	yes	1
itb13g17480	no	no	yes	no	1
itb05g25500	yes	no	no	no	1
itb05g16500	yes	yes	no	no	2
itb09g06090	yes	no	yes	no	2
itb03g08090	yes	no	no	no	1
itb15g11090	yes	yes	no	no	2
itb15g00570	yes	yes	no	no	2
itb07g14120	yes	yes	yes	no	3
itb07g18460	no	yes	no	yes	2
itb06g15430	no	no	yes	no	1
itb14g18900	yes	yes	no	no	2
itb14g07050	yes	yes	no	yes	3
itb14g09700	no	no	yes	no	1
itb15g06930	yes	yes	no	no	2
itb13g23280	yes	no	no	no	1
itb07g22150	yes	yes	no	no	2
itb11g21890	yes	no	no	no	1
itb14g15620	no	yes	no	no	1
itb06g13130	yes	yes	no	no	2
itb09g16140	yes	no	no	no	1
itb06g04630	no	no	yes	no	1
itb04g03790	yes	no	no	no	1
itb07g24350	yes	no	no	yes	2
itb05g15690	yes	no	no	no	1
itb11g03630	yes	no	no	no	1
itb08g03570	no	no	yes	yes	2
itb06g15860	yes	yes	yes	no	3
itb06g01040	yes	no	no	no	1
itb15g22130	yes	yes	yes	no	3
itb01g00200	no	no	yes	yes	2
itb04g11890	no	no	yes	no	1
itb09g29990	yes	no	no	no	1
itb11g02940	no	no	yes	no	1
itb03g13780	yes	yes	no	no	2
itb01g20060	no	no	yes	no	1
itb04g32360	no	no	yes	no	1
itb01g08420	yes	no	no	no	1
itb01g24030	yes	no	no	no	1
itb12g19880	yes	no	no	no	1
itb10g01020	yes	yes	no	no	2
itb11g12780	yes	no	yes	no	2
itb02g20200	no	no	yes	no	1
itb09g06420	yes	no	no	no	1
itb05g07510	no	no	yes	yes	2
itb05g02030	no	no	yes	yes	2
itb15g02630	no	no	yes	no	1
itb02g10760	yes	no	no	no	1
itb11g22350	no	no	yes	yes	2
itb05g11990	yes	no	no	no	1
itb01g23780	yes	yes	yes	no	3
itb07g05620	yes	no	no	no	1
itb12g22770	no	no	yes	no	1
itb08g00370	no	yes	no	no	1
itb00g03900	yes	no	no	no	1
itb03g12070	yes	no	yes	no	2
itb01g24250	no	yes	no	no	1
itb14g10670	yes	no	no	no	1
itb13g26630	yes	no	yes	no	2
itb06g10760	no	no	yes	no	1
itb01g28180	no	no	yes	no	1
itb13g26320	yes	yes	no	no	2
itb06g18150	yes	no	no	no	1
itb12g04790	yes	no	yes	no	2
itb08g02150	no	yes	no	no	1
itb08g02620	no	no	yes	yes	2
itb09g10810	yes	no	no	no	1
itb02g16640	no	no	yes	no	1
itb10g24830	no	yes	yes	yes	3
itb04g05790	yes	no	no	no	1
itb07g21580	yes	yes	no	no	2
itb01g25250	yes	yes	no	no	2
itb04g09020	no	yes	yes	yes	3
itb13g03750	no	no	yes	no	1
itb15g12700	yes	no	no	no	1
itb12g07840	no	yes	no	no	1
itb14g12370	no	no	no	yes	1
itb01g03790	yes	no	no	yes	2
itb02g25800	yes	yes	no	no	2
itb13g07440	yes	no	no	no	1
itb04g19090	no	no	yes	no	1
itb13g03280	no	yes	no	no	1
itb13g25670	yes	no	no	no	1
itb12g06540	yes	no	no	no	1
itb06g22280	no	yes	no	no	1
itb03g10780	no	yes	no	no	1
itb03g25370	yes	no	yes	no	2
itb02g25640	yes	no	no	no	1
itb07g16440	yes	no	no	no	1
itb08g01970	no	no	yes	yes	2
itb07g01450	yes	no	no	no	1
itb08g04410	yes	no	no	yes	2
itb09g12410	yes	no	yes	no	2
itb04g19890	no	yes	yes	no	2
itb05g18440	no	yes	no	no	1
itb06g16330	no	yes	no	no	1
itb05g00380	yes	no	yes	no	2
itb06g06960	no	yes	yes	no	2
itb07g06890	no	no	yes	yes	2
itb05g17470	yes	no	yes	no	2
itb04g00540	no	no	no	yes	1
itb04g00010	no	no	no	yes	1
itb06g07550	yes	no	no	yes	2
itb04g06910	yes	no	no	no	1
itb02g07330	yes	no	yes	no	2
itb02g02120	yes	no	no	no	1
itb04g03890	yes	yes	yes	no	3
itb06g06170	no	no	yes	yes	2
itb13g09480	no	no	yes	yes	2
itb13g05100	yes	no	no	no	1
itb02g03530	yes	yes	no	no	2
itb13g24090	no	yes	no	no	1
itb15g10620	yes	no	yes	no	2
itb05g01380	yes	yes	no	no	2
itb04g29460	no	no	no	yes	1
itb07g04210	yes	no	yes	no	2
itb11g09800	no	no	yes	no	1
itb12g27420	yes	no	no	no	1
itb02g02410	yes	no	no	no	1
itb04g28220	yes	yes	no	no	2
itb10g24590	yes	yes	no	no	2
itb05g28070	no	no	yes	no	1
itb01g02540	yes	no	no	no	1
itb06g10820	yes	no	no	yes	2
itb01g28300	yes	no	no	no	1
itb09g09710	no	yes	no	no	1
itb03g21080	no	no	yes	yes	2
itb02g09660	yes	yes	no	no	2
itb06g24610	no	yes	yes	yes	3
itb01g01880	no	no	no	yes	1
itb03g22210	no	no	yes	yes	2
itb08g00410	yes	no	no	no	1
itb01g01930	yes	no	yes	yes	3
itb01g27120	no	no	yes	yes	2
itb14g16520	yes	no	no	no	1
itb09g02380	yes	yes	no	no	2
itb09g18250	yes	no	yes	no	2
itb13g18190	no	no	no	yes	1
itb09g06900	yes	yes	no	no	2
itb04g02850	yes	no	no	no	1
itb06g08820	yes	no	no	no	1
itb01g32680	yes	no	no	no	1
itb04g31710	yes	no	no	no	1
itb15g15610	no	no	yes	yes	2
itb04g24220	yes	no	yes	no	2
itb01g15620	yes	yes	no	no	2
itb12g02820	yes	no	no	no	1
itb03g17030	yes	no	no	no	1
itb10g04260	yes	yes	yes	no	3
itb15g11280	no	no	no	yes	1
itb10g01560	yes	no	no	no	1
itb12g08210	yes	no	yes	no	2
itb04g30690	yes	no	no	yes	2
itb03g14040	yes	no	no	no	1
itb04g23680	no	yes	no	no	1
itb15g16830	yes	no	no	no	1
itb01g24700	no	no	no	yes	1
itb09g14500	no	no	yes	no	1
itb14g11930	no	no	yes	no	1
itb11g04010	yes	no	no	no	1
itb03g09770	no	yes	no	no	1
itb07g06100	yes	no	no	no	1
itb03g20590	no	yes	yes	no	2
itb07g06450	yes	no	no	no	1
itb02g00780	yes	yes	no	no	2
itb13g10780	yes	yes	yes	no	3
itb02g12800	yes	no	no	no	1
itb07g17610	no	no	yes	no	1
itb07g00420	yes	yes	no	no	2
itb13g25440	yes	yes	no	no	2
itb06g21960	yes	yes	no	no	2
itb02g12010	no	no	yes	no	1
itb06g16650	yes	yes	no	no	2
itb02g08200	yes	yes	no	yes	3
itb10g13080	no	no	yes	no	1
itb01g10390	yes	no	no	no	1
itb06g14870	yes	yes	no	yes	3
itb02g17720	no	no	yes	no	1
itb02g05150	yes	no	yes	no	2
itb07g22910	yes	yes	no	no	2
itb14g00520	yes	no	no	no	1
itb12g01850	yes	yes	no	no	2
itb01g18620	yes	no	no	no	1
itb10g22330	yes	no	yes	no	2
itb12g03590	no	no	yes	no	1
itb09g15830	no	no	yes	no	1
itb03g16780	yes	yes	no	no	2
itb10g21670	yes	no	yes	no	2
itb03g20100	yes	yes	yes	yes	4
itb11g02150	no	no	yes	no	1
itb09g30530	yes	no	no	no	1
itb14g03950	yes	yes	no	no	2
itb13g00410	yes	no	no	no	1
itb07g02350	no	no	yes	yes	2
itb05g21710	yes	yes	no	no	2
itb10g08960	no	no	yes	no	1
itb01g01450	yes	no	yes	no	2
itb07g03080	yes	no	no	no	1
itb14g04350	yes	yes	no	no	2
itb13g24240	yes	no	no	no	1
itb10g13870	no	yes	no	no	1
itb09g05060	yes	yes	no	no	2
itb12g10410	no	yes	yes	no	2
itb10g20670	yes	no	no	no	1
itb08g01420	no	no	no	yes	1
itb08g02450	yes	no	no	no	1
itb02g13860	yes	yes	yes	no	3
itb06g11420	no	yes	no	no	1
itb02g15470	yes	yes	no	no	2
itb14g17040	yes	yes	no	no	2
itb02g13730	yes	yes	no	no	2
itb06g17740	yes	no	no	no	1
itb07g00190	yes	yes	no	no	2
itb08g06510	no	no	yes	no	1
itb01g28450	yes	no	no	no	1
itb02g04140	yes	yes	no	no	2
itb13g17070	yes	yes	no	no	2
itb14g06060	yes	no	yes	yes	3
itb02g01000	no	no	no	yes	1
itb04g01000	yes	yes	no	no	2
itb04g00970	yes	yes	no	no	2
itb13g15780	yes	yes	no	no	2
itb13g01120	yes	no	no	no	1
itb10g20200	yes	no	yes	no	2
itb08g02220	yes	yes	no	no	2
itb09g09380	yes	no	yes	no	2
itb11g16400	no	no	yes	no	1
itb04g09580	yes	no	no	no	1
itb13g20090	yes	no	no	yes	2
itb10g17540	no	no	no	yes	1
itb02g25610	yes	no	no	no	1
itb05g18580	yes	no	no	no	1
itb07g03550	yes	no	no	no	1
itb07g03220	yes	no	no	no	1
itb03g01100	yes	no	no	no	1
itb08g13980	yes	no	no	no	1
itb12g26430	yes	yes	no	no	2
itb07g19860	no	no	yes	no	1
itb14g00320	no	yes	no	no	1
itb03g05590	no	yes	no	no	1
itb08g10320	yes	no	no	no	1
itb03g19860	no	no	no	yes	1
itb15g09330	no	no	no	yes	1
itb06g24440	yes	yes	no	no	2
itb14g19070	yes	no	no	no	1
itb06g22870	yes	no	no	no	1
itb06g22720	yes	no	no	no	1
itb14g16950	yes	no	no	no	1
itb06g20580	no	yes	yes	no	2
itb10g16600	no	no	yes	yes	2
itb11g05120	no	yes	no	no	1
itb01g07470	no	yes	yes	yes	3
itb06g02280	no	no	yes	no	1
itb01g28540	no	no	yes	no	1
itb10g23130	yes	no	no	no	1
itb10g04690	no	no	yes	yes	2
itb06g15840	yes	no	no	no	1
itb05g02140	no	no	yes	no	1
itb05g13940	yes	yes	no	no	2
itb11g05260	no	no	no	yes	1
itb10g17970	no	no	no	yes	1
itb15g22110	yes	yes	no	yes	3
itb01g07210	yes	no	no	no	1
itb05g12090	yes	no	no	no	1
itb15g10890	yes	yes	yes	no	3
itb13g07920	no	no	yes	no	1
itb01g24010	yes	no	no	no	1
itb01g28210	no	no	yes	yes	2
itb04g05830	yes	no	yes	no	2
itb02g10740	yes	no	yes	no	2
itb09g07740	no	yes	no	no	1
itb07g12780	yes	no	no	no	1
itb03g23250	no	no	yes	no	1
itb07g05310	yes	yes	no	no	2
itb02g13290	yes	yes	no	no	2
itb08g00600	yes	no	no	no	1
itb01g25380	no	no	no	yes	1
itb12g22560	no	no	yes	no	1
itb08g03800	yes	yes	no	no	2
itb14g10650	no	no	yes	yes	2
itb04g15220	no	yes	no	no	1
itb14g03890	no	no	yes	yes	2
itb04g13680	yes	no	yes	no	2
itb03g26850	yes	no	yes	no	2
itb02g18170	no	no	no	yes	1
itb09g29240	yes	no	no	no	1
itb01g23970	yes	yes	no	no	2
itb01g04740	no	no	yes	yes	2
itb04g29810	no	no	no	yes	1
itb04g33030	no	no	yes	no	1
itb15g10960	no	no	yes	no	1
itb12g18000	no	yes	no	no	1
itb12g05750	yes	no	no	no	1
itb11g11440	yes	yes	no	no	2
itb08g12610	no	no	no	yes	1
itb04g27330	yes	yes	no	no	2
itb08g16050	yes	no	no	no	1
itb12g07530	no	no	yes	yes	2
itb03g17570	yes	yes	no	no	2
itb12g23440	yes	no	no	no	1
itb04g26310	yes	yes	no	no	2
itb15g05530	no	no	yes	no	1
itb03g16220	yes	no	no	no	1
itb03g19080	yes	no	no	no	1
itb02g15040	no	no	no	yes	1
itb02g15590	yes	no	yes	no	2
itb06g21750	yes	yes	no	no	2
itb06g22260	yes	no	no	no	1
itb12g00180	no	no	yes	no	1
itb12g21810	no	no	yes	yes	2
itb06g17910	no	no	yes	no	1
itb02g02690	yes	no	yes	no	2
itb01g06480	yes	yes	yes	yes	4
itb12g20360	no	yes	no	yes	2
itb08g02860	yes	yes	no	no	2
itb08g04470	no	no	yes	no	1
itb09g00820	yes	yes	no	no	2
itb05g22500	yes	no	no	no	1
itb05g00810	yes	yes	no	yes	3
itb10g21420	yes	yes	no	no	2
itb02g05400	yes	no	yes	no	2
itb10g23490	yes	no	no	no	1
itb04g29660	yes	no	no	no	1
itb05g23380	no	no	yes	yes	2
itb10g25890	yes	yes	no	no	2
itb03g17050	yes	no	yes	no	2
itb04g04220	yes	no	no	no	1
itb12g03560	no	yes	no	no	1
itb11g01020	no	no	yes	yes	2
itb10g00770	no	no	yes	no	1
itb03g04670	no	no	yes	no	1
itb03g01820	yes	no	no	no	1
itb10g20860	no	no	yes	no	1
itb03g18350	yes	no	no	no	1
itb04g29400	no	no	yes	no	1
itb10g23840	yes	no	no	no	1
itb08g01980	yes	no	no	no	1
itb11g06310	no	no	yes	no	1
itb01g17730	yes	yes	yes	no	3
itb01g22080	no	yes	yes	yes	3
itb12g27910	yes	no	no	no	1
itb05g28050	yes	no	no	no	1
itb08g07920	yes	no	yes	no	2
itb02g22070	yes	no	no	no	1
itb15g20980	no	no	yes	no	1
itb02g16020	yes	no	no	no	1
itb14g00940	no	no	yes	no	1
itb10g25230	yes	no	no	no	1
itb07g09970	yes	yes	no	no	2
itb03g15330	no	no	yes	yes	2
itb14g16720	no	no	yes	no	1
itb11g01970	no	no	yes	no	1
itb14g16090	yes	yes	no	no	2
itb09g06170	no	no	yes	no	1
itb14g19240	yes	no	no	no	1
itb05g08950	yes	no	no	no	1
itb02g01410	yes	yes	no	no	2
itb13g04650	no	no	yes	yes	2
itb15g07490	no	yes	no	no	1
itb03g13480	yes	no	no	no	1
itb01g01910	yes	no	no	no	1
itb09g27960	no	yes	no	yes	2
itb03g05100	no	yes	no	no	1
itb04g06590	no	no	yes	yes	2
itb13g23870	no	no	no	yes	1
itb14g16540	yes	no	yes	no	2
itb07g23460	yes	yes	no	no	2
itb15g00940	no	no	yes	no	1
itb13g11230	yes	yes	no	no	2
itb15g17980	yes	no	no	no	1
itb03g01010	no	no	yes	no	1
itb05g12420	no	no	yes	yes	2
itb03g01640	no	no	yes	no	1
itb05g22540	yes	yes	no	no	2
itb01g03210	no	no	yes	no	1
itb01g21080	yes	no	no	no	1
itb15g00050	yes	no	no	no	1
itb01g22880	yes	yes	yes	no	3
itb03g14060	no	no	no	yes	1
itb08g10510	yes	yes	no	no	2
itb05g26040	yes	yes	no	no	2
itb10g14580	yes	yes	no	no	2
itb04g31590	yes	yes	no	no	2
itb05g22270	no	no	yes	no	1
itb03g06030	yes	no	no	no	1
itb05g22600	no	no	yes	yes	2
itb05g13890	no	no	yes	no	1
itb12g03310	no	no	yes	no	1
itb06g25860	no	no	no	yes	1
itb04g11920	yes	yes	no	no	2
itb07g01310	yes	yes	no	no	2
itb01g24480	no	no	yes	no	1
itb06g10170	no	no	yes	yes	2
itb07g02070	yes	no	no	no	1
itb15g02270	yes	yes	no	no	2
itb10g15450	yes	no	no	no	1
itb02g09420	yes	no	no	no	1
itb12g22980	yes	no	yes	no	2
itb06g19360	yes	yes	no	no	2
itb06g20630	no	no	yes	yes	2
itb10g23300	no	no	yes	no	1
itb14g00540	yes	no	no	no	1
itb11g23350	yes	yes	no	no	2
itb04g23000	no	no	yes	no	1
itb02g07960	yes	no	no	no	1
itb04g33730	no	no	yes	no	1
itb03g03640	yes	yes	no	no	2
itb12g11980	no	yes	no	no	1
itb07g02700	yes	yes	yes	no	3
itb10g21650	yes	no	yes	yes	3
itb12g09390	yes	no	no	no	1
itb04g27780	yes	yes	yes	no	3
itb04g27830	yes	no	no	yes	2
itb02g02990	no	no	yes	no	1
itb15g13350	no	no	yes	no	1
itb05g23550	no	no	yes	yes	2
itb01g05370	yes	no	no	no	1
itb05g03280	no	yes	no	no	1
itb07g07780	yes	no	no	no	1
itb13g25460	no	yes	no	no	1
itb02g16560	yes	yes	no	no	2
itb06g16630	no	yes	yes	yes	3
itb15g22860	no	no	no	yes	1
itb12g25980	no	no	yes	yes	2
itb10g13850	yes	yes	no	no	2
itb07g00200	yes	no	no	no	1
itb15g03530	yes	no	no	no	1
itb13g21300	no	no	yes	yes	2
itb03g22830	yes	yes	no	no	2
itb08g00950	no	no	no	yes	1
itb12g10160	no	no	no	yes	1
itb07g06830	yes	no	no	no	1
itb14g13620	yes	no	yes	no	2
itb04g26780	no	no	yes	yes	2
itb03g08990	yes	yes	yes	no	3
itb11g13570	yes	no	no	no	1
itb10g20650	no	no	yes	no	1
itb07g02150	yes	yes	no	no	2
itb06g23850	no	no	yes	no	1
itb01g31480	yes	no	no	no	1
itb06g16180	no	yes	yes	yes	3
itb05g00150	no	no	yes	yes	2
itb08g04860	yes	no	no	no	1
itb05g01280	yes	no	no	no	1
itb02g20880	yes	no	no	no	1
[truncated: 4,964 more rows]
