# Supplementary material for: Integrated transcriptome, small RNA and degradome sequencing approaches proffer insights into chlorogenic acid biosynthesis in leafy sweet potato
Source: PLoS One. 2021 Jan 22;16(1):e0245266. doi: 10.1371/journal.pone.0245266 (PMC7822329; doi:10.1371/journal.pone.0245266)
Supplement: S3 Table — (XLSX) [file pone.0245266.s003.xlsx]

## Sheet: FS2 vs. FS1. annotation
Table S2 Detailed annotation information of FS2 vs. FS1
gene_id	L04_count	L05_count	L06_count	L11_count	L12_count	L04_fpkm	L05_fpkm	L06_fpkm	L11_fpkm	L12_fpkm	FS2_fpkm	FS1_fpkm	log2fc	p value	p adjust	significant	regulate	length	description	cog	cog_description	KO_id	KO_name	paths	pfam	go	nr	swiss-prot
itb10g24140	19	20	20	184	225	0.34	0.34	0.36	3.01	3.13	0.346667	3.07	2.62015	1.17e-11	3.03e-10	yes	up	1292	MYB domain protein r1	COG5147(K:Transcription)	COG5147(MYBlike DNAbinding domain containing protein)	K09422	MYBP		PF00249.28(MYB_DNA-binding:MYB-like DNA-binding domain); PF13921.3(MYB_DNA-bind_6:MYB-like DNA-binding domain)		XP_019168759.1(PREDICTED: transcription factor MYB44-like [Ipomoea nil])	sp|Q9FDW1|MYB44_ARATH(Transcription factor MYB44 OS=Arabidopsis thaliana OX=3702 GN=MYB44 PE=1 SV=1)
itb01g22100	430	474	834	2596	4080	6.82	6.88	12.39	34.3	46.55	8.69667	40.425	1.82982	1.48e-08	2.36e-07	yes	up	1907	Homeodomain-like superfamily protein	ENOG410YFA9(K:Transcription)	ENOG410YFA9(MYB family transcription factor)						XP_019166422.1(PREDICTED: MYB family transcription factor EFM-like isoform X2 [Ipomoea nil])	sp|Q9ZQ85|EFM_ARATH(MYB family transcription factor EFM OS=Arabidopsis thaliana OX=3702 GN=EFM PE=1 SV=2)
itb12g27410	27	8	10	86	84	0.5	0.13	0.17	1.34	1.12	0.266667	1.23	1.75763	0.00155395	0.0070966	yes	up	1254	MYB domain protein	COG5147(K:Transcription)	COG5147(MYBlike DNAbinding domain containing protein)	K09422	MYBP		PF00249.28(MYB_DNA-binding:MYB-like DNA-binding domain); PF13921.3(MYB_DNA-bind_6:MYB-like DNA-binding domain)		XP_019149708.1(PREDICTED: transcription factor MYB76-like [Ipomoea nil])	sp|Q9S9Z2|MYB93_ARATH(Transcription factor MYB93 OS=Arabidopsis thaliana OX=3702 GN=MYB93 PE=1 SV=1)
itb07g23010	133.1	25	91.3	405.98	451.54	1.23	0.22	0.84	3.38	3.21	0.763333	3.295	1.74209	0.000197646	0.00121001	yes	up	2315	Duplicated homeodomain-like superfamily protein	COG5147(K:Transcription)	COG5147(MYBlike DNAbinding domain containing protein)	K09422	MYBP		PF00249.28(MYB_DNA-binding:MYB-like DNA-binding domain); PF13921.3(MYB_DNA-bind_6:MYB-like DNA-binding domain)	GO:0009987(biological_process:cellular process)	XP_019170720.1(PREDICTED: MYB-like protein Q isoform X1 [Ipomoea nil])	sp|F4IRB4|MYB88_ARATH(Transcription factor MYB88 OS=Arabidopsis thaliana OX=3702 GN=MYB88 PE=1 SV=1)
itb12g23440	38	48	38	174	172	0.57	0.68	0.57	2.37	2	0.606667	2.185	1.34506	0.00154615	0.00706807	yes	up	1574	MYB domain protein	COG5147(K:Transcription)	COG5147(MYBlike DNAbinding domain containing protein)	K09422	MYBP		PF00249.28(MYB_DNA-binding:MYB-like DNA-binding domain); PF13921.3(MYB_DNA-bind_6:MYB-like DNA-binding domain)		XP_019151687.1(PREDICTED: MYB-related protein 330-like [Ipomoea nil])	sp|O04192|MYB25_ARATH(Transcription factor MYB25 OS=Arabidopsis thaliana OX=3702 GN=MYB25 PE=2 SV=1)
itb02g01010	436	405	371	268	326	5.42	4.75	4.59	2.99	3.14	4.92	3.065	-1.04837	0.000330437	0.00188929	yes	down	2009	Homeodomain-like superfamily protein	ENOG4111IMA(K:Transcription); ENOG410YBDY(K:Transcription)	ENOG4111IMA(Transcription factor); ENOG410YBDY(transcription)				PF00249.28(MYB_DNA-binding:MYB-like DNA-binding domain)	GO:0005488(molecular_function:binding)	XP_019194439.1(PREDICTED: transcription factor MYB1R1 [Ipomoea nil])	sp|Q7XC57|MYBS3_ORYSJ(Transcription factor MYBS3 OS=Oryza sativa subsp. japonica OX=39947 GN=MYBS3 PE=2 SV=1)
itb02g16320	579	407	382	288	364	8.89	5.92	5.83	4	4.32	6.88	4.16	-1.07113	0.000159212	0.00100526	yes	down	1479	MYB domain protein	COG5147(K:Transcription)	COG5147(MYBlike DNAbinding domain containing protein)	K09422	MYBP		PF00249.28(MYB_DNA-binding:MYB-like DNA-binding domain); PF13921.3(MYB_DNA-bind_6:MYB-like DNA-binding domain)		XP_019198062.1(PREDICTED: MYB-related protein 306 [Ipomoea nil])	sp|P81392|MYB06_ANTMA(MYB-related protein 306 OS=Antirrhinum majus OX=4151 GN=MYB306 PE=2 SV=1)
itb03g26650	218	152	123.02	93	131.05	4.7	3.24	2.71	1.94	2.26	3.55	2.1	-1.13251	0.00173943	0.00781156	yes	down	1156	MYB domain protein	COG5147(K:Transcription)	COG5147(MYBlike DNAbinding domain containing protein)	K09422	MYBP		PF00249.28(MYB_DNA-binding:MYB-like DNA-binding domain); PF13921.3(MYB_DNA-bind_6:MYB-like DNA-binding domain)	GO:0003677(molecular_function:DNA binding)	XP_020246745.1(LOW QUALITY PROTEIN: MYB-related protein 308-like [Asparagus officinalis])	sp|P81393|MYB08_ANTMA(MYB-related protein 308 OS=Antirrhinum majus OX=4151 GN=MYB308 PE=2 SV=1)
itb05g01190	263	184	213	134	147	5.45	3.33	4.56	2.46	2.2	4.44667	2.33	-1.20834	1.22e-05	0.000104975	yes	down	1368	MYB domain protein	COG5147(K:Transcription)	COG5147(MYBlike DNAbinding domain containing protein)	K09422	MYBP		PF00249.28(MYB_DNA-binding:MYB-like DNA-binding domain); PF13921.3(MYB_DNA-bind_6:MYB-like DNA-binding domain); PF09111.7(SLIDE:SLIDE)		XP_019184475.1(PREDICTED: transcription repressor MYB6-like [Ipomoea nil])	sp|P81395|MYB30_ANTMA(MYB-related protein 330 OS=Antirrhinum majus OX=4151 GN=MYB330 PE=2 SV=1)
itb03g01100	77.85	126.26	95.66	48.08	46	1.18	1.56	1.37	0.87	0.46	1.37	0.665	-1.61022	0.000726818	0.00372333	yes	down	1023	Duplicated homeodomain-like superfamily protein	COG5147(T:Signal transduction mechanisms)	COG5147(inositol)	K09422	MYBP		PF00249.28(MYB_DNA-binding:MYB-like DNA-binding domain); PF13921.3(MYB_DNA-bind_6:MYB-like DNA-binding domain)		XP_019185785.1(PREDICTED: transcription factor MYB35 [Ipomoea nil])	sp|Q9LSI7|MYB35_ARATH(Transcription factor MYB35 OS=Arabidopsis thaliana OX=3702 GN=MYB35 PE=2 SV=1)
itb12g27690	78	50	91	35	30	1.46	0.9	1.7	0.59	0.43	1.35333	0.51	-1.61891	7.37e-05	0.000516004	yes	down	1251	MYB domain protein	COG5147(T:Signal transduction mechanisms)	COG5147(regulatoR)	K09422	MYBP		PF00249.28(MYB_DNA-binding:MYB-like DNA-binding domain); PF13921.3(MYB_DNA-bind_6:MYB-like DNA-binding domain)		XP_019200551.1(PREDICTED: MYB-related protein 308-like [Ipomoea nil])	sp|Q9SZP1|MYB4_ARATH(Transcription repressor MYB4 OS=Arabidopsis thaliana OX=3702 GN=MYB4 PE=1 SV=1)
itb08g15570	1938	2259	2310	933	1216	35.04	38.73	41.49	15.3	17	38.42	16.15	-1.6206	2.29e-08	3.53e-07	yes	down	1288	MYB-like transcription factor family protein	ENOG4111BIB(K:Transcription); ENOG4111HRC(K:Transcription)	ENOG4111BIB(transcription factor); ENOG4111HRC(Transcription factor)				PF00249.28(MYB_DNA-binding:MYB-like DNA-binding domain)	GO:0006355(biological_process:regulation of transcription, DNA-templated); GO:0005488(molecular_function:binding); GO:0016573(biological_process:histone acetylation)	XP_019157926.1(PREDICTED: transcription factor MYB1R1 [Ipomoea nil])	sp|Q2V9B0|MY1R1_SOLTU(Transcription factor MYB1R1 OS=Solanum tuberosum OX=4113 PE=2 SV=1)
itb08g08240	445	316	343	142	215	9.85	6.71	7.68	2.97	3.68	8.08	3.325	-1.63417	3.08e-10	6.44e-09	yes	down	1416	MYB domain protein	COG5147(S:Function unknown)	COG5147(zinc finger protein)	K09422	MYBP		PF00249.28(MYB_DNA-binding:MYB-like DNA-binding domain); PF13921.3(MYB_DNA-bind_6:MYB-like DNA-binding domain)		XP_019160401.1(PREDICTED: MYB-related protein 308-like [Ipomoea nil])	sp|Q9S9K9|MYB3_ARATH(Transcription factor MYB3 OS=Arabidopsis thaliana OX=3702 GN=MYB3 PE=1 SV=1)
itb06g18940	98	93	98	26	12	2.03	1.83	2.02	0.49	0.19	1.96	0.34	-2.64053	9.3e-08	1.28e-06	yes	down	1149	Homeodomain-like superfamily protein	ENOG410YGU0(S:Function unknown)	ENOG410YGU0(-)				PF14379.3(MYB_CC_LHEQLE:MYB-CC type transfactor, LHEQLE motif); PF00249.28(MYB_DNA-binding:MYB-like DNA-binding domain)		XP_019152885.1(PREDICTED: MYB family transcription factor PHL11-like [Ipomoea nil])	sp|C0SVS4|PHLB_ARATH(MYB family transcription factor PHL11 OS=Arabidopsis thaliana OX=3702 GN=PHL11 PE=1 SV=1)
itb05g10930	43	76	28	4	7	1.09	1.82	0.7	0.09	0.14	1.20333	0.115	-3.18564	1.73e-06	1.84e-05	yes	down	981	MYB domain protein	COG5147(L:Replication, recombination and repair)	COG5147(deoxyribo-dipyrimidine photolyase)	K09422	MYBP		PF00249.28(MYB_DNA-binding:MYB-like DNA-binding domain); PF13921.3(MYB_DNA-bind_6:MYB-like DNA-binding domain)		XP_019190382.1(PREDICTED: transcription factor MYB39-like [Ipomoea nil])	sp|Q9S9Z2|MYB93_ARATH(Transcription factor MYB93 OS=Arabidopsis thaliana OX=3702 GN=MYB93 PE=1 SV=1)
itb05g00690	195	180	174	1080	862	5.62	4.66	4.14	11.51	9.33	4.80667	10.42	1.75475	1.84e-07	2.38e-06	yes	up	1858	beta-amylase	ENOG410XNXS(G:Carbohydrate transport and metabolism)	ENOG410XNXS(beta-amylase)	K01177	E3.2.1.2	map00500(Starch and sucrose metabolism)	PF01373.14(Glyco_hydro_14:Glycosyl hydrolase family 14)	GO:0016161(molecular_function:beta-amylase activity); GO:0000272(biological_process:polysaccharide catabolic process)	XP_019180769.1(PREDICTED: beta-amylase [Ipomoea nil])	sp|P10537|AMYB_IPOBA(Beta-amylase OS=Ipomoea batatas OX=4120 GN=BMY1 PE=1 SV=4)
itb04g21170	1235	1185	1206	645	846	18.97	17.15	18.44	8.45	9.71	18.1867	9.08	-1.30885	3.09e-07	3.82e-06	yes	down	1758	MYB-like HTH transcriptional regulator family protein	ENOG4111GBR(S:Function unknown); ENOG41108JY(S:Function unknown)	ENOG4111GBR(MYB-like DNA-binding domain); ENOG41108JY(MYB-like DNA-binding domain)				PF14379.3(MYB_CC_LHEQLE:MYB-CC type transfactor, LHEQLE motif); PF00249.28(MYB_DNA-binding:MYB-like DNA-binding domain)	GO:0006351(biological_process:transcription, DNA-templated)	PHT79172.1(Protein PHR1-LIKE 1 [Capsicum annuum])	sp|Q9SJW0|PHL7_ARATH(MYB family transcription factor PHL7 OS=Arabidopsis thaliana OX=3702 GN=PHL7 PE=2 SV=1)
itb12g23940	143	96	127	52	66	2	1.24	1.75	0.65	0.7	1.66333	0.675	-1.59491	1.93e-07	2.48e-06	yes	down	1479	Homeodomain-like superfamily protein	ENOG410YN97(S:Function unknown); ENOG410YQHF(K:Transcription); ENOG410YNDA(S:Function unknown)	ENOG410YN97(MYB-like DNA-binding domain, SHAQKYF class family protein, expressed); ENOG410YQHF(MYB-like DNA-binding domain); ENOG410YNDA(MYB-like DNA-binding domain, SHAQKYF class family protein, expressed)				PF00249.28(MYB_DNA-binding:MYB-like DNA-binding domain)		XP_019150906.1(PREDICTED: uncharacterized protein LOC109147717 isoform X1 [Ipomoea nil])	sp|Q700D9|MYBF_ARATH(Putative MYB family transcription factor At1g14600 OS=Arabidopsis thaliana OX=3702 GN=At1g14600 PE=2 SV=2)
itb15g16430	8018.11	9475.61	7047.79	3755.69	3741.4	55.96	62.61	48.79	23.53	20.04	55.7867	21.785	-1.70103	8.76e-07	9.93e-06	yes	down	3030	MYB domain protein 4r1	COG5147(C:Energy production and conversion)	COG5147(Catalyzes the reversible oxidation of malate to oxaloacetate (By similarity))	K09422	MYBP		PF00249.28(MYB_DNA-binding:MYB-like DNA-binding domain); PF13921.3(MYB_DNA-bind_6:MYB-like DNA-binding domain)		XP_019177066.1(PREDICTED: uncharacterized protein LOC109172334 isoform X1 [Ipomoea nil])	sp|Q54NA6|MYBL_DICDI(MYB-like protein L OS=Dictyostelium discoideum OX=44689 GN=MYBL PE=3 SV=1)
itb03g04490	54	26	51	7	18	0.93	0.42	0.87	0.11	0.24	0.74	0.175	-2.17604	3.22e-05	0.000247073	yes	down	1344	MYB domain protein	COG5147(S:Function unknown)	COG5147(-)	K09422	MYBP		PF00249.28(MYB_DNA-binding:MYB-like DNA-binding domain); PF13921.3(MYB_DNA-bind_6:MYB-like DNA-binding domain)		XP_019185625.1(PREDICTED: protein ODORANT1-like [Ipomoea nil])	sp|Q9C7U7|MYB20_ARATH(Transcription factor MYB20 OS=Arabidopsis thaliana OX=3702 GN=MYB20 PE=2 SV=1)
itb12g01510	168	85	130	30	45	3.93	1.78	3.11	0.8	0.9	2.94	0.85	-2.26112	5.89e-11	1.36e-09	yes	down	1110	MYB domain protein	COG5147(K:Transcription)	COG5147(MYBlike DNAbinding domain containing protein)	K09422	MYBP		PF00249.28(MYB_DNA-binding:MYB-like DNA-binding domain); PF13921.3(MYB_DNA-bind_6:MYB-like DNA-binding domain)		XP_019182681.1(PREDICTED: protein ODORANT1-like [Ipomoea nil])	sp|Q9C7U7|MYB20_ARATH(Transcription factor MYB20 OS=Arabidopsis thaliana OX=3702 GN=MYB20 PE=2 SV=1)
itb02g06990	1439	2461	935	428	274	17.15	27.66	10.96	4.76	2.6	18.59	3.68	-2.58509	7.55e-07	8.67e-06	yes	down	2088	beta-amylase	ENOG410XNXS(G:Carbohydrate transport and metabolism)	ENOG410XNXS(beta-amylase)				PF01373.14(Glyco_hydro_14:Glycosyl hydrolase family 14)	GO:0005975(biological_process:carbohydrate metabolic process); GO:0016798(molecular_function:hydrolase activity, acting on glycosyl bonds)	XP_019192896.1(PREDICTED: beta-amylase-like [Ipomoea nil])	sp|O65015|AMYB_TRIRP(Beta-amylase OS=Trifolium repens OX=3899 GN=BMY1 PE=2 SV=1)
itb15g07040	517	476	381	89	86	7.3	6.37	5.34	1.14	0.94	6.33667	1.04	-2.88484	1.58e-16	7.64e-15	yes	down	1590	MYB-like HTH transcriptional regulator family protein	ENOG410YQHF(S:Function unknown); ENOG410YN97(K:Transcription)	ENOG410YQHF(Protein of unknown function (DUF688)); ENOG410YN97(MYB-like DNA-binding domain)				PF00249.28(MYB_DNA-binding:MYB-like DNA-binding domain)		XP_019186299.1(PREDICTED: uncharacterized protein LOC109181007 isoform X1 [Ipomoea nil])	sp|Q700D9|MYBF_ARATH(Putative MYB family transcription factor At1g14600 OS=Arabidopsis thaliana OX=3702 GN=At1g14600 PE=2 SV=2)
itb10g24590	55	22	72	740	1001	0.9	0.33	1.18	11.05	12.79	0.803333	11.92	3.4402	1.14e-23	1.01e-21	yes	up	1476	Homeodomain-like superfamily protein	ENOG410YFA9(K:Transcription)	ENOG410YFA9(MYB family transcription factor)				PF00249.28(MYB_DNA-binding:MYB-like DNA-binding domain)		XP_019170315.1(PREDICTED: MYB family transcription factor EFM-like [Ipomoea nil])	sp|F4JRB0|HHO5_ARATH(Transcription factor HHO5 OS=Arabidopsis thaliana OX=3702 GN=HHO5 PE=1 SV=1)
itb01g01430	1248.15	433.32	998.69	3823.51	6441.1	5.91	1.94	4.65	16.18	23.32	4.16667	19.75	1.89494	1.5e-09	2.81e-08	yes	up	4298	DNA polymerase V family	ENOG410YFVF(S:Function unknown); ENOG41100HU(S:Function unknown)	ENOG410YFVF(MYB binding protein (P160) 1a); ENOG41100HU(DNA polymerase phi)	K02331	POL5, MYBBP1A		PF04931.10(DNA_pol_phi:DNA polymerase phi)	GO:0090304(biological_process:nucleic acid metabolic process); GO:0034654(biological_process:nucleobase-containing compound biosynthetic process); GO:0034645(biological_process:cellular macromolecule biosynthetic process)	XP_019173046.1(PREDICTED: MYB-binding protein 1A-like protein [Ipomoea nil])	sp|O60094|DPO5_SCHPO(DNA polymerase V OS=Schizosaccharomyces pombe (strain 972 / ATCC 24843) OX=284812 GN=pol5 PE=1 SV=2)
itb11g05630	454	355	362	185	369	9.13	6.77	7.31	3.33	5.7	7.73667	4.515	-1.1266	0.000161742	0.00101888	yes	down	1478	hypothetical protein	ENOG410YSK7(K:Transcription); ENOG410YUWZ(K:Transcription)	ENOG410YSK7(MYB-like DNA-binding domain); ENOG410YUWZ(Transcription factor)					GO:0003677(molecular_function:DNA binding)	XP_019159058.1(PREDICTED: MYB-like transcription factor ETC1 isoform X1 [Ipomoea nil])
itb09g24680	138	170	145	59	68	2.42	2.86	2.52	0.96	0.95	2.6	0.955	-1.80329	4.29e-06	4.13e-05	yes	down	1262	MYB-like HTH transcriptional regulator family protein	COG5147(K:Transcription)	COG5147(MYBlike DNAbinding domain containing protein)	K09422	MYBP		PF00249.28(MYB_DNA-binding:MYB-like DNA-binding domain); PF13921.3(MYB_DNA-bind_6:MYB-like DNA-binding domain)		XP_019161076.1(PREDICTED: transcription factor MYB29-like [Ipomoea nil])	sp|A0A178VEK7|DUO1_ARATH(Transcription factor DUO1 OS=Arabidopsis thaliana OX=3702 GN=DUO1 PE=1 SV=1)
itb05g12590	123	126	135	26175	34295	0.59	0.57	0.64	112.31	125.92	0.6	119.115	7.10873	1.39e-184	1.13e-180	yes	up	4616	gigantea protein (GI)	ENOG410YCNK(S:Function unknown)	ENOG410YCNK(gigantea)	K12124	GI	map04712(Circadian rhythm - plant)			AQA28791.1(GIGANTEA [Ipomoea batatas])	sp|Q9SQI2|GIGAN_ARATH(Protein GIGANTEA OS=Arabidopsis thaliana OX=3702 GN=GI PE=1 SV=2)
itb01g19690	1015	906	931	2417	3719	8.94	7.62	8.19	19.26	25.3	8.25	22.28	1.01876	2.82e-05	0.000219513	yes	up	1983	TCP family transcription factor	ENOG410YG88(K:Transcription); ENOG4111HZT(S:Function unknown)	ENOG410YG88(Transcription factor); ENOG4111HZT(Acidic leucine-rich nuclear phosphoprotein 32 family member)				PF03634.10(TCP:TCP family transcription factor); PF14580.3(LRR_9:Leucine-rich repeat); PF12799.4(LRR_4:Leucine Rich repeats (2 copies)); PF13855.3(LRR_8:Leucine rich repeat)		XP_019154084.1(PREDICTED: transcription factor TCP4-like [Ipomoea nil])	sp|Q9SCQ7|AN32_ARATH(Acidic leucine-rich nuclear phosphoprotein 32-related protein OS=Arabidopsis thaliana OX=3702 GN=At3g50690 PE=2 SV=1)
itb11g04010	916	829	991	416	754	10.46	9.24	11.23	4.18	6.69	10.31	5.435	-1.27226	7.5e-07	8.63e-06	yes	down	2219	TEOSINTE BRANCHED 1, cycloidea and PCF transcription factor	ENOG410YEYG(K:Transcription); ENOG410YG88(K:Transcription)	ENOG410YEYG(Transcription factor); ENOG410YG88(Transcription factor)				PF03634.10(TCP:TCP family transcription factor)	GO:0032502(biological_process:developmental process)	XP_019159423.1(PREDICTED: transcription factor TCP4-like [Ipomoea nil])	sp|Q8LPR5|TCP4_ARATH(Transcription factor TCP4 OS=Arabidopsis thaliana OX=3702 GN=TCP4 PE=1 SV=1)
itb15g00110	814.84	780.89	1016.54	403.79	636.61	11.71	10.63	14.5	5.24	7.06	12.28	6.15	-1.35794	6.4e-08	9.1e-07	yes	down	1566	TCP family transcription factor	ENOG410YHVM(K:Transcription)	ENOG410YHVM(Transcription factor)				PF03634.10(TCP:TCP family transcription factor)		XP_019187993.1(PREDICTED: transcription factor TCP7-like [Ipomoea nil])	sp|Q9FMX2|TCP7_ARATH(Transcription factor TCP7 OS=Arabidopsis thaliana OX=3702 GN=TCP7 PE=1 SV=1)
itb12g25340	530	505	553	217	305	7.53	6.8	7.8	2.79	3.34	7.37667	3.065	-1.62417	5.26e-10	1.06e-08	yes	down	1582	TCP family transcription factor	ENOG4111DRY(S:Function unknown); ENOG410YJS2(K:Transcription); ENOG4111D9R(K:Transcription)	ENOG4111DRY(-); ENOG410YJS2(transcription factor); ENOG4111D9R(TCP family transcription factor)				PF03634.10(TCP:TCP family transcription factor)		XP_019200521.1(PREDICTED: transcription factor TCP19 [Ipomoea nil])	sp|Q9LT89|TCP19_ARATH(Transcription factor TCP19 OS=Arabidopsis thaliana OX=3702 GN=TCP19 PE=1 SV=1)
itb05g00890	1639	1549	1666	611	892	15.68	14.03	15.81	5.26	6.56	15.1733	5.91	-1.71946	2.13e-12	6.1e-11	yes	down	2246	TCP family transcription factor	ENOG4111CI8(K:Transcription); ENOG410YBA4(K:Transcription)	ENOG4111CI8(Transcription factor); ENOG410YBA4(Transcription factor)				PF03634.10(TCP:TCP family transcription factor)		XP_019199658.1(PREDICTED: transcription factor TCP23-like [Ipomoea nil])	sp|Q9C518|TCP8_ARATH(Transcription factor TCP8 OS=Arabidopsis thaliana OX=3702 GN=TCP8 PE=1 SV=1)
itb05g00380	737.91	656.61	609.36	205.72	278.7	12.28	10.45	10.2	3.1	3.61	10.9767	3.355	-2.05071	1.92e-13	6.37e-12	yes	down	1545	TEOSINTE BRANCHED 1, cycloidea, PCF (TCP)-domain family protein	ENOG410YH53(K:Transcription)	ENOG410YH53(Transcription factor)				PF03634.10(TCP:TCP family transcription factor)		XP_019199844.1(PREDICTED: transcription factor TCP20-like [Ipomoea nil])	sp|Q9LSD5|TCP20_ARATH(Transcription factor TCP20 OS=Arabidopsis thaliana OX=3702 GN=TCP20 PE=1 SV=1)
itb04g20840	285	377	311	49	83	3.69	4.63	4	0.57	0.83	4.10667	0.7	-2.84289	1.97e-13	6.52e-12	yes	down	1713	TCP family transcription factor	ENOG4111CI8(K:Transcription); ENOG410YBA4(K:Transcription)	ENOG4111CI8(Transcription factor); ENOG410YBA4(Transcription factor)				PF03634.10(TCP:TCP family transcription factor)		XP_019157694.1(PREDICTED: transcription factor TCP23-like isoform X2 [Ipomoea nil])	sp|Q9C518|TCP8_ARATH(Transcription factor TCP8 OS=Arabidopsis thaliana OX=3702 GN=TCP8 PE=1 SV=1)
itb02g05200	814.66	869.97	349.32	29.17	41.98	8.41	8.51	3.58	0.27	0.33	6.83333	0.3	-4.53738	8.08e-21	5.5e-19	yes	down	2096	UDP-glucosyl transferase 71C4	COG1819(S:Function unknown)	COG1819(Transferase)				PF00201.15(UDPGT:UDP-glucoronosyl and UDP-glucosyl transferase)	GO:0016740(molecular_function:transferase activity)	XP_019193153.1(PREDICTED: UDP-glycosyltransferase 71A15-like [Ipomoea nil])	sp|D3UAG2|U71K2_PYRCO(UDP-glycosyltransferase 71K2 OS=Pyrus communis OX=23211 GN=UGT71K2 PE=1 SV=1)
itb09g05730	22	17	18	25345	21553	0.3	0.22	0.24	307.88	223.67	0.253333	265.775	9.34542	1.93e-174	1.19e-170	yes	up	1689	thiazole biosynthetic enzyme, chloroplast (ARA6) (THI1) (THI4)	COG1635(H:Coenzyme transport and metabolism)	COG1635(Involved in biosynthesis of the thiamine precursor thiazole. Catalyzes the conversion of NAD and glycine to adenosine diphosphate 5-(2-hydroxyethyl)-4-methylthiazole-2-carboxylic acid (ADT), an adenylated thiazole intermediate. The reaction includes an iron-dependent sulfide transfer from a conserved cysteine residue of the protein to a thiazole intermediate. The enzyme can only undergo a…	K03146	THI4, THI1	map00730(Thiamine metabolism)	PF01946.14(Thi4:Thi4 family); PF00890.21(FAD_binding_2:FAD binding domain); PF01266.21(DAO:FAD dependent oxidoreductase); PF13450.3(NAD_binding_8:NAD(P)-binding Rossmann-like domain); PF07992.11(Pyr_redox_2:Pyridine nucleotide-disulphide oxidoreductase); PF12831.4(FAD_oxidored:FAD dependent oxidoreductase); PF03486.11(HI0933_like:HI0933-like protein); PF05834.9(Lycopene_cycl:Lycopene cyclase prot…	GO:0009228(biological_process:thiamine biosynthetic process); GO:0009570(cellular_component:chloroplast stroma); GO:0005829(cellular_component:cytosol); GO:0006950(biological_process:response to stress); GO:0052837(biological_process:thiazole biosynthetic process); GO:0046872(molecular_function:metal ion binding); GO:0055114(biological_process:oxidation-reduction process); GO:0016491(molecular_fu…	XP_019171852.1(PREDICTED: thiamine thiazole synthase 2, chloroplastic-like [Ipomoea nil])	sp|F6H7K5|THI42_VITVI(Thiamine thiazole synthase 2, chloroplastic OS=Vitis vinifera OX=29760 GN=THI1-2 PE=3 SV=1)
itb02g06820	4	2	2	2271	2409	0.04	0.02	0.02	22.88	20.63	0.0266667	21.755	8.42966	2.33e-76	1.98e-73	yes	up	1728	isocitrate lyase	COG2224(C:Energy production and conversion)	COG2224(Isocitrate lyase)	K01637	E4.1.3.1, aceA	map00630(Glyoxylate and dicarboxylate metabolism)	PF00463.18(ICL:Isocitrate lyase family); PF13714.3(PEP_mutase:Phosphoenolpyruvate phosphomutase)	GO:0046912(molecular_function:transferase activity, transferring acyl groups, acyl groups converted into alkyl on transfer); GO:0046872(molecular_function:metal ion binding); GO:0019752(biological_process:carboxylic acid metabolic process); GO:0004451(molecular_function:isocitrate lyase activity); GO:0006099(biological_process:tricarboxylic acid cycle); GO:0009514(cellular_component:glyoxysome); …	AAG44479.1(isocitrate lyase [Ipomoea batatas])	sp|P49297|ACEA_SOLLC(Isocitrate lyase OS=Solanum lycopersicum OX=4081 PE=2 SV=1)
itb01g30340	15	12	12	4760	5394	0.07	0.06	0.06	21.08	20.45	0.0633333	20.765	7.75555	2.13e-137	6.55e-134	yes	up	4187	gigantea protein (GI)	ENOG410YCNK(S:Function unknown)	ENOG410YCNK(gigantea)	K12124	GI	map04712(Circadian rhythm - plant)		GO:2000028(biological_process:regulation of photoperiodism, flowering)	XP_019174910.1(PREDICTED: protein GIGANTEA-like isoform X2 [Ipomoea nil])	sp|Q9SQI2|GIGAN_ARATH(Protein GIGANTEA OS=Arabidopsis thaliana OX=3702 GN=GI PE=1 SV=2)
itb05g06390	63	33	53	13856	20064	1.43	0.89	1.55	291.13	359.07	1.29	325.1	7.68984	5.46e-255	1.34e-250	yes	up	1096	germin	ENOG410YB6M(S:Function unknown)	ENOG410YB6M(germin-like protein)				PF00190.19(Cupin_1:Cupin); PF07883.8(Cupin_2:Cupin domain)	GO:0005576(cellular_component:extracellular region); GO:0030145(molecular_function:manganese ion binding); GO:0045735(molecular_function:nutrient reservoir activity)	XP_019173359.1(PREDICTED: auxin-binding protein ABP20-like [Ipomoea nil])	sp|O04011|ABP20_PRUPE(Auxin-binding protein ABP20 OS=Prunus persica OX=3760 GN=ABP20 PE=2 SV=1)
itb11g21580	15.17	14.54	12.19	6057.62	4866.05	0.55	0.39	0.81	229.44	159.3	0.583333	194.37	7.65312	6.49e-94	7.6e-91	yes	up	1826	terpene synthase	ENOG410YBXH(S:Function unknown)	ENOG410YBXH(synthase)				PF03936.13(Terpene_synth_C:Terpene synthase family, metal binding domain); PF01397.18(Terpene_synth:Terpene synthase, N-terminal domain)		XP_019181136.1(PREDICTED: (-)-germacrene D synthase-like [Ipomoea nil])	sp|Q6Q3H3|TPSGD_VITVI((-)-germacrene D synthase OS=Vitis vinifera OX=29760 GN=VIT_19s0014g04930 PE=1 SV=1)
itb05g06410	111	83	82	27506	34037	2.45	1.74	1.8	552.73	582.67	1.99667	567.7	7.63396	5.76e-227	7.08e-223	yes	up	1094	germin	ENOG410YB6M(S:Function unknown)	ENOG410YB6M(germin-like protein)				PF00190.19(Cupin_1:Cupin); PF07883.8(Cupin_2:Cupin domain)	GO:0005576(cellular_component:extracellular region); GO:0030145(molecular_function:manganese ion binding); GO:0045735(molecular_function:nutrient reservoir activity)	XP_019173360.1(PREDICTED: auxin-binding protein ABP19a-like [Ipomoea nil])	sp|Q9ZRA4|AB19A_PRUPE(Auxin-binding protein ABP19a OS=Prunus persica OX=3760 GN=ABP19A PE=3 SV=1)
itb13g26320	7.43	8.01	10.42	2557.57	3110.23	0.15	0.13	0.14	37.99	40.62	0.14	39.305	7.48974	1.42e-105	2.5e-102	yes	up	1494	terpene synthase	ENOG410YBXH(S:Function unknown)	ENOG410YBXH(synthase)				PF03936.13(Terpene_synth_C:Terpene synthase family, metal binding domain); PF01397.18(Terpene_synth:Terpene synthase, N-terminal domain)		XP_019181136.1(PREDICTED: (-)-germacrene D synthase-like [Ipomoea nil])	sp|Q6Q3H2|TPSVS_VITVI(Valencene synthase OS=Vitis vinifera OX=29760 GN=ValCS PE=1 SV=1)
itb01g01980	5	6	6.66	788.03	6497.65	0.13	0.13	0.17	18.75	130.83	0.143333	74.79	7.2766	1.66e-33	2.87e-31	yes	up	1230	kunitz trypsin inhibitor	ENOG410YHN1(O:Posttranslational modification, protein turnover, chaperones)	ENOG410YHN1(trypsin and protease inhibitor family protein Kunitz family protein)				PF00197.15(Kunitz_legume:Trypsin and protease inhibitor)		ABG26224.1(sporamin A [Ipomoea leucantha])	sp|P14715|SPOR1_IPOBA(Sporamin A OS=Ipomoea batatas OX=4120 PE=2 SV=1)
itb04g05220	6	8	5	1458	1726	0.09	0.12	0.08	20.31	20.36	0.0966667	20.335	6.98204	1.1e-74	9e-72	yes	up	1671	sigma factor	COG0568(K:Transcription); ENOG410XP5G(S:Function unknown)	COG0568(Sigma factors are initiation factors that promote the attachment of RNA polymerase to specific initiation sites and are then released (By similarity)); ENOG410XP5G(Methyltransferase)				PF04542.11(Sigma70_r2:Sigma-70 region 2)		XP_019186188.1(PREDICTED: RNA polymerase sigma factor sigD, chloroplastic [Ipomoea nil])	sp|Q9ZSL6|SIGD_ARATH(RNA polymerase sigma factor sigD, chloroplastic OS=Arabidopsis thaliana OX=3702 GN=SIGD PE=2 SV=1)
itb01g01910	0	0	0	194	316	0	0	0	5.26	7.28	0	6.27	6.89303	9.11e-23	7.39e-21	yes	up	870	kunitz trypsin inhibitor	ENOG410YHN1(O:Posttranslational modification, protein turnover, chaperones)	ENOG410YHN1(trypsin and protease inhibitor family protein Kunitz family protein)				PF00197.15(Kunitz_legume:Trypsin and protease inhibitor)		XP_019173327.1(PREDICTED: sporamin B-like isoform X2 [Ipomoea nil])	sp|P14716|SPOR2_IPOBA(Sporamin B OS=Ipomoea batatas OX=4120 PE=2 SV=1)
itb14g12210	4	2	3	757	838	0.06	0.03	0.04	10.25	9.68	0.0433333	9.965	6.84981	3.03e-49	1.06e-46	yes	up	1512	2-oxoglutarate (2OG) and Fe(II)-dependent oxygenase superfamily protein	ENOG410XQDR(S:Function unknown)	ENOG410XQDR(Domain-Containing protein)	K10277	KDM8, JMJD5		PF13621.3(Cupin_8:Cupin-like domain); PF08007.9(Cupin_4:Cupin superfamily protein); PF02373.19(JmjC:JmjC domain, hydroxylase)	GO:0003700(molecular_function:transcription factor activity, sequence-specific DNA binding); GO:0010452(biological_process:histone H3-K36 methylation); GO:0070544(biological_process:histone H3-K36 demethylation); GO:0006355(biological_process:regulation of transcription, DNA-templated); GO:0042752(biological_process:regulation of circadian rhythm); GO:0046975(molecular_function:histone methyltran…	XP_019163370.1(PREDICTED: lysine-specific demethylase JMJ30-like [Ipomoea nil])	sp|Q8RWR1|JMJ30_ARATH(Lysine-specific demethylase JMJ30 OS=Arabidopsis thaliana OX=3702 GN=JMJ30 PE=1 SV=1)
itb12g01960	0	0	0	214	250	0	0	0	2.68	2.66	0	2.67	6.80338	5.03e-22	3.87e-20	yes	up	1657	nodulin MtN21 /EamA-like transporter family protein	COG0697(E:Amino acid transport and metabolism); COG0697(G:Carbohydrate transport and metabolism)	COG0697(membrane); COG0697(membrane)				PF00892.17(EamA:EamA-like transporter family)		XP_019182697.1(PREDICTED: WAT1-related protein At3g02690, chloroplastic-like [Ipomoea nil])	sp|Q93V85|WTR16_ARATH(WAT1-related protein At3g02690, chloroplastic OS=Arabidopsis thaliana OX=3702 GN=At3g02690 PE=1 SV=1)
itb13g26330	199.4	74.45	147.4	25293.4	23678	2.05	0.85	1.53	255.6	199.59	1.47667	227.595	6.71906	7.45e-105	1.22e-101	yes	up	1494	terpene synthase	ENOG410YBXH(S:Function unknown)	ENOG410YBXH(synthase)				PF03936.13(Terpene_synth_C:Terpene synthase family, metal binding domain); PF01397.18(Terpene_synth:Terpene synthase, N-terminal domain)		XP_019181136.1(PREDICTED: (-)-germacrene D synthase-like [Ipomoea nil])	sp|Q6Q3H3|TPSGD_VITVI((-)-germacrene D synthase OS=Vitis vinifera OX=29760 GN=VIT_19s0014g04930 PE=1 SV=1)
itb01g15620	5	8	3	904	1431	0.04	0.06	0.03	6.39	8.71	0.0433333	7.55	6.67341	7.9e-58	3.35e-55	yes	up	1281	heat shock transcription factor A3	COG5169(T:Signal transduction mechanisms)	COG5169(Serine Threonine protein kinase)	K09419	HSFF		PF00447.14(HSF_DNA-bind:HSF-type DNA-binding)		XP_019179575.1(PREDICTED: heat stress transcription factor A-3 isoform X1 [Ipomoea nil])	sp|Q8GYY1|HSFA3_ARATH(Heat stress transcription factor A-3 OS=Arabidopsis thaliana OX=3702 GN=HSFA3 PE=1 SV=2)
itb05g20630	22	14	23	2920	3860	0.18	0.11	0.19	21.19	24.17	0.16	22.68	6.66808	1.92e-133	4.72e-130	yes	up	2769	pseudo-response regulator	COG5641(J:Translation, ribosomal structure and biogenesis); COG0745(J:Translation, ribosomal structure and biogenesis)	COG5641(sigma 54 modulation protein ribosomal protein S30ea); COG0745(sigma 54 modulation protein ribosomal protein S30ea)	K12130	PRR5	map04712(Circadian rhythm - plant)	PF00072.21(Response_reg:Response regulator receiver domain); PF06203.11(CCT:CCT motif)		XP_019195113.1(PREDICTED: two-component response regulator-like APRR5 [Ipomoea nil])	sp|Q689G6|PRR95_ORYSJ(Two-component response regulator-like PRR95 OS=Oryza sativa subsp. japonica OX=39947 GN=PRR95 PE=2 SV=1)
itb12g19920	2.17	1.7	3.77	688.4	625.35	0.04	0.02	0.06	10.49	8.56	0.04	9.525	6.64822	3.65e-40	8.55e-38	yes	up	1431	UDP-glucosyl transferase 85A3	COG1819(S:Function unknown)	COG1819(Transferase)	K21374	UGT85A	map00902(Monoterpenoid biosynthesis)	PF00201.15(UDPGT:UDP-glucoronosyl and UDP-glucosyl transferase)	GO:0043231(cellular_component:intracellular membrane-bounded organelle); GO:0052696(biological_process:flavonoid glucuronidation); GO:0035251(molecular_function:UDP-glucosyltransferase activity); GO:0009813(biological_process:flavonoid biosynthetic process); GO:0080043(molecular_function:quercetin 3-O-glucosyltransferase activity); GO:0080044(molecular_function:quercetin 7-O-glucosyltransferase a…	XP_019174244.1(PREDICTED: 7-deoxyloganetin glucosyltransferase-like, partial [Ipomoea nil])	sp|F8WKW1|UGT2_GARJA(7-deoxyloganetin glucosyltransferase OS=Gardenia jasminoides OX=114476 GN=UGT85A24 PE=1 SV=1)
itb04g15040	42	14	38	4350	5832	0.4	0.13	0.34	35.15	40.01	0.29	37.58	6.59762	1.64e-118	3.67e-115	yes	up	4061	flavin-binding, kelch repeat, f box	ENOG410XRGE(O:Posttranslational modification, protein turnover, chaperones)	ENOG410XRGE(Component of an E3 ubiquitin ligase complex that plays a central role in blue light-dependent circadian cycles. Acts as a blue light photoreceptor, due to the presence of FMN, that mediates light-regulated protein degradation of critical clock components by targeting them to the proteasome complex)	K12116	FKF1	map04712(Circadian rhythm - plant)	PF13418.3(Kelch_4:Galactose oxidase, central domain); PF13415.3(Kelch_3:Galactose oxidase, central domain); PF13854.3(Kelch_5:Kelch motif); PF07646.12(Kelch_2:Kelch motif); PF01344.22(Kelch_1:Kelch motif); PF13964.3(Kelch_6:Kelch motif); PF00646.30(F-box:F-box domain); PF12937.4(F-box-like:F-box-like)		AML76352.1(putative LOV domain-containing protein [Ipomoea quamoclit])	sp|Q9C9W9|ADO3_ARATH(Adagio protein 3 OS=Arabidopsis thaliana OX=3702 GN=ADO3 PE=1 SV=1)
itb01g03290	0	2	0	243	356	0	0.07	0	8.68	11.05	0.0233333	9.865	6.529	8.84e-26	9.28e-24	yes	up	556	Chaperonin-like RbcX protein	ENOG4112182(S:Function unknown)	ENOG4112182(RbcX protein)				PF02341.12(RcbX:RbcX protein)		XP_019174198.1(PREDICTED: chaperonin-like RBCX protein 1, chloroplastic [Ipomoea nil])	sp|Q94AU9|RBCX1_ARATH(Chaperonin-like RBCX protein 1, chloroplastic OS=Arabidopsis thaliana OX=3702 GN=RBCX1 PE=1 SV=1)
itb02g11630	33	23	38	4512	5037	0.54	0.36	0.62	66.69	63.51	0.506667	65.1	6.52393	1.16e-136	3.17e-133	yes	up	1404	thiazole biosynthetic enzyme, chloroplast (ARA6) (THI1) (THI4)	COG1635(H:Coenzyme transport and metabolism)	COG1635(Involved in biosynthesis of the thiamine precursor thiazole. Catalyzes the conversion of NAD and glycine to adenosine diphosphate 5-(2-hydroxyethyl)-4-methylthiazole-2-carboxylic acid (ADT), an adenylated thiazole intermediate. The reaction includes an iron-dependent sulfide transfer from a conserved cysteine residue of the protein to a thiazole intermediate. The enzyme can only undergo a…	K03146	THI4, THI1	map00730(Thiamine metabolism)	PF01946.14(Thi4:Thi4 family); PF00890.21(FAD_binding_2:FAD binding domain); PF01266.21(DAO:FAD dependent oxidoreductase); PF13450.3(NAD_binding_8:NAD(P)-binding Rossmann-like domain); PF07992.11(Pyr_redox_2:Pyridine nucleotide-disulphide oxidoreductase); PF03486.11(HI0933_like:HI0933-like protein); PF05834.9(Lycopene_cycl:Lycopene cyclase protein); PF12831.4(FAD_oxidored:FAD dependent oxidoreduct…	GO:0009228(biological_process:thiamine biosynthetic process); GO:0009570(cellular_component:chloroplast stroma); GO:0005829(cellular_component:cytosol); GO:0006950(biological_process:response to stress); GO:0052837(biological_process:thiazole biosynthetic process); GO:0046872(molecular_function:metal ion binding); GO:0055114(biological_process:oxidation-reduction process); GO:0016491(molecular_fu…	XP_019193858.1(PREDICTED: thiamine thiazole synthase, chloroplastic-like [Ipomoea nil])	sp|O23787|THI4_CITSI(Thiamine thiazole synthase, chloroplastic OS=Citrus sinensis OX=2711 GN=THI1 PE=2 SV=1)
itb07g16750	4	2	2	484	633	0.07	0.03	0.04	7.83	8.72	0.0466667	8.275	6.46508	3.33e-41	8.11e-39	yes	up	1300	CCT motif family protein	COG5641(O:Posttranslational modification, protein turnover, chaperones); ENOG410XNT2(O:Posttranslational modification, protein turnover, chaperones)	COG5641(solute carrier family 25 (mitochondrial iron transporter), member); ENOG410XNT2(solute carrier family 25 (mitochondrial iron transporter), member)				PF06203.11(CCT:CCT motif)		XP_019188269.1(PREDICTED: uncharacterized protein LOC109182571 [Ipomoea nil])	sp|Q9LU68|CIA2_ARATH(Protein CHLOROPLAST IMPORT APPARATUS 2 OS=Arabidopsis thaliana OX=3702 GN=CIA2 PE=1 SV=1)
itb13g19790	19	11	20	2254	2323	0.39	0.2	0.37	39.72	34.56	0.32	37.14	6.32093	1.28e-89	1.37e-86	yes	up	1307	alpha/beta-Hydrolases superfamily protein	COG0412(S:Function unknown); ENOG4111NHH(Q:Secondary metabolites biosynthesis, transport and catabolism); ENOG410Y5AD(S:Function unknown)	COG0412(Mitochondrial inner membrane organizing system); ENOG4111NHH(carboxymethylenebutenolidase homolog); ENOG410Y5AD(Dienelactone hydrolase family)	K01061	E3.1.1.45	map00361(Chlorocyclohexane and chlorobenzene degradation); map00623(Toluene degradation); map00364(Fluorobenzoate degradation)	PF01738.15(DLH:Dienelactone hydrolase family); PF00326.18(Peptidase_S9:Prolyl oligopeptidase family); PF00561.17(Abhydrolase_1:alpha/beta hydrolase fold); PF08386.7(Abhydrolase_4:TAP-like protein); PF02230.13(Abhydrolase_2:Phospholipase/Carboxylesterase)	GO:0016787(molecular_function:hydrolase activity)	XP_019180771.1(PREDICTED: carboxymethylenebutenolidase homolog isoform X2 [Ipomoea nil])	sp|B8M9K0|TROPI_TALSN(Hydrolase tropI OS=Talaromyces stipitatus (strain ATCC 10500 / CBS 375.48 / QM 6759 / NRRL 1006) OX=441959 GN=tropI PE=3 SV=1)
itb15g22120	4	1.17	9	666.6	858.27	0.05	0.02	0.13	7.35	8.16	0.0666667	7.755	6.30174	6.66e-47	2e-44	yes	up	1384	carotenoid cleavage dioxygenase	COG3670(Q:Secondary metabolites biosynthesis, transport and catabolism); ENOG410Y26G(Q:Secondary metabolites biosynthesis, transport and catabolism)	COG3670(dioxygenase); ENOG410Y26G(dioxygenase)	K11159	K11159		PF03055.12(RPE65:Retinal pigment epithelial membrane protein)		XP_019184911.1(PREDICTED: carotenoid 9,10(9',10')-cleavage dioxygenase 1-like isoform X2 [Ipomoea nil])	sp|Q8LP17|CCD1_PEA(Carotenoid 9,10(9',10')-cleavage dioxygenase 1 OS=Pisum sativum OX=3888 GN=CCD1 PE=2 SV=1)
itb05g18880	19	15	24	2683	2103	0.24	0.18	0.37	31.34	21.43	0.263333	26.385	6.131	1.07e-65	5.84e-63	yes	up	1828	BTB and TAZ domain protein	COG5076(B:Chromatin structure and dynamics); COG5076(K:Transcription); ENOG410Z8TC(S:Function unknown)	COG5076(bromodomain); COG5076(bromodomain); ENOG410Z8TC(BTB POZ and TAZ domain-containing protein)				PF00651.28(BTB:BTB/POZ domain); PF02135.13(zf-TAZ:TAZ zinc finger)		XP_019195495.1(PREDICTED: BTB/POZ and TAZ domain-containing protein 4-like isoform X1 [Ipomoea nil])	sp|Q9FJX5|BT4_ARATH(BTB/POZ and TAZ domain-containing protein 4 OS=Arabidopsis thaliana OX=3702 GN=BT4 PE=1 SV=1)
itb09g18740	5.31	3	2.67	747.63	417.09	0.13	0.04	0.03	13	6.76	0.0666667	9.88	6.03349	7.98e-29	1.01e-26	yes	up	1760	terpene synthase	ENOG410YDA6(S:Function unknown)	ENOG410YDA6(synthase)	K15086	TPS14	map00902(Monoterpenoid biosynthesis)	PF03936.13(Terpene_synth_C:Terpene synthase family, metal binding domain); PF01397.18(Terpene_synth:Terpene synthase, N-terminal domain)	GO:0016829(molecular_function:lyase activity); GO:0046872(molecular_function:metal ion binding); GO:0016838(molecular_function:carbon-oxygen lyase activity, acting on phosphates)	XP_019168094.1(PREDICTED: (3S,6E)-nerolidol synthase 1-like [Ipomoea nil])	sp|P0CV95|NES2_FRAAN((3S,6E)-nerolidol synthase 2, chloroplastic/mitochondrial OS=Fragaria ananassa OX=3747 PE=1 SV=1)
itb15g22110	0	0	0	91.76	189.49	0	0	0	2.71	4.55	0	3.63	5.98751	1.18e-15	5.13e-14	yes	up	1307	hypothetical protein	COG3670(Q:Secondary metabolites biosynthesis, transport and catabolism)	COG3670(dioxygenase)	K11159	K11159				XP_019184911.1(PREDICTED: carotenoid 9,10(9',10')-cleavage dioxygenase 1-like isoform X2 [Ipomoea nil])
itb07g07020	25	3	16	1163	2532	0.52	0.06	0.33	22	40.82	0.303333	31.41	5.95122	6.46e-40	1.5e-37	yes	up	1147	Chaperone DnaJ-domain superfamily protein	COG0484(S:Function unknown)	COG0484(response to biotic stimulus)				PF00226.28(DnaJ:DnaJ domain)		XP_019160310.1(PREDICTED: uncharacterized protein LOC109156885 [Ipomoea nil])	sp|Q6P642|DNJB6_XENTR(DnaJ homolog subfamily B member 6 OS=Xenopus tropicalis OX=8364 GN=dnajb6 PE=2 SV=1)
itb10g12960	59	24	46	3704	4730	2.07	0.24	0.91	71.85	77.12	1.07333	74.485	5.91236	5.97e-114	1.22e-110	yes	up	603	Chaperone DnaJ-domain superfamily protein	COG0484(O:Posttranslational modification, protein turnover, chaperones)	COG0484(ATP binding to DnaK triggers the release of the substrate protein, thus completing the reaction cycle. Several rounds of ATP-dependent interactions between DnaJ, DnaK and GrpE are required for fully efficient folding. Also involved, together with DnaK and GrpE, in the DNA replication of plasmids through activation of initiation proteins (By similarity))				PF00226.28(DnaJ:DnaJ domain)		XP_019158679.1(PREDICTED: uncharacterized protein LOC109155428 [Ipomoea nil])	sp|Q6P642|DNJB6_XENTR(DnaJ homolog subfamily B member 6 OS=Xenopus tropicalis OX=8364 GN=dnajb6 PE=2 SV=1)
itb04g03780	0	0	0	74.93	199.35	0	0	0	0.62	1.41	0	1.015	5.8296	1.98e-14	7.46e-13	yes	up	2370	Tetratricopeptide repeat (TPR)-like superfamily protein	ENOG410Z7Z7(S:Function unknown)	ENOG410Z7Z7(Pentatricopeptide repeat-containing protein)				PF13041.3(PPR_2:PPR repeat family); PF01535.17(PPR:PPR repeat); PF12854.4(PPR_1:PPR repeat); PF14432.3(DYW_deaminase:DYW family of nucleic acid deaminases); PF13812.3(PPR_3:Pentatricopeptide repeat domain); PF17177.1(PPR_long:Pentacotripeptide-repeat region of PROPR)	GO:0009507(cellular_component:chloroplast); GO:0008270(molecular_function:zinc ion binding); GO:1900865(biological_process:chloroplast RNA modification)	XP_019187690.1(PREDICTED: pentatricopeptide repeat-containing protein ELI1, chloroplastic [Ipomoea nil])	sp|Q9SZT8|PP354_ARATH(Pentatricopeptide repeat-containing protein ELI1, chloroplastic OS=Arabidopsis thaliana OX=3702 GN=ELI1 PE=3 SV=1)
itb05g00200	89	147	112	9838	16053	2.17	3.4	2.72	219.02	304.27	2.76333	261.645	5.80124	1.2e-53	4.7e-51	yes	up	1009	CCR-like	ENOG410YMXP(S:Function unknown); COG0515(T:Signal transduction mechanisms)	ENOG410YMXP(light-regulated protein-like); COG0515(Serine Threonine protein kinase)				PF07207.8(Lir1:Light regulated protein Lir1)		XP_019189351.1(PREDICTED: light-regulated protein [Ipomoea nil])	sp|Q03200|LIRP1_ORYSJ(Light-regulated protein, chloroplastic OS=Oryza sativa subsp. japonica OX=39947 GN=LIR1 PE=1 SV=1)
itb09g18690	6.69	4	1.33	723.37	371.91	0.19	0.12	0.02	10.68	4.24	0.11	7.46	5.73688	2.32e-23	1.99e-21	yes	up	1692	terpene synthase	ENOG410YDA6(S:Function unknown)	ENOG410YDA6(synthase)	K15086	TPS14	map00902(Monoterpenoid biosynthesis)	PF03936.13(Terpene_synth_C:Terpene synthase family, metal binding domain); PF01397.18(Terpene_synth:Terpene synthase, N-terminal domain)	GO:0016829(molecular_function:lyase activity); GO:0046872(molecular_function:metal ion binding); GO:0016838(molecular_function:carbon-oxygen lyase activity, acting on phosphates)	XP_019168094.1(PREDICTED: (3S,6E)-nerolidol synthase 1-like [Ipomoea nil])	sp|P0CV95|NES2_FRAAN((3S,6E)-nerolidol synthase 2, chloroplastic/mitochondrial OS=Fragaria ananassa OX=3747 PE=1 SV=1)
itb03g04240	120	82	133	8624	10011	1.64	1.06	1.8	106.29	105.34	1.5	105.815	5.72022	5.58e-163	2.74e-159	yes	up	1638	elicitor-activated gene 3-1	COG1064(C:Energy production and conversion)	COG1064(alcohol dehydrogenase)	K00083	E1.1.1.195	map00940(Phenylpropanoid biosynthesis)	PF08240.9(ADH_N:Alcohol dehydrogenase GroES-like domain); PF00107.23(ADH_zinc_N:Zinc-binding dehydrogenase); PF02826.16(2-Hacid_dh_C:D-isomer specific 2-hydroxyacid dehydrogenase, NAD binding domain)	GO:0008270(molecular_function:zinc ion binding); GO:0055114(biological_process:oxidation-reduction process); GO:0016491(molecular_function:oxidoreductase activity)	XP_019185334.1(PREDICTED: 8-hydroxygeraniol dehydrogenase-like isoform X2 [Ipomoea nil])	sp|Q6V4H0|10HGO_CATRO(8-hydroxygeraniol dehydrogenase OS=Catharanthus roseus OX=4058 GN=10HGO PE=1 SV=1)
itb07g20220	0	0	2	100	284	0	0	0.03	1.33	3.22	0.01	2.275	5.67171	2.63e-16	1.24e-14	yes	up	1537	EID1-like	ENOG410YC43(S:Function unknown); ENOG410YF4M(S:Function unknown)	ENOG410YC43(EID1-like F-box protein); ENOG410YF4M(EID1-like F-box protein)					GO:0009791(biological_process:post-embryonic development); GO:0009737(biological_process:response to abscisic acid); GO:0006970(biological_process:response to osmotic stress); GO:0050789(biological_process:regulation of biological process)	XP_019188573.1(PREDICTED: EID1-like F-box protein 3 [Ipomoea nil])	sp|Q93ZT5|EDL3_ARATH(EID1-like F-box protein 3 OS=Arabidopsis thaliana OX=3702 GN=EDL3 PE=2 SV=1)
itb05g11690	1	6	3	544	346	0.03	0.15	0.08	13.23	7.16	0.0866667	10.195	5.62622	9.8e-23	7.9e-21	yes	up	943	pathogenesis-related family protein	ENOG410YA3P(S:Function unknown)	ENOG410YA3P(-)				PF07366.9(SnoaL:SnoaL-like polyketide cyclase)		XP_019190454.1(PREDICTED: pathogen-related protein-like [Ipomoea nil])	sp|P16273|PRPX_HORVU(Pathogen-related protein OS=Hordeum vulgare OX=4513 PE=2 SV=2)
itb02g04140	7	4	4	702	392	0.09	0.05	0.05	8.06	3.79	0.0633333	5.925	5.62212	8.91e-27	9.87e-25	yes	up	2149	Tryptophan/tyrosine permease	COG0814(E:Amino acid transport and metabolism)	COG0814(amino acid transport)	K03834	tyrP		PF03222.10(Trp_Tyr_perm:Tryptophan/tyrosine permease family)	GO:0016021(cellular_component:integral component of membrane); GO:0003333(biological_process:amino acid transmembrane transport)	XP_019193212.1(PREDICTED: uncharacterized protein LOC109187473 [Ipomoea nil])	sp|P44727|TYRPA_HAEIN(Tyrosine-specific transport protein 1 OS=Haemophilus influenzae (strain ATCC 51907 / DSM 11121 / KW20 / Rd) OX=71421 GN=tyrP-A PE=3 SV=1)
itb05g02500	1	2	0	217	163	0.01	0.02	0	2.29	1.47	0.01	1.88	5.59311	8.82e-18	4.73e-16	yes	up	1875	S-adenosyl-L-methionine-dependent methyltransferases superfamily protein	ENOG410ZJXQ(S:Function unknown)	ENOG410ZJXQ(methyltransferase)				PF03141.13(Methyltransf_29:Putative S-adenosyl-L-methionine-dependent methyltransferase); PF08241.9(Methyltransf_11:Methyltransferase domain); PF13649.3(Methyltransf_25:Methyltransferase domain)	GO:0008168(molecular_function:methyltransferase activity); GO:0032259(biological_process:methylation)	XP_019158272.1(PREDICTED: probable methyltransferase PMT23 [Ipomoea nil])	sp|Q9SIZ3|PMTN_ARATH(Probable methyltransferase PMT23 OS=Arabidopsis thaliana OX=3702 GN=At2g40280 PE=2 SV=2)
itb09g05750	1	3	2	263.61	246.61	0.06	0.16	0.11	8	6.87	0.11	7.435	5.55904	8.89e-23	7.24e-21	yes	up	561	gibberellin 2-oxidase	COG3491(S:Function unknown)	COG3491(2OGFe(II) oxygenase)	K04125	E1.14.11.13	map00904(Diterpenoid biosynthesis)	PF03171.17(2OG-FeII_Oxy:2OG-Fe(II) oxygenase superfamily)	GO:0046872(molecular_function:metal ion binding); GO:0009685(biological_process:gibberellin metabolic process); GO:0052635(molecular_function:C-20 gibberellin 2-beta-dioxygenase activity); GO:0055114(biological_process:oxidation-reduction process); GO:0016491(molecular_function:oxidoreductase activity)	XP_019171549.1(PREDICTED: gibberellin 2-beta-dioxygenase 8-like [Ipomoea nil])	sp|O49561|G2OX8_ARATH(Gibberellin 2-beta-dioxygenase 8 OS=Arabidopsis thaliana OX=3702 GN=GA2OX8 PE=1 SV=2)
itb09g03270	27	29	22	1660	2735	0.19	0.15	0.14	9.11	12.39	0.16	10.75	5.55033	8.91e-69	5.47e-66	yes	up	414	AGAMOUS-like	COG5068(K:Transcription)	COG5068(Transcription factor)	K09264	K09264		PF01486.14(K-box:K-box region)	GO:0003700(molecular_function:transcription factor activity, sequence-specific DNA binding); GO:0006355(biological_process:regulation of transcription, DNA-templated); GO:0046983(molecular_function:protein dimerization activity); GO:0005634(cellular_component:nucleus); GO:0003677(molecular_function:DNA binding)	XP_019165379.1(PREDICTED: MADS-box transcription factor 23-like [Ipomoea nil])	sp|Q6EP49|MAD27_ORYSJ(MADS-box transcription factor 27 OS=Oryza sativa subsp. japonica OX=39947 GN=MADS27 PE=2 SV=2)
itb01g03840	2	5	8	532	455	0.11	0.25	0.42	26.24	18.96	0.26	22.6	5.523	1.18e-29	1.63e-27	yes	up	581	HSP20-like chaperones superfamily protein	COG0071(K:Transcription)	COG0071(Component of the Mediator complex, a coactivator involved in the regulated transcription of nearly all RNA polymerase II-dependent genes. Mediator functions as a bridge to convey information from gene-specific regulatory proteins to the basal RNA polymerase II transcription machinery. Mediator is recruited to promoters by direct interactions with regulatory proteins and serves as a scaffo…	K13993	HSP20	map04141(Protein processing in endoplasmic reticulum)	PF00011.18(HSP20:Hsp20/alpha crystallin family)		XP_019169296.1(PREDICTED: 15.4 kDa class V heat shock protein [Ipomoea nil])	sp|O49710|HS154_ARATH(15.4 kDa class V heat shock protein OS=Arabidopsis thaliana OX=3702 GN=HSP15.4 PE=2 SV=1)
itb11g07200	149	181	149	11045	15278	1.01	1.08	0.94	63.04	74.57	1.01	68.805	5.51437	1.54e-70	9.94e-68	yes	up	2379	pseudo-response regulator	COG5641(F:Nucleotide transport and metabolism); COG3437(T:Signal transduction mechanisms); COG2204(T:Signal transduction mechanisms)	COG5641(Catalyzes the reversible transfer of the terminal phosphate group between ATP and AMP. Plays an important role in cellular energy homeostasis and in adenine nucleotide metabolism (By similarity)); COG3437(Response Regulator); COG2204(two component, sigma54 specific, transcriptional regulator, Fis family)	K12129	PRR7	map04712(Circadian rhythm - plant)	PF00072.21(Response_reg:Response regulator receiver domain); PF06203.11(CCT:CCT motif)		XP_019198690.1(PREDICTED: two-component response regulator-like PRR73 [Ipomoea nil])	sp|A2XFB7|PRR73_ORYSI(Two-component response regulator-like PRR73 OS=Oryza sativa subsp. indica OX=39946 GN=PRR73 PE=2 SV=2)
itb08g03690	363.79	150.32	334.03	15850.8	25275.5	4.3	1.79	3.93	174.33	235.71	3.34	205.02	5.48246	5.66e-94	6.96e-91	yes	up	2078	purple acid phosphatase	COG1409(S:Function unknown)	COG1409(Hydrolyzes cAMP to 5'-AMP. Plays an important regulatory role in modulating the intracellular concentration of cAMP, thereby influencing cAMP-dependent processes (By similarity))				PF00149.25(Metallophos:Calcineurin-like phosphoesterase); PF14008.3(Metallophos_C:Iron/zinc purple acid phosphatase-like protein C); PF16656.2(Pur_ac_phosph_N:Purple acid Phosphatase, N-terminal domain)	GO:0016311(biological_process:dephosphorylation); GO:0046872(molecular_function:metal ion binding); GO:0005576(cellular_component:extracellular region); GO:0003993(molecular_function:acid phosphatase activity)	Q9SE00.1(RecName: Full=Purple acid phosphatase 1; AltName: Full=Manganese(II) purple acid phosphatase 1; Flags: Precursor)	sp|Q9SE00|PPAF1_IPOBA(Purple acid phosphatase 1 OS=Ipomoea batatas OX=4120 GN=PAP1 PE=1 SV=1)
itb14g17310	22	16	44	1741	2425	0.53	0.37	1.06	38.56	45.73	0.653333	42.145	5.45833	1.49e-60	6.89e-58	yes	up	1013	maternal effect embryo arrest	ENOG410YR10(S:Function unknown)	ENOG410YR10(expressed protein)						XP_019178619.1(PREDICTED: uncharacterized protein LOC109173775 [Ipomoea nil])
itb14g17410	209.38	190	285.49	17869.4	14591.9	1.37	1.18	1.86	105.48	73.93	1.47	89.705	5.42638	2.98e-72	2.03e-69	yes	up	3181	thiaminC	COG0422(H:Coenzyme transport and metabolism)	COG0422(thiamine diphosphate biosynthetic process)	K03147	thiC	map00730(Thiamine metabolism)	PF01964.15(ThiC_Rad_SAM:Radical SAM ThiC family); PF13667.3(ThiC-associated:ThiC-associated domain)	GO:0009570(cellular_component:chloroplast stroma); GO:0051536(molecular_function:iron-sulfur cluster binding); GO:0080041(molecular_function:ADP-ribose pyrophosphohydrolase activity); GO:0009228(biological_process:thiamine biosynthetic process)	XP_019178511.1(PREDICTED: phosphomethylpyrimidine synthase, chloroplastic [Ipomoea nil])	sp|O82392|THIC_ARATH(Phosphomethylpyrimidine synthase, chloroplastic OS=Arabidopsis thaliana OX=3702 GN=THIC PE=1 SV=1)
itb01g02030	2	0	3	288.97	2516.05	0.06	0	0.1	8.45	62.5	0.0533333	35.475	5.37287	1.58e-10	3.41e-09	yes	up	823	kunitz trypsin inhibitor	ENOG410YHN1(O:Posttranslational modification, protein turnover, chaperones)	ENOG410YHN1(trypsin and protease inhibitor family protein Kunitz family protein)				PF00197.15(Kunitz_legume:Trypsin and protease inhibitor)	GO:0010951(biological_process:negative regulation of endopeptidase activity); GO:0005773(cellular_component:vacuole); GO:0004866(molecular_function:endopeptidase inhibitor activity); GO:0045735(molecular_function:nutrient reservoir activity)	P10965.1(RecName: Full=Sporamin B; Flags: Precursor)	sp|P10965|SPORB_IPOBA(Sporamin B OS=Ipomoea batatas OX=4120 GN=GSPO-B1 PE=2 SV=1)
itb08g04080	2.58	1	3	245.21	222.25	0.07	0.03	0.08	6.1	4.7	0.06	5.4	5.34003	1.04e-21	7.81e-20	yes	up	927	pathogenesis-related gene	ENOG410YBYT(S:Function unknown); ENOG4111KEV(S:Function unknown)	ENOG410YBYT(pathogenesis-related protein 5-like); ENOG4111KEV(thaumatin-like protein)				PF00314.14(Thaumatin:Thaumatin family)		XP_019156661.1(PREDICTED: pathogenesis-related protein 5-like isoform X2 [Ipomoea nil])	sp|P28493|PR5_ARATH(Pathogenesis-related protein 5 OS=Arabidopsis thaliana OX=3702 GN=At1g75040 PE=1 SV=1)
itb07g17160	0	0	0	71	93	0	0	0	0.72	0.8	0	0.76	5.32	7.92e-12	2.09e-10	yes	up	1950	Arabidopsis thaliana protein of unknown function (DUF821)	ENOG410XT5U(S:Function unknown)	ENOG410XT5U(phospholipase c)				PF05686.9(Glyco_transf_90:Glycosyl transferase family 90); PF03016.12(Exostosin:Exostosin family)	GO:0046527(molecular_function:glucosyltransferase activity); GO:0016021(cellular_component:integral component of membrane); GO:0006664(biological_process:glycolipid metabolic process); GO:0012505(cellular_component:endomembrane system)	XP_019188374.1(PREDICTED: O-glucosyltransferase rumi homolog [Ipomoea nil])	sp|Q8T045|RUMI_DROME(O-glucosyltransferase rumi OS=Drosophila melanogaster OX=7227 GN=rumi PE=1 SV=1)
itb01g25730	553	251	628	27437	31473	19.76	7.7	19.89	776.84	781.37	15.7833	779.105	5.27736	3.9e-81	3.55e-78	yes	up	1405	conserved hypothetical protein	ENOG410ZPSX(S:Function unknown); ENOG410ZUS9(S:Function unknown)	ENOG410ZPSX(-); ENOG410ZUS9(-)						XP_019166492.1(PREDICTED: nodulin-related protein 1-like [Ipomoea nil])	sp|Q9ZQ80|NDRP1_ARATH(Nodulin-related protein 1 OS=Arabidopsis thaliana OX=3702 GN=NRP1 PE=1 SV=1)
itb13g16640	1	0	0	70	139	0.01	0	0	0.89	1.51	0.00333333	1.2	5.26319	6.77e-13	2.09e-11	yes	up	1591	UDP-glucosyltransferase 75B1	COG1819(S:Function unknown)	COG1819(Transferase)	K21371	UGT75L6, UGTCs2	map00999(Biosynthesis of secondary metabolites - unclassified)	PF00201.15(UDPGT:UDP-glucoronosyl and UDP-glucosyl transferase)		XP_019180109.1(PREDICTED: crocetin glucosyltransferase, chloroplastic-like isoform X1 [Ipomoea nil])	sp|F8WKW0|UGT1_GARJA(Crocetin glucosyltransferase, chloroplastic OS=Gardenia jasminoides OX=114476 GN=UGT75L6 PE=1 SV=1)
itb05g15580	10	8.11	3.01	460.96	596.09	0.14	0.11	0.04	5.79	6.39	0.0966667	6.09	5.25545	1.09e-34	2.05e-32	yes	up	1524	ferulic acid 5-hydroxylase	COG2124(G:Carbohydrate transport and metabolism)	COG2124(hydrolase family 10)	K20562	CYP736A		PF00067.19(p450:Cytochrome P450)	GO:0004497(molecular_function:monooxygenase activity); GO:0016020(cellular_component:membrane); GO:0020037(molecular_function:heme binding); GO:0016709(molecular_function:oxidoreductase activity, acting on paired donors, with incorporation or reduction of molecular oxygen, NAD(P)H as one donor, and incorporation of one atom of oxygen); GO:0044550(biological_process:secondary metabolite biosynthet…	XP_019154582.1(PREDICTED: cytochrome P450 CYP736A12-like isoform X1 [Ipomoea nil])	sp|H2DH18|C7A12_PANGI(Cytochrome P450 CYP736A12 OS=Panax ginseng OX=4054 PE=2 SV=1)
itb02g09490	12	3	19	735	821	0.52	0.12	0.82	29.4	27.83	0.486667	28.615	5.24194	3.22e-37	6.77e-35	yes	up	663	glutathione S-transferase TAU	ENOG410XSIX(O:Posttranslational modification, protein turnover, chaperones); ENOG410XSIX(U:Intracellular trafficking, secretion, and vesicular transport)	ENOG410XSIX(S. cerevisiae); ENOG410XSIX(S. cerevisiae)	K00799	GST, gst	map00480(Glutathione metabolism); map05204(Chemical carcinogenesis); map00983(Drug metabolism - other enzymes); map00982(Drug metabolism - cytochrome P450); map00980(Metabolism of xenobiotics by cytochrome P450); map05200(Pathways in cancer); map05418(Fluid shear stress and atherosclerosis); map05225(Hepatocellular carcinoma); map01524(Platinum drug resistance)	PF02798.17(GST_N:Glutathione S-transferase, N-terminal domain); PF13417.3(GST_N_3:Glutathione S-transferase, N-terminal domain); PF13409.3(GST_N_2:Glutathione S-transferase, N-terminal domain); PF00043.22(GST_C:Glutathione S-transferase, C-terminal domain); PF13410.3(GST_C_2:Glutathione S-transferase, C-terminal domain); PF16865.2(GST_C_5:Glutathione S-transferase, C-terminal domain)	GO:0005737(cellular_component:cytoplasm); GO:0016829(molecular_function:lyase activity); GO:0004364(molecular_function:glutathione transferase activity); GO:0006749(biological_process:glutathione metabolic process); GO:0009407(biological_process:toxin catabolic process)	XP_019193413.1(PREDICTED: glutathione S-transferase 3-like [Ipomoea nil])	sp|P46417|GSTX3_SOYBN(Glutathione S-transferase 3 OS=Glycine max OX=3847 GN=GST3 PE=1 SV=1)
itb10g04290	1062.59	1118.07	1602.86	78660.3	78373	20.01	19.97	29.99	1344.49	1142.11	23.3233	1243.3	5.2213	8.09e-74	6.21e-71	yes	up	1245	chlorophyll A/B binding protein	ENOG410ZHBU(J:Translation, ribosomal structure and biogenesis)	ENOG410ZHBU(Chlorophyll A-B binding protein)	K08912	LHCB1	map00196(Photosynthesis - antenna proteins)	PF00504.18(Chloroa_b-bind:Chlorophyll A-B binding protein)		XP_019189288.1(PREDICTED: chlorophyll a-b binding protein of LHCII type 1-like [Ipomoea nil])	sp|P27495|CB24_TOBAC(Chlorophyll a-b binding protein 40, chloroplastic OS=Nicotiana tabacum OX=4097 GN=CAB40 PE=2 SV=1)
itb12g09760	4	1	1	503	88	0.03	0.01	0.01	3.5	0.52	0.0166667	2.01	5.21152	7.15e-13	2.19e-11	yes	up	2824	cation/H+ exchanger	COG0475(S:Function unknown)	COG0475(Dehydrogenase reductase)				PF00999.18(Na_H_Exchanger:Sodium/hydrogen exchanger family); PF00582.23(Usp:Universal stress protein family)	GO:0006812(biological_process:cation transport); GO:0016020(cellular_component:membrane); GO:0055085(biological_process:transmembrane transport)	XP_019161332.1(PREDICTED: cation/H(+) antiporter 20 [Ipomoea nil])	sp|Q9M353|CHX20_ARATH(Cation/H(+) antiporter 20 OS=Arabidopsis thaliana OX=3702 GN=CHX20 PE=2 SV=1)
itb12g27020	28	14	23	1024	1579	0.26	0.12	0.21	8.43	11.17	0.196667	9.8	5.15525	9.6e-70	6.05e-67	yes	up	1578	pseudo-response regulator	COG5641(K:Transcription); COG2204(K:Transcription)	COG5641(Transcription factor); COG2204(Transcription factor)	K12130	PRR5	map04712(Circadian rhythm - plant)	PF00072.21(Response_reg:Response regulator receiver domain); PF06203.11(CCT:CCT motif)		XP_019200417.1(PREDICTED: two-component response regulator-like APRR5 isoform X2 [Ipomoea nil])	sp|Q6LA42|APRR5_ARATH(Two-component response regulator-like APRR5 OS=Arabidopsis thaliana OX=3702 GN=APRR5 PE=1 SV=2)
itb09g03700	14.73	6	25.51	1008.58	910.7	0.13	0.05	0.22	7.99	6.16	0.133333	7.075	5.10679	3.7e-35	7.28e-33	yes	up	2422	white-brown complex homolog protein	COG0842(V:Defense mechanisms); COG1131(V:Defense mechanisms)	COG0842((ABC) transporter); COG1131((ABC) transporter)				PF01061.21(ABC2_membrane:ABC-2 type transporter); PF00005.24(ABC_tran:ABC transporter); PF13555.3(AAA_29:P-loop containing region of AAA domain); PF13304.3(AAA_21:AAA domain, putative AbiEii toxin, Type IV TA system); PF03193.13(DUF258:Protein of unknown function, DUF258); PF13191.3(AAA_16:AAA ATPase domain); PF13476.3(AAA_23:AAA domain)	GO:0042626(molecular_function:ATPase activity, coupled to transmembrane movement of substances); GO:0016020(cellular_component:membrane); GO:0016021(cellular_component:integral component of membrane); GO:0005886(cellular_component:plasma membrane); GO:0000166(molecular_function:nucleotide binding)	XP_019171627.1(PREDICTED: ABC transporter G family member 11-like [Ipomoea nil])	sp|Q8RXN0|AB11G_ARATH(ABC transporter G family member 11 OS=Arabidopsis thaliana OX=3702 GN=ABCG11 PE=1 SV=1)
itb13g19200	171.55	50.91	308.35	10559.7	11585.3	1.71	0.48	3.12	94.78	88.85	1.77	91.815	5.07886	1.12e-27	1.32e-25	yes	up	2164	Common central domain of tyrosinase domain containing protein	ENOG410Z0IN(S:Function unknown); ENOG410XS94(G:Carbohydrate transport and metabolism); ENOG410ZP9M(S:Function unknown); ENOG410XSH6(S:Function unknown)	ENOG410Z0IN(polyphenol oxidase); ENOG410XS94(tyrosinase); ENOG410ZP9M(Common central domain of tyrosinase); ENOG410XSH6(polyphenol oxidase)	K00422	E1.10.3.1	map00950(Isoquinoline alkaloid biosynthesis); map00350(Tyrosine metabolism)	PF00264.17(Tyrosinase:Common central domain of tyrosinase); PF12143.5(PPO1_KFDV:Protein of unknown function (DUF_B2219)); PF12142.5(PPO1_DWL:Polyphenol oxidase middle domain)		XP_019181148.1(PREDICTED: catechol oxidase B, chloroplastic-like [Ipomoea nil])	sp|Q08296|PPOF_SOLLC(Polyphenol oxidase F, chloroplastic OS=Solanum lycopersicum OX=4081 PE=3 SV=1)
itb10g04300	5200.76	4260.59	6734.35	267173	292661	138.71	108.11	177.78	6443.41	6046.35	141.533	6244.88	5.02888	3.14e-111	5.94e-108	yes	up	1175	chlorophyll A/B binding protein	ENOG410ZHBU(J:Translation, ribosomal structure and biogenesis)	ENOG410ZHBU(Chlorophyll A-B binding protein)	K08912	LHCB1	map00196(Photosynthesis - antenna proteins)	PF00504.18(Chloroa_b-bind:Chlorophyll A-B binding protein)	GO:0009535(cellular_component:chloroplast thylakoid membrane); GO:0016168(molecular_function:chlorophyll binding); GO:0009522(cellular_component:photosystem I); GO:0016021(cellular_component:integral component of membrane); GO:0018298(biological_process:protein-chromophore linkage); GO:0046872(molecular_function:metal ion binding); GO:0009765(biological_process:photosynthesis, light harvesting)	XP_019189288.1(PREDICTED: chlorophyll a-b binding protein of LHCII type 1-like [Ipomoea nil])	sp|P27495|CB24_TOBAC(Chlorophyll a-b binding protein 40, chloroplastic OS=Nicotiana tabacum OX=4097 GN=CAB40 PE=2 SV=1)
itb04g05930	160	164	132.59	8124.49	8929.83	1.86	1.81	1.49	85.05	78.88	1.72	81.965	5.01792	1.02e-61	5.03e-59	yes	up	1896	conserved hypothetical protein	ENOG4111G2A(S:Function unknown); ENOG411079C(S:Function unknown)	ENOG4111G2A(-); ENOG411079C(-)				PF13369.3(Transglut_core2:Transglutaminase-like superfamily); PF13371.3(TPR_9:Tetratricopeptide repeat)		XP_019185309.1(PREDICTED: uncharacterized protein LOC109180270 isoform X1 [Ipomoea nil])
itb13g26310	0	0	0	78.43	59.72	0	0	0	2.76	1.78	0	2.27	5.00861	3.83e-10	7.86e-09	yes	up	723	terpene synthase	ENOG41118IF(S:Function unknown); ENOG410YBXH(S:Function unknown)	ENOG41118IF(Terpene synthase, N-terminal domain); ENOG410YBXH(synthase)				PF03936.13(Terpene_synth_C:Terpene synthase family, metal binding domain); PF01397.18(Terpene_synth:Terpene synthase, N-terminal domain)		XP_018624573.1(PREDICTED: (E,E)-germacrene B synthase-like isoform X2 [Nicotiana tomentosiformis])	sp|O64961|TPSGC_SOLLC(Germacrene C synthase OS=Solanum lycopersicum OX=4081 GN=SSTLE1 PE=1 SV=1)
itb10g04340	3223.57	2659.5	4130.13	165888	174438	69.38	54	88.69	3315.21	2970.64	70.69	3142.93	5.00317	1.73e-104	2.65e-101	yes	up	1412	light-harvesting chlorophyll-protein complex II subunit B1	ENOG410ZHBU(J:Translation, ribosomal structure and biogenesis)	ENOG410ZHBU(Chlorophyll A-B binding protein)	K08912	LHCB1	map00196(Photosynthesis - antenna proteins)	PF00504.18(Chloroa_b-bind:Chlorophyll A-B binding protein)	GO:0009535(cellular_component:chloroplast thylakoid membrane); GO:0016168(molecular_function:chlorophyll binding); GO:0009522(cellular_component:photosystem I); GO:0009523(cellular_component:photosystem II); GO:0016021(cellular_component:integral component of membrane); GO:0018298(biological_process:protein-chromophore linkage); GO:0046872(molecular_function:metal ion binding); GO:0009765(biologi…	XP_019189279.1(PREDICTED: chlorophyll a-b binding protein of LHCII type 1 [Ipomoea nil])	sp|P08221|CB21_CUCSA(Chlorophyll a-b binding protein of LHCII type I, chloroplastic (Fragment) OS=Cucumis sativus OX=3659 PE=2 SV=1)
itb11g09630	17.29	7.19	3.98	745.3	482.82	0.09	0.04	0.02	3.48	1.91	0.05	2.695	5.00029	2.61e-22	2.04e-20	yes	up	3804	multidrug resistance-associated protein	COG1132(V:Defense mechanisms)	COG1132((ABC) transporter)	K05666	ABCC2	map01523(Antifolate resistance); map02010(ABC transporters); map04976(Bile secretion); map01524(Platinum drug resistance)	PF00005.24(ABC_tran:ABC transporter); PF00664.20(ABC_membrane:ABC transporter transmembrane region); PF03308.13(ArgK:ArgK protein)	GO:0016020(cellular_component:membrane); GO:0006810(biological_process:transport); GO:0016887(molecular_function:ATPase activity); GO:0000166(molecular_function:nucleotide binding)	XP_019198524.1(PREDICTED: ABC transporter C family member 8 [Ipomoea nil])	sp|Q8LGU1|AB8C_ARATH(ABC transporter C family member 8 OS=Arabidopsis thaliana OX=3702 GN=ABCC8 PE=2 SV=3)
itb04g28160	4	1	0	189.64	139.16	0.06	0.01	0	2.57	1.61	0.0233333	2.09	4.99771	1.37e-14	5.26e-13	yes	up	1510	2-oxoglutarate (2OG) and Fe(II)-dependent oxygenase superfamily protein	COG3491(S:Function unknown)	COG3491(2OGFe(II) oxygenase)				PF03171.17(2OG-FeII_Oxy:2OG-Fe(II) oxygenase superfamily); PF14226.3(DIOX_N:non-haem dioxygenase in morphine synthesis N-terminal)	GO:0016491(molecular_function:oxidoreductase activity)	XP_019161292.1(PREDICTED: gibberellin 2-beta-dioxygenase 8 isoform X2 [Ipomoea nil])	sp|O49561|G2OX8_ARATH(Gibberellin 2-beta-dioxygenase 8 OS=Arabidopsis thaliana OX=3702 GN=GA2OX8 PE=1 SV=2)
itb13g25470	2.13	0	2.43	146.91	117.02	0.16	0	0.18	10.28	6.88	0.113333	8.58	4.96308	3.01e-14	1.11e-12	yes	up	477	sulphotransferase	ENOG4111H56(S:Function unknown)	ENOG4111H56(Sulfotransferase)	K01025	SULT1		PF00685.24(Sulfotransfer_1:Sulfotransferase domain)		XP_019180996.1(PREDICTED: cytosolic sulfotransferase 5-like isoform X7 [Ipomoea nil])	sp|P52839|SOT12_ARATH(Cytosolic sulfotransferase 12 OS=Arabidopsis thaliana OX=3702 GN=SOT12 PE=1 SV=2)
itb08g09540	20	3	22	508	1439	0.44	0.06	0.48	9.94	23.85	0.326667	16.895	4.9459	6.3e-23	5.21e-21	yes	up	1382	non-yellowing	ENOG4111UAI(S:Function unknown)	ENOG4111UAI(Senescence-inducible chloroplast stay-green protein)				PF12638.4(Staygreen:Staygreen protein)		XP_019189110.1(PREDICTED: protein STAY-GREEN, chloroplastic-like isoform X1 [Ipomoea nil])	sp|A7VLV1|SGRW_PEA(Protein STAY-GREEN, chloroplastic OS=Pisum sativum OX=3888 GN=SGR PE=2 SV=1)
itb11g03850	80	37	90	3243	3388	2.09	0.9	2.61	79.69	71.52	1.86667	75.605	4.9137	3.11e-66	1.74e-63	yes	up	789	alpha-crystallin domain 32.1	COG0071(S:Function unknown)	COG0071(cactin, spliceosome C complex subunit)				PF00011.18(HSP20:Hsp20/alpha crystallin family); PF08190.9(PIH1:pre-RNA processing PIH1/Nop17)		XP_019158889.1(PREDICTED: uncharacterized protein LOC109155718 [Ipomoea nil])	sp|Q4UKR8|HSPC2_RICFE(Small heat shock protein C2 OS=Rickettsia felis (strain ATCC VR-1525 / URRWXCal2) OX=315456 GN=hspC2 PE=3 SV=1)
itb07g05470	5	2	8	239.39	348	0.2	0.06	0.23	6.55	7.85	0.163333	7.2	4.87107	1.34e-25	1.4e-23	yes	up	890	Protein of unknown function, DUF599	ENOG4111JFK(T:Signal transduction mechanisms); ENOG4111TIC(S:Function unknown)	ENOG4111JFK(His Kinase A (phospho-acceptor) domain); ENOG4111TIC(Protein of unknown function, DUF599)				PF04654.9(DUF599:Protein of unknown function, DUF599)	GO:0016021(cellular_component:integral component of membrane)	XP_019176436.1(PREDICTED: uncharacterized protein LOC109171813 [Ipomoea nil])
itb11g07670	21	15	15	740	900	0.62	0.42	0.44	19.81	20.51	0.493333	20.16	4.82429	1.71e-51	6.38e-49	yes	up	1095	WCRKC thioredoxin	COG0526(O:Posttranslational modification, protein turnover, chaperones)	COG0526(OTU domain containing)				PF00085.17(Thioredoxin:Thioredoxin)	GO:0044699(biological_process:single-organism process)	XP_019198701.1(PREDICTED: thioredoxin-like 3-2, chloroplastic [Ipomoea nil])	sp|Q8VZT6|TRL32_ARATH(Thioredoxin-like 3-2, chloroplastic OS=Arabidopsis thaliana OX=3702 GN=WCRKC2 PE=2 SV=1)
itb01g01850	81.27	51.28	103.31	1356.35	8863.06	2.3	1.37	2.9	35.65	198.72	2.19	117.185	4.81634	1.25e-20	8.42e-19	yes	up	886	kunitz trypsin inhibitor	ENOG410YHN1(O:Posttranslational modification, protein turnover, chaperones)	ENOG410YHN1(trypsin and protease inhibitor family protein Kunitz family protein)				PF00197.15(Kunitz_legume:Trypsin and protease inhibitor)		XP_019173406.1(PREDICTED: sporamin B-like [Ipomoea nil])	sp|P14715|SPOR1_IPOBA(Sporamin A OS=Ipomoea batatas OX=4120 PE=2 SV=1)
itb05g19020	1	3	12.79	337.38	400.87	0.01	0.08	0.3	5.19	5.51	0.13	5.35	4.80637	1.84e-17	9.58e-16	yes	up	1767	Chalcone and stilbene synthase family protein	COG3424(Q:Secondary metabolites biosynthesis, transport and catabolism)	COG3424(synthase)	K00660	CHS	map04712(Circadian rhythm - plant); map00941(Flavonoid biosynthesis)	PF00195.16(Chal_sti_synt_N:Chalcone and stilbene synthases, N-terminal domain); PF02797.12(Chal_sti_synt_C:Chalcone and stilbene synthases, C-terminal domain); PF08392.9(FAE1_CUT1_RppA:FAE1/Type III polyketide synthase-like protein); PF08545.7(ACP_syn_III:3-Oxoacyl-[acyl-carrier-protein (ACP)] synthase III); PF08541.7(ACP_syn_III_C:3-Oxoacyl-[acyl-carrier-protein (ACP)] synthase III C terminal)	GO:0016210(molecular_function:naringenin-chalcone synthase activity); GO:0009813(biological_process:flavonoid biosynthetic process)	P48398.1(RecName: Full=Chalcone synthase B; AltName: Full=Naringenin-chalcone synthase B; Short=CHS-B)	sp|P48398|CHSB_IPOPU(Chalcone synthase B OS=Ipomoea purpurea OX=4121 GN=CHSB PE=3 SV=1)
itb01g21830	18	12	26	866	861	0.42	0.27	0.61	18.5	15.67	0.433333	17.085	4.77724	1.04e-43	2.78e-41	yes	up	1042	Thioredoxin superfamily protein	COG0526(O:Posttranslational modification, protein turnover, chaperones)	COG0526(Thioredoxin)	K03671	trxA	map04621(NOD-like receptor signaling pathway); map05418(Fluid shear stress and atherosclerosis)	PF00085.17(Thioredoxin:Thioredoxin); PF13098.3(Thioredoxin_2:Thioredoxin-like domain); PF13899.3(Thioredoxin_7:Thioredoxin-like); PF13905.3(Thioredoxin_8:Thioredoxin-like)	GO:0055114(biological_process:oxidation-reduction process); GO:0005623(cellular_component:cell); GO:0008047(molecular_function:enzyme activator activity); GO:0045454(biological_process:cell redox homeostasis); GO:0015035(molecular_function:protein disulfide oxidoreductase activity); GO:0006662(biological_process:glycerol ether metabolic process); GO:0043085(biological_process:positive regulation …	XP_019166123.1(PREDICTED: thioredoxin M2, chloroplastic-like isoform X1 [Ipomoea nil])	sp|Q9SEU7|TRXM3_ARATH(Thioredoxin M3, chloroplastic OS=Arabidopsis thaliana OX=3702 GN=GAT1 PE=2 SV=2)
itb14g17890	30	11	15	871	880	1	0.33	0.52	27.09	21.99	0.616667	24.54	4.77419	4.17e-38	9.16e-36	yes	up	717	Thioredoxin superfamily protein	ENOG4111IDT(S:Function unknown)	ENOG4111IDT(Lysosomal thiol)	K08059	IFI30, GILT	map04612(Antigen processing and presentation)	PF03227.13(GILT:Gamma interferon inducible lysosomal thiol reductase (GILT))		XP_019178638.1(PREDICTED: gamma-interferon-inducible lysosomal thiol reductase-like [Ipomoea nil])	sp|Q9ESY9|GILT_MOUSE(Gamma-interferon-inducible lysosomal thiol reductase OS=Mus musculus OX=10090 GN=Ifi30 PE=1 SV=3)
itb08g05120	57.88	14.63	21.82	1458.67	1593.09	1.22	0.26	0.4	31.29	28.29	0.626667	29.79	4.76906	1.57e-30	2.36e-28	yes	up	1031	conserved hypothetical protein	ENOG410Z1R9(S:Function unknown); ENOG41103ZD(S:Function unknown); ENOG410YUES(S:Function unknown); ENOG411075W(S:Function unknown)	ENOG410Z1R9(-); ENOG41103ZD(-); ENOG410YUES(expressed protein); ENOG411075W(-)						OIT33073.1(hypothetical protein A4A49_24854 [Nicotiana attenuata])
itb05g19050	0	1	5.99	165.88	185.34	0	0.05	0.3	4.26	4.17	0.116667	4.215	4.76859	2.21e-14	8.3e-13	yes	up	600	Chalcone and stilbene synthase family protein	COG3424(Q:Secondary metabolites biosynthesis, transport and catabolism)	COG3424(synthase)	K00660	CHS	map04712(Circadian rhythm - plant); map00941(Flavonoid biosynthesis)	PF00195.16(Chal_sti_synt_N:Chalcone and stilbene synthases, N-terminal domain); PF08545.7(ACP_syn_III:3-Oxoacyl-[acyl-carrier-protein (ACP)] synthase III); PF08392.9(FAE1_CUT1_RppA:FAE1/Type III polyketide synthase-like protein)	GO:0016210(molecular_function:naringenin-chalcone synthase activity); GO:0009813(biological_process:flavonoid biosynthetic process)	P48394.1(RecName: Full=Chalcone synthase B; AltName: Full=Naringenin-chalcone synthase B; Short=CHS-B)	sp|P48394|CHSB_IPOCO(Chalcone synthase B (Fragment) OS=Ipomoea cordatotriloba OX=35882 GN=CHSB PE=3 SV=1)
itb10g18680	662	803	789	36388	33545	13.64	16.02	16.92	723.01	559.63	15.5267	641.32	4.75028	1.09e-48	3.72e-46	yes	up	1185	chlorophyll A/B binding protein	ENOG410ZHBU(J:Translation, ribosomal structure and biogenesis)	ENOG410ZHBU(Chlorophyll A-B binding protein)	K08912	LHCB1	map00196(Photosynthesis - antenna proteins)	PF00504.18(Chloroa_b-bind:Chlorophyll A-B binding protein)	GO:0009535(cellular_component:chloroplast thylakoid membrane); GO:0016168(molecular_function:chlorophyll binding); GO:0009522(cellular_component:photosystem I); GO:0016021(cellular_component:integral component of membrane); GO:0018298(biological_process:protein-chromophore linkage); GO:0046872(molecular_function:metal ion binding); GO:0009765(biological_process:photosynthesis, light harvesting)	XP_019169805.1(PREDICTED: chlorophyll a-b binding protein of LHCII type 1-like [Ipomoea nil])	sp|P08221|CB21_CUCSA(Chlorophyll a-b binding protein of LHCII type I, chloroplastic (Fragment) OS=Cucumis sativus OX=3659 PE=2 SV=1)
itb05g14870	314	315.61	386.82	24786.2	8718.35	6.58	7.91	9.94	800.17	232.69	8.14333	516.43	4.73394	1.5e-23	1.32e-21	yes	up	1403	2-oxoglutarate (2OG) and Fe(II)-dependent oxygenase superfamily protein	ENOG4111WJ6(S:Function unknown)	ENOG4111WJ6(P4Hc)				PF13640.3(2OG-FeII_Oxy_3:2OG-Fe(II) oxygenase superfamily)		XP_019154972.1(PREDICTED: uncharacterized protein LOC109151410 [Ipomoea nil])	sp|Q9LT91|PER66_ARATH(Peroxidase 66 OS=Arabidopsis thaliana OX=3702 GN=PER66 PE=2 SV=1)
itb07g17980	2220	543	841	32133	96029	50.82	11.8	19.13	670.4	1705.56	27.25	1187.98	4.73269	2.77e-23	2.37e-21	yes	up	986	ribonuclease	ENOG4111M7G(S:Function unknown)	ENOG4111M7G(ribonuclease T2 activity)	K01166	E3.1.27.1		PF00445.15(Ribonuclease_T2:Ribonuclease T2 family)		XP_019188196.1(PREDICTED: ribonuclease 2-like [Ipomoea nil])	sp|P42814|RNS2_ARATH(Ribonuclease 2 OS=Arabidopsis thaliana OX=3702 GN=RNS2 PE=2 SV=1)
itb04g12600	10	3	9.9	337.23	406.55	0.19	0.06	0.19	6.51	6.18	0.146667	6.345	4.73103	7.82e-30	1.09e-27	yes	up	1243	beta-1,3-glucanase	ENOG410YAHP(G:Carbohydrate transport and metabolism); ENOG410YARB(S:Function unknown)	ENOG410YAHP(glucan endo-1-3-beta-glucosidase); ENOG410YARB(glucan endo-1-3-beta-glucosidase)				PF00332.15(Glyco_hydro_17:Glycosyl hydrolases family 17)	GO:0016798(molecular_function:hydrolase activity, acting on glycosyl bonds)	XP_019172543.1(PREDICTED: glucan endo-1,3-beta-glucosidase, acidic-like isoform X1 [Ipomoea nil])	sp|P23547|E13G_TOBAC(Glucan endo-1,3-beta-glucosidase, acidic isoform GI9 OS=Nicotiana tabacum OX=4097 GN=PR2 PE=1 SV=1)
itb01g01840	2	0	0	39	209	0.04	0	0	0.74	3.39	0.0133333	2.065	4.73027	8.57e-10	1.66e-08	yes	up	1142	Trypsin and protease inhibitor domain containing protein	ENOG410YHN1(O:Posttranslational modification, protein turnover, chaperones)	ENOG410YHN1(trypsin and protease inhibitor family protein Kunitz family protein)				PF00197.15(Kunitz_legume:Trypsin and protease inhibitor)		XP_019170105.1(PREDICTED: sporamin B-like [Ipomoea nil])	sp|P10965|SPORB_IPOBA(Sporamin B OS=Ipomoea batatas OX=4120 GN=GSPO-B1 PE=2 SV=1)
itb11g19820	1.31	1.18	1.65	86.02	127.24	0.04	0.03	0.05	2.22	2.8	0.04	2.51	4.67368	3.68e-13	1.17e-11	yes	up	901	Kunitz family trypsin and protease inhibitor protein	ENOG410YHN1(O:Posttranslational modification, protein turnover, chaperones)	ENOG410YHN1(trypsin and protease inhibitor family protein Kunitz family protein)				PF00197.15(Kunitz_legume:Trypsin and protease inhibitor)		XP_019173247.1(PREDICTED: kunitz trypsin inhibitor 2-like [Ipomoea nil])	sp|Q9LMU2|KTI2_ARATH(Kunitz trypsin inhibitor 2 OS=Arabidopsis thaliana OX=3702 GN=KTI2 PE=2 SV=1)
itb09g05660	378	177	534	14947	13819	3.6	1.67	5.04	130.62	103.61	3.43667	117.115	4.61692	3.04e-41	7.48e-39	yes	up	2354	beta glucosidase	COG2723(G:Carbohydrate transport and metabolism)	COG2723(beta-glucosidase)	K05350	bglB	map00460(Cyanoamino acid metabolism); map00500(Starch and sucrose metabolism); map00940(Phenylpropanoid biosynthesis)	PF00232.15(Glyco_hydro_1:Glycosyl hydrolase family 1)		XP_019171822.1(PREDICTED: beta-glucosidase 46-like [Ipomoea nil])	sp|O80690|BGL46_ARATH(Beta-glucosidase 46 OS=Arabidopsis thaliana OX=3702 GN=BGLU46 PE=1 SV=2)
itb08g07280	48	51	54	1710	2294	0.56	0.52	0.53	16.95	19.97	0.536667	18.46	4.55479	1.6e-64	8.2e-62	yes	up	1779	Tetratricopeptide repeat (TPR)-like superfamily protein	ENOG410Z7Z7(J:Translation, ribosomal structure and biogenesis)	ENOG410Z7Z7(Ribosomal protein)				PF13041.3(PPR_2:PPR repeat family); PF01535.17(PPR:PPR repeat); PF12854.4(PPR_1:PPR repeat); PF13812.3(PPR_3:Pentatricopeptide repeat domain); PF17177.1(PPR_long:Pentacotripeptide-repeat region of PROPR)		XP_019155840.1(PREDICTED: pentatricopeptide repeat-containing protein At2g35130 [Ipomoea nil])	sp|O82178|PP186_ARATH(Pentatricopeptide repeat-containing protein At2g35130 OS=Arabidopsis thaliana OX=3702 GN=At2g35130 PE=3 SV=1)
itb14g05550	72	49	53	2188	2149	1.24	0.8	0.9	34.08	28.55	0.98	31.315	4.52679	1.86e-57	7.74e-55	yes	up	1344	Tetratricopeptide repeat (TPR)-like superfamily protein	ENOG4111P77(S:Function unknown)	ENOG4111P77(-)					GO:0009535(cellular_component:chloroplast thylakoid membrane); GO:0016021(cellular_component:integral component of membrane)	XP_019163880.1(PREDICTED: uncharacterized protein LOC109160146 [Ipomoea nil])
itb03g06830	0	0	0	70	37	0	0	0	2.11	0.95	0	1.53	4.51912	5.19e-08	7.51e-07	yes	up	804	Major facilitator superfamily protein	ENOG410XUH4(S:Function unknown); ENOG410Y7MY(S:Function unknown)	ENOG410XUH4(Nodulin-like); ENOG410Y7MY(nodulin family)				PF06813.10(Nodulin-like:Nodulin-like)		XP_019172024.1(PREDICTED: protein NUCLEAR FUSION DEFECTIVE 4-like [Ipomoea nil])
itb13g24830	35.1	1.73	15.4	869.33	5223.11	1.47	0.07	0.65	33.48	172.64	0.73	103.06	4.50651	5.81e-08	8.34e-07	yes	up	706	Mannose-binding lectin superfamily protein	ENOG410ZS5G(S:Function unknown); ENOG4111CUP(S:Function unknown); COG4886(S:Function unknown); ENOG4111KSN(S:Function unknown); ENOG41118E8(S:Function unknown); ENOG410Y7QC(S:Function unknown)	ENOG410ZS5G(jasmonate-induced protein); ENOG4111CUP(Mannose glucose-specific lectin (Fragment)); COG4886(leucine Rich Repeat); ENOG4111KSN(jacalin lectin family protein); ENOG41118E8(Dirigent-like protein); ENOG410Y7QC(jacalin lectin family protein)				PF01419.14(Jacalin:Jacalin-like lectin domain)		XP_019180885.1(PREDICTED: mannose/glucose-specific lectin-like [Ipomoea nil])	sp|P83304|LEC_PARPC(Mannose/glucose-specific lectin (Fragment) OS=Parkia platycephala OX=185447 PE=1 SV=1)
itb13g23640	42	23	34	1527	988	0.43	0.22	0.34	13.95	7.71	0.33	10.83	4.50522	1.32e-31	2.1e-29	yes	up	2130	sulfate transporter 3;1	COG0659(S:Function unknown)	COG0659(leucine-rich repeat extensin-like protein)	K17471	SULTR3		PF00916.17(Sulfate_transp:Sulfate permease family); PF01740.18(STAS:STAS domain)	GO:1902358(biological_process:sulfate transmembrane transport); GO:0008271(molecular_function:secondary active sulfate transmembrane transporter activity); GO:0016021(cellular_component:integral component of membrane)	XP_019180464.1(PREDICTED: sulfate transporter 3.1-like [Ipomoea nil])	sp|Q9SV13|SUT31_ARATH(Sulfate transporter 3.1 OS=Arabidopsis thaliana OX=3702 GN=SULTR3;1 PE=2 SV=1)
itb12g06820	0	0	0	37.04	59.28	0	0	0	0.18	0.25	0	0.215	4.45798	6.46e-08	9.16e-07	yes	up	3767	Pentatricopeptide repeat (PPR) superfamily protein	ENOG410Z7Z7(S:Function unknown)	ENOG410Z7Z7(cell wall deposition. Required for establishment of the Casparian strip membrane domain (CSD) and the subsequent formation of Casparian strips, a cell wall modification of the root endodermis that determines an apoplastic barrier between the intraorganismal apoplasm and the extraorganismal apoplasm and prevents lateral diffusion)				PF13041.3(PPR_2:PPR repeat family); PF01535.17(PPR:PPR repeat); PF12854.4(PPR_1:PPR repeat); PF13812.3(PPR_3:Pentatricopeptide repeat domain); PF17177.1(PPR_long:Pentacotripeptide-repeat region of PROPR)		XP_019157138.1(PREDICTED: pentatricopeptide repeat-containing protein At5g15280 [Ipomoea nil])	sp|Q9LXF4|PP384_ARATH(Pentatricopeptide repeat-containing protein At5g15280, mitochondrial OS=Arabidopsis thaliana OX=3702 GN=At5g15280 PE=1 SV=1)
itb03g19940	13	6	12	931	143	0.12	0.05	0.11	7.76	1.02	0.0933333	4.39	4.43829	1.29e-11	3.31e-10	yes	up	2313	sulfate transporter 3;5	COG0659(K:Transcription)	COG0659(Transcription factor)	K17471	SULTR3		PF00916.17(Sulfate_transp:Sulfate permease family); PF01740.18(STAS:STAS domain)		XP_019191555.1(PREDICTED: probable sulfate transporter 3.5 [Ipomoea nil])	sp|Q94LW6|SUT35_ARATH(Probable sulfate transporter 3.5 OS=Arabidopsis thaliana OX=3702 GN=SULTR3;5 PE=2 SV=1)
itb01g07570	70	26	42	1246	2008	1.1	0.33	0.75	15.85	19.38	0.726667	17.615	4.40841	8.54e-45	2.44e-42	yes	up	1171	DUF3082 domain containing protein	ENOG411253T(S:Function unknown); COG1100(S:Function unknown)	ENOG411253T(Protein of unknown function (DUF3082)); COG1100(Protein of unknown function (DUF3082))				PF11282.5(DUF3082:Protein of unknown function (DUF3082))		XP_019153969.1(PREDICTED: uncharacterized protein LOC109150500 [Ipomoea nil])
itb02g24270	24	6	5	417	560	0.28	0.07	0.06	4.39	5.04	0.136667	4.715	4.40335	1.03e-18	6.08e-17	yes	up	2184	RNI-like superfamily protein	ENOG410Y94R(S:Function unknown); ENOG410XQ54(S:Function unknown)	ENOG410Y94R(F-box LRR-repeat protein); ENOG410XQ54(F-box and leucine-rich repeat protein)	K10268	FBXL2_20		PF13516.3(LRR_6:Leucine Rich repeat)		XP_019196360.1(PREDICTED: F-box/LRR-repeat protein 14 [Ipomoea nil])	sp|Q3EC97|FBL14_ARATH(F-box/LRR-repeat protein 14 OS=Arabidopsis thaliana OX=3702 GN=FBL14 PE=2 SV=1)
itb13g25430	49.2	13.03	54.53	1104.7	1653.59	0.84	0.21	0.93	17.14	21.89	0.66	19.515	4.37938	6e-31	9.28e-29	yes	up	1348	P-loop containing nucleoside triphosphate hydrolases superfamily protein	ENOG4111H56(S:Function unknown)	ENOG4111H56(Sulfotransferase)	K01025	SULT1		PF00685.24(Sulfotransfer_1:Sulfotransferase domain); PF13469.3(Sulfotransfer_3:Sulfotransferase family)		XP_019180990.1(PREDICTED: cytosolic sulfotransferase 12-like isoform X1 [Ipomoea nil])	sp|Q8L5A7|SOT15_ARATH(Cytosolic sulfotransferase 15 OS=Arabidopsis thaliana OX=3702 GN=SOT15 PE=1 SV=1)
itb01g01930	114.99	30	65.1	1187.48	4730.31	4.17	1.03	2.35	39.73	134.32	2.51667	87.025	4.37492	3.18e-19	1.97e-17	yes	up	748	kunitz trypsin inhibitor	ENOG410YHN1(O:Posttranslational modification, protein turnover, chaperones)	ENOG410YHN1(trypsin and protease inhibitor family protein Kunitz family protein)				PF00197.15(Kunitz_legume:Trypsin and protease inhibitor)		XP_019173349.1(PREDICTED: sporamin B-like [Ipomoea nil])	sp|P14715|SPOR1_IPOBA(Sporamin A OS=Ipomoea batatas OX=4120 PE=2 SV=1)
itb03g05670	86	57	99	2251	3035	1.14	0.75	1.28	26.52	30.44	1.05667	28.48	4.37308	1.37e-89	1.4e-86	yes	up	1751	GCR2-like	ENOG410XQIA(S:Function unknown)	ENOG410XQIA(glutathione binding)				PF05147.10(LANC_like:Lanthionine synthetase C-like protein)		XP_019172246.1(PREDICTED: lanC-like protein GCL1 [Ipomoea nil])	sp|Q9FJN7|GCL1_ARATH(LanC-like protein GCL1 OS=Arabidopsis thaliana OX=3702 GN=GCL1 PE=2 SV=1)
itb11g03360	387	309	450	12917	11958	4.71	3.57	5.48	142.15	112.7	4.58667	127.425	4.36513	1.48e-67	8.44e-65	yes	up	1956	ADP glucose pyrophosphorylase	COG0448(G:Carbohydrate transport and metabolism)	COG0448(Catalyzes the synthesis of ADP-glucose, a sugar donor used in elongation reactions on alpha-glucans (By similarity))	K00975	glgC	map02026(Biofilm formation - Escherichia coli); map00520(Amino sugar and nucleotide sugar metabolism); map00500(Starch and sucrose metabolism)	PF00483.20(NTP_transferase:Nucleotidyl transferase); PF12804.4(NTP_transf_3:MobA-like NTP transferase domain)	GO:0005978(biological_process:glycogen biosynthetic process); GO:0009507(cellular_component:chloroplast); GO:0008878(molecular_function:glucose-1-phosphate adenylyltransferase activity); GO:0005524(molecular_function:ATP binding); GO:0019252(biological_process:starch biosynthetic process)	BAF47744.2(ADP-glucose pyrophosphorylase alpha subunit IbAGPa1 [Ipomoea batatas])	sp|P23509|GLGS_SOLTU(Glucose-1-phosphate adenylyltransferase small subunit, chloroplastic/amyloplastic OS=Solanum tuberosum OX=4113 PE=1 SV=2)
itb07g24520	10	9	13	265	561	0.04	0.04	0.05	1	1.81	0.0433333	1.405	4.34369	1.98e-25	2.05e-23	yes	up	4847	Protein kinase superfamily protein with octicosapeptide/Phox/Bem1p domain	COG0515(T:Signal transduction mechanisms)	COG0515(Serine Threonine protein kinase)				PF07714.14(Pkinase_Tyr:Protein tyrosine kinase); PF00069.22(Pkinase:Protein kinase domain); PF00564.21(PB1:PB1 domain)		XP_019170612.1(PREDICTED: uncharacterized protein LOC109166170 [Ipomoea nil])	sp|Q05609|CTR1_ARATH(Serine/threonine-protein kinase CTR1 OS=Arabidopsis thaliana OX=3702 GN=CTR1 PE=1 SV=1)
itb14g03290	148	158	252	5011	7245	0.89	0.9	1.5	27.07	33.48	1.09667	30.275	4.29698	9.61e-51	3.52e-48	yes	up	3444	Glycosyl transferase, family	COG0058(G:Carbohydrate transport and metabolism)	COG0058(Phosphorylase is an important allosteric enzyme in carbohydrate metabolism. Enzymes from different sources differ in their regulatory mechanisms and in their natural substrates. However, all known phosphorylases share catalytic and structural properties (By similarity))	K00688	PYG, glgP	map02026(Biofilm formation - Escherichia coli); map04922(Glucagon signaling pathway); map00500(Starch and sucrose metabolism); map04910(Insulin signaling pathway); map04217(Necroptosis); map04931(Insulin resistance)	PF00343.17(Phosphorylase:Carbohydrate phosphorylase)	GO:0008184(molecular_function:glycogen phosphorylase activity); GO:0005975(biological_process:carbohydrate metabolic process); GO:0030170(molecular_function:pyridoxal phosphate binding)	XP_010649509.1(PREDICTED: alpha-1,4 glucan phosphorylase L-2 isozyme, chloroplastic/amyloplastic [Vitis vinifera])	sp|P53535|PHSL2_SOLTU(Alpha-1,4 glucan phosphorylase L-2 isozyme, chloroplastic/amyloplastic OS=Solanum tuberosum OX=4113 GN=STP-1 PE=1 SV=1)
itb02g13730	24	39	32	1066.93	1173.88	1.29	2.83	2.22	22.59	22.27	2.11333	22.43	4.28774	2.38e-30	3.46e-28	yes	up	1302	NAD(P)-binding Rossmann-fold superfamily protein	COG1028(S:Function unknown)	COG1028(Dehydrogenase reductase)				PF13561.3(adh_short_C2:Enoyl-(Acyl carrier protein) reductase); PF00106.22(adh_short:short chain dehydrogenase); PF08659.7(KR:KR domain); PF03435.15(Sacchrp_dh_NADP:Saccharopine dehydrogenase NADP binding domain); PF01370.18(Epimerase:NAD dependent epimerase/dehydratase family)		XP_019182019.1(PREDICTED: (-)-isopiperitenol/(-)-carveol dehydrogenase, mitochondrial-like [Ipomoea nil])	sp|Q5C9I9|ISPD_MENPI((-)-isopiperitenol/(-)-carveol dehydrogenase, mitochondrial OS=Mentha piperita OX=34256 PE=1 SV=1)
itb10g25710	74	32	53	1322	2004	0.69	0.28	0.49	11.11	14.39	0.486667	12.75	4.27614	1.33e-55	5.43e-53	yes	up	2296	Major facilitator superfamily protein	ENOG410Y7MY(S:Function unknown)	ENOG410Y7MY(nodulin family)				PF06813.10(Nodulin-like:Nodulin-like)	GO:0016021(cellular_component:integral component of membrane)	XP_019169061.1(PREDICTED: protein NUCLEAR FUSION DEFECTIVE 4-like [Ipomoea nil])	sp|F4I9E1|NFD4_ARATH(Protein NUCLEAR FUSION DEFECTIVE 4 OS=Arabidopsis thaliana OX=3702 GN=NFD4 PE=3 SV=1)
itb02g06430	443	247	342	8405	12578	5.81	4.23	4.65	83.14	105.4	4.89667	94.27	4.2714	1.29e-97	1.76e-94	yes	up	2028	hydroperoxide lyase	ENOG410YEK3(Q:Secondary metabolites biosynthesis, transport and catabolism)	ENOG410YEK3(hydroperoxide lyase)	K10528	HPL	map00592(alpha-Linolenic acid metabolism)	PF00067.19(p450:Cytochrome P450)	GO:0004497(molecular_function:monooxygenase activity); GO:0016125(biological_process:sterol metabolic process); GO:0020037(molecular_function:heme binding); GO:0031408(biological_process:oxylipin biosynthetic process); GO:0016829(molecular_function:lyase activity); GO:0016705(molecular_function:oxidoreductase activity, acting on paired donors, with incorporation or reduction of molecular oxygen);…	XP_019193758.1(PREDICTED: fatty acid hydroperoxide lyase, chloroplastic [Ipomoea nil])	sp|K4CF70|HPL_SOLLC(Fatty acid hydroperoxide lyase, chloroplastic OS=Solanum lycopersicum OX=4081 GN=HPL PE=1 SV=1)
itb09g05740	0	0	1	51.39	49.39	0	0	0.06	3.14	2.54	0.02	2.84	4.25743	6.82e-08	9.62e-07	yes	up	513	gibberellin 2-oxidase	COG3491(H:Coenzyme transport and metabolism)	COG3491(Involved in biosynthesis of the thiamine precursor thiazole. Catalyzes the conversion of NAD and glycine to adenosine diphosphate 5-(2-hydroxyethyl)-4-methylthiazole-2-carboxylic acid (ADT), an adenylated thiazole intermediate. The reaction includes an iron-dependent sulfide transfer from a conserved cysteine residue of the protein to a thiazole intermediate. The enzyme can only undergo a…	K04125	E1.14.11.13	map00904(Diterpenoid biosynthesis)	PF14226.3(DIOX_N:non-haem dioxygenase in morphine synthesis N-terminal)	GO:0052635(molecular_function:C-20 gibberellin 2-beta-dioxygenase activity); GO:0009685(biological_process:gibberellin metabolic process)	XP_019171549.1(PREDICTED: gibberellin 2-beta-dioxygenase 8-like [Ipomoea nil])	sp|O49561|G2OX8_ARATH(Gibberellin 2-beta-dioxygenase 8 OS=Arabidopsis thaliana OX=3702 GN=GA2OX8 PE=1 SV=2)
itb04g17280	0	0	0	31	55	0	0	0	0.71	1.08	0	0.895	4.25527	3.52e-07	4.3e-06	yes	up	983	conserved hypothetical protein	ENOG410YKHF(S:Function unknown); ENOG410YQ35(S:Function unknown)	ENOG410YKHF(CASP-like protein); ENOG410YQ35(CASP-like protein)				PF04535.9(DUF588:Domain of unknown function (DUF588))	GO:0016021(cellular_component:integral component of membrane); GO:0016020(cellular_component:membrane); GO:0005886(cellular_component:plasma membrane)	XP_019172884.1(PREDICTED: CASP-like protein IN26 [Ipomoea nil])	sp|A2PZE5|CSPL1_IPONI(CASP-like protein IN26 (Fragment) OS=Ipomoea nil OX=35883 GN=IN26 PE=2 SV=2)
itb10g23630	15	6	1	307	315.97	0.52	0.2	0.04	9.81	8.57	0.253333	9.19	4.23191	3.48e-13	1.11e-11	yes	up	775	pathogenesis-related gene	COG2340(S:Function unknown)	COG2340(Scp-like extracellular)	K13449	PR1	map04016(MAPK signaling pathway - plant); map04626(Plant-pathogen interaction); map04075(Plant hormone signal transduction)	PF00188.23(CAP:Cysteine-rich secretory protein family)	GO:0050896(biological_process:response to stimulus)	XP_019169490.1(PREDICTED: pathogenesis-related protein 1A-like [Ipomoea nil])	sp|P09042|PR1C_TOBAC(Pathogenesis-related protein 1C OS=Nicotiana tabacum OX=4097 PE=2 SV=3)
itb11g09650	14	8	18	458	405	0.31	0.15	0.35	8.9	7.04	0.27	7.97	4.23023	5.91e-26	6.32e-24	yes	up	1564	phosphate starvation-induced gene	ENOG4111NAQ(S:Function unknown)	ENOG4111NAQ(Phosphatase)	K13248	PHOSPHO2	map00750(Vitamin B6 metabolism)	PF06888.9(Put_Phosphatase:Putative Phosphatase); PF12710.4(HAD:haloacid dehalogenase-like hydrolase)	GO:0016311(biological_process:dephosphorylation); GO:0016791(molecular_function:phosphatase activity)	XP_019198540.1(PREDICTED: inorganic pyrophosphatase 1-like [Ipomoea nil])	sp|Q67YC0|PPSP1_ARATH(Inorganic pyrophosphatase 1 OS=Arabidopsis thaliana OX=3702 GN=PS2 PE=1 SV=1)
itb01g01890	0	3	0	48.38	167.34	0	0.07	0	1.1	3.23	0.0233333	2.165	4.22297	3.06e-08	4.63e-07	yes	up	995	kunitz trypsin inhibitor	ENOG410YHN1(O:Posttranslational modification, protein turnover, chaperones)	ENOG410YHN1(trypsin and protease inhibitor family protein Kunitz family protein)				PF00197.15(Kunitz_legume:Trypsin and protease inhibitor)		XP_019173318.1(PREDICTED: sporamin B-like isoform X1 [Ipomoea nil])	sp|P14716|SPOR2_IPOBA(Sporamin B OS=Ipomoea batatas OX=4120 PE=2 SV=1)
itb09g11250	222	59	222	4962	5308	2.69	0.68	2.67	54.3	49.61	2.01333	51.955	4.21936	2.58e-27	2.99e-25	yes	up	1816	PATATIN-like protein	ENOG410YC9W(S:Function unknown); COG3621(S:Function unknown); ENOG4111EY4(S:Function unknown)	ENOG410YC9W(-); COG3621(-); ENOG4111EY4(-)				PF01734.19(Patatin:Patatin-like phospholipase)	GO:0006629(biological_process:lipid metabolic process)	XP_019162091.1(PREDICTED: patatin-like protein 3 [Ipomoea nil])	sp|O80959|PLP6_ARATH(Patatin-like protein 6 OS=Arabidopsis thaliana OX=3702 GN=PLP6 PE=2 SV=1)
itb06g19080	84	61	63	1080	3995	0.88	0.63	0.65	10.37	33.85	0.72	22.11	4.20623	2.25e-23	1.94e-21	yes	up	2225	Plant protein of unknown function (DUF946)	ENOG4111KEM(S:Function unknown)	ENOG4111KEM(expressed protein)				PF06101.8(DUF946:Plant protein of unknown function (DUF946))		XP_019153393.1(PREDICTED: uncharacterized protein LOC109149839 isoform X2 [Ipomoea nil])
itb13g17990	5	1	4	102	172	0.05	0.01	0.04	0.96	1.38	0.0333333	1.17	4.19488	8.13e-14	2.87e-12	yes	up	2072	phosphate	COG5409(T:Signal transduction mechanisms)	COG5409(Xenotropic and polytropic retrovirus receptor 1)				PF03124.11(EXS:EXS family); PF03105.16(SPX:SPX domain)	GO:0015114(molecular_function:phosphate ion transmembrane transporter activity); GO:0016021(cellular_component:integral component of membrane); GO:0005802(cellular_component:trans-Golgi network); GO:0035435(biological_process:phosphate ion transmembrane transport); GO:0005886(cellular_component:plasma membrane)	XP_019180165.1(PREDICTED: phosphate transporter PHO1-like [Ipomoea nil])	sp|Q8S403|PHO1_ARATH(Phosphate transporter PHO1 OS=Arabidopsis thaliana OX=3702 GN=PHO1 PE=1 SV=1)
itb12g23140	20.02	12	3.7	290.55	667.97	0.29	0.19	0.05	4.11	8.21	0.176667	6.16	4.19304	7.28e-16	3.24e-14	yes	up	1562	protein phosphatase 2CA	COG0631(T:Signal transduction mechanisms)	COG0631(Phosphatase)	K14497	PP2C	map04016(MAPK signaling pathway - plant); map04075(Plant hormone signal transduction); map04931(Insulin resistance)	PF00481.18(PP2C:Protein phosphatase 2C)	GO:0003824(molecular_function:catalytic activity)	XP_019151203.1(PREDICTED: protein phosphatase 2C 37-like [Ipomoea nil])	sp|P49598|P2C37_ARATH(Protein phosphatase 2C 37 OS=Arabidopsis thaliana OX=3702 GN=PP2CA PE=1 SV=1)
itb14g15520	27.63	4	5	207.94	1008.69	1.05	0.07	0.09	6.68	50.1	0.403333	28.39	4.19193	1.06e-10	2.36e-09	yes	up	1307	alpha carbonic anhydrase	COG3338(K:Transcription)	COG3338(homeobox)	K01674	cah	map00910(Nitrogen metabolism)	PF00194.18(Carb_anhydrase:Eukaryotic-type carbonic anhydrase)		XP_019178379.1(PREDICTED: bifunctional monodehydroascorbate reductase and carbonic anhydrase nectarin-3-like [Ipomoea nil])	sp|Q84UV8|NEC3_NICLS(Bifunctional monodehydroascorbate reductase and carbonic anhydrase nectarin-3 OS=Nicotiana langsdorffii x Nicotiana sanderae OX=164110 GN=NEC3 PE=1 SV=1)
itb04g07920	551	136	143	5295	43258	25.63	6.02	6.63	229.25	1585.31	12.76	907.28	4.18457	1.19e-07	1.61e-06	yes	up	630	Serine protease inhibitor, potato inhibitor I-type family protein	ENOG410Z25M(S:Function unknown)	ENOG410Z25M(inhibitor)				PF00280.15(potato_inhibit:Potato inhibitor I family)		PRQ36381.1(putative proteinase inhibitor I13, potato inhibitor I [Rosa chinensis])	sp|P19873|ITH5_CUCMA(Inhibitor of trypsin and hageman factor OS=Cucurbita maxima OX=3661 PE=1 SV=1)
itb12g01050	1	2	3	122	79	0.03	0.06	0.09	3.53	1.94	0.06	2.735	4.17677	2.51e-10	5.3e-09	yes	up	829	conserved hypothetical protein	ENOG410Z68U(S:Function unknown)	ENOG410Z68U(-)						XP_009586595.1(PREDICTED: uncharacterized protein LOC104084449 [Nicotiana tomentosiformis])
itb04g07900	3024	676	1327	21400	109141	204.39	42.7	87.54	1371.68	5875.21	111.543	3623.45	4.17352	8.79e-15	3.44e-13	yes	up	213	Serine protease inhibitor, potato inhibitor I-type family protein	ENOG410Z25M(S:Function unknown)	ENOG410Z25M(inhibitor)				PF00280.15(potato_inhibit:Potato inhibitor I family)		POE98891.1(glu s.griseus protease inhibitor [Quercus suber])	sp|P80211|ATSI_AMACA(Trypsin/subtilisin inhibitor OS=Amaranthus caudatus OX=3567 PE=1 SV=1)
itb01g02000	0	0	2.34	117	878.3	0	0	0.07	3.25	20.71	0.0233333	11.98	4.1459	2.11e-06	2.2e-05	yes	up	660	kunitz trypsin inhibitor	ENOG410YHN1(O:Posttranslational modification, protein turnover, chaperones)	ENOG410YHN1(trypsin and protease inhibitor family protein Kunitz family protein)				PF00197.15(Kunitz_legume:Trypsin and protease inhibitor)	GO:0010951(biological_process:negative regulation of endopeptidase activity); GO:0005773(cellular_component:vacuole); GO:0004866(molecular_function:endopeptidase inhibitor activity); GO:0045735(molecular_function:nutrient reservoir activity)	ABG26222.1(sporamin A [Ipomoea leucantha])	sp|P14715|SPOR1_IPOBA(Sporamin A OS=Ipomoea batatas OX=4120 PE=2 SV=1)
itb02g04060	7.67	0	2.11	82.88	263.34	0.11	0	0.03	1.06	2.91	0.0466667	1.985	4.14223	1.19e-09	2.25e-08	yes	up	1623	rhomboid protein-related	ENOG410XQM0(S:Function unknown)	ENOG410XQM0(Transmembrane protein 115)				PF08551.7(DUF1751:Eukaryotic integral membrane protein (DUF1751)); PF01694.19(Rhomboid:Rhomboid family)		XP_019193223.1(PREDICTED: rhomboid-like protein 19 [Ipomoea nil])	sp|Q8LF05|RBL19_ARATH(Rhomboid-like protein 19 OS=Arabidopsis thaliana OX=3702 GN=RBL19 PE=2 SV=1)
itb14g05980	41	29	26	871	998	0.53	0.36	0.33	10.19	9.97	0.406667	10.08	4.13611	7.02e-41	1.69e-38	yes	up	1714	DNAJ heat shock N-terminal domain-containing protein	COG1141(S:Function unknown)	COG1141(Mediator complex subunit 28)				PF00226.28(DnaJ:DnaJ domain); PF13370.3(Fer4_13:4Fe-4S single cluster domain of Ferredoxin I); PF13459.3(Fer4_15:4Fe-4S single cluster domain)	GO:0016020(cellular_component:membrane)	XP_019163847.1(PREDICTED: uncharacterized protein LOC109160126 [Ipomoea nil])	sp|Q9FMX6|DJC76_ARATH(Chaperone protein dnaJ C76, chloroplastic OS=Arabidopsis thaliana OX=3702 GN=DJC76 PE=2 SV=1)
itb13g23050	46	38	47	1096	1377	0.85	0.65	0.85	18.17	19.4	0.783333	18.785	4.13116	1.39e-59	6.09e-57	yes	up	1544	Haloacid dehalogenase-like hydrolase (HAD) superfamily protein	COG1011(S:Function unknown)	COG1011(Hydrolase)	K07025	K07025		PF13419.3(HAD_2:Haloacid dehalogenase-like hydrolase)	GO:0016787(molecular_function:hydrolase activity); GO:0008152(biological_process:metabolic process)	XP_019181129.1(PREDICTED: uncharacterized protein C24B11.05 [Ipomoea nil])	sp|Q09893|YAI5_SCHPO(Uncharacterized protein C24B11.05 OS=Schizosaccharomyces pombe (strain 972 / ATCC 24843) OX=284812 GN=SPAC24B11.05 PE=3 SV=1)
itb03g28200	115	32	93	1640	3047	1.45	0.36	1.1	18.37	30.15	0.97	24.26	4.11356	2.77e-29	3.7e-27	yes	up	1856	cytochrome P450, family 82, subfamily C, polypeptide	COG2124(Q:Secondary metabolites biosynthesis, transport and catabolism)	COG2124(Cytochrome p450)	K00512;K07408	CYP17A;CYP1A1	map05204(Chemical carcinogenesis); map00980(Metabolism of xenobiotics by cytochrome P450); map04913(Ovarian steroidogenesis); map00830(Retinol metabolism); map04927(Cortisol synthesis and secretion); map04934(Cushing syndrome); map00140(Steroid hormone biosynthesis); map00380(Tryptophan metabolism); map04917(Prolactin signaling pathway)	PF00067.19(p450:Cytochrome P450)	GO:0005488(molecular_function:binding); GO:0016491(molecular_function:oxidoreductase activity)	XP_019177827.1(PREDICTED: cytochrome P450 CYP82D47-like [Ipomoea nil])	sp|O49859|C82A4_SOYBN(Cytochrome P450 82A4 OS=Glycine max OX=3847 GN=CYP82A4 PE=2 SV=1)
itb08g06330	158	48	206	2998	5156	1.72	0.49	2.22	29.33	43.1	1.47667	36.215	4.11175	1.13e-24	1.13e-22	yes	up	2004	Eukaryotic aspartyl protease family protein	ENOG410XNV7(O:Posttranslational modification, protein turnover, chaperones)	ENOG410XNV7(aspartic)				PF14543.3(TAXi_N:Xylanase inhibitor N-terminal); PF14541.3(TAXi_C:Xylanase inhibitor C-terminal); PF00026.20(Asp:Eukaryotic aspartyl protease)	GO:0006508(biological_process:proteolysis); GO:0004190(molecular_function:aspartic-type endopeptidase activity); GO:0030163(biological_process:protein catabolic process)	XP_019156653.1(PREDICTED: aspartyl protease AED3-like isoform X2 [Ipomoea nil])	sp|O04496|AED3_ARATH(Aspartyl protease AED3 OS=Arabidopsis thaliana OX=3702 GN=AED3 PE=1 SV=1)
itb04g10090	12	18	22	645	446	0.18	0.26	0.34	8.97	5.29	0.26	7.13	4.10143	6.78e-20	4.42e-18	yes	up	1478	S-adenosyl-L-methionine-dependent methyltransferases superfamily protein	ENOG4112BHH(S:Function unknown); ENOG410YFI3(S:Function unknown); ENOG4111GV5(S:Function unknown)	ENOG4112BHH(carboxyl methyltransferase); ENOG410YFI3(Jasmonate); ENOG4111GV5(Jasmonate)	K21483	SAMT		PF03492.12(Methyltransf_7:SAM dependent carboxyl methyltransferase)	GO:0016740(molecular_function:transferase activity)	XP_019181475.1(PREDICTED: salicylate carboxymethyltransferase-like [Ipomoea nil])	sp|Q9SPV4|SAMT_CLABR(Salicylate carboxymethyltransferase OS=Clarkia breweri OX=36903 GN=SAMT PE=1 SV=1)
itb04g03870	49	19	36	954	934	1.24	0.46	0.9	22.03	18.4	0.866667	20.215	4.0788	5.87e-35	1.12e-32	yes	up	978	Calcium-binding EF hand family protein	ENOG4111ZNK(S:Function unknown)	ENOG4111ZNK(EF hand family protein)				PF13833.3(EF-hand_8:EF-hand domain pair); PF00036.29(EF-hand_1:EF hand); PF13499.3(EF-hand_7:EF-hand domain pair)	GO:0016020(cellular_component:membrane)	XP_019187530.1(PREDICTED: uncharacterized protein LOC109181986 isoform X1 [Ipomoea nil])
itb13g24840	341.86	53.5	40.98	5209.3	41095.2	14.58	2.17	1.74	206.03	1377.16	6.16333	791.595	4.07159	1.82e-06	1.93e-05	yes	up	668	Mannose-binding lectin superfamily protein	ENOG4111CUP(S:Function unknown); ENOG410ZS5G(S:Function unknown); ENOG4111KSN(S:Function unknown); COG4886(S:Function unknown); ENOG410Y7QC(S:Function unknown)	ENOG4111CUP(Mannose glucose-specific lectin (Fragment)); ENOG410ZS5G(jasmonate-induced protein); ENOG4111KSN(jacalin lectin family protein); COG4886(leucine Rich Repeat); ENOG410Y7QC(jacalin lectin family protein)				PF01419.14(Jacalin:Jacalin-like lectin domain)		XP_019180885.1(PREDICTED: mannose/glucose-specific lectin-like [Ipomoea nil])	sp|P83304|LEC_PARPC(Mannose/glucose-specific lectin (Fragment) OS=Parkia platycephala OX=185447 PE=1 SV=1)
itb03g19180	28	8	29	513	701	0.26	0.07	0.27	4.26	4.98	0.2	4.62	4.06318	8.55e-29	1.07e-26	yes	up	2318	hexokinase	COG5026(G:Carbohydrate transport and metabolism)	COG5026(hexokinase)	K00844	HK	map00521(Streptomycin biosynthesis); map00520(Amino sugar and nucleotide sugar metabolism); map00051(Fructose and mannose metabolism); map00524(Neomycin, kanamycin and gentamicin biosynthesis); map00052(Galactose metabolism); map00010(Glycolysis / Gluconeogenesis); map00500(Starch and sucrose metabolism); map04066(HIF-1 signaling pathway); map04973(Carbohydrate digestion and absorption); map04910…	PF03727.13(Hexokinase_2:Hexokinase); PF00349.18(Hexokinase_1:Hexokinase)	GO:0008865(molecular_function:fructokinase activity); GO:0005829(cellular_component:cytosol); GO:0004396(molecular_function:hexokinase activity); GO:0004340(molecular_function:glucokinase activity); GO:0005623(cellular_component:cell); GO:0046835(biological_process:carbohydrate phosphorylation); GO:0051156(biological_process:glucose 6-phosphate metabolic process); GO:0019158(molecular_function:ma…	XP_019191774.1(PREDICTED: hexokinase-1-like [Ipomoea nil])	sp|Q9SEK3|HXK1_SPIOL(Hexokinase-1 OS=Spinacia oleracea OX=3562 GN=HXK1 PE=2 SV=1)
itb01g08580	94.77	15.41	41.99	1260.05	1777.79	5.02	0.77	2.22	62.88	74.96	2.67	68.92	4.05903	7.04e-18	3.82e-16	yes	up	786	17.6 kDa class II heat shock protein	COG0071(O:Posttranslational modification, protein turnover, chaperones)	COG0071(response to heat)	K13993	HSP20	map04141(Protein processing in endoplasmic reticulum)	PF00011.18(HSP20:Hsp20/alpha crystallin family)	GO:0005737(cellular_component:cytoplasm)	XP_019154174.1(PREDICTED: 17.2 kDa class II heat shock protein-like [Ipomoea nil])	sp|Q01544|HSP21_IPONI(17.2 kDa class II heat shock protein OS=Ipomoea nil OX=35883 GN=SHSP-1 PE=2 SV=1)
itb02g06770	70	52	38	2593	775	1	0.71	0.6	34.38	8.97	0.77	21.675	4.03098	7.42e-14	2.62e-12	yes	up	1616	glucose-6-phosphate/phosphate translocator	ENOG410XP1S(S:Function unknown)	ENOG410XP1S(Protein of unknown function (DUF2781))	K15283	SLC35E1		PF03151.13(TPT:Triose-phosphate Transporter family); PF00892.17(EamA:EamA-like transporter family); PF08449.8(UAA:UAA transporter family)	GO:0005215(molecular_function:transporter activity); GO:0016021(cellular_component:integral component of membrane); GO:0006810(biological_process:transport); GO:0034219(biological_process:carbohydrate transmembrane transport)	XP_019192973.1(PREDICTED: glucose-6-phosphate/phosphate translocator 2, chloroplastic-like [Ipomoea nil])	sp|Q94B38|GPT2_ARATH(Glucose-6-phosphate/phosphate translocator 2, chloroplastic OS=Arabidopsis thaliana OX=3702 GN=GPT2 PE=2 SV=2)
itb14g17280	841.95	442.99	710.67	17966	15399.9	3.34	1.52	2.96	89.46	63.16	2.60667	76.31	4.02077	3.89e-50	1.39e-47	yes	up	3473	alpha-glucan phosphorylase	COG0058(G:Carbohydrate transport and metabolism)	COG0058(solute carrier family 17)	K00688	PYG, glgP	map02026(Biofilm formation - Escherichia coli); map04922(Glucagon signaling pathway); map00500(Starch and sucrose metabolism); map04910(Insulin signaling pathway); map04217(Necroptosis); map04931(Insulin resistance)	PF00343.17(Phosphorylase:Carbohydrate phosphorylase)	GO:0005975(biological_process:carbohydrate metabolic process); GO:0005980(biological_process:glycogen catabolic process); GO:0005829(cellular_component:cytosol); GO:0030170(molecular_function:pyridoxal phosphate binding); GO:0009414(biological_process:response to water deprivation); GO:0008184(molecular_function:glycogen phosphorylase activity); GO:0009507(cellular_component:chloroplast)	XP_019178603.1(PREDICTED: alpha-glucan phosphorylase, H isozyme [Ipomoea nil])	sp|P32811|PHSH_SOLTU(Alpha-glucan phosphorylase, H isozyme OS=Solanum tuberosum OX=4113 PE=1 SV=1)
itb13g24820	1259.77	105.71	217.5	23325.4	154063	60.28	4.8	10.38	1038.88	5791.19	25.1533	3415.03	4.00801	3.15e-06	3.14e-05	yes	up	465	Mannose-binding lectin superfamily protein	ENOG410ZS5G(S:Function unknown); ENOG4111CUP(S:Function unknown); COG4886(S:Function unknown); ENOG4111KSN(S:Function unknown); ENOG410Y7QC(S:Function unknown); ENOG41118E8(S:Function unknown)	ENOG410ZS5G(jacalin lectin family protein); ENOG4111CUP(Mannose glucose-specific lectin (Fragment)); COG4886(Mannose glucose-specific lectin (Fragment)); ENOG4111KSN(jacalin lectin family protein); ENOG410Y7QC(jacalin lectin family protein); ENOG41118E8(Dirigent-like protein)				PF01419.14(Jacalin:Jacalin-like lectin domain)		XP_019180885.1(PREDICTED: mannose/glucose-specific lectin-like [Ipomoea nil])	sp|P83304|LEC_PARPC(Mannose/glucose-specific lectin (Fragment) OS=Parkia platycephala OX=185447 PE=1 SV=1)
itb08g15230	8	11	12	270	329	0.09	0.12	0.13	2.73	2.84	0.113333	2.785	3.99641	1.67e-22	1.32e-20	yes	up	1945	UDP-glucosyl transferase 74B1	COG1819(S:Function unknown)	COG1819(Transferase)	K11820	UGT74B1	map00380(Tryptophan metabolism); map00966(Glucosinolate biosynthesis)	PF00201.15(UDPGT:UDP-glucoronosyl and UDP-glucosyl transferase)	GO:0016758(molecular_function:transferase activity, transferring hexosyl groups); GO:0008152(biological_process:metabolic process)	XP_019157928.1(PREDICTED: UDP-glycosyltransferase 74B1-like isoform X1 [Ipomoea nil])	sp|O48676|U74B1_ARATH(UDP-glycosyltransferase 74B1 OS=Arabidopsis thaliana OX=3702 GN=UGT74B1 PE=1 SV=1)
itb02g08210	2.95	2.18	2.08	123.83	68.28	0.05	0.04	0.04	1.91	0.9	0.0433333	1.405	3.97631	1.81e-09	3.34e-08	yes	up	1435	O-methyltransferase family protein	ENOG410XS7T(S:Function unknown)	ENOG410XS7T(o-methyltransferase)	K16040	ROMT	map00945(Stilbenoid, diarylheptanoid and gingerol biosynthesis)	PF00891.15(Methyltransf_2:O-methyltransferase); PF08100.8(Dimerisation:Dimerisation domain)	GO:0008757(molecular_function:S-adenosylmethionine-dependent methyltransferase activity); GO:0046983(molecular_function:protein dimerization activity); GO:0032259(biological_process:methylation); GO:0008171(molecular_function:O-methyltransferase activity); GO:0019438(biological_process:aromatic compound biosynthetic process)	XP_019193587.1(PREDICTED: trans-resveratrol di-O-methyltransferase-like isoform X3 [Ipomoea nil])	sp|B0ZB57|OMT3_HUMLU(Probable O-methyltransferase 3 OS=Humulus lupulus OX=3486 GN=OMT3 PE=2 SV=1)
itb04g05980	144	105	206	3817	3711	1.62	1.12	2.41	39.78	32.62	1.71667	36.2	3.97484	1.69e-45	4.89e-43	yes	up	1971	Polynucleotidyl transferase, ribonuclease H-like superfamily protein	COG5018(S:Function unknown)	COG5018(ERI1 exoribonuclease family member)	K18417;K18416	ERI2;THEX1, ERI1		PF00929.21(RNase_T:Exonuclease); PF06839.9(zf-GRF:GRF zinc finger)	GO:0003676(molecular_function:nucleic acid binding)	XP_019185251.1(PREDICTED: ERI1 exoribonuclease 2-like isoform X2 [Ipomoea nil])	sp|A8K979|ERI2_HUMAN(ERI1 exoribonuclease 2 OS=Homo sapiens OX=9606 GN=ERI2 PE=2 SV=2)
itb01g08370	31	8	13	334	678	0.41	0.1	0.17	3.94	6.78	0.226667	5.36	3.97302	9.69e-19	5.74e-17	yes	up	1669	heat shock transcription factor A2	COG5169(K:Transcription)	COG5169(Transcription factor)	K09419	HSFF		PF00447.14(HSF_DNA-bind:HSF-type DNA-binding)	GO:0009628(biological_process:response to abiotic stimulus); GO:0043565(molecular_function:sequence-specific DNA binding); GO:0003700(molecular_function:transcription factor activity, sequence-specific DNA binding); GO:0005634(cellular_component:nucleus); GO:0006355(biological_process:regulation of transcription, DNA-templated); GO:0006950(biological_process:response to stress); GO:0006351(biolog…	XP_019154159.1(PREDICTED: heat shock factor protein HSF30-like [Ipomoea nil])	sp|P41152|HSF30_SOLPE(Heat shock factor protein HSF30 OS=Solanum peruvianum OX=4082 GN=HSF30 PE=2 SV=1)
itb05g23180	76	99	113	2531	2568	0.73	0.9	1.08	22.03	19.09	0.903333	20.56	3.96797	9.25e-34	1.66e-31	yes	up	2234	Protein kinase superfamily protein	COG0515(T:Signal transduction mechanisms)	COG0515(Serine Threonine protein kinase)	K04733	IRAK4	map05140(Leishmaniasis); map05152(Tuberculosis); map05142(Chagas disease (American trypanosomiasis)); map05162(Measles); map04624(Toll and Imd signaling pathway); map04010(MAPK signaling pathway); map05169(Epstein-Barr virus infection); map04620(Toll-like receptor signaling pathway); map04621(NOD-like receptor signaling pathway); map05133(Pertussis); map05164(Influenza A); map04064(NF-kappa B sig…	PF07714.14(Pkinase_Tyr:Protein tyrosine kinase); PF00069.22(Pkinase:Protein kinase domain)		XP_019177366.1(PREDICTED: receptor-like cytosolic serine/threonine-protein kinase RBK1 [Ipomoea nil])	sp|Q8H1D6|RBK1_ARATH(Receptor-like cytosolic serine/threonine-protein kinase RBK1 OS=Arabidopsis thaliana OX=3702 GN=RBK1 PE=1 SV=1)
itb11g12150	873	288	780	13680	18514	10.47	3.27	9.29	148.02	171.09	7.67667	159.555	3.96442	5.34e-35	1.02e-32	yes	up	1834	B-S glucosidase	COG2723(S:Function unknown)	COG2723(actin filament depolymerization)	K05350	bglB	map00460(Cyanoamino acid metabolism); map00500(Starch and sucrose metabolism); map00940(Phenylpropanoid biosynthesis)	PF00232.15(Glyco_hydro_1:Glycosyl hydrolase family 1)	GO:1901657(biological_process:glycosyl compound metabolic process); GO:0005975(biological_process:carbohydrate metabolic process); GO:0008422(molecular_function:beta-glucosidase activity); GO:0004553(molecular_function:hydrolase activity, hydrolyzing O-glycosyl compounds)	XP_019167447.1(PREDICTED: beta-glucosidase 44-like [Ipomoea nil])	sp|Q9LV33|BGL44_ARATH(Beta-glucosidase 44 OS=Arabidopsis thaliana OX=3702 GN=BGLU44 PE=2 SV=1)
itb10g04310	46.89	55.09	51.04	1417.11	1261.43	0.87	0.97	0.94	23.82	18.08	0.926667	20.95	3.94707	3.49e-30	5.02e-28	yes	up	1262	light-harvesting chlorophyll-protein complex II subunit B1	ENOG410ZHBU(J:Translation, ribosomal structure and biogenesis)	ENOG410ZHBU(Chlorophyll A-B binding protein)	K08912	LHCB1	map00196(Photosynthesis - antenna proteins)	PF00504.18(Chloroa_b-bind:Chlorophyll A-B binding protein)	GO:0009535(cellular_component:chloroplast thylakoid membrane); GO:0016168(molecular_function:chlorophyll binding); GO:0009522(cellular_component:photosystem I); GO:0016021(cellular_component:integral component of membrane); GO:0018298(biological_process:protein-chromophore linkage); GO:0046872(molecular_function:metal ion binding); GO:0009765(biological_process:photosynthesis, light harvesting)	XP_019189279.1(PREDICTED: chlorophyll a-b binding protein of LHCII type 1 [Ipomoea nil])	sp|P27495|CB24_TOBAC(Chlorophyll a-b binding protein 40, chloroplastic OS=Nicotiana tabacum OX=4097 GN=CAB40 PE=2 SV=1)
itb01g13980	61	45	64	1392	1374	1.07	0.77	1.16	22.51	18.46	1	20.485	3.93984	5.74e-47	1.74e-44	yes	up	1286	conserved hypothetical protein	ENOG4111UC2(S:Function unknown); ENOG410YC89(S:Function unknown)	ENOG4111UC2(F-box domain containing protein); ENOG410YC89(Double-stranded RNA binding motif)				PF12937.4(F-box-like:F-box-like); PF00646.30(F-box:F-box domain)		XP_019179742.1(PREDICTED: uncharacterized protein LOC109174956 isoform X1 [Ipomoea nil])
itb09g04070	5	1	5	94	143	0.16	0.03	0.16	2.69	3.48	0.116667	3.085	3.90327	4.52e-12	1.23e-10	yes	up	835	hypothetical protein								XP_016466046.1(PREDICTED: uncharacterized protein LOC107788831 [Nicotiana tabacum])
itb15g05220	367.6	273.46	396.63	7788.74	8161.55	3.04	2.03	3.55	61.56	57.73	2.87333	59.645	3.89035	3.22e-73	2.39e-70	yes	up	2151	disproportionating enzyme	COG1640(G:Carbohydrate transport and metabolism)	COG1640(4-alpha-glucanotransferase)	K00705	malQ	map00500(Starch and sucrose metabolism)	PF02446.14(Glyco_hydro_77:4-alpha-glucanotransferase)	GO:0005977(biological_process:glycogen metabolic process); GO:2001070(molecular_function:starch binding); GO:0004134(molecular_function:4-alpha-glucanotransferase activity)	XP_019187735.1(PREDICTED: 4-alpha-glucanotransferase DPE2-like [Ipomoea nil])	sp|Q69Q02|DPE2_ORYSJ(4-alpha-glucanotransferase DPE2 OS=Oryza sativa subsp. japonica OX=39947 GN=DPE2 PE=2 SV=1)
itb02g15080	9	8	24.72	391.98	340.17	0.2	0.16	0.53	7.75	5.73	0.296667	6.74	3.84766	5.67e-16	2.57e-14	yes	up	1107	nuclear factor Y, subunit B3	COG2036(S:Function unknown)	COG2036(RNA recognition motif. (a.k.a. RRM, RBD, or RNP domain))	K08065	NFYB	map05166(Human T-cell leukemia virus 1 infection); map05152(Tuberculosis); map04612(Antigen processing and presentation)	PF00808.20(CBFD_NFYB_HMF:Histone-like transcription factor (CBF/NF-Y) and archaeal histone)	GO:0006355(biological_process:regulation of transcription, DNA-templated); GO:0005634(cellular_component:nucleus); GO:0046982(molecular_function:protein heterodimerization activity); GO:0043565(molecular_function:sequence-specific DNA binding)	CDP13721.1(unnamed protein product [Coffea canephora])	sp|O23310|NFYB3_ARATH(Nuclear transcription factor Y subunit B-3 OS=Arabidopsis thaliana OX=3702 GN=NFYB3 PE=1 SV=1)
itb15g02330	9	6	12	219	240	0.23	0.14	0.3	5.09	4.75	0.223333	4.92	3.83906	3.79e-19	2.32e-17	yes	up	976	conserved hypothetical protein	ENOG410Z5JU(S:Function unknown)	ENOG410Z5JU(-)						XP_016439893.1(PREDICTED: uncharacterized protein LOC107765729 [Nicotiana tabacum])
itb10g02020	1	0	0	77.99	18	0.02	0	0	1.71	0.34	0.00666667	1.025	3.82513	5.56e-06	5.2e-05	yes	up	1023	Receptor-like protein kinase-related family protein	ENOG410YIB0(S:Function unknown)	ENOG410YIB0(cysteine-rich repeat secretory protein)				PF01657.14(Stress-antifung:Salt stress response/antifungal)		XP_019167684.1(PREDICTED: cysteine-rich repeat secretory protein 38-like [Ipomoea nil])	sp|Q9LRJ9|CRR38_ARATH(Cysteine-rich repeat secretory protein 38 OS=Arabidopsis thaliana OX=3702 GN=CRRSP38 PE=2 SV=1)
itb14g17800	0.11	1.05	2.55	133.03	29.68	0	0.02	0.05	2.42	0.46	0.0233333	1.44	3.81441	1.5e-06	1.61e-05	yes	up	1185	metallopeptidase M24 family protein	COG0024(J:Translation, ribosomal structure and biogenesis)	COG0024(Removes the N-terminal methionine from nascent proteins (By similarity))				PF00557.21(Peptidase_M24:Metallopeptidase family M24)		XP_019178668.1(PREDICTED: ERBB-3 BINDING PROTEIN 1-like isoform X1 [Ipomoea nil])	sp|M1CZC0|EBP1_SOLTU(ERBB-3 BINDING PROTEIN 1 OS=Solanum tuberosum OX=4113 GN=EBP1 PE=2 SV=1)
itb15g05230	21.4	16.54	5.52	348.73	455.31	1.62	1.2	0.42	25.32	27.76	1.08	26.54	3.81267	6.25e-16	2.81e-14	yes	up	468	disproportionating enzyme	COG1640(G:Carbohydrate transport and metabolism)	COG1640(4-alpha-glucanotransferase)	K00705	malQ	map00500(Starch and sucrose metabolism)	PF02446.14(Glyco_hydro_77:4-alpha-glucanotransferase)	GO:0005977(biological_process:glycogen metabolic process); GO:0010297(molecular_function:heteropolysaccharide binding); GO:0005829(cellular_component:cytosol); GO:0004134(molecular_function:4-alpha-glucanotransferase activity); GO:2001070(molecular_function:starch binding); GO:0000025(biological_process:maltose catabolic process)	XP_019187735.1(PREDICTED: 4-alpha-glucanotransferase DPE2-like [Ipomoea nil])	sp|Q69Q02|DPE2_ORYSJ(4-alpha-glucanotransferase DPE2 OS=Oryza sativa subsp. japonica OX=39947 GN=DPE2 PE=2 SV=1)
itb15g05520	1020	467	645	12410	19374	27.11	11.78	17.01	295.72	393.89	18.6333	344.805	3.80459	9.31e-48	3.01e-45	yes	up	1037	hydroxyproline-rich glycoprotein family protein	ENOG410YRN6(S:Function unknown); ENOG4111FUQ(S:Function unknown)	ENOG410YRN6(Stress responsive protein); ENOG4111FUQ(-)				PF14200.3(RicinB_lectin_2:Ricin-type beta-trefoil lectin domain-like)		XP_019187430.1(PREDICTED: uncharacterized protein LOC109181915 [Ipomoea nil])	sp|Q945P1|EULS3_ARATH(Ricin B-like lectin EULS3 OS=Arabidopsis thaliana OX=3702 GN=EULS3 PE=1 SV=1)
itb02g01740	0	1	0	35	41	0	0.19	0	7.58	7.18	0.0633333	7.38	3.80222	2.58e-06	2.64e-05	yes	up	309	Bifunctional inhibitor/lipid-transfer protein/seed storage 2S albumin superfamily protein	ENOG410YXDY(S:Function unknown)	ENOG410YXDY(Lipid-transfer protein)				PF14368.3(LTP_2:Probable lipid transfer); PF00234.19(Tryp_alpha_amyl:Protease inhibitor/seed storage/LTP family)		XP_019193273.1(PREDICTED: putative lipid-transfer protein DIR1 [Ipomoea nil])	sp|Q8W453|DIRL1_ARATH(Putative lipid-transfer protein DIR1 OS=Arabidopsis thaliana OX=3702 GN=DIR1 PE=1 SV=1)
itb11g09660	0	0	0	35	28	0	0	0	0.67	0.46	0	0.565	3.79451	9.65e-06	8.49e-05	yes	up	1138	phosphate starvation-induced gene	ENOG4111NAQ(S:Function unknown)	ENOG4111NAQ(Phosphatase)	K13248	PHOSPHO2	map00750(Vitamin B6 metabolism)	PF06888.9(Put_Phosphatase:Putative Phosphatase); PF12710.4(HAD:haloacid dehalogenase-like hydrolase)	GO:0016311(biological_process:dephosphorylation); GO:0016791(molecular_function:phosphatase activity)	XP_019198539.1(PREDICTED: inorganic pyrophosphatase 2-like [Ipomoea nil])	sp|Q67YC0|PPSP1_ARATH(Inorganic pyrophosphatase 1 OS=Arabidopsis thaliana OX=3702 GN=PS2 PE=1 SV=1)
itb03g11040	13	2	8	235	170	0.14	0.02	0.09	2.29	1.41	0.0833333	1.85	3.79115	3.62e-12	9.97e-11	yes	up	2015	Cytochrome P450 superfamily protein	COG2124(Q:Secondary metabolites biosynthesis, transport and catabolism)	COG2124(Cytochrome p450)	K20562	CYP736A		PF00067.19(p450:Cytochrome P450)		XP_019159446.1(PREDICTED: cytochrome P450 CYP736A12-like [Ipomoea nil])	sp|H2DH18|C7A12_PANGI(Cytochrome P450 CYP736A12 OS=Panax ginseng OX=4054 PE=2 SV=1)
itb02g08200	7.48	0	13.32	692.84	436.65	0.11	0	0.19	9.2	4.97	0.1	7.085	3.79048	7.56e-06	6.83e-05	yes	up	1557	O-methyltransferase family protein	ENOG410XS7T(S:Function unknown)	ENOG410XS7T(o-methyltransferase)	K16040	ROMT	map00945(Stilbenoid, diarylheptanoid and gingerol biosynthesis)	PF00891.15(Methyltransf_2:O-methyltransferase); PF08100.8(Dimerisation:Dimerisation domain)	GO:0008757(molecular_function:S-adenosylmethionine-dependent methyltransferase activity); GO:0046983(molecular_function:protein dimerization activity); GO:0032259(biological_process:methylation); GO:0008171(molecular_function:O-methyltransferase activity); GO:0019438(biological_process:aromatic compound biosynthetic process)	XP_019193587.1(PREDICTED: trans-resveratrol di-O-methyltransferase-like isoform X3 [Ipomoea nil])	sp|B0ZB57|OMT3_HUMLU(Probable O-methyltransferase 3 OS=Humulus lupulus OX=3486 GN=OMT3 PE=2 SV=1)
itb03g01600	36	36	32	624	1025	0.45	0.43	0.4	7.07	9.92	0.426667	8.495	3.78822	3.36e-33	5.78e-31	yes	up	1761	Protein of unknown function (DUF1997)	ENOG410ZV42(S:Function unknown); ENOG4111M1K(S:Function unknown)	ENOG410ZV42(Protein of unknown function (DUF1997)); ENOG4111M1K(Protein of unknown function (DUF1997))				PF09366.7(DUF1997:Protein of unknown function (DUF1997))		XP_019185469.1(PREDICTED: uncharacterized protein LOC109180393 [Ipomoea nil])
itb05g19010	1	1	2.22	48.74	66.31	0.02	0.02	0.04	0.75	0.87	0.0266667	0.81	3.78589	6.1e-08	8.71e-07	yes	up	1358	Chalcone and stilbene synthase family protein	COG3424(Q:Secondary metabolites biosynthesis, transport and catabolism)	COG3424(synthase)	K00660	CHS	map04712(Circadian rhythm - plant); map00941(Flavonoid biosynthesis)	PF00195.16(Chal_sti_synt_N:Chalcone and stilbene synthases, N-terminal domain); PF02797.12(Chal_sti_synt_C:Chalcone and stilbene synthases, C-terminal domain); PF08392.9(FAE1_CUT1_RppA:FAE1/Type III polyketide synthase-like protein); PF08541.7(ACP_syn_III_C:3-Oxoacyl-[acyl-carrier-protein (ACP)] synthase III C terminal); PF08545.7(ACP_syn_III:3-Oxoacyl-[acyl-carrier-protein (ACP)] synthase III)	GO:0016210(molecular_function:naringenin-chalcone synthase activity); GO:0009813(biological_process:flavonoid biosynthetic process)	P48398.1(RecName: Full=Chalcone synthase B; AltName: Full=Naringenin-chalcone synthase B; Short=CHS-B)	sp|P48398|CHSB_IPOPU(Chalcone synthase B OS=Ipomoea purpurea OX=4121 GN=CHSB PE=3 SV=1)
itb12g00400	80	89	163	2428	2596	0.83	0.89	1.71	23.06	21	1.14333	22.03	3.76948	1.19e-28	1.48e-26	yes	up	2123	Protein kinase superfamily protein	COG0515(T:Signal transduction mechanisms)	COG0515(Serine Threonine protein kinase)	K04733	IRAK4	map05140(Leishmaniasis); map05152(Tuberculosis); map05142(Chagas disease (American trypanosomiasis)); map05162(Measles); map04624(Toll and Imd signaling pathway); map04010(MAPK signaling pathway); map05169(Epstein-Barr virus infection); map04620(Toll-like receptor signaling pathway); map04621(NOD-like receptor signaling pathway); map05133(Pertussis); map05164(Influenza A); map04064(NF-kappa B sig…	PF00069.22(Pkinase:Protein kinase domain); PF07714.14(Pkinase_Tyr:Protein tyrosine kinase); PF00582.23(Usp:Universal stress protein family)		XP_019197890.1(PREDICTED: probable receptor-like serine/threonine-protein kinase At5g57670 isoform X1 [Ipomoea nil])	sp|Q5XF57|Y5576_ARATH(Probable receptor-like serine/threonine-protein kinase At5g57670 OS=Arabidopsis thaliana OX=3702 GN=At5g57670 PE=2 SV=1)
itb01g26310	0	0	3	58	53	0	0	0.08	1.86	1.31	0.0266667	1.585	3.76519	1.02e-06	1.13e-05	yes	up	984	S-adenosyl-L-methionine-dependent methyltransferases superfamily protein	ENOG4112BHH(S:Function unknown); ENOG410YFI3(S:Function unknown); ENOG4111GV5(S:Function unknown)	ENOG4112BHH(carboxyl methyltransferase); ENOG410YFI3(Jasmonate); ENOG4111GV5(carboxyl methyltransferase)	K21483	SAMT		PF03492.12(Methyltransf_7:SAM dependent carboxyl methyltransferase)	GO:0016740(molecular_function:transferase activity)	XP_019166102.1(PREDICTED: salicylate carboxymethyltransferase-like [Ipomoea nil])	sp|Q9SPV4|SAMT_CLABR(Salicylate carboxymethyltransferase OS=Clarkia breweri OX=36903 GN=SAMT PE=1 SV=1)
itb07g24530	237	169	188	3093	5857	2.52	1.62	1.94	28.52	46.66	2.02667	37.59	3.76406	2.55e-48	8.57e-46	yes	up	2135	flavin-dependent monooxygenase	COG2072(T:Signal transduction mechanisms)	COG2072(Serine Threonine protein kinase)	K00485	FMO	map00982(Drug metabolism - cytochrome P450)	PF00743.16(FMO-like:Flavin-binding monooxygenase-like); PF13738.3(Pyr_redox_3:Pyridine nucleotide-disulphide oxidoreductase); PF07992.11(Pyr_redox_2:Pyridine nucleotide-disulphide oxidoreductase); PF13434.3(K_oxygenase:L-lysine 6-monooxygenase (NADPH-requiring)); PF01266.21(DAO:FAD dependent oxidoreductase); PF13450.3(NAD_binding_8:NAD(P)-binding Rossmann-like domain)		XP_019170929.1(PREDICTED: probable flavin-containing monooxygenase 1 [Ipomoea nil])	sp|Q9LMA1|FMO1_ARATH(Probable flavin-containing monooxygenase 1 OS=Arabidopsis thaliana OX=3702 GN=FMO1 PE=2 SV=1)
itb02g02710	20	5	21	277	451	0.25	0.07	0.26	3.13	4.15	0.193333	3.64	3.76195	1.98e-19	1.24e-17	yes	up	2121	Mitochondrial substrate carrier family protein	ENOG410ZRF1(S:Function unknown)	ENOG410ZRF1(Solute carrier family 25)	K14684	SLC25A23S		PF00153.24(Mito_carr:Mitochondrial carrier protein)	GO:0003735(molecular_function:structural constituent of ribosome); GO:0016021(cellular_component:integral component of membrane); GO:0055085(biological_process:transmembrane transport); GO:0006412(biological_process:translation)	XP_019193573.1(PREDICTED: probable mitochondrial adenine nucleotide transporter BTL1 [Ipomoea nil])	sp|Q9LJX5|BRTL1_ARATH(Probable mitochondrial adenine nucleotide transporter BTL1 OS=Arabidopsis thaliana OX=3702 GN=At3g20240 PE=2 SV=1)
itb05g00810	13	9	14	346	231	0.12	0.08	0.13	2.95	1.68	0.11	2.315	3.76113	3.8e-16	1.76e-14	yes	up	2267	receptor lectin kinase	COG0515(T:Signal transduction mechanisms)	COG0515(Serine Threonine protein kinase)				PF00139.16(Lectin_legB:Legume lectin domain); PF00069.22(Pkinase:Protein kinase domain); PF07714.14(Pkinase_Tyr:Protein tyrosine kinase)	GO:0000166(molecular_function:nucleotide binding); GO:0016020(cellular_component:membrane); GO:0005488(molecular_function:binding); GO:0004672(molecular_function:protein kinase activity)	XP_019199630.1(PREDICTED: L-type lectin-domain containing receptor kinase IV.2-like [Ipomoea nil])	sp|O80939|LRK41_ARATH(L-type lectin-domain containing receptor kinase IV.1 OS=Arabidopsis thaliana OX=3702 GN=LECRK41 PE=2 SV=1)
itb03g03860	17.05	0	7.61	172.6	344.04	0.24	0	0.21	3.58	5.74	0.15	4.66	3.76054	2.88e-09	5.16e-08	yes	up	1068	MATE efflux family protein	COG0534(V:Defense mechanisms)	COG0534(Mate efflux family protein)	K03327	TC.MATE, SLC47A, norM, mdtK, dinF		PF01554.15(MatE:MatE)	GO:0006855(biological_process:drug transmembrane transport); GO:0015297(molecular_function:antiporter activity); GO:0016021(cellular_component:integral component of membrane); GO:0015238(molecular_function:drug transmembrane transporter activity)	XP_019185599.1(PREDICTED: protein DETOXIFICATION 27-like [Ipomoea nil])	sp|Q9FKQ1|DTX27_ARATH(Protein DETOXIFICATION 27 OS=Arabidopsis thaliana OX=3702 GN=DTX27 PE=2 SV=1)
itb14g04540	1	4	0	89	73	0.09	0.35	0	7.96	5.46	0.146667	6.71	3.75561	2.63e-07	3.3e-06	yes	up	423	Ankyrin repeat family protein	COG0666(S:Function unknown)	COG0666(Ankyrin Repeat)				PF13962.3(PGG:Domain of unknown function)		XP_019164568.1(PREDICTED: uncharacterized protein LOC109160781 [Ipomoea nil])
itb13g12150	42	5	23	270	1113.99	52.15	6.27	30.96	573.33	1828.85	29.7933	1201.09	3.75143	1.71e-10	3.69e-09	yes	up	216	Serine protease inhibitor, potato inhibitor I-type family protein	ENOG410Z25M(S:Function unknown)	ENOG410Z25M(inhibitor)				PF00280.15(potato_inhibit:Potato inhibitor I family)		PRQ36381.1(putative proteinase inhibitor I13, potato inhibitor I [Rosa chinensis])	sp|P19873|ITH5_CUCMA(Inhibitor of trypsin and hageman factor OS=Cucurbita maxima OX=3661 PE=1 SV=1)
itb09g07120	185.22	70.36	259.05	3334.48	4108.21	3.55	1.23	4.85	57.82	60.3	3.21	59.06	3.74492	1.14e-24	1.14e-22	yes	up	1366	alpha/beta-Hydrolases superfamily protein	ENOG410XRPK(S:Function unknown); ENOG410XVV6(S:Function unknown); COG0596(S:Function unknown); ENOG410ZMU4(S:Function unknown)	ENOG410XRPK(hydrolase); ENOG410XVV6(Hydrolase); COG0596(Alpha beta hydrolase); ENOG410ZMU4(alpha/beta hydrolase fold)				PF00561.17(Abhydrolase_1:alpha/beta hydrolase fold); PF12697.4(Abhydrolase_6:Alpha/beta hydrolase family); PF12146.5(Hydrolase_4:Serine aminopeptidase, S33); PF03096.11(Ndr:Ndr family)	GO:0003824(molecular_function:catalytic activity); GO:0016787(molecular_function:hydrolase activity)	XP_019162792.1(PREDICTED: bifunctional epoxide hydrolase 2-like isoform X3 [Ipomoea nil])	sp|P34913|HYES_HUMAN(Bifunctional epoxide hydrolase 2 OS=Homo sapiens OX=9606 GN=EPHX2 PE=1 SV=2)
itb07g01130	50	34	23	776	865	0.84	0.6	0.38	11.87	11.35	0.606667	11.61	3.74323	2.26e-24	2.2e-22	yes	up	1375	NAD(P)-binding Rossmann-fold superfamily protein	COG1028(S:Function unknown)	COG1028(FAR1 DNA-binding domain)	K15095	E1.1.1.208	map00902(Monoterpenoid biosynthesis)	PF00106.22(adh_short:short chain dehydrogenase); PF13561.3(adh_short_C2:Enoyl-(Acyl carrier protein) reductase); PF08659.7(KR:KR domain)		XP_019197817.1(PREDICTED: short-chain dehydrogenase/reductase 2b-like isoform X1 [Ipomoea nil])	sp|Q9ZUH5|SDR2B_ARATH(Short-chain dehydrogenase/reductase 2b OS=Arabidopsis thaliana OX=3702 GN=SDR2b PE=1 SV=1)
itb10g01020	0	8	6	512	652	0	0.08	0.08	6.41	7.09	0.0533333	6.75	3.74192	1.22e-05	0.000104617	yes	up	2228	Plant U-Box	ENOG410Y9VA(S:Function unknown); ENOG410XRTN(S:Function unknown)	ENOG410Y9VA(U-box domain-containing protein 15-like); ENOG410XRTN(U-box domain-containing protein 15-like)				PF00514.20(Arm:Armadillo/beta-catenin-like repeat); PF04564.12(U-box:U-box domain); PF13646.3(HEAT_2:HEAT repeats); PF11789.5(zf-Nse:Zinc-finger of the MIZ type in Nse subunit)	GO:0005737(cellular_component:cytoplasm); GO:0005634(cellular_component:nucleus)	XP_019190093.1(PREDICTED: U-box domain-containing protein 15 [Ipomoea nil])	sp|Q681N2|PUB15_ARATH(U-box domain-containing protein 15 OS=Arabidopsis thaliana OX=3702 GN=PUB15 PE=2 SV=2)
itb13g24810	1908.28	355.06	309.13	18867	91193.8	53.1	7.95	8.5	582.47	2384.77	23.1833	1483.62	3.73502	4.47e-06	4.28e-05	yes	up	1129	Mannose-binding lectin superfamily protein	ENOG4111KSN(S:Function unknown); COG4886(S:Function unknown)	ENOG4111KSN(jacalin lectin family protein); COG4886(jacalin lectin family protein)				PF01419.14(Jacalin:Jacalin-like lectin domain)		XP_019180885.1(PREDICTED: mannose/glucose-specific lectin-like [Ipomoea nil])	sp|P83304|LEC_PARPC(Mannose/glucose-specific lectin (Fragment) OS=Parkia platycephala OX=185447 PE=1 SV=1)
itb07g02330	32	12	22	387	591	0.36	0.16	0.27	4.25	5.8	0.263333	5.025	3.73256	2.9e-27	3.32e-25	yes	up	2361	2-oxoglutarate (2OG) and Fe(II)-dependent oxygenase superfamily protein	ENOG410XQDR(S:Function unknown)	ENOG410XQDR(Domain-Containing protein)	K10277	KDM8, JMJD5		PF13621.3(Cupin_8:Cupin-like domain)	GO:0007623(biological_process:circadian rhythm); GO:0050789(biological_process:regulation of biological process); GO:0016570(biological_process:histone modification)	XP_019155364.1(PREDICTED: lysine-specific demethylase JMJ30-like [Ipomoea nil])	sp|Q8RWR1|JMJ30_ARATH(Lysine-specific demethylase JMJ30 OS=Arabidopsis thaliana OX=3702 GN=JMJ30 PE=1 SV=1)
itb05g18150	174	132	162	2635	3992	2.09	1.5	1.93	28.57	37.03	1.84	32.8	3.73125	3.1e-72	2.06e-69	yes	up	1821	sucrose nonfermenting 1(SNF1)-related protein kinase 2.3	COG0515(Q:Secondary metabolites biosynthesis, transport and catabolism)	COG0515(Multicopper oxidase)	K14498	SNRK2	map04016(MAPK signaling pathway - plant); map04075(Plant hormone signal transduction)	PF00069.22(Pkinase:Protein kinase domain); PF07714.14(Pkinase_Tyr:Protein tyrosine kinase)	GO:0005737(cellular_component:cytoplasm); GO:0006468(biological_process:protein phosphorylation); GO:0005634(cellular_component:nucleus); GO:0004674(molecular_function:protein serine/threonine kinase activity); GO:0035556(biological_process:intracellular signal transduction); GO:0005524(molecular_function:ATP binding)	XP_019195368.1(PREDICTED: serine/threonine-protein kinase SRK2I [Ipomoea nil])	sp|Q39193|SRK2I_ARATH(Serine/threonine-protein kinase SRK2I OS=Arabidopsis thaliana OX=3702 GN=SRK2I PE=1 SV=1)
itb07g06880	0	1	2	38	66	0	0.08	0.16	2.91	4.23	0.08	3.57	3.7231	6.15e-07	7.2e-06	yes	up	456	Polyketide cyclase/dehydrase and lipid transport superfamily protein	ENOG4111C37(S:Function unknown); ENOG41114YV(S:Function unknown)	ENOG4111C37(response to biotic stimulus); ENOG41114YV(response to biotic stimulus)				PF00407.16(Bet_v_1:Pathogenesis-related protein Bet v I family)		XP_019160086.1(PREDICTED: kirola-like [Ipomoea nil])	sp|P85524|KIRO_ACTDE(Kirola OS=Actinidia deliciosa OX=3627 PE=1 SV=1)
itb04g29080	15.29	4.17	8.22	156.43	292.2	0.23	0.06	0.12	2.08	3.32	0.136667	2.7	3.71668	6.03e-15	2.43e-13	yes	up	1533	cytochrome P450, family 71, subfamily B, polypeptide	COG2124(Q:Secondary metabolites biosynthesis, transport and catabolism)	COG2124(Cytochrome p450)	K20617	CYP71A		PF00067.19(p450:Cytochrome P450)	GO:0044550(biological_process:secondary metabolite biosynthetic process); GO:0016020(cellular_component:membrane); GO:0016709(molecular_function:oxidoreductase activity, acting on paired donors, with incorporation or reduction of molecular oxygen, NAD(P)H as one donor, and incorporation of one atom of oxygen); GO:0005488(molecular_function:binding); GO:0016491(molecular_function:oxidoreductase ac…	XP_019199338.1(PREDICTED: cytochrome P450 71A9-like [Ipomoea nil])	sp|O81970|C71A9_SOYBN(Cytochrome P450 71A9 OS=Glycine max OX=3847 GN=CYP71A9 PE=2 SV=1)
itb07g17390	46	28	81	1154.99	1039	0.52	0.32	1	11.73	9.01	0.613333	10.37	3.70388	4.51e-23	3.77e-21	yes	up	1458	Tetratricopeptide repeat (TPR)-like superfamily protein	ENOG4111RQ5(S:Function unknown)	ENOG4111RQ5(expressed protein)				PF13431.3(TPR_17:Tetratricopeptide repeat)		XP_019188686.1(PREDICTED: uncharacterized protein LOC109182900 [Ipomoea nil])
itb06g15390	0	0	0	24.58	33.68	0	0	0	3.18	3.6	0	3.39	3.68872	1.81e-05	0.000148702	yes	up	363	Calcium-binding EF-hand family protein	COG5126(D:Cell cycle control, cell division, chromosome partitioning); COG5126(T:Signal transduction mechanisms); COG5126(Z:Cytoskeleton)	COG5126(Calcium-binding protein); COG5126(Calcium-binding protein); COG5126(Calcium-binding protein)	K10840	CETN2	map03420(Nucleotide excision repair)	PF13833.3(EF-hand_8:EF-hand domain pair); PF00036.29(EF-hand_1:EF hand)	GO:0005509(molecular_function:calcium ion binding)	XP_019196686.1(PREDICTED: calcium-binding protein PBP1-like [Ipomoea nil])	sp|O81831|CARP1_ARATH(Calcium-binding protein KRP1 OS=Arabidopsis thaliana OX=3702 GN=KRP1 PE=2 SV=1)
itb03g28800	62	35	58	791	1380	0.8	0.43	0.75	9.27	13.81	0.66	11.54	3.68674	6e-42	1.5e-39	yes	up	1711	CCT motif family protein	COG5641(S:Function unknown)	COG5641(expressed protein)				PF06203.11(CCT:CCT motif)		XP_019177833.1(PREDICTED: protein CHLOROPLAST IMPORT APPARATUS 2-like isoform X1 [Ipomoea nil])	sp|Q9LU68|CIA2_ARATH(Protein CHLOROPLAST IMPORT APPARATUS 2 OS=Arabidopsis thaliana OX=3702 GN=CIA2 PE=1 SV=1)
itb11g09020	75.83	38.11	33.92	1485.27	724.76	0.92	0.43	0.42	16.24	6.82	0.59	11.53	3.68474	8.31e-15	3.27e-13	yes	up	1831	Cytochrome P450 superfamily protein	COG2124(Q:Secondary metabolites biosynthesis, transport and catabolism)	COG2124(Cytochrome p450)	K20623	CYP92A6	map00905(Brassinosteroid biosynthesis)	PF00067.19(p450:Cytochrome P450)	GO:0004497(molecular_function:monooxygenase activity); GO:0020037(molecular_function:heme binding); GO:0016709(molecular_function:oxidoreductase activity, acting on paired donors, with incorporation or reduction of molecular oxygen, NAD(P)H as one donor, and incorporation of one atom of oxygen); GO:0044550(biological_process:secondary metabolite biosynthetic process); GO:0016021(cellular_componen…	XP_019198642.1(PREDICTED: cytochrome P450 71A1-like [Ipomoea nil])	sp|P24465|C71A1_PERAE(Cytochrome P450 71A1 OS=Persea americana OX=3435 GN=CYP71A1 PE=1 SV=2)
itb02g10500	46	34	47	737	1010	0.34	0.26	0.34	4.79	5.62	0.313333	5.205	3.68145	4.1e-47	1.26e-44	yes	up	2900	Pentatricopeptide repeat (PPR) superfamily protein	ENOG410Z7Z7(S:Function unknown)	ENOG410Z7Z7(Pentatricopeptide repeat-containing protein)				PF13041.3(PPR_2:PPR repeat family); PF01535.17(PPR:PPR repeat); PF12854.4(PPR_1:PPR repeat); PF13812.3(PPR_3:Pentatricopeptide repeat domain)		XP_019194523.1(PREDICTED: pentatricopeptide repeat-containing protein At4g18520-like [Ipomoea nil])	sp|Q0WNP3|PP319_ARATH(Pentatricopeptide repeat-containing protein At4g18520, chloroplastic OS=Arabidopsis thaliana OX=3702 GN=PCMP-A2 PE=1 SV=1)
itb04g33970	1042.98	427.95	601	8550.43	22360	6.88	2.67	3.93	50.61	113.2	4.49333	81.905	3.68078	3.49e-24	3.3e-22	yes	up	3163	lipoxygenase	ENOG410YN4N(S:Function unknown)	ENOG410YN4N(Plant lipoxygenase may be involved in a number of diverse aspects of plant physiology including growth and development, pest resistance, and senescence or responses to wounding (By similarity))	K00454	LOX2S	map00591(Linoleic acid metabolism); map00592(alpha-Linolenic acid metabolism)	PF00305.16(Lipoxygenase:Lipoxygenase); PF01477.20(PLAT:PLAT/LH2 domain)	GO:0006633(biological_process:fatty acid biosynthetic process); GO:0009534(cellular_component:chloroplast thylakoid); GO:0031408(biological_process:oxylipin biosynthetic process); GO:0051213(molecular_function:dioxygenase activity); GO:0009570(cellular_component:chloroplast stroma); GO:0016702(molecular_function:oxidoreductase activity, acting on single donors with incorporation of molecular oxyg…	XP_019152090.1(PREDICTED: linoleate 13S-lipoxygenase 2-1, chloroplastic [Ipomoea nil])	sp|O24370|LOX21_SOLTU(Linoleate 13S-lipoxygenase 2-1, chloroplastic OS=Solanum tuberosum OX=4113 GN=LOX2.1 PE=1 SV=1)
itb05g11570	2	0	0	24	75	0.05	0	0	0.56	1.49	0.0166667	1.025	3.67411	5.13e-06	4.83e-05	yes	up	973	Nodulin MtN3 family protein	ENOG4111M4R(U:Intracellular trafficking, secretion, and vesicular transport)	ENOG4111M4R(sugar transporter)	K15382	SLC50A, SWEET		PF03083.13(MtN3_slv:Sugar efflux transporter for intercellular exchange)		XP_019190367.1(PREDICTED: bidirectional sugar transporter SWEET1-like [Ipomoea nil])	sp|Q8RZQ8|SWT1A_ORYSJ(Bidirectional sugar transporter SWEET1a OS=Oryza sativa subsp. japonica OX=39947 GN=SWEET1A PE=2 SV=1)
itb01g25240	79	28	50	979	1148	1.47	0.49	0.92	16.51	16.5	0.96	16.505	3.66787	3.92e-30	5.56e-28	yes	up	1259	sphingoid base hydroxylase	COG3000(I:Lipid transport and metabolism)	COG3000(fatty acid hydroxylase)	K04713	SUR2	map00600(Sphingolipid metabolism)	PF04116.10(FA_hydroxylase:Fatty acid hydroxylase superfamily)	GO:0006633(biological_process:fatty acid biosynthetic process); GO:0005506(molecular_function:iron ion binding); GO:0016021(cellular_component:integral component of membrane); GO:0055114(biological_process:oxidation-reduction process); GO:0016491(molecular_function:oxidoreductase activity)	XP_019165887.1(PREDICTED: sphinganine C4-monooxygenase 1-like [Ipomoea nil])	sp|Q8VYI1|SBH1_ARATH(Sphinganine C4-monooxygenase 1 OS=Arabidopsis thaliana OX=3702 GN=SBH1 PE=1 SV=1)
itb07g01310	72	94	97	1444	2450	10.27	12.93	13.98	210.43	293.95	12.3933	252.19	3.66274	1.5e-29	2.04e-27	yes	up	348	cystatin B	ENOG410YV6K(S:Function unknown); ENOG410YZDC(O:Posttranslational modification, protein turnover, chaperones); ENOG410YC0U(O:Posttranslational modification, protein turnover, chaperones); ENOG4111EAI(S:Function unknown)	ENOG410YV6K(CY); ENOG410YZDC(Cysteine proteinase inhibitor); ENOG410YC0U(Cysteine proteinase inhibitor); ENOG4111EAI(CY)				PF16845.2(SQAPI:Aspartic acid proteinase inhibitor); PF00031.18(Cystatin:Cystatin domain)	GO:0010951(biological_process:negative regulation of endopeptidase activity); GO:0004869(molecular_function:cysteine-type endopeptidase inhibitor activity); GO:0008233(molecular_function:peptidase activity)	XP_019155586.1(PREDICTED: cysteine proteinase inhibitor A-like [Ipomoea nil])	sp|Q06445|CYTI_VIGUN(Cysteine proteinase inhibitor OS=Vigna unguiculata OX=3917 PE=1 SV=1)
itb12g26430	171	112	135	2528.96	2981	1.51	0.91	1.18	19.8	19.95	1.2	19.875	3.65564	1.15e-60	5.43e-58	yes	up	2490	OBP3-responsive gene	ENOG410XPP3(S:Function unknown)	ENOG410XPP3(chromosome 6 open reading frame 57)				PF00069.22(Pkinase:Protein kinase domain); PF04755.9(PAP_fibrillin:PAP_fibrillin)		XP_019200441.1(PREDICTED: probable plastid-lipid-associated protein 14, chloroplastic [Ipomoea nil])	sp|Q9LV04|PAP14_ARATH(Probable plastid-lipid-associated protein 14, chloroplastic OS=Arabidopsis thaliana OX=3702 GN=PAP14 PE=1 SV=1)
itb13g24750	15	4	13	165	329	0.14	0.04	0.12	1.38	2.35	0.1	1.865	3.64447	2.68e-15	1.12e-13	yes	up	2304	RNA-binding (RRM/RBD/RNP motifs) family protein	ENOG410YIPR(S:Function unknown); ENOG410Z0YG(S:Function unknown)	ENOG410YIPR(-); ENOG410Z0YG(-)				PF00076.19(RRM_1:RNA recognition motif. (a.k.a. RRM, RBD, or RNP domain))		XP_019180072.1(PREDICTED: uncharacterized protein LOC109175289 [Ipomoea nil])
itb06g09500	93.44	6.9	10.83	991.42	5869.46	2.62	0.18	0.3	25.43	128.05	1.03333	76.74	3.61873	2.4e-05	0.000190774	yes	up	906	Kunitz family trypsin and protease inhibitor protein	ENOG410YHN1(O:Posttranslational modification, protein turnover, chaperones); ENOG41105U0(S:Function unknown); ENOG41107IY(O:Posttranslational modification, protein turnover, chaperones)	ENOG410YHN1(trypsin and protease inhibitor family protein Kunitz family protein); ENOG41105U0(STI); ENOG41107IY(Trypsin and protease inhibitor)				PF00197.15(Kunitz_legume:Trypsin and protease inhibitor)		XP_019179049.1(PREDICTED: miraculin-like [Ipomoea nil])	sp|P13087|MIRA_SYNDU(Miraculin OS=Synsepalum dulcificum OX=3743 PE=1 SV=3)
itb03g24870	17	6	6	324	144	0.74	0.25	0.26	13.14	4.95	0.416667	9.045	3.61379	6.93e-10	1.36e-08	yes	up	657	response to low sulfur	ENOG410ZF0Z(S:Function unknown)	ENOG410ZF0Z(-)						XP_019179853.1(PREDICTED: protein RESPONSE TO LOW SULFUR 3-like [Ipomoea nil])	sp|Q9SCK2|LSU3_ARATH(Protein RESPONSE TO LOW SULFUR 3 OS=Arabidopsis thaliana OX=3702 GN=LSU3 PE=4 SV=1)
itb10g14320	668	333	644	9080	11241	4.63	2.19	4.43	56.52	59.84	3.75	58.18	3.59621	2.38e-61	1.15e-58	yes	up	3019	glycyl-tRNA synthetase / glycine--tRNA ligase	COG0423(U:Intracellular trafficking, secretion, and vesicular transport)	COG0423(mitochondrial import inner membrane translocase, subunit)	K01880	GARS, glyS1	map00970(Aminoacyl-tRNA biosynthesis)	PF03129.17(HGTP_anticodon:Anticodon binding domain); PF00587.22(tRNA-synt_2b:tRNA synthetase class II core domain (G, H, P, S and T))	GO:0006426(biological_process:glycyl-tRNA aminoacylation); GO:0005737(cellular_component:cytoplasm); GO:0004820(molecular_function:glycine-tRNA ligase activity); GO:0005524(molecular_function:ATP binding)	XP_019170112.1(PREDICTED: glycine--tRNA ligase, mitochondrial 1-like [Ipomoea nil])	sp|O23627|SYGM1_ARATH(Glycine--tRNA ligase, mitochondrial 1 OS=Arabidopsis thaliana OX=3702 GN=At1g29880 PE=1 SV=1)
itb05g16820	476	157	675	8752	8349	2.77	0.87	3.96	45.93	37.74	2.53333	41.835	3.59542	3.08e-18	1.76e-16	yes	up	3552	Glycosyl transferase, family	COG0058(G:Carbohydrate transport and metabolism)	COG0058(Phosphorylase is an important allosteric enzyme in carbohydrate metabolism. Enzymes from different sources differ in their regulatory mechanisms and in their natural substrates. However, all known phosphorylases share catalytic and structural properties (By similarity))	K00688	PYG, glgP	map02026(Biofilm formation - Escherichia coli); map04922(Glucagon signaling pathway); map00500(Starch and sucrose metabolism); map04910(Insulin signaling pathway); map04217(Necroptosis); map04931(Insulin resistance)	PF00343.17(Phosphorylase:Carbohydrate phosphorylase)	GO:0008184(molecular_function:glycogen phosphorylase activity); GO:0005975(biological_process:carbohydrate metabolic process); GO:0030170(molecular_function:pyridoxal phosphate binding)	PIN01101.1(Glycogen phosphorylase [Handroanthus impetiginosus])	sp|Q9LIB2|PHS1_ARATH(Alpha-glucan phosphorylase 1 OS=Arabidopsis thaliana OX=3702 GN=PHS1 PE=1 SV=1)
itb01g14040	119	78	100	1679	2075	1.6	0.97	1.32	20.89	21.53	1.29667	21.21	3.59533	1.83e-60	8.34e-58	yes	up	1524	plastid transcriptionally active	ENOG4111TC7(S:Function unknown)	ENOG4111TC7(Putative peptidoglycan binding domain)				PF01471.15(PG_binding_1:Putative peptidoglycan binding domain); PF00684.16(DnaJ_CXXCXGXG:DnaJ central domain)	GO:0009534(cellular_component:chloroplast thylakoid); GO:0009295(cellular_component:nucleoid); GO:0005515(molecular_function:protein binding)	XP_019156893.1(PREDICTED: uncharacterized protein LOC109153479 [Ipomoea nil])	sp|A1A6M1|PTAC5_ARATH(Protein disulfide isomerase pTAC5, chloroplastic OS=Arabidopsis thaliana OX=3702 GN=PTAC5 PE=1 SV=1)
itb08g10870	12	4	27	523.93	171.99	0.45	0.09	1.19	14.23	3.34	0.576667	8.785	3.58739	1.39e-08	2.22e-07	yes	up	462	polygalacturonase	ENOG4111B4M(S:Function unknown); ENOG410YDAC(S:Function unknown)	ENOG4111B4M(-); ENOG410YDAC(Noncatalytic subunit)				PF03181.12(BURP:BURP domain)		XP_019184607.1(PREDICTED: polygalacturonase non-catalytic subunit AroGP3-like isoform X1 [Ipomoea nil])	sp|Q40161|GP1_SOLLC(Polygalacturonase-1 non-catalytic subunit beta OS=Solanum lycopersicum OX=4081 GN=GP1 PE=1 SV=1)
itb15g09470	44.02	76.73	30.3	886.13	1687.48	0.55	0.9	0.37	9.95	16.19	0.606667	13.07	3.57978	2.78e-13	8.97e-12	yes	up	1775	cytochrome P450, family 82, subfamily C, polypeptide	COG2124(Q:Secondary metabolites biosynthesis, transport and catabolism)	COG2124(Cytochrome p450)				PF00067.19(p450:Cytochrome P450)		XP_019187200.1(PREDICTED: cytochrome P450 82C4-like [Ipomoea nil])	sp|Q9SZ46|C82C4_ARATH(Cytochrome P450 82C4 OS=Arabidopsis thaliana OX=3702 GN=CYP82C4 PE=2 SV=1)
itb02g18660	2	0	0	19	83	0.03	0	0	0.22	0.86	0.01	0.54	3.57859	1.29e-05	0.000110105	yes	up	1845	TCP domain protein	ENOG410Z0VC(K:Transcription); ENOG410ZNX9(K:Transcription)	ENOG410Z0VC(Transcription factor); ENOG410ZNX9(Transcription factor)				PF03634.10(TCP:TCP family transcription factor)		XP_019189667.1(PREDICTED: transcription factor TEOSINTE BRANCHED 1-like isoform X2 [Ipomoea nil])	sp|Q9SBV6|CYCLD_ANTML(Transcription factor CYCLOIDEA (Fragment) OS=Antirrhinum majus subsp. linkianum OX=102601 GN=CYC PE=3 SV=1)
itb03g09490	48	26	51	799	776	0.95	0.48	1.01	14.2	11.43	0.813333	12.815	3.57857	3.73e-31	5.8e-29	yes	up	1279	conserved hypothetical protein								XP_019155011.1(PREDICTED: uncharacterized protein LOC109151863 [Ipomoea nil])
itb12g26250	2	3	1	60	69	0.03	0.04	0.01	0.71	0.7	0.0266667	0.705	3.56053	1.05e-07	1.44e-06	yes	up	1694	cytokinin response factor	ENOG410YM3E(K:Transcription)	ENOG410YM3E(Transcription factor)				PF00847.17(AP2:AP2 domain)		XP_019149741.1(PREDICTED: ethylene-responsive transcription factor CRF4-like [Ipomoea nil])	sp|Q9SUE3|CRF4_ARATH(Ethylene-responsive transcription factor CRF4 OS=Arabidopsis thaliana OX=3702 GN=CRF4 PE=1 SV=2)
itb03g24570	28	42	29	641	763	0.37	0.52	0.38	7.55	7.67	0.423333	7.61	3.5588	5.14e-20	3.37e-18	yes	up	1704	pseudo-response regulator	COG5641(K:Transcription)	COG5641(Transcription factor)	K12130	PRR5	map04712(Circadian rhythm - plant)	PF00072.21(Response_reg:Response regulator receiver domain); PF06203.11(CCT:CCT motif)		XP_019179827.1(PREDICTED: two-component response regulator-like APRR5 [Ipomoea nil])	sp|Q8L500|APRR9_ARATH(Two-component response regulator-like APRR9 OS=Arabidopsis thaliana OX=3702 GN=APRR9 PE=1 SV=2)
itb08g03700	2.6	0	0	44.45	52.36	0.04	0	0	0.64	0.64	0.0133333	0.64	3.55678	5.31e-06	4.99e-05	yes	up	1443	purple acid phosphatase	COG1409(S:Function unknown)	COG1409(Hydrolyzes cAMP to 5'-AMP. Plays an important regulatory role in modulating the intracellular concentration of cAMP, thereby influencing cAMP-dependent processes (By similarity))				PF00149.25(Metallophos:Calcineurin-like phosphoesterase); PF16656.2(Pur_ac_phosph_N:Purple acid Phosphatase, N-terminal domain); PF14008.3(Metallophos_C:Iron/zinc purple acid phosphatase-like protein C)	GO:0016311(biological_process:dephosphorylation); GO:0046872(molecular_function:metal ion binding); GO:0005576(cellular_component:extracellular region); GO:0003993(molecular_function:acid phosphatase activity)	XP_019156108.1(PREDICTED: purple acid phosphatase 1-like [Ipomoea nil])	sp|Q9SE00|PPAF1_IPOBA(Purple acid phosphatase 1 OS=Ipomoea batatas OX=4120 GN=PAP1 PE=1 SV=1)
itb01g26330	0	0	0	25.39	28.53	0	0	0	0.5	0.48	0	0.49	3.55555	3.99e-05	0.000300684	yes	up	1116	S-adenosyl-L-methionine-dependent methyltransferases superfamily protein	ENOG4112BHH(S:Function unknown); ENOG4111GV5(S:Function unknown)	ENOG4112BHH(carboxyl methyltransferase); ENOG4111GV5(carboxyl methyltransferase)	K21483	SAMT		PF03492.12(Methyltransf_7:SAM dependent carboxyl methyltransferase)		XP_019166103.1(PREDICTED: salicylate carboxymethyltransferase-like [Ipomoea nil])	sp|Q9SPV4|SAMT_CLABR(Salicylate carboxymethyltransferase OS=Clarkia breweri OX=36903 GN=SAMT PE=1 SV=1)
itb05g20610	11.47	1.29	36.09	560.53	290.81	0.09	0.01	0.29	4.07	1.8	0.13	2.935	3.543	3.06e-07	3.8e-06	yes	up	2622	Subtilase family protein	COG1404(O:Posttranslational modification, protein turnover, chaperones)	COG1404(peptidase (S8 and S53, subtilisin, kexin, sedolisin)				PF00082.19(Peptidase_S8:Subtilase family); PF05922.13(Inhibitor_I9:Peptidase inhibitor I9)	GO:0005618(cellular_component:cell wall); GO:0004252(molecular_function:serine-type endopeptidase activity); GO:0008233(molecular_function:peptidase activity)	XP_019195104.1(PREDICTED: subtilisin-like protease SBT3.3 [Ipomoea nil])	sp|Q9MAP5|SBT33_ARATH(Subtilisin-like protease SBT3.3 OS=Arabidopsis thaliana OX=3702 GN=SBT3.3 PE=2 SV=1)
itb09g04900	15.08	1.26	14.04	216.23	221.9	0.41	0.03	0.38	5.31	4.64	0.273333	4.975	3.53577	1.45e-10	3.16e-09	yes	up	936	Cystatin/monellin superfamily protein	ENOG410YZDC(O:Posttranslational modification, protein turnover, chaperones); ENOG411195Y(S:Function unknown)	ENOG410YZDC(Cysteine proteinase inhibitor); ENOG411195Y(cysteine) proteinase inhibitor)	K13899	CST3	map04970(Salivary secretion)	PF16845.2(SQAPI:Aspartic acid proteinase inhibitor); PF00031.18(Cystatin:Cystatin domain)	GO:0006508(biological_process:proteolysis); GO:0010466(biological_process:negative regulation of peptidase activity); GO:0030414(molecular_function:peptidase inhibitor activity)	XP_019171840.1(PREDICTED: cysteine proteinase inhibitor 1-like [Ipomoea nil])	sp|Q6TPK4|CYT1_ACTDE(Cysteine proteinase inhibitor 1 OS=Actinidia deliciosa OX=3627 PE=1 SV=1)
itb13g16650	43	4	23	392	613	0.52	0.05	0.28	4.3	5.74	0.283333	5.02	3.52172	4.81e-11	1.13e-09	yes	up	1812	UDP-Glycosyltransferase superfamily protein	COG1819(S:Function unknown)	COG1819(Transferase)	K21371	UGT75L6, UGTCs2	map00999(Biosynthesis of secondary metabolites - unclassified)	PF00201.15(UDPGT:UDP-glucoronosyl and UDP-glucosyl transferase)		XP_019180109.1(PREDICTED: crocetin glucosyltransferase, chloroplastic-like isoform X1 [Ipomoea nil])	sp|F8WKW0|UGT1_GARJA(Crocetin glucosyltransferase, chloroplastic OS=Gardenia jasminoides OX=114476 GN=UGT75L6 PE=1 SV=1)
itb07g24230	318	95	97	1995	5371.01	2.91	0.82	0.88	16.44	37.87	1.53667	27.155	3.5155	2e-13	6.6e-12	yes	up	2463	Cytosol aminopeptidase family protein	COG0260(E:Amino acid transport and metabolism)	COG0260(Presumably involved in the processing and regular turnover of intracellular proteins. Catalyzes the removal of unsubstituted N-terminal amino acids from various peptides (By similarity))	K01255	CARP, pepA	map00480(Glutathione metabolism)	PF00883.18(Peptidase_M17:Cytosol aminopeptidase family, catalytic domain); PF02789.14(Peptidase_M17_N:Cytosol aminopeptidase family, N-terminal domain)	GO:0019538(biological_process:protein metabolic process); GO:0008238(molecular_function:exopeptidase activity); GO:0005622(cellular_component:intracellular)	XP_019170642.1(PREDICTED: leucine aminopeptidase 2, chloroplastic-like isoform X2 [Ipomoea nil])	sp|Q42876|AMPL2_SOLLC(Leucine aminopeptidase 2, chloroplastic OS=Solanum lycopersicum OX=4081 GN=LAPA2 PE=2 SV=1)
itb06g13280	4	0	1	60.14	53.65	0.1	0	0.02	1.35	1.02	0.04	1.185	3.51129	1.71e-06	1.82e-05	yes	up	1004	thaumatin-like protein	ENOG410YBYT(S:Function unknown); ENOG4111KEV(S:Function unknown)	ENOG410YBYT(pathogenesis-related protein 5-like); ENOG4111KEV(pathogenesis-related protein 5-like)				PF00314.14(Thaumatin:Thaumatin family)		XP_019156660.1(PREDICTED: pathogenesis-related protein 5-like isoform X1 [Ipomoea nil])	sp|P28493|PR5_ARATH(Pathogenesis-related protein 5 OS=Arabidopsis thaliana OX=3702 GN=At1g75040 PE=1 SV=1)
itb02g13120	8	6	20	211	257	0.07	0.05	0.18	1.74	1.81	0.1	1.775	3.51035	7.01e-14	2.49e-12	yes	up	2332	ARM repeat superfamily protein	ENOG410YFDU(S:Function unknown); ENOG410YCUS(O:Posttranslational modification, protein turnover, chaperones); ENOG410XRTN(O:Posttranslational modification, protein turnover, chaperones)	ENOG410YFDU(Ubox domain-containing protein); ENOG410YCUS(Ubox domain-containing protein); ENOG410XRTN(Ubox domain-containing protein)				PF04564.12(U-box:U-box domain); PF00514.20(Arm:Armadillo/beta-catenin-like repeat)	GO:0005737(cellular_component:cytoplasm); GO:0016567(biological_process:protein ubiquitination); GO:0005634(cellular_component:nucleus); GO:0004842(molecular_function:ubiquitin-protein transferase activity)	XP_019197291.1(PREDICTED: U-box domain-containing protein 19-like [Ipomoea nil])	sp|O80742|PUB19_ARATH(U-box domain-containing protein 19 OS=Arabidopsis thaliana OX=3702 GN=PUB19 PE=2 SV=1)
itb13g25420	15.88	10.09	8.23	214.27	241.2	0.43	0.26	0.22	5.29	5.06	0.303333	5.175	3.49792	4.58e-16	2.1e-14	yes	up	609	P-loop containing nucleoside triphosphate hydrolases superfamily protein	ENOG4111H56(S:Function unknown)	ENOG4111H56(Sulfotransferase)	K01025	SULT1		PF00685.24(Sulfotransfer_1:Sulfotransferase domain); PF13469.3(Sulfotransfer_3:Sulfotransferase family)	GO:0008146(molecular_function:sulfotransferase activity)	XP_019180992.1(PREDICTED: cytosolic sulfotransferase 5-like isoform X3 [Ipomoea nil])	sp|Q9M1V2|SOT5_ARATH(Cytosolic sulfotransferase 5 OS=Arabidopsis thaliana OX=3702 GN=SOT5 PE=1 SV=1)
itb13g26200	0	1	0	22	43.75	0	0.01	0	0.26	0.44	0.00333333	0.35	3.49564	2.42e-05	0.000192124	yes	up	1692	terpene synthase	ENOG410YBXH(S:Function unknown)	ENOG410YBXH(synthase)				PF03936.13(Terpene_synth_C:Terpene synthase family, metal binding domain); PF01397.18(Terpene_synth:Terpene synthase, N-terminal domain)		XP_019181132.1(PREDICTED: (-)-germacrene D synthase-like isoform X2 [Ipomoea nil])	sp|Q6Q3H3|TPSGD_VITVI((-)-germacrene D synthase OS=Vitis vinifera OX=29760 GN=VIT_19s0014g04930 PE=1 SV=1)
itb13g07500	0	5	2	63	111	0	0.28	0.12	3.49	5.19	0.133333	4.34	3.48764	1.06e-06	1.17e-05	yes	up	542	hypothetical protein	ENOG411195Z(S:Function unknown)	ENOG411195Z(-)						PIM97786.1(hypothetical protein CDL12_29742 [Handroanthus impetiginosus])
itb05g22530	5	2	5	108	79	0.16	0.06	0.16	3.26	2.03	0.126667	2.645	3.47988	6.72e-09	1.13e-07	yes	up	804	NAD(P)-binding Rossmann-fold superfamily protein	COG1028(S:Function unknown)	COG1028(Dehydrogenase reductase)	K08081	TR1	map00960(Tropane, piperidine and pyridine alkaloid biosynthesis)	PF13561.3(adh_short_C2:Enoyl-(Acyl carrier protein) reductase); PF00106.22(adh_short:short chain dehydrogenase); PF08659.7(KR:KR domain)		XP_019177316.1(PREDICTED: tropinone reductase homolog isoform X1 [Ipomoea nil])	sp|P50165|TRNH_DATST(Tropinone reductase homolog OS=Datura stramonium OX=4076 PE=2 SV=1)
itb03g26170	0	2	0	30	57	0	0.05	0	0.68	1.09	0.0166667	0.885	3.47793	1.48e-05	0.000123797	yes	up	999	Protein of unknown function (DUF793)	ENOG410YU7A(S:Function unknown); ENOG410YDX5(S:Function unknown)	ENOG410YU7A(-); ENOG410YDX5(-)				PF05633.8(DUF793:Protein of unknown function (DUF793)); PF03087.11(DUF241:Arabidopsis protein of unknown function); PF03148.11(Tektin:Tektin family)		XP_019184159.1(PREDICTED: protein BPS1, chloroplastic-like [Ipomoea nil])
itb04g20420	1	4	2	44	113	0.01	0.04	0.02	0.45	0.99	0.0233333	0.72	3.47248	4.53e-07	5.42e-06	yes	up	1920	cytochrome P450, family 96, subfamily A, polypeptide	COG2124(Q:Secondary metabolites biosynthesis, transport and catabolism)	COG2124(Cytochrome p450)				PF00067.19(p450:Cytochrome P450)		XP_019183428.1(PREDICTED: alkane hydroxylase MAH1-like [Ipomoea nil])	sp|Q9FVS9|C96AF_ARATH(Alkane hydroxylase MAH1 OS=Arabidopsis thaliana OX=3702 GN=CYP96A15 PE=2 SV=1)
itb14g20560	44	29	41	592	739	0.93	0.58	0.87	11.44	12.16	0.793333	11.8	3.45462	2.48e-37	5.26e-35	yes	up	1128	F-box family protein	ENOG4111MD6(S:Function unknown)	ENOG4111MD6(F-box protein At2g27310-like)				PF12937.4(F-box-like:F-box-like)	GO:0016021(cellular_component:integral component of membrane)	XP_019197444.1(PREDICTED: F-box protein At2g27310-like [Ipomoea nil])	sp|Q9XIN8|FB119_ARATH(F-box protein At2g27310 OS=Arabidopsis thaliana OX=3702 GN=At2g27310 PE=2 SV=1)
itb01g32230	53	32	44	661	835	0.68	0.42	0.63	8.04	8.48	0.576667	8.26	3.45028	7.69e-39	1.73e-36	yes	up	1958	CRT (chloroquine-resistance transporter)-like transporter	ENOG4111Y30(S:Function unknown)	ENOG4111Y30(crt homolog 1-like)				PF08627.7(CRT-like:CRT-like, chloroquine-resistance transporter-like)		XP_019174846.1(PREDICTED: protein CLT2, chloroplastic [Ipomoea nil])	sp|A1L4X0|CLT2_ARATH(Protein CLT2, chloroplastic OS=Arabidopsis thaliana OX=3702 GN=CLT2 PE=2 SV=1)
itb01g01940	166.01	24	48.01	913.46	6699.16	4.87	0.63	1.38	23.77	147.54	2.29333	85.655	3.45008	2.22e-05	0.000177815	yes	up	910	kunitz trypsin inhibitor	ENOG410YHN1(O:Posttranslational modification, protein turnover, chaperones)	ENOG410YHN1(trypsin and protease inhibitor family protein Kunitz family protein)				PF00197.15(Kunitz_legume:Trypsin and protease inhibitor)		XP_019173349.1(PREDICTED: sporamin B-like [Ipomoea nil])	sp|P14715|SPOR1_IPOBA(Sporamin A OS=Ipomoea batatas OX=4120 PE=2 SV=1)
itb05g21710	93	85	93	1381	1797	0.65	0.55	0.62	8.51	9.39	0.606667	8.95	3.44547	1.36e-44	3.84e-42	yes	up	3114	histone deacetylase	COG0123(B:Chromatin structure and dynamics); COG0123(Q:Secondary metabolites biosynthesis, transport and catabolism)	COG0123(Histone deacetylase); COG0123(Histone deacetylase)				PF00850.16(Hist_deacetyl:Histone deacetylase domain)		XP_019177503.1(PREDICTED: histone deacetylase 14 [Ipomoea nil])	sp|Q941D6|HDA14_ARATH(Histone deacetylase 14 OS=Arabidopsis thaliana OX=3702 GN=HDA14 PE=1 SV=1)
itb13g07030	0	0	7	81	96	0	0	0.19	2.07	2.03	0.0633333	2.05	3.4404	9.85e-06	8.65e-05	yes	up	441	hypothetical protein	ENOG410YSDK(S:Function unknown); ENOG410YRRT(S:Function unknown); ENOG410ZMQE(S:Function unknown)	ENOG410YSDK(- Protease inhibitor seed storage LTP family protein precursor); ENOG410YRRT(14 kDa proline-rich protein); ENOG410ZMQE(14 kDa proline-rich protein)						PHT58119.1(14 kDa proline-rich protein DC2.15 [Capsicum baccatum])	sp|P14009|14KD_DAUCA(14 kDa proline-rich protein DC2.15 OS=Daucus carota OX=4039 PE=2 SV=1)
itb03g03840	23.9	12.65	31.57	283.49	584.03	0.81	0.21	0.59	4.77	9.37	0.536667	7.07	3.43764	3.26e-19	2.01e-17	yes	up	1990	MATE efflux family protein	COG0534(V:Defense mechanisms)	COG0534(Mate efflux family protein)	K03327	TC.MATE, SLC47A, norM, mdtK, dinF		PF01554.15(MatE:MatE)	GO:0006855(biological_process:drug transmembrane transport); GO:0015297(molecular_function:antiporter activity); GO:0016021(cellular_component:integral component of membrane); GO:0015238(molecular_function:drug transmembrane transporter activity)	XP_019185599.1(PREDICTED: protein DETOXIFICATION 27-like [Ipomoea nil])	sp|Q9FKQ1|DTX27_ARATH(Protein DETOXIFICATION 27 OS=Arabidopsis thaliana OX=3702 GN=DTX27 PE=2 SV=1)
itb05g25950	1080	1130	2080	24006	26452	15.37	15.24	29.39	308.81	290.46	20	299.635	3.43527	3.93e-27	4.45e-25	yes	up	1579	protochlorophyllide oxidoreductase A	COG1028(S:Function unknown)	COG1028(NEDD4 binding protein)	K00218	por	map00860(Porphyrin and chlorophyll metabolism)	PF00106.22(adh_short:short chain dehydrogenase); PF13561.3(adh_short_C2:Enoyl-(Acyl carrier protein) reductase); PF08659.7(KR:KR domain)	GO:0055114(biological_process:oxidation-reduction process); GO:0016630(molecular_function:protochlorophyllide reductase activity)	XP_019183223.1(PREDICTED: protochlorophyllide reductase-like [Ipomoea nil])	sp|Q41249|PORA_CUCSA(Protochlorophyllide reductase, chloroplastic OS=Cucumis sativus OX=3659 GN=PORA PE=2 SV=1)
itb01g20350	24	15	22	342	379	0.38	0.23	0.35	4.89	4.59	0.32	4.74	3.4337	6.83e-24	6.24e-22	yes	up	1772	Arabidopsis thaliana gibberellin 2-oxidase	COG3491(S:Function unknown)	COG3491(2OGFe(II) oxygenase)	K04125	E1.14.11.13	map00904(Diterpenoid biosynthesis)	PF03171.17(2OG-FeII_Oxy:2OG-Fe(II) oxygenase superfamily); PF14226.3(DIOX_N:non-haem dioxygenase in morphine synthesis N-terminal)	GO:0005506(molecular_function:iron ion binding); GO:0046872(molecular_function:metal ion binding); GO:0055114(biological_process:oxidation-reduction process); GO:0016491(molecular_function:oxidoreductase activity)	XP_019154042.1(PREDICTED: gibberellin 2-beta-dioxygenase 1-like [Ipomoea nil])	sp|Q9SQ80|G2OX1_PEA(Gibberellin 2-beta-dioxygenase 1 OS=Pisum sativum OX=3888 GN=GA2OX1 PE=1 SV=1)
itb09g17690	1	1	7	89	73	0.07	0.06	0.48	5.74	3.96	0.203333	4.85	3.41566	7.78e-07	8.89e-06	yes	up	498	ADP glucose pyrophosphorylase	COG0448(G:Carbohydrate transport and metabolism)	COG0448(Catalyzes the synthesis of ADP-glucose, a sugar donor used in elongation reactions on alpha-glucans (By similarity))	K00975	glgC	map02026(Biofilm formation - Escherichia coli); map00520(Amino sugar and nucleotide sugar metabolism); map00500(Starch and sucrose metabolism)	PF00483.20(NTP_transferase:Nucleotidyl transferase)	GO:0016779(molecular_function:nucleotidyltransferase activity); GO:0009536(cellular_component:plastid); GO:0009250(biological_process:glucan biosynthetic process); GO:0000166(molecular_function:nucleotide binding)	BAF47744.2(ADP-glucose pyrophosphorylase alpha subunit IbAGPa1 [Ipomoea batatas])	sp|P23509|GLGS_SOLTU(Glucose-1-phosphate adenylyltransferase small subunit, chloroplastic/amyloplastic OS=Solanum tuberosum OX=4113 PE=1 SV=2)
itb01g21500	2	6	2	106	77	0.04	0.1	0.04	1.72	1.07	0.06	1.395	3.41458	2.47e-07	3.11e-06	yes	up	1297	LOB domain-containing protein	ENOG4111JGS(S:Function unknown)	ENOG4111JGS(lob domain-containing protein)				PF03195.11(DUF260:Protein of unknown function DUF260)		XP_019166456.1(PREDICTED: LOB domain-containing protein 38-like [Ipomoea nil])	sp|Q9SN23|LBD38_ARATH(LOB domain-containing protein 38 OS=Arabidopsis thaliana OX=3702 GN=LBD38 PE=1 SV=1)
itb15g01520	9	6	17	166	242	0.3	0.19	0.56	5.05	6.25	0.35	5.65	3.41344	2.26e-14	8.45e-13	yes	up	800	DUF4228 domain containing protein	ENOG410YZ1F(S:Function unknown)	ENOG410YZ1F(-)				PF14009.3(DUF4228:Domain of unknown function (DUF4228))		XP_019186408.1(PREDICTED: uncharacterized protein LOC109181110 [Ipomoea nil])
itb12g25250	17	11	5	221	222	0.33	0.2	0.1	3.86	3.3	0.21	3.58	3.41217	7.02e-12	1.86e-10	yes	up	1224	carboxyesterase	COG0657(K:Transcription)	COG0657(Transcription factor)				PF07859.10(Abhydrolase_3:alpha/beta hydrolase fold); PF00135.25(COesterase:Carboxylesterase family)		XP_019200141.1(PREDICTED: probable carboxylesterase 120 [Ipomoea nil])	sp|Q9LVB8|CXE20_ARATH(Probable carboxylesterase 120 OS=Arabidopsis thaliana OX=3702 GN=CXE20 PE=2 SV=1)
itb10g01030	2975	1346	4600	49089	51027	28.82	12.35	44.21	427.98	380.17	28.46	404.075	3.41035	4.04e-21	2.82e-19	yes	up	2221	catalase	COG0753(P:Inorganic ion transport and metabolism)	COG0753(Catalase)	K03781	katE, CAT, catB, srpA	map00630(Glyoxylate and dicarboxylate metabolism); map04016(MAPK signaling pathway - plant); map04011(MAPK signaling pathway - yeast); map04068(FoxO signaling pathway); map05014(Amyotrophic lateral sclerosis (ALS)); map04146(Peroxisome); map04213(Longevity regulating pathway - multiple species); map04212(Longevity regulating pathway - worm); map04211(Longevity regulating pathway); map00380(Trypto…	PF00199.16(Catalase:Catalase); PF06628.9(Catalase-rel:Catalase-related immune-responsive)	GO:0020037(molecular_function:heme binding); GO:0005777(cellular_component:peroxisome); GO:0098869(biological_process:cellular oxidant detoxification); GO:0042744(biological_process:hydrogen peroxide catabolic process); GO:0004096(molecular_function:catalase activity); GO:0046872(molecular_function:metal ion binding); GO:0006979(biological_process:response to oxidative stress); GO:0055114(biologi…	ADB03784.1(catalase [Ipomoea batatas])	sp|P07145|CATA_IPOBA(Catalase OS=Ipomoea batatas OX=4120 PE=2 SV=1)
itb03g03870	17.05	1.35	12.82	145.52	296.94	0.21	0.02	0.15	1.58	2.76	0.126667	2.17	3.40836	3.22e-09	5.7e-08	yes	up	1880	MATE efflux family protein	COG0534(V:Defense mechanisms)	COG0534(Mate efflux family protein)	K03327	TC.MATE, SLC47A, norM, mdtK, dinF		PF01554.15(MatE:MatE)	GO:0006855(biological_process:drug transmembrane transport); GO:0015297(molecular_function:antiporter activity); GO:0016021(cellular_component:integral component of membrane); GO:0015238(molecular_function:drug transmembrane transporter activity)	XP_019185599.1(PREDICTED: protein DETOXIFICATION 27-like [Ipomoea nil])	sp|Q9FKQ1|DTX27_ARATH(Protein DETOXIFICATION 27 OS=Arabidopsis thaliana OX=3702 GN=DTX27 PE=2 SV=1)
itb13g21740	49	28	78	966	777	1.49	0.81	2.36	26.83	18.34	1.55333	22.585	3.39074	9.98e-19	5.89e-17	yes	up	853	cAMP-regulated phosphoprotein 19-related protein	ENOG410YZR5(S:Function unknown)	ENOG410YZR5(cAMP-regulated phosphoprotein/endosulfine conserved region)				PF04667.14(Endosulfine:cAMP-regulated phosphoprotein/endosulfine conserved region)		XP_019180151.1(PREDICTED: uncharacterized protein LOC109175347 [Ipomoea nil])
itb02g02330	146	60	323	2885	3418	2.97	1.16	6.52	53.24	53.76	3.55	53.5	3.38793	2.49e-13	8.07e-12	yes	up	1170	Plant invertase/pectin methylesterase inhibitor superfamily protein	ENOG41116AN(S:Function unknown); ENOG41116V7(S:Function unknown); ENOG41115R1(S:Function unknown)	ENOG41116AN(21 kDa protein-like); ENOG41116V7(PMEI); ENOG41115R1(Invertase pectin methylesterase inhibitor family protein)				PF04043.12(PMEI:Plant invertase/pectin methylesterase inhibitor)		XP_019192997.1(PREDICTED: 21 kDa protein [Ipomoea nil])	sp|Q84WE4|PMEI3_ARATH(Pectinesterase inhibitor 3 OS=Arabidopsis thaliana OX=3702 GN=PMEI3 PE=2 SV=1)
itb06g17490	24	7	27	416	271	0.43	0.12	0.48	6.8	3.78	0.343333	5.29	3.3859	3.05e-12	8.54e-11	yes	up	1291	Integrase-type DNA-binding superfamily protein	ENOG410YNX4(K:Transcription); ENOG410YZF0(K:Transcription)	ENOG410YNX4(Transcription factor); ENOG410YZF0(AP2)				PF00847.17(AP2:AP2 domain)		XP_019196599.1(PREDICTED: ethylene-responsive transcription factor ERF017-like [Ipomoea nil])	sp|Q84QC2|ERF17_ARATH(Ethylene-responsive transcription factor ERF017 OS=Arabidopsis thaliana OX=3702 GN=ERF017 PE=2 SV=1)
itb12g19910	23.22	13.21	65.05	552.54	695.24	0.33	0.18	0.92	7.15	7.7	0.476667	7.425	3.38001	3.21e-12	8.95e-11	yes	up	1359	UDP-glucosyl transferase 85A5	COG1819(S:Function unknown)	COG1819(Transferase)	K21374	UGT85A	map00902(Monoterpenoid biosynthesis)	PF00201.15(UDPGT:UDP-glucoronosyl and UDP-glucosyl transferase)	GO:0080044(molecular_function:quercetin 7-O-glucosyltransferase activity); GO:0052696(biological_process:flavonoid glucuronidation); GO:0009813(biological_process:flavonoid biosynthetic process); GO:0080043(molecular_function:quercetin 3-O-glucosyltransferase activity); GO:0016757(molecular_function:transferase activity, transferring glycosyl groups); GO:0043231(cellular_component:intracellular m…	XP_019174244.1(PREDICTED: 7-deoxyloganetin glucosyltransferase-like, partial [Ipomoea nil])	sp|F8WKW1|UGT2_GARJA(7-deoxyloganetin glucosyltransferase OS=Gardenia jasminoides OX=114476 GN=UGT85A24 PE=1 SV=1)
itb13g22080	37.73	15.24	33.84	377.67	601.68	0.97	0.37	0.87	8.9	12.07	0.736667	10.485	3.36436	4.07e-24	3.81e-22	yes	up	966	alpha/beta-Hydrolases superfamily protein	COG0596(S:Function unknown); ENOG410XVV6(S:Function unknown)	COG0596(Alpha beta hydrolase); ENOG410XVV6(Hydrolase)				PF12697.4(Abhydrolase_6:Alpha/beta hydrolase family); PF00561.17(Abhydrolase_1:alpha/beta hydrolase fold); PF12146.5(Hydrolase_4:Serine aminopeptidase, S33)	GO:0016787(molecular_function:hydrolase activity)	XP_019180642.1(PREDICTED: bifunctional epoxide hydrolase 2-like isoform X1 [Ipomoea nil])	sp|I6YGS0|EPHA_MYCTU(Epoxide hydrolase A OS=Mycobacterium tuberculosis (strain ATCC 25618 / H37Rv) OX=83332 GN=ephA PE=1 SV=1)
itb01g25740	69	26	73	890	911	1.62	0.58	1.7	19.01	16.57	1.3	17.79	3.35283	3.66e-23	3.07e-21	yes	up	1042	nodulin-related protein	ENOG410ZPSX(S:Function unknown)	ENOG410ZPSX(-)						XP_019165563.1(PREDICTED: nodulin-related protein 1-like [Ipomoea nil])	sp|Q9ZQ80|NDRP1_ARATH(Nodulin-related protein 1 OS=Arabidopsis thaliana OX=3702 GN=NRP1 PE=1 SV=1)
itb06g20310	3782	2704	2704	45678	52743	65.53	43.68	46.31	719.42	710.81	51.84	715.115	3.3345	1.66e-42	4.26e-40	yes	up	1528	Papain family cysteine protease	COG4870(S:Function unknown)	COG4870(Coatomer protein complex subunit alpha)	K01373	CTSF	map04210(Apoptosis); map04142(Lysosome)	PF00112.20(Peptidase_C1:Papain family cysteine protease); PF08246.9(Inhibitor_I29:Cathepsin propeptide inhibitor domain (I29))	GO:0006508(biological_process:proteolysis); GO:0008234(molecular_function:cysteine-type peptidase activity)	XP_019153149.1(PREDICTED: cysteine proteinase 15A-like [Ipomoea nil])	sp|P25804|CYSP_PEA(Cysteine proteinase 15A OS=Pisum sativum OX=3888 PE=2 SV=1)
itb12g00280	4	1	3	69	55	0.05	0.01	0.03	0.72	0.49	0.03	0.605	3.31118	6.12e-07	7.18e-06	yes	up	1887	P-loop containing nucleoside triphosphate hydrolases superfamily protein	COG0465(S:Function unknown)	COG0465(AUX/IAA family)				PF14363.3(AAA_assoc:Domain associated at C-terminal with AAA); PF00004.26(AAA:ATPase family associated with various cellular activities (AAA)); PF05673.10(DUF815:Protein of unknown function (DUF815)); PF07728.11(AAA_5:AAA domain (dynein-related subfamily)); PF05496.9(RuvB_N:Holliday junction DNA helicase ruvB N-terminus)	GO:0034551(biological_process:mitochondrial respiratory chain complex III assembly); GO:0005739(cellular_component:mitochondrion); GO:0005524(molecular_function:ATP binding)	XP_019197851.1(PREDICTED: AAA-ATPase At5g57480-like [Ipomoea nil])	sp|Q9FKM3|AATPK_ARATH(AAA-ATPase At5g57480 OS=Arabidopsis thaliana OX=3702 GN=At5g57480 PE=3 SV=1)
itb04g23300	31	36	10	379	707	0.65	0.72	0.21	7.25	11.53	0.526667	9.39	3.30876	3.14e-10	6.55e-09	yes	up	1248	Adenine nucleotide alpha hydrolases-like superfamily protein	ENOG410ZR4Y(T:Signal transduction mechanisms); ENOG410XU6S(T:Signal transduction mechanisms); ENOG410XURP(S:Function unknown)	ENOG410ZR4Y(Universal stress protein); ENOG410XU6S(Universal stress protein); ENOG410XURP(universal stress protein)				PF00582.23(Usp:Universal stress protein family)	GO:0005773(cellular_component:vacuole); GO:0006950(biological_process:response to stress)	XP_019163654.1(PREDICTED: universal stress protein A-like protein [Ipomoea nil])
itb03g23590	13.06	1.01	6.06	175.41	97.59	0.26	0.01	0.06	3.89	1.82	0.11	2.855	3.30726	3.05e-07	3.79e-06	yes	up	2026	Protein kinase superfamily protein	COG0515(T:Signal transduction mechanisms)	COG0515(Serine Threonine protein kinase)	K04733	IRAK4	map05140(Leishmaniasis); map05152(Tuberculosis); map05142(Chagas disease (American trypanosomiasis)); map05162(Measles); map04624(Toll and Imd signaling pathway); map04010(MAPK signaling pathway); map05169(Epstein-Barr virus infection); map04620(Toll-like receptor signaling pathway); map04621(NOD-like receptor signaling pathway); map05133(Pertussis); map05164(Influenza A); map04064(NF-kappa B sig…	PF00069.22(Pkinase:Protein kinase domain); PF07714.14(Pkinase_Tyr:Protein tyrosine kinase)	GO:0005488(molecular_function:binding)	XP_019177989.1(PREDICTED: rust resistance kinase Lr10-like [Ipomoea nil])	sp|P93604|LRK10_WHEAT(Rust resistance kinase Lr10 OS=Triticum aestivum OX=4565 GN=LRK10 PE=2 SV=1)
itb02g11530	161	86	248	2113	3108	6.07	3.11	9.16	71.77	91.1	6.11333	81.435	3.30277	5.04e-25	5.11e-23	yes	up	1052	conserved hypothetical protein	ENOG410YJ74(S:Function unknown)	ENOG410YJ74(-)						XP_019193611.1(PREDICTED: uncharacterized protein LOC109187757 [Ipomoea nil])
itb11g09010	315.53	62	173.11	2973.66	2950.77	4.05	0.73	2.21	34.16	29.13	2.33	31.645	3.30234	8.42e-14	2.96e-12	yes	up	2107	Cytochrome P450 superfamily protein	COG2124(Q:Secondary metabolites biosynthesis, transport and catabolism)	COG2124(Cytochrome p450)	K20623	CYP92A6	map00905(Brassinosteroid biosynthesis)	PF00067.19(p450:Cytochrome P450)	GO:0004497(molecular_function:monooxygenase activity); GO:0020037(molecular_function:heme binding); GO:0016709(molecular_function:oxidoreductase activity, acting on paired donors, with incorporation or reduction of molecular oxygen, NAD(P)H as one donor, and incorporation of one atom of oxygen); GO:0044550(biological_process:secondary metabolite biosynthetic process); GO:0016021(cellular_componen…	XP_019198639.1(PREDICTED: cytochrome P450 71A1-like [Ipomoea nil])	sp|Q9SBQ9|F3PH_PETHY(Flavonoid 3'-monooxygenase OS=Petunia hybrida OX=4102 GN=CYP75B2 PE=2 SV=1)
itb02g08370	16813	20928.9	20690.3	286160	364600	199.48	236.69	244.04	3086.2	3356.96	226.737	3221.58	3.3023	6.16e-28	7.42e-26	yes	up	2328	elongation factor family protein	COG1217(I:Lipid transport and metabolism)	COG1217(acyl-CoA dehydrogenase)	K06207	typA, bipA		PF00009.24(GTP_EFTU:Elongation factor Tu GTP binding domain); PF00679.21(EFG_C:Elongation factor G C-terminus); PF03144.22(GTP_EFTU_D2:Elongation factor Tu domain 2); PF01926.20(MMR_HSR1:50S ribosome-binding GTPase)	GO:0003924(molecular_function:GTPase activity); GO:0005525(molecular_function:GTP binding)	XP_019194095.1(PREDICTED: uncharacterized protein LOC109188055 [Ipomoea nil])	sp|O25225|TYPA_HELPY(GTP-binding protein TypA/BipA homolog OS=Helicobacter pylori (strain ATCC 700392 / 26695) OX=85962 GN=typA PE=3 SV=1)
itb08g17170	569	436	598	6603	9917	2.31	1.68	2.41	23.9	30.71	2.13333	27.305	3.29283	2.27e-72	1.64e-69	yes	up	4956	Pyruvate phosphate dikinase, PEP/pyruvate binding domain	ENOG410XUE8(S:Function unknown)	ENOG410XUE8(alpha-glucan water dikinase)	K08244	R1		PF01326.16(PPDK_N:Pyruvate phosphate dikinase, PEP/pyruvate binding domain)	GO:0018106(biological_process:peptidyl-histidine phosphorylation); GO:0005975(biological_process:carbohydrate metabolic process); GO:0016310(biological_process:phosphorylation); GO:0016301(molecular_function:kinase activity); GO:0050521(molecular_function:alpha-glucan, water dikinase activity); GO:0004673(molecular_function:protein histidine kinase activity); GO:0046872(molecular_function:metal i…	XP_019166630.1(PREDICTED: alpha-glucan water dikinase, chloroplastic-like [Ipomoea nil])	sp|Q9AWA5|GWD1_SOLTU(Alpha-glucan water dikinase, chloroplastic OS=Solanum tuberosum OX=4113 GN=R1 PE=1 SV=2)
itb04g05940	6	2	4.41	52.51	123.17	0.13	0.04	0.1	1.06	2.13	0.09	1.595	3.29188	6.11e-08	8.71e-07	yes	up	1086	conserved hypothetical protein	ENOG410Z627(S:Function unknown)	ENOG410Z627(-)	K20782	HPAT	map00514(Other types of O-glycan biosynthesis)			XP_019185336.1(PREDICTED: hydroxyproline O-arabinosyltransferase 3-like [Ipomoea nil])	sp|Q9FY51|HPAT3_ARATH(Hydroxyproline O-arabinosyltransferase 3 OS=Arabidopsis thaliana OX=3702 GN=HPAT3 PE=1 SV=1)
itb05g25630	5	2	0	75	55	0.16	0.06	0	2.26	1.41	0.0733333	1.835	3.28899	6.59e-06	6.05e-05	yes	up	804	Oleosin family protein	ENOG410YRX9(S:Function unknown); ENOG411076S(U:Intracellular trafficking, secretion, and vesicular transport)	ENOG410YRX9(May have a structural role to stabilize the lipid body during desiccation of the seed by preventing coalescence of the oil. Probably interacts with both lipid and phospholipid moieties of lipid bodies. May also provide recognition signals for specific lipase anchorage in lipolysis during seedling growth); ENOG411076S(oleosin 4)				PF01277.14(Oleosin:Oleosin); PF07889.9(DUF1664:Protein of unknown function (DUF1664))		XP_019183177.1(PREDICTED: oleosin 18.2 kDa-like [Ipomoea nil])	sp|Q9SS98|OLEO5_ARATH(Oleosin 5 OS=Arabidopsis thaliana OX=3702 GN=At3g01570 PE=2 SV=1)
itb04g18030	73	9	104	1167	1045	1.77	0.21	2.51	25.82	19.68	1.49667	22.75	3.2886	8.85e-09	1.46e-07	yes	up	1014	Nodulin MtN3 family protein	ENOG4111M4R(P:Inorganic ion transport and metabolism)	ENOG4111M4R(P-type atpase)	K15382	SLC50A, SWEET		PF03083.13(MtN3_slv:Sugar efflux transporter for intercellular exchange)	GO:0016020(cellular_component:membrane); GO:0006810(biological_process:transport)	XP_019184600.1(PREDICTED: bidirectional sugar transporter SWEET17-like [Ipomoea nil])	sp|Q84WN3|SWT17_ARATH(Bidirectional sugar transporter SWEET17 OS=Arabidopsis thaliana OX=3702 GN=SWEET17 PE=1 SV=2)
itb04g25800	306	165	309	3170	4658	7.42	3.8	7.45	70.12	87.73	6.22333	78.925	3.27885	2.63e-55	1.04e-52	yes	up	1014	differentiation and greening-like	ENOG410YAFM(S:Function unknown)	ENOG410YAFM(DAG protein)						XP_019165602.1(PREDICTED: multiple organellar RNA editing factor 2, chloroplastic-like [Ipomoea nil])	sp|O22793|MORF2_ARATH(Multiple organellar RNA editing factor 2, chloroplastic OS=Arabidopsis thaliana OX=3702 GN=MORF2 PE=1 SV=1)
itb06g20500	160	91	142	1886	2026	1.73	0.94	1.54	18.61	17.09	1.40333	17.85	3.27773	1.39e-44	3.88e-42	yes	up	1967	mitogen-activated protein kinase	ENOG410XNY0(T:Signal transduction mechanisms)	ENOG410XNY0(Mitogen-activated protein kinase)	K20535	MPK1_2	map04016(MAPK signaling pathway - plant)	PF00069.22(Pkinase:Protein kinase domain); PF07714.14(Pkinase_Tyr:Protein tyrosine kinase); PF06293.11(Kdo:Lipopolysaccharide kinase (Kdo/WaaP) family)	GO:0004707(molecular_function:MAP kinase activity); GO:0000165(biological_process:MAPK cascade); GO:0005524(molecular_function:ATP binding); GO:0005622(cellular_component:intracellular)	XP_019153326.1(PREDICTED: mitogen-activated protein kinase homolog NTF3-like [Ipomoea nil])	sp|Q40517|NTF3_TOBAC(Mitogen-activated protein kinase homolog NTF3 OS=Nicotiana tabacum OX=4097 GN=NTF3 PE=1 SV=1)
itb11g02680	224	144	212	2343	3511	2.8	2.75	2.31	15.57	20.02	2.62	17.795	3.27362	1.13e-65	6.02e-63	yes	up	3558	pseudo-response regulator	COG3437(T:Signal transduction mechanisms); COG5641(K:Transcription)	COG3437(Response Regulator); COG5641(Transcription factor)	K12129	PRR7	map04712(Circadian rhythm - plant)	PF00072.21(Response_reg:Response regulator receiver domain)		XP_019159397.1(PREDICTED: two-component response regulator-like APRR7 isoform X1 [Ipomoea nil])	sp|Q93WK5|APRR7_ARATH(Two-component response regulator-like APRR7 OS=Arabidopsis thaliana OX=3702 GN=APRR7 PE=1 SV=1)
itb15g00570	38	33	40	583	572	1.05	0.9	1.16	15.46	12.68	1.03667	14.07	3.26883	7.55e-25	7.57e-23	yes	up	876	CHY-type/CTCHY-type/RING-type Zinc finger protein	ENOG410XXHF(P:Inorganic ion transport and metabolism)	ENOG410XXHF(Carbonic anhydrase)	K10144	RCHY1, PIRH2	map04120(Ubiquitin mediated proteolysis); map05162(Measles); map04115(p53 signaling pathway)	PF14599.3(zinc_ribbon_6:Zinc-ribbon); PF05495.9(zf-CHY:CHY zinc finger); PF13639.3(zf-RING_2:Ring finger domain); PF13445.3(zf-RING_UBOX:RING-type zinc-finger); PF14634.3(zf-RING_5:zinc-RING finger domain); PF00097.22(zf-C3HC4:Zinc finger, C3HC4 type (RING finger)); PF13920.3(zf-C3HC4_3:Zinc finger, C3HC4 type (RING finger)); PF17123.2(zf-RING_11:RING-like zinc finger)	GO:0008270(molecular_function:zinc ion binding)	XP_019187349.1(PREDICTED: E3 ubiquitin-protein ligase MIEL1-like [Ipomoea nil])	sp|Q9FFB6|ZFP34_ARATH(E3 ubiquitin-protein ligase RZFP34 OS=Arabidopsis thaliana OX=3702 GN=RZPF34 PE=1 SV=1)
itb02g11030	170	114	138	2092	2134	2.26	1.44	1.83	24.99	21.74	1.84333	23.365	3.26575	2e-39	4.54e-37	yes	up	1766	cytochrome c biogenesis protein family	COG0785(O:Posttranslational modification, protein turnover, chaperones)	COG0785(Cytochrome c biogenesis protein)				PF02683.12(DsbD:Cytochrome C biogenesis protein transmembrane region)	GO:0016020(cellular_component:membrane)	XP_019194011.1(PREDICTED: cytochrome c-type biogenesis ccda-like chloroplastic protein [Ipomoea nil])	sp|Q9M5P3|CCDA_ARATH(Cytochrome c-type biogenesis ccda-like chloroplastic protein OS=Arabidopsis thaliana OX=3702 GN=CCDA PE=1 SV=1)
itb14g17500	25	24	40	595	367	0.38	0.35	0.6	8.17	4.3	0.443333	6.235	3.2656	7.15e-14	2.53e-12	yes	up	1494	Tetratricopeptide repeat (TPR)-like superfamily protein	ENOG4111RQ5(S:Function unknown)	ENOG4111RQ5(expressed protein)				PF13431.3(TPR_17:Tetratricopeptide repeat); PF13432.3(TPR_16:Tetratricopeptide repeat)		XP_019178770.1(PREDICTED: uncharacterized protein LOC109173884 [Ipomoea nil])
itb12g23900	42	12	37	479	458	0.96	0.1	0.65	8.15	6.47	0.57	7.31	3.25752	2.94e-16	1.38e-14	yes	up	2423	RING/U-box superfamily protein	ENOG41121N2(O:Posttranslational modification, protein turnover, chaperones)	ENOG41121N2(zinc ion binding)				PF13639.3(zf-RING_2:Ring finger domain); PF13923.3(zf-C3HC4_2:Zinc finger, C3HC4 type (RING finger)); PF17123.2(zf-RING_11:RING-like zinc finger); PF12678.4(zf-rbx1:RING-H2 zinc finger domain); PF00097.22(zf-C3HC4:Zinc finger, C3HC4 type (RING finger)); PF12861.4(zf-ANAPC11:Anaphase-promoting complex subunit 11 RING-H2 finger); PF13445.3(zf-RING_UBOX:RING-type zinc-finger); PF13920.3(zf-C3HC4_3:Z…		XP_019150875.1(PREDICTED: RING-H2 finger protein ATL66 [Ipomoea nil])	sp|Q9SRM0|ATL66_ARATH(RING-H2 finger protein ATL66 OS=Arabidopsis thaliana OX=3702 GN=ATL66 PE=2 SV=1)
itb15g10890	47.76	44.13	48.24	602.98	854.59	0.95	0.68	0.94	9.17	11.19	0.856667	10.18	3.25434	6.49e-32	1.04e-29	yes	up	1984	nodulin MtN21 /EamA-like transporter family protein	ENOG4111ADX(S:Function unknown); ENOG4111BCK(S:Function unknown); ENOG41108VK(U:Intracellular trafficking, secretion, and vesicular transport); ENOG4111A81(S:Function unknown)	ENOG4111ADX(Nodulin MtN21 family protein); ENOG4111BCK(EamA-like transporter family); ENOG41108VK(EamA-like transporter family); ENOG4111A81(auxin-induced protein)				PF00892.17(EamA:EamA-like transporter family); PF08449.8(UAA:UAA transporter family)		XP_019187326.1(PREDICTED: WAT1-related protein At5g40240-like [Ipomoea nil])	sp|Q9FL08|WTR42_ARATH(WAT1-related protein At5g40240 OS=Arabidopsis thaliana OX=3702 GN=At5g40240 PE=2 SV=1)
itb13g25440	99.43	24.37	103.83	1027.54	1312.95	2.17	0.42	2.01	18.08	19.27	1.53333	18.675	3.24342	3.75e-15	1.55e-13	yes	up	1230	sulphotransferase	ENOG4111H56(S:Function unknown)	ENOG4111H56(Sulfotransferase)	K01025	SULT1		PF00685.24(Sulfotransfer_1:Sulfotransferase domain); PF13469.3(Sulfotransfer_3:Sulfotransferase family)		XP_019180991.1(PREDICTED: cytosolic sulfotransferase 5-like isoform X2 [Ipomoea nil])	sp|P52839|SOT12_ARATH(Cytosolic sulfotransferase 12 OS=Arabidopsis thaliana OX=3702 GN=SOT12 PE=1 SV=2)
itb05g21140	4964	902	1678	28128	57342	76.17	13.12	25.57	390.47	679.28	38.2867	534.875	3.24228	4.5e-11	1.06e-09	yes	up	1480	GDSL-like Lipase/Acylhydrolase superfamily protein	ENOG410YA52(S:Function unknown); ENOG410YC5Z(S:Function unknown)	ENOG410YA52(GDSL-like Lipase/Acylhydrolase); ENOG410YC5Z(GDSL esterase lipase)	K21026	AAE	map00901(Indole alkaloid biosynthesis)	PF00657.19(Lipase_GDSL:GDSL-like Lipase/Acylhydrolase)		XP_019195036.1(PREDICTED: acetylajmalan esterase-like [Ipomoea nil])	sp|Q3MKY2|AAE_RAUSE(Acetylajmalan esterase OS=Rauvolfia serpentina OX=4060 GN=AAE PE=1 SV=1)
itb01g27970	49.23	46.09	53.45	791.24	719.83	1.03	0.96	1.18	15.99	12.48	1.05667	14.235	3.239	8.78e-24	7.88e-22	yes	up	1197	Zinc-binding dehydrogenase family protein	COG2130(S:Function unknown)	COG2130(alcohol dehydrogenase)				PF00107.23(ADH_zinc_N:Zinc-binding dehydrogenase); PF16884.2(ADH_N_2:N-terminal domain of oxidoreductase); PF13602.3(ADH_zinc_N_2:Zinc-binding dehydrogenase)		OWM84783.1(hypothetical protein CDL15_Pgr027570 [Punica granatum])	sp|Q9SLN8|DBR_TOBAC(2-alkenal reductase (NADP(+)-dependent) OS=Nicotiana tabacum OX=4097 GN=DBR PE=1 SV=1)
itb04g28820	21	40	10	467	513	0.25	0.43	0.11	4.99	4.63	0.263333	4.81	3.23032	8.65e-09	1.43e-07	yes	up	1908	cytochrome P450, family 707, subfamily A, polypeptide	COG2124(Q:Secondary metabolites biosynthesis, transport and catabolism)	COG2124(Cytochrome p450)	K09843	CYP707A	map00906(Carotenoid biosynthesis)	PF00067.19(p450:Cytochrome P450)	GO:0004497(molecular_function:monooxygenase activity); GO:0020037(molecular_function:heme binding); GO:0016021(cellular_component:integral component of membrane); GO:0016705(molecular_function:oxidoreductase activity, acting on paired donors, with incorporation or reduction of molecular oxygen); GO:0005506(molecular_function:iron ion binding); GO:0055114(biological_process:oxidation-reduction pro…	XP_019199605.1(PREDICTED: abscisic acid 8'-hydroxylase 2-like [Ipomoea nil])	sp|O81077|ABAH2_ARATH(Abscisic acid 8'-hydroxylase 2 OS=Arabidopsis thaliana OX=3702 GN=CYP707A2 PE=2 SV=1)
itb05g03040	10.69	0.97	4.38	43.32	229.92	0.37	0.03	0.15	1.37	6.16	0.183333	3.765	3.22593	5.19e-06	4.89e-05	yes	up	779	heat shock protein 18.2	COG0071(O:Posttranslational modification, protein turnover, chaperones)	COG0071(response to heat)	K13993	HSP20	map04141(Protein processing in endoplasmic reticulum)	PF00011.18(HSP20:Hsp20/alpha crystallin family)		XP_019156878.1(PREDICTED: 18.2 kDa class I heat shock protein-like [Ipomoea nil])	sp|P27880|HSP12_MEDSA(18.2 kDa class I heat shock protein OS=Medicago sativa OX=3879 GN=HSP18.2 PE=2 SV=1)
itb09g04600	61	30	43	653	663	0.82	0.39	0.58	7.97	6.9	0.596667	7.435	3.21904	6.56e-25	6.61e-23	yes	up	1785	Sodium Bile acid symporter family	COG0385(S:Function unknown)	COG0385(bile acid)	K03453	TC.BASS		PF01758.13(SBF:Sodium Bile acid symporter family); PF13593.3(SBF_like:SBF-like CPA transporter family (DUF4137))		XP_019171661.1(PREDICTED: probable sodium/metabolite cotransporter BASS1, chloroplastic [Ipomoea nil])	sp|Q1EBV7|BASS2_ARATH(Sodium/pyruvate cotransporter BASS2, chloroplastic OS=Arabidopsis thaliana OX=3702 GN=BASS2 PE=1 SV=1)
itb12g03330	1	2	4	118	21	0.02	0.04	0.09	1.77	0.27	0.05	1.02	3.21588	3.92e-05	0.000295629	yes	up	1067	dihydroflavonol 4-reductase	COG0451(M:Cell wall/membrane/envelope biogenesis)	COG0451(Nad-dependent epimerase dehydratase)	K13082	DFR	map00941(Flavonoid biosynthesis)	PF01370.18(Epimerase:NAD dependent epimerase/dehydratase family); PF07993.9(NAD_binding_4:Male sterility protein); PF01073.16(3Beta_HSD:3-beta hydroxysteroid dehydrogenase/isomerase family); PF16363.2(GDP_Man_Dehyd:GDP-mannose 4,6 dehydratase); PF13460.3(NAD_binding_10:NAD(P)H-binding); PF05368.10(NmrA:NmrA-like family)	GO:0050662(molecular_function:coenzyme binding); GO:0003824(molecular_function:catalytic activity)	XP_019182576.1(PREDICTED: dihydroflavonol 4-reductase-like [Ipomoea nil])	sp|P14720|DFRA_PETHY(Dihydroflavonol 4-reductase OS=Petunia hybrida OX=4102 GN=DFRA PE=2 SV=2)
itb03g00610	111	30	95	878	1521	1.19	0.37	1.15	16.59	24.12	0.903333	20.355	3.21276	2.33e-17	1.21e-15	yes	up	888	DNAJ heat shock N-terminal domain-containing protein	COG1141(C:Energy production and conversion); COG0484(C:Energy production and conversion)	COG1141(Ferredoxin); COG0484(Ferredoxin)				PF00226.28(DnaJ:DnaJ domain); PF13370.3(Fer4_13:4Fe-4S single cluster domain of Ferredoxin I); PF13459.3(Fer4_15:4Fe-4S single cluster domain)		XP_019185776.1(PREDICTED: uncharacterized protein LOC109180578 isoform X1 [Ipomoea nil])	sp|Q9FMX6|DJC76_ARATH(Chaperone protein dnaJ C76, chloroplastic OS=Arabidopsis thaliana OX=3702 GN=DJC76 PE=2 SV=1)
itb05g06230	1	0	1	14	55	0.04	0	0.04	0.49	1.64	0.0266667	1.065	3.20598	0.000102665	0.00068833	yes	up	723	conserved hypothetical protein	COG0724(S:Function unknown); ENOG411234X(S:Function unknown); ENOG4111C22(S:Function unknown)	COG0724(-); ENOG411234X(-); ENOG4111C22(-)						XP_019173365.1(PREDICTED: uncharacterized protein LOC109168952 isoform X1 [Ipomoea nil])
itb09g23150	12	13	2	146	235	0.24	0.24	0.04	2.61	3.59	0.173333	3.1	3.20136	9.68e-08	1.33e-06	yes	up	1392	NAD(P)-binding Rossmann-fold superfamily protein	COG0451(M:Cell wall/membrane/envelope biogenesis)	COG0451(Nad-dependent epimerase dehydratase)				PF01370.18(Epimerase:NAD dependent epimerase/dehydratase family); PF01073.16(3Beta_HSD:3-beta hydroxysteroid dehydrogenase/isomerase family); PF13460.3(NAD_binding_10:NAD(P)H-binding); PF07993.9(NAD_binding_4:Male sterility protein); PF05368.10(NmrA:NmrA-like family); PF16363.2(GDP_Man_Dehyd:GDP-mannose 4,6 dehydratase); PF08659.7(KR:KR domain)		XP_019152203.1(PREDICTED: vestitone reductase-like [Ipomoea nil])	sp|Q40316|VESTR_MEDSA(Vestitone reductase OS=Medicago sativa OX=3879 PE=1 SV=1)
itb14g07050	320.74	121.02	359.46	3778.32	3789.8	12.43	7.56	17.58	35.58	39.86	12.5233	37.72	3.19452	2.59e-21	1.85e-19	yes	up	3498	P-loop containing nucleoside triphosphate hydrolases superfamily protein	COG5059(S:Function unknown)	COG5059(expressed protein)	K10406	KIFC2_3		PF00225.20(Kinesin:Kinesin motor domain); PF16796.2(Microtub_bd:Microtubule binding)		XP_019164023.1(PREDICTED: kinesin-like protein KIN-14T [Ipomoea nil])	sp|F4I1T9|KN14T_ARATH(Kinesin-like protein KIN-14T OS=Arabidopsis thaliana OX=3702 GN=KIN14T PE=3 SV=1)
itb01g34810	172	67	170	1521	2420	22.11	8.29	22.03	196.88	259.03	17.4767	227.955	3.18921	1.33e-26	1.45e-24	yes	up	363	thioredoxin H-type	COG0526(O:Posttranslational modification, protein turnover, chaperones)	COG0526(Thioredoxin)	K03671	trxA	map04621(NOD-like receptor signaling pathway); map05418(Fluid shear stress and atherosclerosis)	PF00085.17(Thioredoxin:Thioredoxin); PF13098.3(Thioredoxin_2:Thioredoxin-like domain); PF13899.3(Thioredoxin_7:Thioredoxin-like); PF14595.3(Thioredoxin_9:Thioredoxin); PF13905.3(Thioredoxin_8:Thioredoxin-like); PF00578.18(AhpC-TSA:AhpC/TSA family)		XP_019175415.1(PREDICTED: thioredoxin H-type 1-like [Ipomoea nil])	sp|P29449|TRXH1_TOBAC(Thioredoxin H-type 1 OS=Nicotiana tabacum OX=4097 PE=2 SV=1)
itb00g02190	14.61	5.99	10.54	78.76	338.53	1.21	0.48	0.85	6.14	21.55	0.846667	13.845	3.18895	2.21e-08	3.43e-07	yes	up	576	heat shock protein 17.4	COG0071(O:Posttranslational modification, protein turnover, chaperones)	COG0071(response to heat)	K13993	HSP20	map04141(Protein processing in endoplasmic reticulum)	PF00011.18(HSP20:Hsp20/alpha crystallin family)		XP_019156878.1(PREDICTED: 18.2 kDa class I heat shock protein-like [Ipomoea nil])	sp|P02519|HSP11_SOYBN(17.3 kDa class I heat shock protein OS=Glycine max OX=3847 GN=HSP17.3-B PE=3 SV=1)
itb08g06880	23	13	26	353	263	0.24	0.13	0.27	3.36	2.14	0.213333	2.75	3.17736	2.73e-14	1.01e-12	yes	up	2054	FAD-binding Berberine family protein	COG0277(C:Energy production and conversion)	COG0277(FAD linked oxidase domain protein)				PF01565.20(FAD_binding_4:FAD binding domain); PF08031.9(BBE:Berberine and berberine like)	GO:0016491(molecular_function:oxidoreductase activity)	XP_019156605.1(PREDICTED: berberine bridge enzyme-like 1 [Ipomoea nil])	sp|Q9SVG3|BBE21_ARATH(Berberine bridge enzyme-like 21 OS=Arabidopsis thaliana OX=3702 GN=At4g20840 PE=2 SV=1)
itb12g00800	533	192	406	4455	6128	13.68	4.62	10.48	107.39	125.92	9.59333	116.655	3.17114	1.42e-27	1.66e-25	yes	up	1124	Lipase/lipooxygenase, PLAT/LH2 family protein	ENOG410ZKR3(S:Function unknown); ENOG410ZRUE(S:Function unknown)	ENOG410ZKR3(wound stress protein); ENOG410ZRUE(Embryo-specific protein 3, (ATS3))				PF01477.20(PLAT:PLAT/LH2 domain); PF06232.8(ATS3:Embryo-specific protein 3, (ATS3))		XP_019182668.1(PREDICTED: PLAT domain-containing protein 3-like [Ipomoea nil])	sp|O65660|PLAT1_ARATH(PLAT domain-containing protein 1 OS=Arabidopsis thaliana OX=3702 GN=PLAT1 PE=1 SV=1)
itb10g19840	3	2	3	35.87	85.36	0.05	0.04	0.06	0.59	1.21	0.05	0.9	3.16864	1.8e-06	1.91e-05	yes	up	1301	O-methyltransferase family protein	ENOG410XS7T(S:Function unknown)	ENOG410XS7T(o-methyltransferase)	K16040	ROMT	map00945(Stilbenoid, diarylheptanoid and gingerol biosynthesis)	PF00891.15(Methyltransf_2:O-methyltransferase); PF08100.8(Dimerisation:Dimerisation domain)	GO:0008168(molecular_function:methyltransferase activity); GO:0008757(molecular_function:S-adenosylmethionine-dependent methyltransferase activity); GO:0008171(molecular_function:O-methyltransferase activity); GO:0019438(biological_process:aromatic compound biosynthetic process)	XP_019168468.1(PREDICTED: trans-resveratrol di-O-methyltransferase-like [Ipomoea nil])	sp|P0DH60|M3OM2_PEA((+)-6a-hydroxymaackiain 3-O-methyltransferase 2 OS=Pisum sativum OX=3888 GN=HMM2 PE=1 SV=1)
itb10g23070	49.62	25.24	32	462.19	565.08	0.92	0.4	0.53	7.2	7.48	0.616667	7.34	3.16224	6.69e-24	6.18e-22	yes	up	1380	2-oxoglutarate (2OG) and Fe(II)-dependent oxygenase superfamily protein	COG3491(S:Function unknown)	COG3491(2OGFe(II) oxygenase)				PF03171.17(2OG-FeII_Oxy:2OG-Fe(II) oxygenase superfamily); PF14226.3(DIOX_N:non-haem dioxygenase in morphine synthesis N-terminal)		XP_019168966.1(PREDICTED: protein DMR6-LIKE OXYGENASE 2-like isoform X1 [Ipomoea nil])	sp|Q9ZSA7|DLO2_ARATH(Protein DMR6-LIKE OXYGENASE 2 OS=Arabidopsis thaliana OX=3702 GN=DLO2 PE=2 SV=1)
itb07g01290	18	2	28	180	389	1.81	0.19	2.83	17.75	31.98	1.61	24.865	3.15447	7.78e-08	1.09e-06	yes	up	405	cystatin B	ENOG410YV6K(S:Function unknown); ENOG410Z3T1(S:Function unknown); ENOG410YZDC(S:Function unknown); ENOG410YC0U(O:Posttranslational modification, protein turnover, chaperones)	ENOG410YV6K(CY); ENOG410Z3T1(Cysteine proteinase inhibitor); ENOG410YZDC(Cysteine proteinase inhibitor); ENOG410YC0U(Cysteine proteinase inhibitor)				PF16845.2(SQAPI:Aspartic acid proteinase inhibitor)		XP_019155589.1(PREDICTED: cysteine proteinase inhibitor A-like [Ipomoea nil])	sp|P37842|CYTM_SOLTU(Multicystatin OS=Solanum tuberosum OX=4113 PE=1 SV=1)
itb14g19490	167	55	78	1014	1997	4.22	1.32	1.96	23.36	39.15	2.5	31.255	3.15203	2.99e-16	1.4e-14	yes	up	985	differentiation and greening-like	ENOG410YAFM(S:Function unknown)	ENOG410YAFM(DAG protein)						XP_019178575.1(PREDICTED: multiple organellar RNA editing factor 2, chloroplastic-like [Ipomoea nil])	sp|O22793|MORF2_ARATH(Multiple organellar RNA editing factor 2, chloroplastic OS=Arabidopsis thaliana OX=3702 GN=MORF2 PE=1 SV=1)
itb12g27390	200	65	188	2102	2067	3.74	1.19	3.41	35.23	29.6	2.78	32.415	3.15169	3.37e-19	2.07e-17	yes	up	1484	RNA-binding (RRM/RBD/RNP motifs) family protein	ENOG4111FG4(S:Function unknown); ENOG4111ICI(S:Function unknown)	ENOG4111FG4(rna recognition motif containing); ENOG4111ICI(actin cytoskeleton protein)				PF00076.19(RRM_1:RNA recognition motif. (a.k.a. RRM, RBD, or RNP domain))	GO:0009735(biological_process:response to cytokinin); GO:0003676(molecular_function:nucleic acid binding); GO:0000166(molecular_function:nucleotide binding)	XP_019149786.1(PREDICTED: binding partner of ACD11 1-like [Ipomoea nil])	sp|Q9LFD5|BPA1_ARATH(Binding partner of ACD11 1 OS=Arabidopsis thaliana OX=3702 GN=BPA1 PE=1 SV=1)
itb15g09460	122.56	24.91	336.3	2558.43	2916.41	1.47	0.28	4	27.39	26.78	1.91667	27.085	3.14906	1.65e-07	2.16e-06	yes	up	1946	cytochrome P450, family 82, subfamily C, polypeptide	COG2124(G:Carbohydrate transport and metabolism)	COG2124(hydrolase family 3)				PF00067.19(p450:Cytochrome P450)	GO:0005488(molecular_function:binding); GO:0016491(molecular_function:oxidoreductase activity)	XP_019187200.1(PREDICTED: cytochrome P450 82C4-like [Ipomoea nil])	sp|Q9SZ46|C82C4_ARATH(Cytochrome P450 82C4 OS=Arabidopsis thaliana OX=3702 GN=CYP82C4 PE=2 SV=1)
itb03g17930	382	198	395	3752	5090	2.95	1.42	3	26.13	30.17	2.45667	28.15	3.14483	3.68e-47	1.16e-44	yes	up	2912	alkaline/neutral invertase	ENOG410XPYN(S:Function unknown)	ENOG410XPYN(glycopeptide alpha-N-acetylgalactosaminidase activity)				PF12899.4(Glyco_hydro_100:Alkaline and neutral invertase)	GO:0033926(molecular_function:glycopeptide alpha-N-acetylgalactosaminidase activity)	XP_019192160.1(PREDICTED: neutral/alkaline invertase 3, chloroplastic-like [Ipomoea nil])	sp|Q9FK88|INVE_ARATH(Alkaline/neutral invertase E, chloroplastic OS=Arabidopsis thaliana OX=3702 GN=INVE PE=1 SV=1)
itb15g10900	168.03	136.96	164.33	2179.44	2166.15	2.67	2.09	2.56	31.02	26.31	2.44	28.665	3.14287	5.22e-35	1.01e-32	yes	up	1989	nodulin MtN21 /EamA-like transporter family protein	ENOG4111ADX(S:Function unknown); ENOG410ZZXY(S:Function unknown); ENOG4111A81(S:Function unknown); ENOG4111BCK(S:Function unknown)	ENOG4111ADX(Nodulin MtN21 family protein); ENOG410ZZXY(-); ENOG4111A81(auxin-induced protein); ENOG4111BCK(EamA-like transporter family)				PF00892.17(EamA:EamA-like transporter family)		XP_019187327.1(PREDICTED: WAT1-related protein At3g28050-like [Ipomoea nil])	sp|Q9FL08|WTR42_ARATH(WAT1-related protein At5g40240 OS=Arabidopsis thaliana OX=3702 GN=At5g40240 PE=2 SV=1)
itb03g10040	183	137	278	2644	2815	3.19	2.26	4.81	41.74	37.9	3.42	39.82	3.1309	4.39e-29	5.64e-27	yes	up	1329	Cystathionine beta-synthase (CBS) family protein	ENOG4111TWY(S:Function unknown)	ENOG4111TWY((CBS) domain)				PF00571.25(CBS:CBS domain)		XP_019183690.1(PREDICTED: CBS domain-containing protein CBSX1, chloroplastic-like [Ipomoea nil])	sp|O23193|CBSX1_ARATH(CBS domain-containing protein CBSX1, chloroplastic OS=Arabidopsis thaliana OX=3702 GN=CBSX1 PE=1 SV=2)
itb13g16000	300	75	220	2492	3029	3.13	0.84	2.34	22.61	23.46	2.10333	23.035	3.13054	2.28e-16	1.09e-14	yes	up	2171	PDI-like 1-1	COG0526(O:Posttranslational modification, protein turnover, chaperones)	COG0526(Thioredoxin)	K09580	PDIA1, P4HB	map04141(Protein processing in endoplasmic reticulum)	PF00085.17(Thioredoxin:Thioredoxin); PF13848.3(Thioredoxin_6:Thioredoxin-like domain); PF13098.3(Thioredoxin_2:Thioredoxin-like domain); PF04756.10(OST3_OST6:OST3 / OST6 family, transporter family); PF13899.3(Thioredoxin_7:Thioredoxin-like); PF00578.18(AhpC-TSA:AhpC/TSA family)	GO:0045454(biological_process:cell redox homeostasis); GO:0034976(biological_process:response to endoplasmic reticulum stress); GO:0006457(biological_process:protein folding); GO:0005783(cellular_component:endoplasmic reticulum); GO:0003756(molecular_function:protein disulfide isomerase activity)	XP_019182285.1(PREDICTED: protein disulfide-isomerase-like [Ipomoea nil])	sp|Q9XF61|PDI_DATGL(Protein disulfide-isomerase OS=Datisca glomerata OX=34297 GN=PDI PE=2 SV=1)
itb10g19850	0	4.99	3	46.82	105.26	0	0.11	0.07	0.98	1.88	0.06	1.43	3.13045	1.89e-05	0.000154291	yes	up	1056	O-methyltransferase family protein	ENOG410XS7T(S:Function unknown)	ENOG410XS7T(o-methyltransferase)	K16040	ROMT	map00945(Stilbenoid, diarylheptanoid and gingerol biosynthesis)	PF00891.15(Methyltransf_2:O-methyltransferase); PF08100.8(Dimerisation:Dimerisation domain)	GO:0008757(molecular_function:S-adenosylmethionine-dependent methyltransferase activity); GO:0008171(molecular_function:O-methyltransferase activity); GO:0019438(biological_process:aromatic compound biosynthetic process); GO:0008168(molecular_function:methyltransferase activity); GO:0046983(molecular_function:protein dimerization activity); GO:0032259(biological_process:methylation)	XP_019170241.1(PREDICTED: trans-resveratrol di-O-methyltransferase-like isoform X1 [Ipomoea nil])	sp|B6VJS4|ROMT_VITVI(Trans-resveratrol di-O-methyltransferase OS=Vitis vinifera OX=29760 GN=ROMT PE=1 SV=2)
itb10g17110	317.65	142.85	274.68	3471.71	3078.18	5.47	2.36	4.27	50.88	38.67	4.03333	44.775	3.12963	1.48e-26	1.61e-24	yes	up	1483	Molybdenum cofactor sulfurase family protein	COG3217(S:Function unknown)	COG3217(MOSC domain-containing protein)				PF03476.13(MOSC_N:MOSC N-terminal beta barrel domain); PF03473.14(MOSC:MOSC domain)	GO:0003824(molecular_function:catalytic activity); GO:0030170(molecular_function:pyridoxal phosphate binding); GO:0030151(molecular_function:molybdenum ion binding)	XP_019169714.1(PREDICTED: mitochondrial amidoxime reducing component 2-like isoform X1 [Ipomoea nil])	sp|Q922Q1|MARC2_MOUSE(Mitochondrial amidoxime reducing component 2 OS=Mus musculus OX=10090 GN=Marc2 PE=1 SV=1)
itb01g34250	3	0	0	36	37	0.04	0	0	0.46	0.4	0.0133333	0.43	3.12866	0.000119851	0.000784976	yes	up	1602	RING/U-box superfamily protein	ENOG410XP9Y(S:Function unknown)	ENOG410XP9Y(Exocyst complex component)	K11968	ARIH1		PF01485.18(IBR:IBR domain, a half RING-finger domain); PF13923.3(zf-C3HC4_2:Zinc finger, C3HC4 type (RING finger)); PF13445.3(zf-RING_UBOX:RING-type zinc-finger); PF00097.22(zf-C3HC4:Zinc finger, C3HC4 type (RING finger)); PF13639.3(zf-RING_2:Ring finger domain); PF14634.3(zf-RING_5:zinc-RING finger domain)	GO:0005737(cellular_component:cytoplasm); GO:0031624(molecular_function:ubiquitin conjugating enzyme binding); GO:0032436(biological_process:positive regulation of proteasomal ubiquitin-dependent protein catabolic process); GO:0000151(cellular_component:ubiquitin ligase complex); GO:0042787(biological_process:protein ubiquitination involved in ubiquitin-dependent protein catabolic process); GO:00…	XP_019174752.1(PREDICTED: probable E3 ubiquitin-protein ligase ARI2 [Ipomoea nil])	sp|Q84RR2|ARI2_ARATH(Probable E3 ubiquitin-protein ligase ARI2 OS=Arabidopsis thaliana OX=3702 GN=ARI2 PE=2 SV=1)
itb05g00360	84	21	26	247	1426	1.48	0.35	0.46	3.96	19.48	0.763333	11.72	3.12865	1.55e-07	2.05e-06	yes	up	1313	BCL-2-associated athanogene	ENOG410YW7W(S:Function unknown); ENOG410YQE8(S:Function unknown)	ENOG410YW7W(IQ calmodulin-binding and BAG domain containing); ENOG410YQE8(BAG domain)				PF02179.13(BAG:BAG domain); PF00612.24(IQ:IQ calmodulin-binding motif)		XP_019199806.1(PREDICTED: uncharacterized protein LOC109193405 [Ipomoea nil])	sp|O65373|BAG5_ARATH(BAG family molecular chaperone regulator 5, mitochondrial OS=Arabidopsis thaliana OX=3702 GN=BAG5 PE=1 SV=1)
itb01g05290	11	5	28	250	211	0.15	0.08	0.36	3.07	2.13	0.196667	2.6	3.12067	7.63e-09	1.28e-07	yes	up	1720	Cystathionine beta-synthase (CBS) family protein	ENOG4111QFC(S:Function unknown)	ENOG4111QFC(CBS domain-containing protein)				PF00571.25(CBS:CBS domain)		XP_019175466.1(PREDICTED: CBS domain-containing protein CBSX5-like isoform X1 [Ipomoea nil])	sp|Q84WQ5|CBSX5_ARATH(CBS domain-containing protein CBSX5 OS=Arabidopsis thaliana OX=3702 GN=CBSX5 PE=2 SV=2)
itb14g01110	743	366	759	6878	9776	5.86	2.77	5.72	46.9	57.43	4.78333	52.165	3.11721	1.32e-42	3.42e-40	yes	up	2967	ABC-2 type transporter family protein	COG1131(V:Defense mechanisms)	COG1131((ABC) transporter)				PF01061.21(ABC2_membrane:ABC-2 type transporter); PF00005.24(ABC_tran:ABC transporter); PF13191.3(AAA_16:AAA ATPase domain); PF03193.13(DUF258:Protein of unknown function, DUF258); PF03215.12(Rad17:Rad17 cell cycle checkpoint protein)	GO:0016021(cellular_component:integral component of membrane); GO:0005524(molecular_function:ATP binding); GO:0016887(molecular_function:ATPase activity)	XP_019164811.1(PREDICTED: ABC transporter G family member 7 isoform X1 [Ipomoea nil])	sp|Q9ZU35|AB7G_ARATH(ABC transporter G family member 7 OS=Arabidopsis thaliana OX=3702 GN=ABCG7 PE=2 SV=1)
itb03g06840	1	0	0	21	26	0.05	0	0	1.08	1.13	0.0166667	1.105	3.11607	0.000252895	0.00149873	yes	up	567	Major facilitator superfamily protein	ENOG410Y7MY(S:Function unknown)	ENOG410Y7MY(nodulin family)					GO:0016020(cellular_component:membrane)	XP_019172024.1(PREDICTED: protein NUCLEAR FUSION DEFECTIVE 4-like [Ipomoea nil])	sp|F4I9E1|NFD4_ARATH(Protein NUCLEAR FUSION DEFECTIVE 4 OS=Arabidopsis thaliana OX=3702 GN=NFD4 PE=3 SV=1)
itb13g23710	14	1	5	104	132	0.19	0.01	0.07	1.29	1.4	0.09	1.345	3.1097	5.43e-07	6.41e-06	yes	up	1624	heat shock transcription factor A6B	COG5169(S:Function unknown)	COG5169(Catalyzes 2 different reactions between oxygene and the acireductone 1,2-dihydroxy-3-keto-5-methylthiopentene (DHK-MTPene) depending upon the metal bound in the active site. Fe-containing acireductone dioxygenase (Fe-ARD) produces formate and 2-keto-4- methylthiobutyrate (KMTB), the alpha-ketoacid precursor of methionine in the methionine recycle pathway. Ni-containing acireductone dioxyg…	K09419	HSFF		PF00447.14(HSF_DNA-bind:HSF-type DNA-binding)	GO:0003677(molecular_function:DNA binding)	XP_019180816.1(PREDICTED: heat stress transcription factor A-6b-like [Ipomoea nil])	sp|Q9LUH8|HFA6B_ARATH(Heat stress transcription factor A-6b OS=Arabidopsis thaliana OX=3702 GN=HSFA6b PE=2 SV=1)
itb01g22320	81	69	51	677	1346	1.83	1.48	1.15	13.96	23.64	1.48667	18.8	3.09609	3.76e-18	2.14e-16	yes	up	1071	maternal effect embryo arrest	ENOG41123WT(S:Function unknown)	ENOG41123WT(-)						XP_019166022.1(PREDICTED: CCG-binding protein 1 [Ipomoea nil])	sp|Q9XIM0|MEE14_ARATH(CCG-binding protein 1 OS=Arabidopsis thaliana OX=3702 GN=MEE14 PE=1 SV=1)
itb02g23480	0	0	0	24	17	0	0	0	0.21	0.12	0	0.165	3.08695	0.00044662	0.002445	yes	up	2256	Leucine-rich receptor-like protein kinase family protein	COG0515(S:Function unknown); ENOG41118NT(S:Function unknown)	COG0515(phosphatidylinositol glycan anchor biosynthesis, class F); ENOG41118NT(Leucine rich repeat N-terminal domain)				PF13855.3(LRR_8:Leucine rich repeat); PF12799.4(LRR_4:Leucine Rich repeats (2 copies)); PF08263.9(LRRNT_2:Leucine rich repeat N-terminal domain)	GO:0003824(molecular_function:catalytic activity); GO:0008152(biological_process:metabolic process)	XP_019158506.1(PREDICTED: putative leucine-rich repeat receptor-like serine/threonine-protein kinase At2g24130 [Ipomoea nil])	sp|Q9ZUI0|Y2241_ARATH(Putative leucine-rich repeat receptor-like serine/threonine-protein kinase At2g24130 OS=Arabidopsis thaliana OX=3702 GN=At2g24130 PE=3 SV=1)
itb01g23780	135	86	148	1516	1699	1.58	0.95	1.72	16.01	15.33	1.41667	15.67	3.08384	1.03e-40	2.46e-38	yes	up	1873	Phosphatidic acid phosphatase (PAP2) family protein	COG0671(S:Function unknown)	COG0671(-)				PF01569.18(PAP2:PAP2 superfamily)	GO:0044425(cellular_component:membrane part); GO:0016020(cellular_component:membrane); GO:0044763(biological_process:single-organism cellular process)	XP_019163139.1(PREDICTED: lipid phosphate phosphatase delta-like [Ipomoea nil])	sp|Q9M2G7|LPPD_ARATH(Lipid phosphate phosphatase delta OS=Arabidopsis thaliana OX=3702 GN=LPPD PE=2 SV=1)
itb04g11540	220.51	52.2	237.5	1894.44	2868.25	4.85	1.08	5.13	36.7	46.6	3.68667	41.65	3.08359	4.79e-13	1.5e-11	yes	up	1739	apyrase	COG5371(G:Carbohydrate transport and metabolism); COG5371(O:Posttranslational modification, protein turnover, chaperones)	COG5371(Ectonucleoside triphosphate diphosphohydrolase); COG5371(Ectonucleoside triphosphate diphosphohydrolase)	K14641	APY1_2	map00240(Pyrimidine metabolism); map00230(Purine metabolism)	PF01150.14(GDA1_CD39:GDA1/CD39 (nucleoside phosphatase) family)		XP_019180008.1(PREDICTED: apyrase-like [Ipomoea nil])	sp|P80595|APY_SOLTU(Apyrase OS=Solanum tuberosum OX=4113 GN=RROP1 PE=1 SV=2)
itb12g02210	52	17	35	438	497	0.87	0.27	0.59	6.7	6.48	0.576667	6.59	3.07433	1.35e-17	7.15e-16	yes	up	1372	Peroxidase superfamily protein	ENOG410YF4C(G:Carbohydrate transport and metabolism)	ENOG410YF4C(peroxidase)	K00430	E1.11.1.7	map00940(Phenylpropanoid biosynthesis)	PF00141.20(peroxidase:Peroxidase)		XP_019182536.1(PREDICTED: peroxidase 17-like [Ipomoea nil])	sp|Q9SJZ2|PER17_ARATH(Peroxidase 17 OS=Arabidopsis thaliana OX=3702 GN=PER17 PE=2 SV=1)
itb11g05890	101	62	150	1598	1159	1.2	0.7	1.77	17.16	10.63	1.22333	13.895	3.07347	8.73e-17	4.31e-15	yes	up	1846	HXXXD-type acyl-transferase family protein	ENOG410YDJK(S:Function unknown)	ENOG410YDJK(benzyl alcohol O-benzoyltransferase-like)	K19861	BEBT, AMAT		PF02458.12(Transferase:Transferase family)	GO:0016747(molecular_function:transferase activity, transferring acyl groups other than amino-acyl groups)	XP_019159544.1(PREDICTED: benzyl alcohol O-benzoyltransferase-like [Ipomoea nil])	sp|Q8GT20|BEBT_TOBAC(Benzyl alcohol O-benzoyltransferase OS=Nicotiana tabacum OX=4097 GN=HSR201 PE=1 SV=1)
itb13g03790	13	13	18	206	215	0.26	0.25	0.36	3.77	3.35	0.29	3.56	3.07005	6.29e-14	2.26e-12	yes	up	1178	heat shock transcription factor C1	COG5169(S:Function unknown)	COG5169(Methyltransferase domain)	K09419	HSFF		PF00447.14(HSF_DNA-bind:HSF-type DNA-binding)		XP_019171041.1(PREDICTED: heat stress transcription factor C-1-like [Ipomoea nil])	sp|Q9LV52|HSFC1_ARATH(Heat stress transcription factor C-1 OS=Arabidopsis thaliana OX=3702 GN=HSFC1 PE=1 SV=1)
itb09g11180	229	220	306	2884	3851	2.42	2.23	3.25	28.34	32.5	2.63333	30.42	3.06287	4.03e-37	8.39e-35	yes	up	2102	Peptidase M50 family protein	COG0750(S:Function unknown)	COG0750(Ankyrin Repeat)				PF02163.19(Peptidase_M50:Peptidase family M50)	GO:0019684(biological_process:photosynthesis, light reaction); GO:0016020(cellular_component:membrane); GO:0043623(biological_process:cellular protein complex assembly); GO:0009630(biological_process:gravitropism); GO:0009657(biological_process:plastid organization)	XP_019162889.1(PREDICTED: probable zinc metalloprotease EGY1, chloroplastic isoform X1 [Ipomoea nil])	sp|Q949Y5|EGY1_ARATH(Probable zinc metalloprotease EGY1, chloroplastic OS=Arabidopsis thaliana OX=3702 GN=EGY1 PE=2 SV=1)
itb01g12420	16	8	17	208	176	0.29	0.14	0.31	3.44	2.48	0.246667	2.96	3.05818	6.07e-12	1.63e-10	yes	up	1279	conserved hypothetical protein	ENOG410YZPN(S:Function unknown)	ENOG410YZPN(-)						XP_019153606.1(PREDICTED: uncharacterized protein LOC109150158 isoform X1 [Ipomoea nil])
itb10g04010	477	370	441	4862	6343	4.53	3.32	4.15	41.52	46.29	4	43.905	3.05423	1.47e-55	5.92e-53	yes	up	2280	16S rRNA processing protein RimM family	COG0806(J:Translation, ribosomal structure and biogenesis); COG1717(J:Translation, ribosomal structure and biogenesis)	COG0806(An accessory protein needed during the final step in the assembly of 30S ribosomal subunit, possibly for assembly of the head region. Probably interacts with S19. Essential for efficient processing of 16S rRNA. May be needed both before and after RbfA during the maturation of 16S rRNA. It has affinity for free ribosomal 30S subunits but not for 70S ribosomes (By similarity)); COG1717((rib…				PF01782.15(RimM:RimM N-terminal domain); PF05239.13(PRC:PRC-barrel domain)	GO:0044444(cellular_component:cytoplasmic part); GO:0043229(cellular_component:intracellular organelle); GO:0008152(biological_process:metabolic process)	XP_019178204.1(PREDICTED: uncharacterized protein LOC109173428 isoform X1 [Ipomoea nil])	sp|B7K5W1|RIMM_CYAP8(Ribosome maturation factor RimM OS=Cyanothece sp. (strain PCC 8801) OX=41431 GN=rimM PE=3 SV=1)
itb03g00470	17	4	15	134	219	0.17	0.04	0.15	1.18	1.65	0.12	1.415	3.05404	9.42e-11	2.12e-09	yes	up	2199	RNA-binding CRS1 / YhbY (CRM) domain protein	ENOG410YBW5(S:Function unknown); ENOG410XS9D(S:Function unknown); ENOG410ZJIX(J:Translation, ribosomal structure and biogenesis)	ENOG410YBW5(CRS1_YhbY); ENOG410XS9D(CRS1_YhbY); ENOG410ZJIX(CRS1_YhbY)				PF01985.18(CRS1_YhbY:CRS1 / YhbY (CRM) domain)		XP_019185787.1(PREDICTED: MATH and LRR domain-containing protein PFE0570w [Ipomoea nil])	sp|Q67XL4|Y3544_ARATH(Uncharacterized CRM domain-containing protein At3g25440, chloroplastic OS=Arabidopsis thaliana OX=3702 GN=At3g25440 PE=2 SV=1)
itb01g29210	45	23	35	371	548	0.31	0.15	0.24	2.32	2.93	0.233333	2.625	3.05126	5.12e-24	4.78e-22	yes	up	3006	Protein kinase superfamily protein	COG0515(T:Signal transduction mechanisms)	COG0515(Serine Threonine protein kinase)	K04730	IRAK1	map05140(Leishmaniasis); map05152(Tuberculosis); map05142(Chagas disease (American trypanosomiasis)); map05162(Measles); map05133(Pertussis); map04010(MAPK signaling pathway); map05169(Epstein-Barr virus infection); map04620(Toll-like receptor signaling pathway); map04624(Toll and Imd signaling pathway); map04064(NF-kappa B signaling pathway); map04722(Neurotrophin signaling pathway); map05145(To…	PF00069.22(Pkinase:Protein kinase domain); PF07714.14(Pkinase_Tyr:Protein tyrosine kinase); PF02150.13(RNA_POL_M_15KD:RNA polymerases M/15 Kd subunit); PF01096.15(TFIIS_C:Transcription factor S-II (TFIIS))		XP_019174182.1(PREDICTED: serine/threonine-protein kinase CDG1-like [Ipomoea nil])	sp|Q9ZUE0|PEK12_ARATH(Proline-rich receptor-like protein kinase PERK12 OS=Arabidopsis thaliana OX=3702 GN=PERK12 PE=2 SV=2)
itb05g03050	25.7	7.04	21.08	148.92	401.55	1.12	0.29	0.92	6.03	13.77	0.776667	9.9	3.04802	4.15e-10	8.43e-09	yes	up	658	heat shock protein 17.4	COG0071(O:Posttranslational modification, protein turnover, chaperones)	COG0071(response to heat)	K13993	HSP20	map04141(Protein processing in endoplasmic reticulum)	PF00011.18(HSP20:Hsp20/alpha crystallin family)		XP_019156878.1(PREDICTED: 18.2 kDa class I heat shock protein-like [Ipomoea nil])	sp|P19243|HSP11_PEA(18.1 kDa class I heat shock protein OS=Pisum sativum OX=3888 GN=HSP18.1 PE=1 SV=1)
itb05g09950	36	7	3	214	347	0.92	0.17	0.08	5	6.9	0.39	5.95	3.0472	3.24e-06	3.22e-05	yes	up	972	hypothetical protein								XP_019190402.1(PREDICTED: uncharacterized protein LOC109184813 [Ipomoea nil])
itb08g10840	2	2	0	52.07	27.01	0.04	0.04	0	0.88	0.39	0.0266667	0.635	3.04343	0.000115758	0.000761474	yes	up	1255	polygalacturonase	ENOG4111B4M(S:Function unknown); ENOG410YDAC(S:Function unknown)	ENOG4111B4M(-); ENOG410YDAC(Noncatalytic subunit)				PF03181.12(BURP:BURP domain)		XP_019184607.1(PREDICTED: polygalacturonase non-catalytic subunit AroGP3-like isoform X1 [Ipomoea nil])	sp|P93218|GP3_SOLLC(Polygalacturonase non-catalytic subunit AroGP3 OS=Solanum lycopersicum OX=4081 GN=GP3 PE=3 SV=1)
itb09g24990	146	104	127	1463	1770	1.47	1	1.27	13.27	13.73	1.24667	13.5	3.03955	3.1e-43	8.2e-41	yes	up	2149	cationic amino acid transporter	COG0531(E:Amino acid transport and metabolism)	COG0531(amino acid)	K03294	TC.APA		PF13520.3(AA_permease_2:Amino acid permease); PF00324.18(AA_permease:Amino acid permease); PF13906.3(AA_permease_C:C-terminus of AA_permease)	GO:0015297(molecular_function:antiporter activity); GO:0016021(cellular_component:integral component of membrane); GO:0003333(biological_process:amino acid transmembrane transport); GO:0005774(cellular_component:vacuolar membrane); GO:0015171(molecular_function:amino acid transmembrane transporter activity); GO:0015179(molecular_function:L-amino acid transmembrane transporter activity); GO:000588…	XP_019186037.1(PREDICTED: cationic amino acid transporter 9, chloroplastic-like [Ipomoea nil])	sp|Q9C5D6|CAAT9_ARATH(Cationic amino acid transporter 9, chloroplastic OS=Arabidopsis thaliana OX=3702 GN=CAT9 PE=2 SV=1)
itb09g12210	5	2	17.99	339	29	0.06	0.02	0.2	3.43	0.25	0.0933333	1.84	3.03827	0.000107422	0.000714421	yes	up	1943	cytochrome p450 79a2	COG2124(Q:Secondary metabolites biosynthesis, transport and catabolism)	COG2124(Cytochrome p450)	K12153	CYP79A2	map00460(Cyanoamino acid metabolism); map00966(Glucosinolate biosynthesis)	PF00067.19(p450:Cytochrome P450)		XP_019162288.1(PREDICTED: phenylalanine N-monooxygenase-like [Ipomoea nil])	sp|Q6J541|C79D3_LOTJA(Isoleucine N-monooxygenase 1 OS=Lotus japonicus OX=34305 GN=CYP79D3 PE=1 SV=1)
itb05g15700	37	26	94	598	870	0.65	0.43	1.63	9.69	11.97	0.903333	10.83	3.03684	2.51e-12	7.1e-11	yes	up	1406	allene oxide cyclase	ENOG4111X07(S:Function unknown)	ENOG4111X07(allene oxide cyclase)	K10525	AOC	map00592(alpha-Linolenic acid metabolism)	PF06351.8(Allene_ox_cyc:Allene oxide cyclase); PF03018.11(Dirigent:Dirigent-like protein)		XP_019154600.1(PREDICTED: allene oxide cyclase, chloroplastic-like, partial [Ipomoea nil])	sp|A2XID3|AOC_ORYSI(Allene oxide cyclase, chloroplastic OS=Oryza sativa subsp. indica OX=39946 GN=AOC PE=2 SV=1)
itb04g29070	18.71	2.83	23.78	177.57	272.8	0.24	0.03	0.3	2.05	2.7	0.19	2.375	3.02914	5.36e-09	9.18e-08	yes	up	1730	cytochrome P450, family 71, subfamily B, polypeptide	COG2124(S:Function unknown)	COG2124(SREK1-interacting protein 1)	K20617	CYP71A		PF00067.19(p450:Cytochrome P450)	GO:0046872(molecular_function:metal ion binding); GO:0005488(molecular_function:binding); GO:0016491(molecular_function:oxidoreductase activity)	XP_019199338.1(PREDICTED: cytochrome P450 71A9-like [Ipomoea nil])	sp|O81970|C71A9_SOYBN(Cytochrome P450 71A9 OS=Glycine max OX=3847 GN=CYP71A9 PE=2 SV=1)
itb03g17450	323	81	194	1956	3350	1.63	0.39	0.97	8.86	12.97	0.996667	10.915	3.02283	8.46e-15	3.32e-13	yes	up	4075	Homeodomain-like transcriptional regulator	ENOG410YDFQ(S:Function unknown)	ENOG410YDFQ(-)				PF15613.3(WSD:Williams-Beuren syndrome DDT (WSD), D-TOX E motif); PF02791.14(DDT:DDT domain); PF15612.3(WHIM1:WSTF, HB1, Itc1p, MBD9 motif 1)		XP_019192088.1(PREDICTED: homeobox-DDT domain protein RLT3 [Ipomoea nil])	sp|F4JRF5|RLT3_ARATH(Homeobox-DDT domain protein RLT3 OS=Arabidopsis thaliana OX=3702 GN=RLT3 PE=3 SV=1)
itb11g21140	222	97	200	2173	2112	2.1	0.87	1.87	18.47	15.27	1.61333	16.87	3.02072	7.5e-26	7.95e-24	yes	up	2270	Pyridoxal phosphate (PLP)-dependent transferases superfamily protein	COG0161(E:Amino acid transport and metabolism)	COG0161(Catalyzes the transfer of the alpha-amino group from S- adenosyl-L-methionine (SAM) to 7-keto-8-aminopelargonic acid (KAPA) to form 7,8-diaminopelargonic acid (DAPA). It is the only animotransferase known to utilize SAM as an amino donor (By similarity))	K16871	POP2	map00250(Alanine, aspartate and glutamate metabolism); map00650(Butanoate metabolism)	PF00202.18(Aminotran_3:Aminotransferase class-III)	GO:0008483(molecular_function:transaminase activity); GO:0042802(molecular_function:identical protein binding); GO:0030170(molecular_function:pyridoxal phosphate binding); GO:0005739(cellular_component:mitochondrion)	XP_019160844.1(PREDICTED: gamma aminobutyrate transaminase 1, mitochondrial-like [Ipomoea nil])	sp|Q84P52|GATP3_SOLLC(Gamma aminobutyrate transaminase 3, chloroplastic OS=Solanum lycopersicum OX=4081 GN=GABA-TP3 PE=1 SV=1)
itb12g22070	438	384	491	4831	6350	6.81	5.87	7.77	74.03	82.89	6.81667	78.46	3.01318	1.79e-47	5.71e-45	yes	up	1353	Rubisco accumulation factor 1, chloroplastic	ENOG410YKCB(S:Function unknown)	ENOG410YKCB(-)						XP_019151354.1(PREDICTED: rubisco accumulation factor 1.1, chloroplastic [Ipomoea nil])	sp|Q9LKR8|RAF1_ARATH(Rubisco accumulation factor 1.1, chloroplastic OS=Arabidopsis thaliana OX=3702 GN=RAF1.1 PE=1 SV=1)
itb02g11900	682	78	284	3160	7263	22.33	2.43	9.26	95.1	185.68	11.34	140.39	3.0119	4.15e-08	6.13e-07	yes	up	806	endoribonuclease L-PSP family protein	COG0251(J:Translation, ribosomal structure and biogenesis)	COG0251(Endoribonuclease LPSP)				PF01042.18(Ribonuc_L-PSP:Endoribonuclease L-PSP)		XP_019194334.1(PREDICTED: reactive Intermediate Deaminase A, chloroplastic-like [Ipomoea nil])	sp|Q94JQ4|RIDA_ARATH(Reactive Intermediate Deaminase A, chloroplastic OS=Arabidopsis thaliana OX=3702 GN=RIDA PE=1 SV=1)
itb05g26220	79	31	39	489	847	0.73	0.29	0.36	4.01	5.98	0.46	4.995	3.01003	1.48e-16	7.19e-15	yes	up	2374	Met-10+ like family protein	COG2520(S:Function unknown)	COG2520(Specifically methylates the N1 position of guanosine-37 in various cytoplasmic and mitochondrial tRNAs. Methylation is not dependent on the nature of the nucleoside 5' of the target nucleoside. This is the first step in the biosynthesis of wybutosine (yW), a modified base adjacent to the anticodon of tRNAs and required for accurate decoding (By similarity))	K15429	TRM5, TRMT5		PF02475.13(Met_10:Met-10+ like-protein); PF06325.10(PrmA:Ribosomal protein L11 methyltransferase (PrmA)); PF02005.13(TRM:N2,N2-dimethylguanosine tRNA methyltransferase); PF05175.11(MTS:Methyltransferase small domain); PF09445.7(Methyltransf_15:RNA cap guanine-N2 methyltransferase); PF02086.12(MethyltransfD12:D12 class N6 adenine-specific DNA methyltransferase)	GO:0032259(biological_process:methylation); GO:0008033(biological_process:tRNA processing); GO:0005739(cellular_component:mitochondrion); GO:0009019(molecular_function:tRNA (guanine-N1-)-methyltransferase activity)	XP_019183341.1(PREDICTED: tRNA (guanine(37)-N1)-methyltransferase 1 isoform X1 [Ipomoea nil])	sp|F6H2F8|TRM51_VITVI(tRNA (guanine(37)-N1)-methyltransferase 1 OS=Vitis vinifera OX=29760 GN=VIT_19s0014g03930 PE=3 SV=1)
itb12g28240	75	29	60	475	988	0.64	0.24	0.51	3.31	6.19	0.463333	4.75	3.00986	5.64e-18	3.12e-16	yes	up	3110	Putative endonuclease or glycosyl hydrolase	ENOG410YBH2(S:Function unknown)	ENOG410YBH2(Pfam:DUF88)				PF01936.15(NYN:NYN domain); PF12872.4(OST-HTH:OST-HTH/LOTUS domain); PF14418.3(OHA:OST-HTH Associated domain)		XP_019199777.1(PREDICTED: uncharacterized protein LOC109193377 [Ipomoea nil])
itb09g07100	7	2	8	78	96	0.15	0.04	0.16	1.47	1.54	0.116667	1.505	3.00058	8.12e-08	1.13e-06	yes	up	1151	alpha/beta-Hydrolases superfamily protein	COG0596(S:Function unknown); ENOG410XRPK(S:Function unknown); ENOG410XVV6(S:Function unknown); ENOG410ZMU4(S:Function unknown); ENOG410ZJYN(S:Function unknown)	COG0596(Alpha beta hydrolase); ENOG410XRPK(hydrolase); ENOG410XVV6(Hydrolase); ENOG410ZMU4(alpha/beta hydrolase fold); ENOG410ZJYN(alpha/beta hydrolase fold)				PF00561.17(Abhydrolase_1:alpha/beta hydrolase fold); PF12697.4(Abhydrolase_6:Alpha/beta hydrolase family); PF12146.5(Hydrolase_4:Serine aminopeptidase, S33)	GO:0003824(molecular_function:catalytic activity)	XP_019162147.1(PREDICTED: bifunctional epoxide hydrolase 2-like [Ipomoea nil])	sp|P80299|HYES_RAT(Bifunctional epoxide hydrolase 2 OS=Rattus norvegicus OX=10116 GN=Ephx2 PE=1 SV=1)
itb08g02690	422	584	664	7362	7474	4.54	5.83	7.13	70.83	61.49	5.83333	66.16	2.98969	1.21e-18	7.06e-17	yes	up	2387	nine-cis-epoxycarotenoid dioxygenase	COG3670(K:Transcription)	COG3670(DNA-directed RNA polymerases I, II and III)	K09840	NCED	map00906(Carotenoid biosynthesis)	PF03055.12(RPE65:Retinal pigment epithelial membrane protein)	GO:0016702(molecular_function:oxidoreductase activity, acting on single donors with incorporation of molecular oxygen, incorporation of two atoms of oxygen); GO:0055114(biological_process:oxidation-reduction process)	XP_019156361.1(PREDICTED: probable carotenoid cleavage dioxygenase 4, chloroplastic [Ipomoea nil])	sp|O49675|CCD4_ARATH(Probable carotenoid cleavage dioxygenase 4, chloroplastic OS=Arabidopsis thaliana OX=3702 GN=CCD4 PE=1 SV=1)
itb05g05480	284	188	293	2872	3326	3.5	2.19	3.58	31.93	31.58	3.09	31.755	2.98643	9.67e-52	3.66e-49	yes	up	1885	Major facilitator superfamily protein	ENOG410ZVCA(G:Carbohydrate transport and metabolism); ENOG4110093(U:Intracellular trafficking, secretion, and vesicular transport)	ENOG410ZVCA(solute carrier family 46); ENOG4110093(Major Facilitator Superfamily)				PF07690.13(MFS_1:Major Facilitator Superfamily)		XP_019181883.1(PREDICTED: hippocampus abundant transcript-like protein 1 [Ipomoea nil])	sp|Q8CIA9|MF14B_MOUSE(Hippocampus abundant transcript-like protein 1 OS=Mus musculus OX=10090 GN=Mfsd14b PE=2 SV=3)
itb12g17820	4	0	0	33	49	0.09	0	0	0.67	0.84	0.03	0.755	2.98408	0.00024546	0.00146122	yes	up	1088	NAD(P)-binding Rossmann-fold superfamily protein	COG1028(J:Translation, ribosomal structure and biogenesis)	COG1028(37S ribosomal protein RSM22)	K11153	RDH12	map00830(Retinol metabolism)	PF00106.22(adh_short:short chain dehydrogenase); PF13561.3(adh_short_C2:Enoyl-(Acyl carrier protein) reductase); PF08659.7(KR:KR domain); PF01370.18(Epimerase:NAD dependent epimerase/dehydratase family)		XP_019151502.1(PREDICTED: short-chain dehydrogenase TIC 32, chloroplastic-like [Ipomoea nil])	sp|A2RVM0|TIC32_ARATH(Short-chain dehydrogenase TIC 32, chloroplastic OS=Arabidopsis thaliana OX=3702 GN=TIC32 PE=2 SV=1)
itb03g03360	805	158	471	5325	6887	8.13	1.47	4.58	47.9	53.27	4.72667	50.585	2.97542	5.43e-12	1.47e-10	yes	up	2199	DUF4057 domain containing protein	ENOG4111HUR(S:Function unknown)	ENOG4111HUR(expressed protein)				PF13266.3(DUF4057:Protein of unknown function (DUF4057))		XP_019185760.1(PREDICTED: uncharacterized protein LOC109180572 [Ipomoea nil])	sp|Q9LX08|ANXD6_ARATH(Annexin D6 OS=Arabidopsis thaliana OX=3702 GN=ANN6 PE=2 SV=1)
itb13g19180	1	1	4.82	32.02	68.69	0.01	0.01	0.06	0.37	0.67	0.0266667	0.52	2.96243	4.55e-05	0.000337123	yes	up	1746	Common central domain of tyrosinase domain containing protein	ENOG410Z0IN(S:Function unknown); ENOG410XS94(G:Carbohydrate transport and metabolism); ENOG410ZP9M(S:Function unknown); ENOG410XSH6(S:Function unknown)	ENOG410Z0IN(polyphenol oxidase); ENOG410XS94(tyrosinase); ENOG410ZP9M(Common central domain of tyrosinase); ENOG410XSH6(polyphenol oxidase)	K00422	E1.10.3.1	map00950(Isoquinoline alkaloid biosynthesis); map00350(Tyrosine metabolism)	PF00264.17(Tyrosinase:Common central domain of tyrosinase); PF12143.5(PPO1_KFDV:Protein of unknown function (DUF_B2219)); PF12142.5(PPO1_DWL:Polyphenol oxidase middle domain)		XP_019181148.1(PREDICTED: catechol oxidase B, chloroplastic-like [Ipomoea nil])	sp|Q08296|PPOF_SOLLC(Polyphenol oxidase F, chloroplastic OS=Solanum lycopersicum OX=4081 PE=3 SV=1)
itb15g07390	228	168	322	2573	3198	5.18	3.62	7.27	53.19	56.31	5.35667	54.75	2.9516	1.53e-33	2.7e-31	yes	up	1069	Rhodanese/Cell cycle control phosphatase superfamily protein	ENOG4111PM4(S:Function unknown); ENOG410XPSW(S:Function unknown)	ENOG4111PM4((Rhodanese)-like); ENOG410XPSW(phospholipase c)				PF00581.17(Rhodanese:Rhodanese-like domain)	GO:0009534(cellular_component:chloroplast thylakoid); GO:0044434(cellular_component:chloroplast part); GO:0009941(cellular_component:chloroplast envelope)	XP_019187017.1(PREDICTED: rhodanese-like domain-containing protein 10 [Ipomoea nil])	sp|Q9SR92|STR10_ARATH(Rhodanese-like domain-containing protein 10 OS=Arabidopsis thaliana OX=3702 GN=STR10 PE=2 SV=1)
itb06g20920	2	1	0	25	35	0.02	0.01	0	0.2	0.24	0.01	0.22	2.95043	0.000219297	0.00132278	yes	up	2421	conserved hypothetical protein	ENOG410Y762(S:Function unknown)	ENOG410Y762(-)						XP_019152931.1(PREDICTED: uncharacterized protein LOC109149563 [Ipomoea nil])
itb06g06900	55	67	125	969	1149	0.75	0.7	2.47	18.26	19.96	1.30667	19.11	2.94643	1.23e-15	5.36e-14	yes	up	1969	Major facilitator superfamily protein	COG3104(E:Amino acid transport and metabolism)	COG3104(transporter)	K14638	SLC15A3_4, PHT		PF00854.18(PTR2:POT family)		XP_019197053.1(PREDICTED: protein NRT1/ PTR FAMILY 1.2-like [Ipomoea nil])	sp|Q8LPL2|PTR32_ARATH(Protein NRT1/ PTR FAMILY 1.1 OS=Arabidopsis thaliana OX=3702 GN=NPF1.1 PE=1 SV=2)
itb01g30120	363	161	309	2827	3734	11.05	4.75	9.19	76.42	86.35	8.33	81.385	2.94355	4.12e-34	7.5e-32	yes	up	1013	ABA/WDS induced protein domain containing protein	ENOG410Y1IV(S:Function unknown); ENOG410XWVH(S:Function unknown); ENOG410Y1BU(S:Function unknown)	ENOG410Y1IV(abscisic stress ripening protein); ENOG410XWVH(-); ENOG410Y1BU(-)				PF02496.13(ABA_WDS:ABA/WDS induced protein)		XP_019174460.1(PREDICTED: stress protein DDR48-like [Ipomoea nil])	sp|Q08655|ASR1_SOLLC(Abscisic stress-ripening protein 1 OS=Solanum lycopersicum OX=4081 GN=ASR1 PE=2 SV=1)
itb10g18990	0	0	4	54	29	0	0	0.09	1.16	0.53	0.03	0.845	2.94354	0.000393847	0.00219714	yes	up	1037	NOD26-like intrinsic protein 1;2	COG0580(G:Carbohydrate transport and metabolism)	COG0580(Channel that permits osmotically driven movement of water in both directions. It is involved in the osmoregulation and in the maintenance of cell turgor during volume expansion in rapidly growing cells. It mediates rapid entry or exit of water in response to abrupt changes in osmolarity (By similarity))	K09874	NIP		PF00230.17(MIP:Major intrinsic protein)	GO:0009992(biological_process:cellular water homeostasis); GO:0034220(biological_process:ion transmembrane transport); GO:0015250(molecular_function:water channel activity); GO:0044765(biological_process:single-organism transport); GO:0015254(molecular_function:glycerol channel activity); GO:0005887(cellular_component:integral component of plasma membrane)	XP_019169023.1(PREDICTED: aquaporin NIP1-1-like [Ipomoea nil])	sp|Q40746|NIP11_ORYSJ(Aquaporin NIP1-1 OS=Oryza sativa subsp. japonica OX=39947 GN=NIP1-1 PE=2 SV=1)
itb06g19710	2	2	0	34	36	0.04	0.04	0	0.63	0.57	0.0266667	0.6	2.94189	0.000148027	0.000942633	yes	up	1163	expansin	ENOG410YB3R(S:Function unknown)	ENOG410YB3R(Retrotransposon protein)				PF01357.18(Pollen_allerg_1:Pollen allergen); PF03330.15(DPBB_1:Lytic transglycolase)	GO:0005618(cellular_component:cell wall); GO:0016020(cellular_component:membrane); GO:0005576(cellular_component:extracellular region); GO:0009664(biological_process:plant-type cell wall organization)	XP_019152372.1(PREDICTED: expansin-A1-like [Ipomoea nil])	sp|Q7XWU8|EXPA1_ORYSJ(Expansin-A1 OS=Oryza sativa subsp. japonica OX=39947 GN=EXPA1 PE=2 SV=2)
itb15g22130	556.02	174.16	455.85	3550.23	6158.01	4.02	1.46	4.27	25.55	45.67	3.25	35.61	2.9412	6.48e-18	3.52e-16	yes	up	3438	disease resistance protein (TIR-NBS-LRR class), putative	COG4886(S:Function unknown)	COG4886(leucine Rich Repeat)				PF01582.17(TIR:TIR domain); PF00931.19(NB-ARC:NB-ARC domain); PF13676.3(TIR_2:TIR domain); PF13855.3(LRR_8:Leucine rich repeat); PF13191.3(AAA_16:AAA ATPase domain)		XP_019184970.1(PREDICTED: TMV resistance protein N-like isoform X3 [Ipomoea nil])	sp|Q40392|TMVRN_NICGU(TMV resistance protein N OS=Nicotiana glutinosa OX=35889 GN=N PE=1 SV=1)
itb03g01800	159	17	62	1125	1005	2.17	0.22	0.84	13.9	10.57	1.07667	12.235	2.94088	1.55e-07	2.05e-06	yes	up	1638	alpha/beta-Hydrolases superfamily protein	COG0596(S:Function unknown)	COG0596(Nipped-B homolog (Drosophila))				PF00561.17(Abhydrolase_1:alpha/beta hydrolase fold); PF12146.5(Hydrolase_4:Serine aminopeptidase, S33); PF12697.4(Abhydrolase_6:Alpha/beta hydrolase family); PF03096.11(Ndr:Ndr family)	GO:0003824(molecular_function:catalytic activity)	XP_019185578.1(PREDICTED: uncharacterized protein LOC109180445 [Ipomoea nil])	sp|B2JQW2|MHPC_PARP8(2-hydroxy-6-oxononadienedioate/2-hydroxy-6-oxononatrienedioate hydrolase OS=Paraburkholderia phymatum (strain DSM 17167 / CIP 108236 / LMG 21445 / STM815) OX=391038 GN=mhpC PE=3 SV=1)
itb01g34920	351	210	254	2837	3658	2.76	1.56	1.98	20.02	22.07	2.1	21.045	2.93786	1.12e-40	2.65e-38	yes	up	2690	Chaperone DnaJ-domain superfamily protein	ENOG410YJYY(S:Function unknown)	ENOG410YJYY(DnaJ domain protein)				PF13355.3(DUF4101:Protein of unknown function (DUF4101))	GO:0010020(biological_process:chloroplast fission); GO:0043621(molecular_function:protein self-association); GO:0031357(cellular_component:integral component of chloroplast inner membrane)	XP_019175333.1(PREDICTED: protein ACCUMULATION AND REPLICATION OF CHLOROPLASTS 6, chloroplastic isoform X2 [Ipomoea nil])	sp|Q9FIG9|ARC6_ARATH(Protein ACCUMULATION AND REPLICATION OF CHLOROPLASTS 6, chloroplastic OS=Arabidopsis thaliana OX=3702 GN=ARC6 PE=1 SV=1)
itb04g05010	36	31	20	384	378	0.86	0.7	0.47	8.31	6.97	0.676667	7.64	2.93621	3.51e-13	1.12e-11	yes	up	1031	conserved hypothetical protein	ENOG410Y0HG(S:Function unknown)	ENOG410Y0HG(-)						PNT19845.1(hypothetical protein POPTR_009G059100v3 [Populus trichocarpa])
itb11g14450	28	8	154	908	3721	0.43	0.12	2.37	13.08	45.26	0.973333	29.17	2.93506	0.000552709	0.00293915	yes	up	1693	deoxyhypusine synthase	COG1899(O:Posttranslational modification, protein turnover, chaperones)	COG1899(deoxyhypusine synthase)	K00809	DHPS, dys		PF01916.14(DS:Deoxyhypusine synthase)		XP_019166866.1(PREDICTED: deoxyhypusine synthase-like [Ipomoea nil])	sp|Q9SC80|DHYS_TOBAC(Deoxyhypusine synthase OS=Nicotiana tabacum OX=4097 GN=DHS1 PE=2 SV=1)
itb04g10230	0	1	0	22	21	0	0.06	0	1.39	1.12	0.02	1.255	2.93481	0.000601741	0.00315696	yes	up	504	basic helix-loop-helix (bHLH) DNA-binding superfamily protein	ENOG410YMWG(S:Function unknown); ENOG41115Q0(S:Function unknown); ENOG4111D1R(S:Function unknown)	ENOG410YMWG(HLH); ENOG41115Q0(Helix-loop-helix DNA-binding domain); ENOG4111D1R(Helix-loop-helix DNA-binding domain)				PF00010.23(HLH:Helix-loop-helix DNA-binding domain)		XP_019181415.1(PREDICTED: uncharacterized protein LOC109176442 [Ipomoea nil])	sp|F4I4E1|BH167_ARATH(Transcription factor bHLH167 OS=Arabidopsis thaliana OX=3702 GN=BHLH167 PE=2 SV=1)
itb02g03530	1458.03	650.21	943.22	10936.8	13031.4	16.94	6.85	11.45	105.34	109.69	11.7467	107.515	2.93383	3.52e-29	4.58e-27	yes	up	2951	Subtilase family protein	COG1404(C:Energy production and conversion)	COG1404(Dehydrogenase)				PF00082.19(Peptidase_S8:Subtilase family); PF05922.13(Inhibitor_I9:Peptidase inhibitor I9); PF02225.19(PA:PA domain)	GO:0004252(molecular_function:serine-type endopeptidase activity); GO:0005774(cellular_component:vacuolar membrane); GO:0048046(cellular_component:apoplast); GO:0006508(biological_process:proteolysis); GO:0010223(biological_process:secondary shoot formation); GO:0009505(cellular_component:plant-type cell wall)	XP_019193560.1(PREDICTED: subtilisin-like protease SBT1.4 [Ipomoea nil])	sp|Q9LVJ1|SBT14_ARATH(Subtilisin-like protease SBT1.4 OS=Arabidopsis thaliana OX=3702 GN=SBT1.4 PE=2 SV=1)
itb01g07260	324	77	185	2132	2631	4.09	0.93	2.38	22.75	24.66	2.46667	23.705	2.9325	1.58e-13	5.33e-12	yes	up	2199	serine carboxypeptidase-like	COG2939(E:Amino acid transport and metabolism)	COG2939(carboxy-peptidase)	K16297	SCPL-II		PF00450.19(Peptidase_S10:Serine carboxypeptidase)	GO:0005773(cellular_component:vacuole); GO:0051603(biological_process:proteolysis involved in cellular protein catabolic process); GO:0004185(molecular_function:serine-type carboxypeptidase activity); GO:0006508(biological_process:proteolysis)	XP_019190140.1(PREDICTED: serine carboxypeptidase II-2 isoform X1 [Ipomoea nil])	sp|P55748|CBP22_HORVU(Serine carboxypeptidase II-2 (Fragment) OS=Hordeum vulgare OX=4513 GN=CXP;2-2 PE=1 SV=1)
itb08g07360	41	28	35	380	467	0.39	0.24	0.33	3.52	3.73	0.32	3.625	2.92915	5.43e-23	4.51e-21	yes	up	2821	Ankyrin repeat family protein	COG0666(S:Function unknown)	COG0666(Ankyrin Repeat)				PF12796.4(Ank_2:Ankyrin repeats (3 copies)); PF13637.3(Ank_4:Ankyrin repeats (many copies)); PF13857.3(Ank_5:Ankyrin repeats (many copies))		XP_019160649.1(PREDICTED: ankyrin repeat-containing protein NPR4-like [Ipomoea nil])
itb13g19170	0	0	1	21	19.7	0	0	0.01	0.26	0.21	0.00333333	0.235	2.91967	0.000694447	0.00357735	yes	up	1620	Protein of unknown function (DUF_B2219) domain containing protein	ENOG410Z0IN(S:Function unknown); ENOG410ZP9M(S:Function unknown); ENOG410XS94(G:Carbohydrate transport and metabolism); ENOG410XSH6(S:Function unknown)	ENOG410Z0IN(polyphenol oxidase); ENOG410ZP9M(Common central domain of tyrosinase); ENOG410XS94(tyrosinase); ENOG410XSH6(polyphenol oxidase)	K00422	E1.10.3.1	map00950(Isoquinoline alkaloid biosynthesis); map00350(Tyrosine metabolism)	PF12143.5(PPO1_KFDV:Protein of unknown function (DUF_B2219)); PF00264.17(Tyrosinase:Common central domain of tyrosinase); PF12142.5(PPO1_DWL:Polyphenol oxidase middle domain)	GO:0008152(biological_process:metabolic process)	XP_019181148.1(PREDICTED: catechol oxidase B, chloroplastic-like [Ipomoea nil])	sp|Q06355|PPOB_SOLTU(Catechol oxidase B, chloroplastic (Fragment) OS=Solanum tuberosum OX=4113 PE=2 SV=1)
itb06g10850	174	67	158	1237	1924	1.54	0.63	1.39	9.86	13.11	1.18667	11.485	2.91824	2.98e-23	2.52e-21	yes	up	2407	pentatricopeptide (PPR) repeat-containing protein	ENOG410Z7Z7(I:Lipid transport and metabolism)	ENOG410Z7Z7(Carrier of the growing fatty acid chain in fatty acid biosynthesis (By similarity))				PF13041.3(PPR_2:PPR repeat family); PF01535.17(PPR:PPR repeat); PF13812.3(PPR_3:Pentatricopeptide repeat domain); PF12854.4(PPR_1:PPR repeat); PF17177.1(PPR_long:Pentacotripeptide-repeat region of PROPR)		XP_019176980.1(PREDICTED: pentatricopeptide repeat-containing protein At4g16390, chloroplastic-like [Ipomoea nil])	sp|Q8GWE0|PP314_ARATH(Pentatricopeptide repeat-containing protein At4g16390, chloroplastic OS=Arabidopsis thaliana OX=3702 GN=P67 PE=1 SV=3)
itb06g18830	216	139	124	1774	2117	3.09	1.89	1.76	22.96	23.38	2.24667	23.17	2.91753	6.44e-23	5.31e-21	yes	up	1571	Protein of unknown function (DUF760)	ENOG410YEIV(S:Function unknown)	ENOG410YEIV(Protein of unknown function (DUF760))				PF05542.8(DUF760:Protein of unknown function (DUF760))	GO:0009570(cellular_component:chloroplast stroma)	XP_019152609.1(PREDICTED: UV-B-induced protein At3g17800, chloroplastic [Ipomoea nil])	sp|Q9LVJ0|UVB31_ARATH(UV-B-induced protein At3g17800, chloroplastic OS=Arabidopsis thaliana OX=3702 GN=At3g17800 PE=2 SV=1)
itb04g00630	2	1	3	26	57	0.05	0.03	0.08	0.63	1.17	0.0533333	0.9	2.91636	5.38e-05	0.000390994	yes	up	948	chitinase A	ENOG4111GPA(G:Carbohydrate transport and metabolism); COG1412(S:Function unknown)	ENOG4111GPA(chitinase); COG1412(small subunit (SSU) processome component, homolog)	K01183	E3.2.1.14	map00520(Amino sugar and nucleotide sugar metabolism)	PF00704.25(Glyco_hydro_18:Glycosyl hydrolases family 18)	GO:0016787(molecular_function:hydrolase activity)	XP_019190792.1(PREDICTED: acidic endochitinase-like [Ipomoea nil])	sp|P23472|CHLY_HEVBR(Hevamine-A OS=Hevea brasiliensis OX=3981 PE=1 SV=2)
itb12g26040	3773	1418	1236	17394	39457	31.47	11.2	10.23	130.49	252.93	17.6333	191.71	2.90556	2.09e-11	5.19e-10	yes	up	1203	heat shock protein 90.1	COG0326(O:Posttranslational modification, protein turnover, chaperones)	COG0326(Molecular chaperone. Has ATPase activity (By similarity))	K04079	HSP90A, htpG	map05215(Prostate cancer); map04657(IL-17 signaling pathway); map05200(Pathways in cancer); map04217(Necroptosis); map04659(Th17 cell differentiation); map04151(PI3K-Akt signaling pathway); map04612(Antigen processing and presentation); map04621(NOD-like receptor signaling pathway); map04626(Plant-pathogen interaction); map05418(Fluid shear stress and atherosclerosis); map04914(Progesterone-media…	PF00183.15(HSP90:Hsp90 protein); PF02518.23(HATPase_c:Histidine kinase-, DNA gyrase B-, and HSP90-like ATPase); PF13589.3(HATPase_c_3:Histidine kinase-, DNA gyrase B-, and HSP90-like ATPase)	GO:0006950(biological_process:response to stress); GO:0006457(biological_process:protein folding); GO:0051082(molecular_function:unfolded protein binding); GO:0005524(molecular_function:ATP binding)	OVA13952.1(Heat shock protein Hsp90 family [Macleaya cordata])	sp|P51819|HSP83_IPONI(Heat shock protein 83 OS=Ipomoea nil OX=35883 GN=HSP83A PE=2 SV=1)
itb03g26270	614	148	450	4143	5435	6.54	1.5	4.74	39.76	44.58	4.26	42.17	2.90116	8.64e-14	3.03e-12	yes	up	2135	Transmembrane CLPTM1 family protein	ENOG410XPEV(S:Function unknown)	ENOG410XPEV(cleft lip and palate)				PF05602.9(CLPTM1:Cleft lip and palate transmembrane protein 1 (CLPTM1))	GO:0016021(cellular_component:integral component of membrane)	XP_019184200.1(PREDICTED: cleft lip and palate transmembrane protein 1 homolog isoform X1 [Ipomoea nil])	sp|Q6DEL2|CLPT1_DANRE(Cleft lip and palate transmembrane protein 1 homolog OS=Danio rerio OX=7955 GN=clptm1 PE=2 SV=1)
itb10g19830	6	13.01	15	117.31	217.37	0.1	0.21	0.25	1.79	2.83	0.186667	2.31	2.89951	1.55e-08	2.45e-07	yes	up	1368	O-methyltransferase family protein	ENOG410XS7T(S:Function unknown)	ENOG410XS7T(o-methyltransferase)	K16040	ROMT	map00945(Stilbenoid, diarylheptanoid and gingerol biosynthesis)	PF00891.15(Methyltransf_2:O-methyltransferase); PF08100.8(Dimerisation:Dimerisation domain)	GO:0008757(molecular_function:S-adenosylmethionine-dependent methyltransferase activity); GO:0046983(molecular_function:protein dimerization activity); GO:0032259(biological_process:methylation); GO:0008171(molecular_function:O-methyltransferase activity); GO:0019438(biological_process:aromatic compound biosynthetic process)	XP_019170241.1(PREDICTED: trans-resveratrol di-O-methyltransferase-like isoform X1 [Ipomoea nil])	sp|B6VJS4|ROMT_VITVI(Trans-resveratrol di-O-methyltransferase OS=Vitis vinifera OX=29760 GN=ROMT PE=1 SV=2)
itb01g08590	33.66	3.7	11.04	181.25	279.11	1.26	0.13	0.41	6.28	8.21	0.6	7.245	2.89924	4.72e-07	5.62e-06	yes	up	730	17.6 kDa class II heat shock protein	COG0071(O:Posttranslational modification, protein turnover, chaperones)	COG0071(response to heat)	K13993	HSP20	map04141(Protein processing in endoplasmic reticulum)	PF00011.18(HSP20:Hsp20/alpha crystallin family)	GO:0005737(cellular_component:cytoplasm)	XP_019154174.1(PREDICTED: 17.2 kDa class II heat shock protein-like [Ipomoea nil])	sp|Q01544|HSP21_IPONI(17.2 kDa class II heat shock protein OS=Ipomoea nil OX=35883 GN=SHSP-1 PE=2 SV=1)
itb09g05950	26	26	29	286	378	0.16	0.14	0.21	1.47	1.66	0.17	1.565	2.88815	4.95e-18	2.76e-16	yes	up	3829	protein serine/threonine kinases;protein kinases;ATP binding;sugar binding;kinases;carbohydrate binding	COG0515(T:Signal transduction mechanisms)	COG0515(Serine Threonine protein kinase)	K04733	IRAK4	map05140(Leishmaniasis); map05152(Tuberculosis); map05142(Chagas disease (American trypanosomiasis)); map05162(Measles); map04624(Toll and Imd signaling pathway); map04010(MAPK signaling pathway); map05169(Epstein-Barr virus infection); map04620(Toll-like receptor signaling pathway); map04621(NOD-like receptor signaling pathway); map05133(Pertussis); map05164(Influenza A); map04064(NF-kappa B sig…	PF07714.14(Pkinase_Tyr:Protein tyrosine kinase); PF00069.22(Pkinase:Protein kinase domain); PF01657.14(Stress-antifung:Salt stress response/antifungal)	GO:0016020(cellular_component:membrane); GO:0004672(molecular_function:protein kinase activity)	XP_019171519.1(PREDICTED: uncharacterized protein LOC109167071 [Ipomoea nil])	sp|Q8GYA4|CRK10_ARATH(Cysteine-rich receptor-like protein kinase 10 OS=Arabidopsis thaliana OX=3702 GN=CRK10 PE=1 SV=3)
itb04g02290	53	35	77	643	637	0.5	0.31	0.71	5.41	4.58	0.506667	4.995	2.88621	9.49e-19	5.64e-17	yes	up	2293	Pentatricopeptide repeat (PPR) superfamily protein	ENOG410Z7Z7(S:Function unknown)	ENOG410Z7Z7(-)				PF01535.17(PPR:PPR repeat); PF13041.3(PPR_2:PPR repeat family); PF12854.4(PPR_1:PPR repeat); PF13812.3(PPR_3:Pentatricopeptide repeat domain)	GO:0009507(cellular_component:chloroplast); GO:1900865(biological_process:chloroplast RNA modification)	XP_019189268.1(PREDICTED: pentatricopeptide repeat-containing protein At2g45350, chloroplastic [Ipomoea nil])	sp|O22137|PP202_ARATH(Pentatricopeptide repeat-containing protein At2g45350, chloroplastic OS=Arabidopsis thaliana OX=3702 GN=CRR4 PE=1 SV=2)
itb03g05360	10	4	5	76	102	0.05	0.02	0.03	0.36	0.42	0.0333333	0.39	2.88466	1.05e-07	1.43e-06	yes	up	3878	Concanavalin A-like lectin protein kinase family protein	COG0515(K:Transcription)	COG0515(auxin response factor)	K04733	IRAK4	map05140(Leishmaniasis); map05152(Tuberculosis); map05142(Chagas disease (American trypanosomiasis)); map05162(Measles); map04624(Toll and Imd signaling pathway); map04010(MAPK signaling pathway); map05169(Epstein-Barr virus infection); map04620(Toll-like receptor signaling pathway); map04621(NOD-like receptor signaling pathway); map05133(Pertussis); map05164(Influenza A); map04064(NF-kappa B sig…	PF00139.16(Lectin_legB:Legume lectin domain); PF07714.14(Pkinase_Tyr:Protein tyrosine kinase); PF00069.22(Pkinase:Protein kinase domain)	GO:0016310(biological_process:phosphorylation); GO:0016020(cellular_component:membrane); GO:0005488(molecular_function:binding); GO:0004672(molecular_function:protein kinase activity)	XP_019172128.1(PREDICTED: probable L-type lectin-domain containing receptor kinase S.5 [Ipomoea nil])	sp|Q9FG33|LRKS5_ARATH(Probable L-type lectin-domain containing receptor kinase S.5 OS=Arabidopsis thaliana OX=3702 GN=LECRKS5 PE=2 SV=1)
itb04g11570	570.48	90.8	575.5	4189.56	6086.75	9.36	1.64	9.03	63.51	78.26	6.67667	70.885	2.88028	6.18e-09	1.05e-07	yes	up	1350	apyrase	COG5371(G:Carbohydrate transport and metabolism); COG5371(O:Posttranslational modification, protein turnover, chaperones)	COG5371(Ectonucleoside triphosphate diphosphohydrolase); COG5371(Ectonucleoside triphosphate diphosphohydrolase)	K14641	APY1_2	map00240(Pyrimidine metabolism); map00230(Purine metabolism)	PF01150.14(GDA1_CD39:GDA1/CD39 (nucleoside phosphatase) family)	GO:0016787(molecular_function:hydrolase activity)	XP_019180008.1(PREDICTED: apyrase-like [Ipomoea nil])	sp|P80595|APY_SOLTU(Apyrase OS=Solanum tuberosum OX=4113 GN=RROP1 PE=1 SV=2)
itb10g21430	9	1	0	67	75	0.09	0.01	0	0.62	0.59	0.0333333	0.605	2.87832	0.000201454	0.00123117	yes	up	1884	chitin elicitor receptor kinase	COG0515(S:Function unknown)	COG0515(transmembrane protein 63C)	K13429	CERK1	map04626(Plant-pathogen interaction)	PF07714.14(Pkinase_Tyr:Protein tyrosine kinase); PF00069.22(Pkinase:Protein kinase domain)		XP_019169585.1(PREDICTED: chitin elicitor receptor kinase 1-like isoform X2 [Ipomoea nil])	sp|Q6UD73|LYK3_MEDTR(LysM domain receptor-like kinase 3 OS=Medicago truncatula OX=3880 GN=LYK3 PE=1 SV=1)
itb02g00780	111	44	59	670	1026	2.47	0.93	1.31	13.58	17.71	1.57	15.645	2.8759	7.69e-18	4.15e-16	yes	up	1086	RHO guanyl-nucleotide exchange factor	ENOG4111NK2(S:Function unknown)	ENOG4111NK2(dynein, light chain)	K10418	DYNLL	map04962(Vasopressin-regulated water reabsorption)	PF01221.15(Dynein_light:Dynein light chain type 1)	GO:0030286(cellular_component:dynein complex); GO:0007017(biological_process:microtubule-based process)	XP_019194431.1(PREDICTED: dynein light chain LC6, flagellar outer arm [Ipomoea nil])	sp|P63170|DYL1_RAT(Dynein light chain 1, cytoplasmic OS=Rattus norvegicus OX=10116 GN=Dynll1 PE=1 SV=1)
itb01g35080	231.99	200	245	2623.95	2574.76	2.2	1.8	2.31	22.4	19	2.10333	20.7	2.87506	3.52e-29	4.58e-27	yes	up	2574	acyl activating enzyme	COG0318(I:Lipid transport and metabolism); COG0318(Q:Secondary metabolites biosynthesis, transport and catabolism)	COG0318(Amp-dependent synthetase and ligase); COG0318(Amp-dependent synthetase and ligase)				PF00501.25(AMP-binding:AMP-binding enzyme); PF13193.3(AMP-binding_C:AMP-binding enzyme C-terminal domain)	GO:0003824(molecular_function:catalytic activity); GO:0005777(cellular_component:peroxisome); GO:0008152(biological_process:metabolic process)	XP_019174496.1(PREDICTED: probable acyl-activating enzyme 1, peroxisomal [Ipomoea nil])	sp|F4HUK6|AAE1_ARATH(Probable acyl-activating enzyme 1, peroxisomal OS=Arabidopsis thaliana OX=3702 GN=AAE1 PE=2 SV=1)
itb04g12550	10	5	16	140	125	0.19	0.09	0.3	2.37	1.81	0.193333	2.09	2.87086	1.3e-08	2.09e-07	yes	up	1254	Glycosyl hydrolase superfamily protein	ENOG410YAHP(G:Carbohydrate transport and metabolism); ENOG410YARB(G:Carbohydrate transport and metabolism)	ENOG410YAHP(glucan endo-1-3-beta-glucosidase); ENOG410YARB(glucan endo-1-3-beta-glucosidase)				PF00332.15(Glyco_hydro_17:Glycosyl hydrolases family 17)	GO:0005576(cellular_component:extracellular region); GO:0008152(biological_process:metabolic process); GO:0004553(molecular_function:hydrolase activity, hydrolyzing O-glycosyl compounds)	XP_019172540.1(PREDICTED: glucan endo-1,3-beta-glucosidase, acidic-like [Ipomoea nil])	sp|P23547|E13G_TOBAC(Glucan endo-1,3-beta-glucosidase, acidic isoform GI9 OS=Nicotiana tabacum OX=4097 GN=PR2 PE=1 SV=1)
itb12g10270	1	3	1	30	46	0.01	0.03	0.01	0.29	0.38	0.0166667	0.335	2.86917	0.000122797	0.00080128	yes	up	2010	receptor lectin kinase	COG0515(T:Signal transduction mechanisms)	COG0515(Serine Threonine protein kinase)				PF00139.16(Lectin_legB:Legume lectin domain); PF00069.22(Pkinase:Protein kinase domain); PF07714.14(Pkinase_Tyr:Protein tyrosine kinase)	GO:0000166(molecular_function:nucleotide binding); GO:0016020(cellular_component:membrane); GO:0004672(molecular_function:protein kinase activity)	XP_019161325.1(PREDICTED: L-type lectin-domain containing receptor kinase IV.1-like [Ipomoea nil])	sp|O80939|LRK41_ARATH(L-type lectin-domain containing receptor kinase IV.1 OS=Arabidopsis thaliana OX=3702 GN=LECRK41 PE=2 SV=1)
itb01g27960	135	62.35	124.53	1067.08	1344.75	2.5	1.09	2.07	15.84	17.08	1.88667	16.46	2.86602	2.69e-29	3.61e-27	yes	up	1467	Zinc-binding dehydrogenase family protein	COG2130(S:Function unknown)	COG2130(alcohol dehydrogenase)	K07119	K07119		PF00107.23(ADH_zinc_N:Zinc-binding dehydrogenase); PF13602.3(ADH_zinc_N_2:Zinc-binding dehydrogenase)	GO:0008270(molecular_function:zinc ion binding); GO:0055114(biological_process:oxidation-reduction process); GO:0016491(molecular_function:oxidoreductase activity)	XP_019174858.1(PREDICTED: 2-alkenal reductase (NADP(+)-dependent)-like [Ipomoea nil])	sp|Q9SLN8|DBR_TOBAC(2-alkenal reductase (NADP(+)-dependent) OS=Nicotiana tabacum OX=4097 GN=DBR PE=1 SV=1)
itb02g08230	8.56	2	0	86.76	59.46	0.15	0.03	0	1.34	0.83	0.06	1.085	2.865	0.000174019	0.00108426	yes	up	1519	O-methyltransferase family protein	ENOG410XS7T(S:Function unknown)	ENOG410XS7T(o-methyltransferase)	K16040	ROMT	map00945(Stilbenoid, diarylheptanoid and gingerol biosynthesis)	PF00891.15(Methyltransf_2:O-methyltransferase); PF08100.8(Dimerisation:Dimerisation domain)	GO:0046983(molecular_function:protein dimerization activity); GO:0008171(molecular_function:O-methyltransferase activity); GO:0032259(biological_process:methylation)	XP_019193587.1(PREDICTED: trans-resveratrol di-O-methyltransferase-like isoform X3 [Ipomoea nil])	sp|B0ZB57|OMT3_HUMLU(Probable O-methyltransferase 3 OS=Humulus lupulus OX=3486 GN=OMT3 PE=2 SV=1)
itb01g25220	487.16	205.92	292.8	3141.16	4353.08	5.81	2.13	3.35	37.75	45.28	3.76333	41.515	2.86223	2.54e-24	2.45e-22	yes	up	1941	Plant protein 1589 of unknown function (A_thal_3526) domain containing protein	ENOG4111H9H(S:Function unknown)	ENOG4111H9H(plant-specific domain TIGR01589 family protein)				PF09713.7(A_thal_3526:Plant protein 1589 of unknown function (A_thal_3526)); PF01798.15(Nop:snoRNA binding domain, fibrillarin)		XP_019166317.1(PREDICTED: uncharacterized protein LOC109162089 isoform X3 [Ipomoea nil])
itb13g17580	528	219	472	3627	5492	6.77	2.62	6.01	42.19	54.47	5.13333	48.33	2.85436	3.97e-27	4.48e-25	yes	up	1900	peroxisomal 3-ketoacyl-CoA thiolase	COG0183(I:Lipid transport and metabolism)	COG0183(acetyl-coa acetyltransferase)	K07513	ACAA1	map00280(Valine, leucine and isoleucine degradation); map00592(alpha-Linolenic acid metabolism); map03320(PPAR signaling pathway); map01040(Biosynthesis of unsaturated fatty acids); map00071(Fatty acid degradation); map04146(Peroxisome)	PF00108.20(Thiolase_N:Thiolase, N-terminal domain); PF02803.15(Thiolase_C:Thiolase, C-terminal domain); PF08541.7(ACP_syn_III_C:3-Oxoacyl-[acyl-carrier-protein (ACP)] synthase III C terminal)	GO:0016747(molecular_function:transferase activity, transferring acyl groups other than amino-acyl groups); GO:0008152(biological_process:metabolic process)	XP_019180719.1(PREDICTED: 3-ketoacyl-CoA thiolase 2, peroxisomal [Ipomoea nil])	sp|Q56WD9|THIK2_ARATH(3-ketoacyl-CoA thiolase 2, peroxisomal OS=Arabidopsis thaliana OX=3702 GN=PED1 PE=1 SV=2)
itb05g05810	89	4	22	307	936	0.98	0.04	0.24	3.06	7.97	0.42	5.515	2.84821	3.35e-05	0.00025575	yes	up	1972	Nucleotide-diphospho-sugar transferases superfamily protein	COG1215(M:Cell wall/membrane/envelope biogenesis)	COG1215(Glycosyl transferase, family 2)	K13680	CSLA		PF13641.3(Glyco_tranf_2_3:Glycosyltransferase like family 2); PF13632.3(Glyco_trans_2_3:Glycosyl transferase family group 2); PF00535.23(Glycos_transf_2:Glycosyl transferase family 2); PF13506.3(Glyco_transf_21:Glycosyl transferase family 21)		XP_019181875.1(PREDICTED: glucomannan 4-beta-mannosyltransferase 9-like [Ipomoea nil])	sp|Q9LZR3|CSLA9_ARATH(Glucomannan 4-beta-mannosyltransferase 9 OS=Arabidopsis thaliana OX=3702 GN=CSLA9 PE=2 SV=1)
itb03g14120	77	81	94	970	979	1.46	1.46	1.77	16.71	14.39	1.56333	15.55	2.84523	6.09e-21	4.2e-19	yes	up	1237	conserved hypothetical protein	ENOG410YYCE(S:Function unknown); COG5243(O:Posttranslational modification, protein turnover, chaperones)	ENOG410YYCE(-); COG5243(zinc ion binding)						XP_019192071.1(PREDICTED: uncharacterized protein LOC109186517 isoform X1 [Ipomoea nil])
itb12g05710	10	2	14	122	106	0.17	0.03	0.23	1.84	1.36	0.143333	1.6	2.84382	7.03e-07	8.14e-06	yes	up	1380	methyl esterase	ENOG4111IVV(S:Function unknown); ENOG411207Q(S:Function unknown); ENOG4111SK5(S:Function unknown)	ENOG4111IVV(leucine Rich Repeat); ENOG411207Q(-); ENOG4111SK5(-)	K08233	PNAE	map00901(Indole alkaloid biosynthesis)	PF12697.4(Abhydrolase_6:Alpha/beta hydrolase family); PF00561.17(Abhydrolase_1:alpha/beta hydrolase fold); PF12146.5(Hydrolase_4:Serine aminopeptidase, S33)	GO:0009862(biological_process:systemic acquired resistance, salicylic acid mediated signaling pathway); GO:0016298(molecular_function:lipase activity); GO:0080031(molecular_function:methyl salicylate esterase activity); GO:0008152(biological_process:metabolic process); GO:0016787(molecular_function:hydrolase activity)	XP_019176400.1(PREDICTED: salicylic acid-binding protein 2-like [Ipomoea nil])	sp|Q6RYA0|SABP2_TOBAC(Salicylic acid-binding protein 2 OS=Nicotiana tabacum OX=4097 GN=SABP2 PE=1 SV=1)
itb03g20410	393	265	522	3569	5230	5.53	3.56	7.32	45.67	57.08	5.47	51.375	2.84009	1.05e-34	1.98e-32	yes	up	2044	Sodium Bile acid symporter family	COG0385(S:Function unknown)	COG0385(bile acid)	K03453	TC.BASS		PF01758.13(SBF:Sodium Bile acid symporter family); PF13593.3(SBF_like:SBF-like CPA transporter family (DUF4137))	GO:0009534(cellular_component:chloroplast thylakoid); GO:0009941(cellular_component:chloroplast envelope); GO:0006849(biological_process:plasma membrane pyruvate transport); GO:0016021(cellular_component:integral component of membrane); GO:0050833(molecular_function:pyruvate transmembrane transporter activity); GO:0005887(cellular_component:integral component of plasma membrane)	XP_019191581.1(PREDICTED: sodium/pyruvate cotransporter BASS2, chloroplastic [Ipomoea nil])	sp|Q1EBV7|BASS2_ARATH(Sodium/pyruvate cotransporter BASS2, chloroplastic OS=Arabidopsis thaliana OX=3702 GN=BASS2 PE=1 SV=1)
itb05g27250	8	5	1	50	112	0.15	0.09	0.02	0.86	1.64	0.0866667	1.25	2.83562	2.14e-05	0.000172293	yes	up	1238	cytochrome P450, family 96, subfamily A, polypeptide	COG2124(Q:Secondary metabolites biosynthesis, transport and catabolism)	COG2124(Cytochrome p450)				PF00067.19(p450:Cytochrome P450)		XP_019183286.1(PREDICTED: alkane hydroxylase MAH1-like [Ipomoea nil])	sp|Q9FVS9|C96AF_ARATH(Alkane hydroxylase MAH1 OS=Arabidopsis thaliana OX=3702 GN=CYP96A15 PE=2 SV=1)
itb05g20580	1110.99	279	1829.23	13985.2	10983.5	8.74	2.14	14.26	103.89	66.3	8.38	85.095	2.83156	1.84e-08	2.89e-07	yes	up	2957	Subtilase family protein	COG1404(O:Posttranslational modification, protein turnover, chaperones)	COG1404(peptidase (S8 and S53, subtilisin, kexin, sedolisin)				PF00082.19(Peptidase_S8:Subtilase family); PF05922.13(Inhibitor_I9:Peptidase inhibitor I9)	GO:0005618(cellular_component:cell wall); GO:0004252(molecular_function:serine-type endopeptidase activity); GO:0016787(molecular_function:hydrolase activity)	XP_019195100.1(PREDICTED: subtilisin-like protease SBT3.5 [Ipomoea nil])	sp|Q9MAP7|SBT35_ARATH(Subtilisin-like protease SBT3.5 OS=Arabidopsis thaliana OX=3702 GN=SBT3.5 PE=1 SV=1)
itb03g17530	12	2	2	56	119	0.22	0.04	0.04	0.95	1.73	0.1	1.34	2.83129	2.79e-05	0.000217215	yes	up	1250	Glutaredoxin family protein	ENOG4111HAI(O:Posttranslational modification, protein turnover, chaperones)	ENOG4111HAI(Glutaredoxin)	K17479	GRXCR1		PF00462.21(Glutaredoxin:Glutaredoxin)		XP_019191766.1(PREDICTED: uncharacterized protein At3g28850-like [Ipomoea nil])	sp|Q9FLE8|Y5986_ARATH(Uncharacterized protein At5g39865 OS=Arabidopsis thaliana OX=3702 GN=At5g39865 PE=2 SV=1)
itb00g04840	0	1.94	3.01	30.44	45.62	0	0.22	0.35	3.54	4.41	0.19	3.975	2.83127	0.000221312	0.00133264	yes	up	378	Cystatin/monellin superfamily protein	ENOG410YZDC(O:Posttranslational modification, protein turnover, chaperones); ENOG411195Y(S:Function unknown)	ENOG410YZDC(Cysteine proteinase inhibitor); ENOG411195Y(cysteine) proteinase inhibitor)	K13899	CST3	map04970(Salivary secretion)	PF16845.2(SQAPI:Aspartic acid proteinase inhibitor); PF00031.18(Cystatin:Cystatin domain)	GO:0006508(biological_process:proteolysis); GO:0010466(biological_process:negative regulation of peptidase activity); GO:0030414(molecular_function:peptidase inhibitor activity)	XP_019171840.1(PREDICTED: cysteine proteinase inhibitor 1-like [Ipomoea nil])	sp|Q6TPK4|CYT1_ACTDE(Cysteine proteinase inhibitor 1 OS=Actinidia deliciosa OX=3627 PE=1 SV=1)
itb06g23080	11	2	6	78	94	0.22	0.04	0.12	1.44	1.48	0.126667	1.46	2.83109	9.54e-07	1.07e-05	yes	up	1167	glutathione S-transferase TAU	ENOG410XSIX(O:Posttranslational modification, protein turnover, chaperones)	ENOG410XSIX(glutathione Stransferase)	K00799	GST, gst	map00480(Glutathione metabolism); map05204(Chemical carcinogenesis); map00983(Drug metabolism - other enzymes); map00982(Drug metabolism - cytochrome P450); map00980(Metabolism of xenobiotics by cytochrome P450); map05200(Pathways in cancer); map05418(Fluid shear stress and atherosclerosis); map05225(Hepatocellular carcinoma); map01524(Platinum drug resistance)	PF02798.17(GST_N:Glutathione S-transferase, N-terminal domain); PF13417.3(GST_N_3:Glutathione S-transferase, N-terminal domain); PF13409.3(GST_N_2:Glutathione S-transferase, N-terminal domain)	GO:0005737(cellular_component:cytoplasm); GO:0004364(molecular_function:glutathione transferase activity); GO:0006749(biological_process:glutathione metabolic process); GO:0009407(biological_process:toxin catabolic process)	XP_019153135.1(PREDICTED: glutathione transferase GST 23-like [Ipomoea nil])	sp|Q9FQA3|GST23_MAIZE(Glutathione transferase GST 23 OS=Zea mays OX=4577 PE=2 SV=1)
itb04g26310	12.73	1.91	9.26	241.29	26.22	0.33	0.05	0.24	6.11	0.53	0.206667	3.32	2.82978	0.000202875	0.00123678	yes	up	891	Tetratricopeptide repeat (TPR)-like superfamily protein	ENOG410YFAS(S:Function unknown)	ENOG410YFAS(male sterility MS5 family protein)				PF14559.3(TPR_19:Tetratricopeptide repeat)		XP_019161800.1(PREDICTED: protein SULFUR DEFICIENCY-INDUCED 1-like isoform X2 [Ipomoea nil])	sp|Q8GXU5|SDI1_ARATH(Protein SULFUR DEFICIENCY-INDUCED 1 OS=Arabidopsis thaliana OX=3702 GN=SDI1 PE=2 SV=1)
itb07g05310	109	11	56	552	951	1.12	0.11	0.57	5.12	7.53	0.6	6.325	2.82954	2.98e-07	3.71e-06	yes	up	2067	TCP-1/cpn60 chaperonin family protein	COG0459(S:Function unknown)	COG0459(-)				PF00118.21(Cpn60_TCP1:TCP-1/cpn60 chaperonin family)	GO:0005737(cellular_component:cytoplasm); GO:0042026(biological_process:protein refolding); GO:0005524(molecular_function:ATP binding)	XP_019176604.1(PREDICTED: chaperonin 60 subunit alpha 2, chloroplastic-like [Ipomoea nil])	sp|Q56XV8|CPNA2_ARATH(Chaperonin 60 subunit alpha 2, chloroplastic OS=Arabidopsis thaliana OX=3702 GN=CPN60A2 PE=2 SV=1)
itb15g01200	199.13	54.55	115.32	1120.27	1681.51	0.89	0.25	0.53	3.95	5.62	0.556667	4.785	2.82666	2.55e-14	9.49e-13	yes	up	3450	pleiotropic drug resistance	COG0842(V:Defense mechanisms); COG0296(G:Carbohydrate transport and metabolism)	COG0842((ABC) transporter); COG0296(Catalyzes the formation of the alpha-1,6-glucosidic linkages in glycogen by scission of a 1,4-alpha-linked oligosaccharide from growing alpha-1,4-glucan chains and the subsequent attachment of the oligosaccharide to the alpha-1,6 position (By similarity))				PF01061.21(ABC2_membrane:ABC-2 type transporter); PF08370.8(PDR_assoc:Plant PDR ABC transporter associated); PF00005.24(ABC_tran:ABC transporter); PF13304.3(AAA_21:AAA domain, putative AbiEii toxin, Type IV TA system)	GO:0042626(molecular_function:ATPase activity, coupled to transmembrane movement of substances); GO:0016021(cellular_component:integral component of membrane); GO:0006810(biological_process:transport); GO:0055085(biological_process:transmembrane transport); GO:0016887(molecular_function:ATPase activity); GO:0015748(biological_process:organophosphate ester transport); GO:0015416(molecular_function…	XP_019187475.1(PREDICTED: ABC transporter G family member 39-like isoform X1 [Ipomoea nil])	sp|Q7PC84|AB39G_ARATH(ABC transporter G family member 39 OS=Arabidopsis thaliana OX=3702 GN=ABCG39 PE=3 SV=1)
itb03g05130	102	18	72	696	785	1.08	0.18	0.76	6.63	6.39	0.673333	6.51	2.82534	8.28e-10	1.61e-08	yes	up	2052	AMP-dependent synthetase and ligase family protein	COG0318(I:Lipid transport and metabolism); COG0318(Q:Secondary metabolites biosynthesis, transport and catabolism)	COG0318(Amp-dependent synthetase and ligase); COG0318(Amp-dependent synthetase and ligase)				PF00501.25(AMP-binding:AMP-binding enzyme); PF13193.3(AMP-binding_C:AMP-binding enzyme C-terminal domain)	GO:0003824(molecular_function:catalytic activity); GO:0008152(biological_process:metabolic process)	XP_019172319.1(PREDICTED: butyrate--CoA ligase AAE11, peroxisomal-like [Ipomoea nil])	sp|Q9C8D4|AAE11_ARATH(Butyrate--CoA ligase AAE11, peroxisomal OS=Arabidopsis thaliana OX=3702 GN=AAE11 PE=1 SV=1)
itb04g00730	55	21	61	508	505	3.94	1.44	4.38	34.71	29.01	3.25333	31.86	2.82129	8.95e-15	3.49e-13	yes	up	483	Late embryogenesis abundant protein	ENOG4111PUK(S:Function unknown)	ENOG4111PUK(late embryogenesis abundant protein)				PF03168.10(LEA_2:Late embryogenesis abundant protein)	GO:0009269(biological_process:response to desiccation)	ADM33676.1(late embryogenesis abundant protein 14 [Ipomoea batatas])	sp|P46519|LEA14_SOYBN(Desiccation protectant protein Lea14 homolog OS=Glycine max OX=3847 PE=2 SV=1)
itb10g04330	39.06	21.56	29.91	381.44	306.98	0.71	0.37	0.54	6.28	4.31	0.54	5.295	2.82128	1.08e-13	3.75e-12	yes	up	1283	chlorophyll A/B binding protein	ENOG410ZHBU(J:Translation, ribosomal structure and biogenesis)	ENOG410ZHBU(Chlorophyll A-B binding protein)	K08912	LHCB1	map00196(Photosynthesis - antenna proteins)	PF00504.18(Chloroa_b-bind:Chlorophyll A-B binding protein)	GO:0009535(cellular_component:chloroplast thylakoid membrane); GO:0016168(molecular_function:chlorophyll binding); GO:0009522(cellular_component:photosystem I); GO:0016021(cellular_component:integral component of membrane); GO:0018298(biological_process:protein-chromophore linkage); GO:0046872(molecular_function:metal ion binding); GO:0009765(biological_process:photosynthesis, light harvesting)	XP_019189279.1(PREDICTED: chlorophyll a-b binding protein of LHCII type 1 [Ipomoea nil])	sp|P08221|CB21_CUCSA(Chlorophyll a-b binding protein of LHCII type I, chloroplastic (Fragment) OS=Cucumis sativus OX=3659 PE=2 SV=1)
itb06g08190	157	90	141	1442	1359	2.94	1.6	2.63	24.53	19.71	2.39	22.12	2.82116	3.05e-26	3.29e-24	yes	up	1250	Protein of unknown function (DUF1230)	ENOG411259N(S:Function unknown)	ENOG411259N(Transmembrane protein 222)				PF06799.8(DUF1230:Protein of unknown function (DUF1230))	GO:0016021(cellular_component:integral component of membrane)	XP_019190566.1(PREDICTED: uncharacterized protein ycf36 [Ipomoea nil])	sp|Q9FN15|GLD27_ARATH(Protein CONSERVED IN THE GREEN LINEAGE AND DIATOMS 27, chloroplastic OS=Arabidopsis thaliana OX=3702 GN=CGLD27 PE=2 SV=1)
itb05g18590	21.08	28.11	16.68	279.03	277.64	0.22	0.27	0.17	2.57	2.18	0.22	2.375	2.8189	2.06e-10	4.41e-09	yes	up	2070	cytochrome P450, family 81, subfamily D, polypeptide	COG2124(Q:Secondary metabolites biosynthesis, transport and catabolism)	COG2124(Cytochrome p450)				PF00067.19(p450:Cytochrome P450)	GO:0046872(molecular_function:metal ion binding); GO:0016020(cellular_component:membrane); GO:0016491(molecular_function:oxidoreductase activity)	XP_019195361.1(PREDICTED: cytochrome P450 81D11-like [Ipomoea nil])	sp|Q9LHA1|C8D11_ARATH(Cytochrome P450 81D11 OS=Arabidopsis thaliana OX=3702 GN=CYP81D11 PE=2 SV=1)
itb15g23550	10	3	33	377	82	0.38	0.15	1.5	15.31	2.83	0.676667	9.07	2.81871	9.73e-05	0.000656983	yes	up	721	lipid transfer protein	ENOG410YWBC(U:Intracellular trafficking, secretion, and vesicular transport); ENOG410YT63(U:Intracellular trafficking, secretion, and vesicular transport); ENOG410YX3Q(U:Intracellular trafficking, secretion, and vesicular transport)	ENOG410YWBC(Plant non-specific lipid-transfer proteins transfer phospholipids as well as galactolipids across membranes. May play a role in wax or cutin deposition in the cell walls of expanding epidermal cells and certain secretory tissues (By similarity)); ENOG410YT63(Plant non-specific lipid-transfer proteins transfer phospholipids as well as galactolipids across membranes. May play a role in …				PF00234.19(Tryp_alpha_amyl:Protease inhibitor/seed storage/LTP family); PF14368.3(LTP_2:Probable lipid transfer)	GO:0006810(biological_process:transport)	XP_019175615.1(PREDICTED: non-specific lipid-transfer protein 2-like [Ipomoea nil])	sp|A0A158V755|NLTP2_PEA(Non-specific lipid-transfer protein 2 OS=Pisum sativum OX=3888 PE=2 SV=1)
itb05g20570	257.07	119.24	337.21	3182.81	1978.68	1.88	0.84	2.44	20.88	11.08	1.72	15.98	2.8149	2.17e-12	6.2e-11	yes	up	2882	Subtilase family protein	COG1404(O:Posttranslational modification, protein turnover, chaperones)	COG1404(peptidase (S8 and S53, subtilisin, kexin, sedolisin)				PF00082.19(Peptidase_S8:Subtilase family); PF05922.13(Inhibitor_I9:Peptidase inhibitor I9)		XP_019195112.1(PREDICTED: subtilisin-like protease SBT3.10 [Ipomoea nil])	sp|Q8L7I2|SBT36_ARATH(Subtilisin-like protease SBT3.6 OS=Arabidopsis thaliana OX=3702 GN=SBT3.6 PE=2 SV=1)
itb04g12610	0	0	5.1	57.77	32.45	0	0	0.09	0.94	0.45	0.03	0.695	2.81298	0.000746632	0.00380816	yes	up	1297	Glycosyl hydrolase superfamily protein	ENOG410YAHP(G:Carbohydrate transport and metabolism); ENOG410YARB(S:Function unknown)	ENOG410YAHP(glucan endo-1-3-beta-glucosidase); ENOG410YARB(glucan endo-1-3-beta-glucosidase)				PF00332.15(Glyco_hydro_17:Glycosyl hydrolases family 17)	GO:0005576(cellular_component:extracellular region); GO:0008152(biological_process:metabolic process); GO:0004553(molecular_function:hydrolase activity, hydrolyzing O-glycosyl compounds)	XP_019172543.1(PREDICTED: glucan endo-1,3-beta-glucosidase, acidic-like isoform X1 [Ipomoea nil])	sp|P23547|E13G_TOBAC(Glucan endo-1,3-beta-glucosidase, acidic isoform GI9 OS=Nicotiana tabacum OX=4097 GN=PR2 PE=1 SV=1)
itb14g15530	76.37	2	13	450.06	2126.31	2.74	0.05	0.4	14.88	53.54	1.06333	34.21	2.81144	0.0012325	0.00584813	yes	up	1205	alpha carbonic anhydrase	COG3338(P:Inorganic ion transport and metabolism)	COG3338(Carbonic anhydrase)	K01674	cah	map00910(Nitrogen metabolism)	PF00194.18(Carb_anhydrase:Eukaryotic-type carbonic anhydrase)		XP_019178379.1(PREDICTED: bifunctional monodehydroascorbate reductase and carbonic anhydrase nectarin-3-like [Ipomoea nil])	sp|Q84UV8|NEC3_NICLS(Bifunctional monodehydroascorbate reductase and carbonic anhydrase nectarin-3 OS=Nicotiana langsdorffii x Nicotiana sanderae OX=164110 GN=NEC3 PE=1 SV=1)
itb02g06420	23.45	0	25.7	773.59	917.97	0.3	0	0.33	9.08	9.2	0.21	9.14	2.81018	0.00138198	0.00643198	yes	up	1709	HXXXD-type acyl-transferase family protein	ENOG410YDJK(S:Function unknown); ENOG4111937(S:Function unknown)	ENOG410YDJK(benzyl alcohol O-benzoyltransferase-like); ENOG4111937(benzyl alcohol O-benzoyltransferase-like)	K19861	BEBT, AMAT		PF02458.12(Transferase:Transferase family)	GO:0016740(molecular_function:transferase activity); GO:0016746(molecular_function:transferase activity, transferring acyl groups)	XP_019192916.1(PREDICTED: benzyl alcohol O-benzoyltransferase-like isoform X1 [Ipomoea nil])	sp|Q8GT20|BEBT_TOBAC(Benzyl alcohol O-benzoyltransferase OS=Nicotiana tabacum OX=4097 GN=HSR201 PE=1 SV=1)
itb03g00300	340	178	298	2812	2969	3.72	1.76	3.35	26.39	24.41	2.94333	25.4	2.80672	3.93e-33	6.7e-31	yes	up	2217	glucose-6-phosphate dehydrogenase	COG0364(G:Carbohydrate transport and metabolism)	COG0364(Glucose-6-phosphate 1-dehydrogenase)	K00036	G6PD, zwf	map00480(Glutathione metabolism); map00030(Pentose phosphate pathway); map05230(Central carbon metabolism in cancer)	PF02781.13(G6PD_C:Glucose-6-phosphate dehydrogenase, C-terminal domain); PF00479.19(G6PD_N:Glucose-6-phosphate dehydrogenase, NAD binding domain)	GO:0005737(cellular_component:cytoplasm); GO:0050661(molecular_function:NADP binding); GO:0004345(molecular_function:glucose-6-phosphate dehydrogenase activity); GO:0006098(biological_process:pentose-phosphate shunt); GO:0006006(biological_process:glucose metabolic process); GO:0055114(biological_process:oxidation-reduction process)	XP_019185365.1(PREDICTED: glucose-6-phosphate 1-dehydrogenase, cytoplasmic isoform-like [Ipomoea nil])	sp|P37830|G6PD_SOLTU(Glucose-6-phosphate 1-dehydrogenase, cytoplasmic isoform OS=Solanum tuberosum OX=4113 GN=G6PDH PE=2 SV=1)
itb05g18390	1	0	6	64	33	0.02	0	0.09	0.89	0.39	0.0366667	0.64	2.80481	0.000432146	0.00238053	yes	up	1481	mitogen-activated protein kinase kinase kinase	ENOG410XQGS(T:Signal transduction mechanisms)	ENOG410XQGS(mitogen-activated protein kinase kinase kinase)				PF00069.22(Pkinase:Protein kinase domain); PF07714.14(Pkinase_Tyr:Protein tyrosine kinase)	GO:0016310(biological_process:phosphorylation); GO:0000166(molecular_function:nucleotide binding); GO:0004672(molecular_function:protein kinase activity)	XP_019195271.1(PREDICTED: mitogen-activated protein kinase kinase kinase NPK1-like isoform X1 [Ipomoea nil])	sp|O80888|M3K17_ARATH(Mitogen-activated protein kinase kinase kinase 17 OS=Arabidopsis thaliana OX=3702 GN=MAPKKK17 PE=1 SV=1)
itb08g04430	3.02	0	0	28.47	31.27	0.03	0	0	0.21	0.2	0.01	0.205	2.79959	0.000791597	0.0039944	yes	up	2550	RWP-RK domain-containing protein	COG2801(L:Replication, recombination and repair); ENOG410YQHW(S:Function unknown)	COG2801(Retrotransposon protein); ENOG410YQHW(centromere-specific)				PF02042.12(RWP-RK:RWP-RK domain)		XP_024630687.1(uncharacterized protein LOC112418534 [Medicago truncatula])	sp|P26810|POL_MLVF5(Gag-Pol polyprotein OS=Friend murine leukemia virus (isolate 57) OX=11796 GN=pol PE=3 SV=2)
itb14g18840	9.22	0	2	48.7	83.06	0.16	0	0.03	0.74	1.08	0.0633333	0.91	2.79851	0.000173685	0.00108301	yes	up	1367	UDP-Glycosyltransferase superfamily protein	COG1819(C:Energy production and conversion)	COG1819(alcohol dehydrogenase)				PF00201.15(UDPGT:UDP-glucoronosyl and UDP-glucosyl transferase)	GO:0016758(molecular_function:transferase activity, transferring hexosyl groups); GO:0008152(biological_process:metabolic process)	XP_019178486.1(PREDICTED: anthocyanidin 3-O-glucosyltransferase-like [Ipomoea nil])	sp|Q43716|UFOG_PETHY(Anthocyanidin 3-O-glucosyltransferase OS=Petunia hybrida OX=4102 GN=RT PE=2 SV=1)
itb10g18410	2	0	3	64	14	0.02	0	0.03	0.54	0.1	0.0166667	0.32	2.798	0.000681867	0.00352391	yes	up	2289	nine-cis-epoxycarotenoid dioxygenase	COG3670(Q:Secondary metabolites biosynthesis, transport and catabolism)	COG3670(dioxygenase)	K09840	NCED	map00906(Carotenoid biosynthesis)	PF03055.12(RPE65:Retinal pigment epithelial membrane protein)	GO:0016702(molecular_function:oxidoreductase activity, acting on single donors with incorporation of molecular oxygen, incorporation of two atoms of oxygen); GO:0055114(biological_process:oxidation-reduction process)	XP_019169920.1(PREDICTED: probable 9-cis-epoxycarotenoid dioxygenase NCED5, chloroplastic [Ipomoea nil])	sp|Q9C6Z1|NCED5_ARATH(Probable 9-cis-epoxycarotenoid dioxygenase NCED5, chloroplastic OS=Arabidopsis thaliana OX=3702 GN=NCED5 PE=1 SV=1)
itb02g08830	329	226	193	2768	2805	4.18	2.68	2.47	31.58	27.53	3.11	29.555	2.79683	2.67e-19	1.66e-17	yes	up	1835	cytochrome P450, family 72, subfamily A, polypeptide	COG2124(Q:Secondary metabolites biosynthesis, transport and catabolism)	COG2124(Cytochrome p450)				PF00067.19(p450:Cytochrome P450)	GO:0004497(molecular_function:monooxygenase activity); GO:0020037(molecular_function:heme binding); GO:0016021(cellular_component:integral component of membrane); GO:0016705(molecular_function:oxidoreductase activity, acting on paired donors, with incorporation or reduction of molecular oxygen); GO:0005506(molecular_function:iron ion binding); GO:0055114(biological_process:oxidation-reduction pro…	XP_019193506.1(PREDICTED: cytochrome P450 CYP72A219-like [Ipomoea nil])	sp|H2DH21|C7A29_PANGI(Cytochrome P450 CYP72A219 OS=Panax ginseng OX=4054 PE=2 SV=1)
itb13g00350	3	0	4	67	23	0.04	0	0.06	0.88	0.26	0.0333333	0.57	2.79594	0.000386303	0.00216145	yes	up	1551	cytochrome P450, family 82, subfamily C, polypeptide	COG2124(Q:Secondary metabolites biosynthesis, transport and catabolism)	COG2124(Cytochrome p450)	K00512	CYP17A	map04934(Cushing syndrome); map00140(Steroid hormone biosynthesis); map04913(Ovarian steroidogenesis); map04927(Cortisol synthesis and secretion); map04917(Prolactin signaling pathway)	PF00067.19(p450:Cytochrome P450)		XP_019155237.1(PREDICTED: cytochrome P450 CYP82D47-like [Ipomoea nil])	sp|O49859|C82A4_SOYBN(Cytochrome P450 82A4 OS=Glycine max OX=3847 GN=CYP82A4 PE=2 SV=1)
itb07g17480	476	327	465	4282	4692	4.16	2.71	4.03	33.66	31.53	3.63333	32.595	2.79292	1.48e-44	4.09e-42	yes	up	2438	phosphate transporter 4;1	ENOG410XPWC(K:Transcription)	ENOG410XPWC(MYBlike DNAbinding domain containing protein)	K08193	SLC17A		PF07690.13(MFS_1:Major Facilitator Superfamily); PF05977.10(MFS_3:Transmembrane secretion effector)	GO:0009535(cellular_component:chloroplast thylakoid membrane); GO:0016021(cellular_component:integral component of membrane); GO:0005315(molecular_function:inorganic phosphate transmembrane transporter activity); GO:0055085(biological_process:transmembrane transport)	XP_019188601.1(PREDICTED: sodium-dependent phosphate transport protein 1, chloroplastic [Ipomoea nil])	sp|O82390|ANTR1_ARATH(Sodium-dependent phosphate transport protein 1, chloroplastic OS=Arabidopsis thaliana OX=3702 GN=ANTR1 PE=1 SV=1)
itb10g00130	50	16	30	277	456	0.85	0.26	0.51	4.28	6.01	0.54	5.145	2.79228	4.06e-13	1.28e-11	yes	up	1353	Phosphoglycerate mutase family protein	ENOG4111HP2(T:Signal transduction mechanisms)	ENOG4111HP2(Phosphoglycerate mutase)				PF00300.19(His_Phos_1:Histidine phosphatase superfamily (branch 1))	GO:0003824(molecular_function:catalytic activity); GO:0008152(biological_process:metabolic process)	XP_019197673.1(PREDICTED: phosphoglycerate mutase-like protein AT74 [Ipomoea nil])	sp|Q9MAA2|AT74_ARATH(Phosphoglycerate mutase-like protein AT74 OS=Arabidopsis thaliana OX=3702 GN=At3g05170 PE=2 SV=1)
itb01g20510	1	6	3	26	127	0.01	0.05	0.03	0.2	0.84	0.03	0.52	2.78177	0.000215886	0.00130573	yes	up	2483	nine-cis-epoxycarotenoid dioxygenase	COG3670(Q:Secondary metabolites biosynthesis, transport and catabolism)	COG3670(dioxygenase)	K09840	NCED	map00906(Carotenoid biosynthesis)	PF03055.12(RPE65:Retinal pigment epithelial membrane protein)	GO:0016702(molecular_function:oxidoreductase activity, acting on single donors with incorporation of molecular oxygen, incorporation of two atoms of oxygen); GO:0055114(biological_process:oxidation-reduction process)	XP_019153780.1(PREDICTED: 9-cis-epoxycarotenoid dioxygenase NCED1, chloroplastic-like [Ipomoea nil])	sp|Q9LRR7|NCED3_ARATH(9-cis-epoxycarotenoid dioxygenase NCED3, chloroplastic OS=Arabidopsis thaliana OX=3702 GN=NCED3 PE=2 SV=1)
itb13g05920	16	12	20	267	117	0.27	0.19	0.33	4.05	1.51	0.263333	2.78	2.77863	2.52e-07	3.18e-06	yes	up	1374	leucoanthocyanidin dioxygenase	COG3491(S:Function unknown)	COG3491(PGR5-like protein 1A)	K05277	ANS	map00941(Flavonoid biosynthesis)	PF03171.17(2OG-FeII_Oxy:2OG-Fe(II) oxygenase superfamily); PF14226.3(DIOX_N:non-haem dioxygenase in morphine synthesis N-terminal)	GO:0046872(molecular_function:metal ion binding); GO:0055114(biological_process:oxidation-reduction process); GO:0016491(molecular_function:oxidoreductase activity)	ADE08370.1(anthocyanidin synthase [Ipomoea batatas])	sp|P51092|LDOX_PETHY(Leucoanthocyanidin dioxygenase OS=Petunia hybrida OX=4102 GN=ANT17 PE=2 SV=1)
itb10g19810	19	0	10	97	202	0.29	0	0.15	1.35	2.4	0.146667	1.875	2.77805	6.99e-05	0.000493413	yes	up	1476	hypothetical protein			K20777	EXD2				XP_019226063.1(PREDICTED: uncharacterized protein LOC109207577 [Nicotiana attenuata])
itb08g00790	246	98	169	2153	1449	1.92	0.72	1.31	15.11	8.69	1.31667	11.9	2.77533	1.21e-13	4.16e-12	yes	up	2704	Copper amine oxidase family protein	COG3733(Q:Secondary metabolites biosynthesis, transport and catabolism)	COG3733(amine oxidase)	K00276	AOC3, AOC2, tynA	map00260(Glycine, serine and threonine metabolism); map00960(Tropane, piperidine and pyridine alkaloid biosynthesis); map00950(Isoquinoline alkaloid biosynthesis); map00360(Phenylalanine metabolism); map00350(Tyrosine metabolism); map00410(beta-Alanine metabolism)	PF01179.17(Cu_amine_oxid:Copper amine oxidase, enzyme domain); PF02728.13(Cu_amine_oxidN3:Copper amine oxidase, N3 domain); PF02727.13(Cu_amine_oxidN2:Copper amine oxidase, N2 domain)	GO:0005507(molecular_function:copper ion binding); GO:0009308(biological_process:amine metabolic process); GO:0016021(cellular_component:integral component of membrane); GO:0008131(molecular_function:primary amine oxidase activity); GO:0048038(molecular_function:quinone binding); GO:0055114(biological_process:oxidation-reduction process)	XP_019156638.1(PREDICTED: primary amine oxidase-like [Ipomoea nil])	sp|Q8H1H9|AMO_ARATH(Primary amine oxidase OS=Arabidopsis thaliana OX=3702 GN=At1g62810 PE=2 SV=1)
itb02g07640	12	9	12	134	126	0.12	0.09	0.12	1.22	0.98	0.11	1.1	2.77206	2.01e-09	3.69e-08	yes	up	2138	Integrase-type DNA-binding superfamily protein	ENOG410YGYW(K:Transcription)	ENOG410YGYW(Transcription factor)				PF00847.17(AP2:AP2 domain)		XP_019192938.1(PREDICTED: ethylene-responsive transcription factor ERF054 [Ipomoea nil])	sp|Q9M0J3|ERF54_ARATH(Ethylene-responsive transcription factor ERF054 OS=Arabidopsis thaliana OX=3702 GN=ERF054 PE=2 SV=1)
itb09g29580	50	25	42	127	1021	1.6	0.74	1.29	3.61	25.34	1.21	14.475	2.76795	2.12e-06	2.22e-05	yes	up	840	expansin-like B1	ENOG41115SZ(G:Carbohydrate transport and metabolism)	ENOG41115SZ(expansin-like)				PF01357.18(Pollen_allerg_1:Pollen allergen); PF03330.15(DPBB_1:Lytic transglycolase)	GO:0016021(cellular_component:integral component of membrane); GO:0005576(cellular_component:extracellular region)	XP_019179655.1(PREDICTED: expansin-like B1 [Ipomoea nil])	sp|O23547|EXLB1_ARATH(Expansin-like B1 OS=Arabidopsis thaliana OX=3702 GN=EXLB1 PE=2 SV=2)
itb14g18200	4	0	0	18	65	0.06	0	0	0.26	0.81	0.02	0.535	2.76383	0.00102364	0.00497624	yes	up	1425	hypothetical protein								XP_019178655.1(PREDICTED: uncharacterized protein LOC109173807 [Ipomoea nil])
itb01g01820	349.73	357.72	554.59	2986.71	6806.47	11.95	11.8	18.27	97.73	189.57	14.0067	143.65	2.76217	5.13e-17	2.58e-15	yes	up	1085	kunitz trypsin inhibitor	ENOG410YHN1(O:Posttranslational modification, protein turnover, chaperones)	ENOG410YHN1(trypsin and protease inhibitor family protein Kunitz family protein)				PF00197.15(Kunitz_legume:Trypsin and protease inhibitor)		XP_019173406.1(PREDICTED: sporamin B-like [Ipomoea nil])	sp|P14716|SPOR2_IPOBA(Sporamin B OS=Ipomoea batatas OX=4120 PE=2 SV=1)
itb13g25500	67	13	40	354.01	553	1.46	0.3	0.71	6.87	9.28	0.823333	8.075	2.76063	9.52e-10	1.83e-08	yes	up	1296	sulphotransferase	ENOG4111H56(S:Function unknown)	ENOG4111H56(Sulfotransferase)	K01025	SULT1		PF00685.24(Sulfotransfer_1:Sulfotransferase domain); PF13469.3(Sulfotransfer_3:Sulfotransferase family)		XP_019180998.1(PREDICTED: cytosolic sulfotransferase 12-like [Ipomoea nil])	sp|P52839|SOT12_ARATH(Cytosolic sulfotransferase 12 OS=Arabidopsis thaliana OX=3702 GN=SOT12 PE=1 SV=2)
itb09g07130	129.84	58.26	149.83	1143.34	1200.95	3.25	1.38	3.39	25.73	22.62	2.67333	24.175	2.75929	6.19e-19	3.7e-17	yes	up	1144	alpha/beta-Hydrolases superfamily protein	ENOG410XRPK(S:Function unknown); ENOG410XVV6(S:Function unknown); COG0596(S:Function unknown); ENOG410ZMU4(S:Function unknown)	ENOG410XRPK(hydrolase); ENOG410XVV6(Hydrolase); COG0596(Alpha beta hydrolase); ENOG410ZMU4(alpha/beta hydrolase fold)				PF00561.17(Abhydrolase_1:alpha/beta hydrolase fold); PF12697.4(Abhydrolase_6:Alpha/beta hydrolase family); PF12146.5(Hydrolase_4:Serine aminopeptidase, S33); PF03096.11(Ndr:Ndr family)	GO:0003824(molecular_function:catalytic activity); GO:0016787(molecular_function:hydrolase activity)	XP_019162792.1(PREDICTED: bifunctional epoxide hydrolase 2-like isoform X3 [Ipomoea nil])	sp|P34913|HYES_HUMAN(Bifunctional epoxide hydrolase 2 OS=Homo sapiens OX=9606 GN=EPHX2 PE=1 SV=2)
itb12g10050	28	2	14	107	303	0.59	0.04	0.29	2.05	4.95	0.306667	3.5	2.75799	1.31e-05	0.000111547	yes	up	1134	WRKY DNA-binding protein	ENOG410YIXG(K:Transcription)	ENOG410YIXG(WRKY transcription factor)				PF03106.12(WRKY:WRKY DNA -binding domain)		XP_019161473.1(PREDICTED: probable WRKY transcription factor 49 isoform X2 [Ipomoea nil])	sp|Q9FHR7|WRK49_ARATH(Probable WRKY transcription factor 49 OS=Arabidopsis thaliana OX=3702 GN=WRKY49 PE=2 SV=1)
itb04g05210	135	227	140	2027	2081	2.94	4.7	3.03	40.23	35.19	3.55667	37.71	2.75784	6.1e-11	1.41e-09	yes	up	1104	conserved hypothetical protein	ENOG41121DM(S:Function unknown)	ENOG41121DM(Uncharacterized protein family, UPF0114)				PF03350.13(UPF0114:Uncharacterized protein family, UPF0114)		XP_019186229.1(PREDICTED: uncharacterized protein LOC109180955 [Ipomoea nil])
itb02g05180	9	2	13	62	157	0.19	0.04	0.26	1.15	2.45	0.163333	1.8	2.75692	4.17e-06	4.03e-05	yes	up	1184	Bifunctional inhibitor/lipid-transfer protein/seed storage 2S albumin superfamily protein	ENOG41114YU(S:Function unknown); COG0638(S:Function unknown); ENOG410YKTH(S:Function unknown)	ENOG41114YU(Proline-rich protein); COG0638(Proline-rich protein); ENOG410YKTH(Proline-rich protein)				PF14547.3(Hydrophob_seed:Hydrophobic seed protein); PF00234.19(Tryp_alpha_amyl:Protease inhibitor/seed storage/LTP family)		XP_019194617.1(PREDICTED: 36.4 kDa proline-rich protein-like [Ipomoea nil])	sp|Q00451|PRF1_SOLLC(36.4 kDa proline-rich protein OS=Solanum lycopersicum OX=4081 GN=TPRP-F1 PE=2 SV=1)
itb11g07370	641.45	230.11	775.53	3774.72	8460.4	7.46	2.34	9.73	39.32	79.61	6.51	59.465	2.75299	7.31e-13	2.24e-11	yes	up	2024	serine carboxypeptidase-like	COG2939(E:Amino acid transport and metabolism)	COG2939(carboxy-peptidase)	K16297	SCPL-II		PF00450.19(Peptidase_S10:Serine carboxypeptidase)	GO:0005773(cellular_component:vacuole); GO:0006508(biological_process:proteolysis); GO:0004185(molecular_function:serine-type carboxypeptidase activity); GO:0051603(biological_process:proteolysis involved in cellular protein catabolic process)	XP_019198569.1(PREDICTED: serine carboxypeptidase-like 26 [Ipomoea nil])	sp|Q9ZQQ0|SCP26_ARATH(Serine carboxypeptidase-like 26 OS=Arabidopsis thaliana OX=3702 GN=SCPL26 PE=2 SV=1)
itb03g23540	6	1	6	55	64	0.09	0.01	0.09	0.72	0.71	0.0633333	0.715	2.75032	1.4e-05	0.000117597	yes	up	1556	cytokinin response factor	ENOG410YM3E(K:Transcription); ENOG41124AA(K:Transcription)	ENOG410YM3E(Transcription factor); ENOG41124AA(Transcription factor)				PF00847.17(AP2:AP2 domain)		XP_019177798.1(PREDICTED: ethylene-responsive transcription factor CRF1-like [Ipomoea nil])	sp|Q9FK12|CRF3_ARATH(Ethylene-responsive transcription factor CRF3 OS=Arabidopsis thaliana OX=3702 GN=CRF3 PE=1 SV=1)
itb03g03260	26	21	24	359	177	0.37	0.28	0.34	4.56	1.92	0.33	3.24	2.73588	2.35e-08	3.63e-07	yes	up	1595	mitogen-activated protein kinase kinase kinase	ENOG410XQGS(S:Function unknown); ENOG4111H2I(S:Function unknown)	ENOG410XQGS(expressed protein); ENOG4111H2I(PI-PLC X domain-containing protein)				PF00069.22(Pkinase:Protein kinase domain); PF07714.14(Pkinase_Tyr:Protein tyrosine kinase)	GO:0000166(molecular_function:nucleotide binding); GO:0004672(molecular_function:protein kinase activity)	XP_019185518.1(PREDICTED: mitogen-activated protein kinase kinase kinase 1-like [Ipomoea nil])	sp|Q9ZVP5|M3K18_ARATH(Mitogen-activated protein kinase kinase kinase 18 OS=Arabidopsis thaliana OX=3702 GN=MAPKKK18 PE=1 SV=1)
itb06g03700	614.21	356.43	862.38	5071.37	7662.67	9.83	5.47	13.77	72.74	93.63	9.69	83.185	2.73534	2.1e-23	1.82e-21	yes	up	1505	O-methyltransferase family protein	ENOG410XS7T(S:Function unknown)	ENOG410XS7T(Transferase)				PF00891.15(Methyltransf_2:O-methyltransferase); PF08100.8(Dimerisation:Dimerisation domain)	GO:0046983(molecular_function:protein dimerization activity); GO:0008171(molecular_function:O-methyltransferase activity); GO:0032259(biological_process:methylation)	XP_019167949.1(PREDICTED: flavone 3'-O-methyltransferase 1-like [Ipomoea nil])	sp|Q9FK25|OMT1_ARATH(Flavone 3'-O-methyltransferase 1 OS=Arabidopsis thaliana OX=3702 GN=OMT1 PE=1 SV=1)
itb13g22870	295	173	232	2215	2526	5.68	3.16	4.44	38.74	37.66	4.42667	38.2	2.72478	5.19e-35	1.01e-32	yes	up	1222	Bax inhibitor-1 family protein	COG0670(S:Function unknown)	COG0670(BSD domain containing 1)	K06890	K06890		PF01027.17(Bax1-I:Inhibitor of apoptosis-promoting Bax1)	GO:0016021(cellular_component:integral component of membrane)	XP_019181041.1(PREDICTED: BI1-like protein [Ipomoea nil])	sp|Q94A20|LFG5_ARATH(BI1-like protein OS=Arabidopsis thaliana OX=3702 GN=LFG5 PE=2 SV=1)
itb03g14870	97	32	100	785	778	2.42	0.79	2.62	18.53	15.69	1.94333	17.11	2.72055	2.04e-13	6.7e-12	yes	up	1052	conserved hypothetical protein	ENOG410YV28(S:Function unknown)	ENOG410YV28(expressed protein)						XP_019192514.1(PREDICTED: uncharacterized protein LOC109186815 [Ipomoea nil])
itb15g05860	156	83	184	1165	1732	1.52	0.77	1.78	10.24	13.01	1.35667	11.625	2.71996	3.61e-26	3.87e-24	yes	up	2204	Glycosyl hydrolase family protein	COG1472(E:Amino acid transport and metabolism)	COG1472(Catalyzes the transfer of a methyl group from 5- methyltetrahydrofolate to homocysteine resulting in methionine formation (By similarity))	K05349	bglX	map00460(Cyanoamino acid metabolism); map00500(Starch and sucrose metabolism); map00940(Phenylpropanoid biosynthesis)	PF00933.18(Glyco_hydro_3:Glycosyl hydrolase family 3 N terminal domain); PF01915.19(Glyco_hydro_3_C:Glycosyl hydrolase family 3 C-terminal domain)		XP_019187069.1(PREDICTED: uncharacterized protein LOC109181662 [Ipomoea nil])	sp|A7LXU3|BGH3B_BACO1(Beta-glucosidase BoGH3B OS=Bacteroides ovatus (strain ATCC 8483 / DSM 1896 / JCM 5824 / NCTC 11153) OX=411476 GN=BACOVA_02659 PE=1 SV=1)
itb13g24290	503	48	82	2013.93	7449.01	4.9	0.44	0.79	17.9	56.32	2.04333	37.11	2.71849	0.000885686	0.00439871	yes	up	2208	Common central domain of tyrosinase domain containing protein	ENOG410Z0IN(S:Function unknown); ENOG410XS94(G:Carbohydrate transport and metabolism); ENOG410ZP9M(S:Function unknown); ENOG410XSH6(S:Function unknown)	ENOG410Z0IN(polyphenol oxidase); ENOG410XS94(tyrosinase); ENOG410ZP9M(Common central domain of tyrosinase); ENOG410XSH6(polyphenol oxidase)	K00422	E1.10.3.1	map00950(Isoquinoline alkaloid biosynthesis); map00350(Tyrosine metabolism)	PF00264.17(Tyrosinase:Common central domain of tyrosinase); PF12143.5(PPO1_KFDV:Protein of unknown function (DUF_B2219)); PF12142.5(PPO1_DWL:Polyphenol oxidase middle domain)	GO:0044424(cellular_component:intracellular part)	XP_019180268.1(PREDICTED: polyphenol oxidase E, chloroplastic-like [Ipomoea nil])	sp|Q08307|PPOE_SOLLC(Polyphenol oxidase E, chloroplastic OS=Solanum lycopersicum OX=4081 PE=3 SV=1)
itb12g24020	69	77	33	527	973	0.88	0.91	0.41	6.03	9.4	0.733333	7.715	2.71564	3.3e-09	5.83e-08	yes	up	1849	Integrase-type DNA-binding superfamily protein	ENOG410YKCQ(K:Transcription); ENOG410YNYN(K:Transcription)	ENOG410YKCQ(dehydration-responsive element-binding protein); ENOG410YNYN(Dehydration-responsive element-binding protein)				PF00847.17(AP2:AP2 domain)		XP_019151161.1(PREDICTED: dehydration-responsive element-binding protein 2C-like [Ipomoea nil])	sp|Q9SIZ0|DRE2H_ARATH(Putative dehydration-responsive element-binding protein 2H OS=Arabidopsis thaliana OX=3702 GN=DREB2H PE=5 SV=3)
itb10g00190	535	228	458.1	3465.25	4735	5.19	2.42	4.45	33.03	37.58	4.02	35.305	2.71537	3.04e-27	3.45e-25	yes	up	1852	Major facilitator superfamily protein	ENOG410XNQK(G:Carbohydrate transport and metabolism)	ENOG410XNQK(Transporter)	K08145	SLC2A8, GLUT8		PF00083.21(Sugar_tr:Sugar (and other) transporter); PF07690.13(MFS_1:Major Facilitator Superfamily)	GO:0016020(cellular_component:membrane); GO:0022857(molecular_function:transmembrane transporter activity); GO:0006810(biological_process:transport); GO:0005215(molecular_function:transporter activity)	XP_019197624.1(PREDICTED: sugar transporter ERD6-like 5 isoform X2 [Ipomoea nil])	sp|Q3ECP7|ERDL5_ARATH(Sugar transporter ERD6-like 5 OS=Arabidopsis thaliana OX=3702 GN=At1g54730 PE=2 SV=2)
itb02g03540	357.55	50.83	418.6	2091.75	4361.3	2.82	0.38	3.27	14.82	26.41	2.15667	20.615	2.71213	5.26e-07	6.22e-06	yes	up	2681	Subtilase family protein	COG1404(O:Posttranslational modification, protein turnover, chaperones)	COG1404(peptidase (S8 and S53, subtilisin, kexin, sedolisin)				PF00082.19(Peptidase_S8:Subtilase family); PF05922.13(Inhibitor_I9:Peptidase inhibitor I9); PF02225.19(PA:PA domain)	GO:0004252(molecular_function:serine-type endopeptidase activity); GO:0005774(cellular_component:vacuolar membrane); GO:0048046(cellular_component:apoplast); GO:0006508(biological_process:proteolysis); GO:0010223(biological_process:secondary shoot formation); GO:0009505(cellular_component:plant-type cell wall)	XP_019193561.1(PREDICTED: subtilisin-like protease SBT1.4 isoform X1 [Ipomoea nil])	sp|Q9LVJ1|SBT14_ARATH(Subtilisin-like protease SBT1.4 OS=Arabidopsis thaliana OX=3702 GN=SBT1.4 PE=2 SV=1)
itb07g23660	194	130	186	1300	2238	1.98	1.26	1.89	11.97	17.61	1.71	14.79	2.709	1.36e-33	2.43e-31	yes	up	2115	DEA(D/H)-box RNA helicase family protein	COG0513(S:Function unknown); ENOG410XNVG(S:Function unknown)	COG0513(Gibberellin regulated protein); ENOG410XNVG(Gibberellin regulated protein)				PF00270.26(DEAD:DEAD/DEAH box helicase); PF00271.28(Helicase_C:Helicase conserved C-terminal domain)	GO:0010501(biological_process:RNA secondary structure unwinding); GO:0009507(cellular_component:chloroplast); GO:0003676(molecular_function:nucleic acid binding); GO:0004004(molecular_function:ATP-dependent RNA helicase activity); GO:0005524(molecular_function:ATP binding)	AVT28140.1(DEAD-box helicase [Ipomoea batatas])	sp|Q6H601|RH22_ORYSJ(DEAD-box ATP-dependent RNA helicase 22 OS=Oryza sativa subsp. japonica OX=39947 GN=Os09g0383400 PE=2 SV=2)
itb06g23310	150	172	515	2888	3306	1.12	1.11	3.72	19.35	18.94	1.98333	19.145	2.70819	2.52e-09	4.55e-08	yes	up	3188	S-adenosyl-L-methionine-dependent methyltransferases superfamily protein	ENOG410Y9W6(S:Function unknown)	ENOG410Y9W6(pectin methyltransferase)				PF03141.13(Methyltransf_29:Putative S-adenosyl-L-methionine-dependent methyltransferase); PF08241.9(Methyltransf_11:Methyltransferase domain); PF13649.3(Methyltransf_25:Methyltransferase domain); PF13847.3(Methyltransf_31:Methyltransferase domain)	GO:0010289(biological_process:homogalacturonan biosynthetic process); GO:0009735(biological_process:response to cytokinin); GO:0016021(cellular_component:integral component of membrane); GO:0005802(cellular_component:trans-Golgi network); GO:0048367(biological_process:shoot system development); GO:0048364(biological_process:root development); GO:0008168(molecular_function:methyltransferase activi…	XP_019152847.1(PREDICTED: probable pectin methyltransferase QUA2 [Ipomoea nil])	sp|Q9C9Q8|PMTT_ARATH(Probable pectin methyltransferase QUA2 OS=Arabidopsis thaliana OX=3702 GN=QUA2 PE=1 SV=2)
itb01g24910	51.99	2.34	7.82	331.66	780.46	0.73	0.03	0.13	3.99	8.03	0.296667	6.01	2.70745	0.00143845	0.00665071	yes	up	1506	MATE efflux family protein	COG0534(V:Defense mechanisms)	COG0534(Mate efflux family protein)	K03327	TC.MATE, SLC47A, norM, mdtK, dinF		PF01554.15(MatE:MatE)		XP_019166428.1(PREDICTED: protein DETOXIFICATION 24-like isoform X1 [Ipomoea nil])	sp|F4J158|DTX24_ARATH(Protein DETOXIFICATION 24 OS=Arabidopsis thaliana OX=3702 GN=DTX24 PE=2 SV=1)
itb01g26320	203	47	107	934.6	1623.93	3.39	0.89	1.57	15.05	20.95	1.95	18	2.70638	1.01e-10	2.25e-09	yes	up	1654	S-adenosyl-L-methionine-dependent methyltransferases superfamily protein	ENOG4112BHH(S:Function unknown); ENOG410YFI3(S:Function unknown); ENOG4111GV5(S:Function unknown)	ENOG4112BHH(carboxyl methyltransferase); ENOG410YFI3(Jasmonate); ENOG4111GV5(carboxyl methyltransferase)	K21483	SAMT		PF03492.12(Methyltransf_7:SAM dependent carboxyl methyltransferase)	GO:0016740(molecular_function:transferase activity)	XP_019166105.1(PREDICTED: salicylate carboxymethyltransferase-like [Ipomoea nil])	sp|Q9SPV4|SAMT_CLABR(Salicylate carboxymethyltransferase OS=Clarkia breweri OX=36903 GN=SAMT PE=1 SV=1)
itb02g03010	14	2	11	78	143	0.1	0.01	0.08	0.49	0.77	0.0633333	0.63	2.70296	1.79e-06	1.9e-05	yes	up	2990	glutamate receptor 2.8	ENOG410YYDD(U:Intracellular trafficking, secretion, and vesicular transport); ENOG410Y6P1(U:Intracellular trafficking, secretion, and vesicular transport); ENOG410YE5F(P:Inorganic ion transport and metabolism)	ENOG410YYDD(Glutamate receptor, ionotropic, delta); ENOG410Y6P1(Glutamate-gated receptor that probably acts as non- selective cation channel (By similarity)); ENOG410YE5F(Glutamate-gated receptor that probably acts as non- selective cation channel (By similarity))	K05387	GRIP		PF01094.25(ANF_receptor:Receptor family ligand binding region); PF00060.23(Lig_chan:Ligand-gated ion channel); PF13458.3(Peripla_BP_6:Periplasmic binding protein); PF00497.17(SBP_bac_3:Bacterial extracellular solute-binding proteins, family 3); PF10613.6(Lig_chan-Glu_bd:Ligated ion channel L-glutamate- and glycine-binding site)	GO:0016020(cellular_component:membrane); GO:0006810(biological_process:transport)	XP_019193282.1(PREDICTED: glutamate receptor 2.8-like isoform X1 [Ipomoea nil])	sp|Q9C5V5|GLR28_ARATH(Glutamate receptor 2.8 OS=Arabidopsis thaliana OX=3702 GN=GLR2.8 PE=2 SV=2)
itb07g20870	18	1	9	82	166	0.2	0.01	0.1	0.81	1.39	0.103333	1.1	2.70251	2.34e-05	0.000186492	yes	up	1996	WEE1 kinase homolog	ENOG410XS1M(T:Signal transduction mechanisms)	ENOG410XS1M(Protein kinase, membrane associated tyrosine threonine 1)	K06632	WEE1	map04110(Cell cycle)	PF00069.22(Pkinase:Protein kinase domain); PF07714.14(Pkinase_Tyr:Protein tyrosine kinase)	GO:0006468(biological_process:protein phosphorylation); GO:0016310(biological_process:phosphorylation); GO:0000166(molecular_function:nucleotide binding); GO:0004674(molecular_function:protein serine/threonine kinase activity); GO:0004672(molecular_function:protein kinase activity); GO:0005524(molecular_function:ATP binding)	XP_019188538.1(PREDICTED: wee1-like protein kinase [Ipomoea nil])	sp|Q8L4H0|WEE1_ARATH(Wee1-like protein kinase OS=Arabidopsis thaliana OX=3702 GN=WEE1 PE=1 SV=1)
itb10g21040	16	30	16	271	240	0.15	0.27	0.15	2.3	1.74	0.19	2.02	2.70006	9.8e-08	1.34e-06	yes	up	2385	PPDK regulatory protein	COG1806(S:Function unknown)	COG1806(Bifunctional serine threonine kinase and phosphorylase involved in the regulation of the pyruvate, phosphate dikinase (PPDK) by catalyzing its phosphorylation dephosphorylation (By similarity))	K20115	RP		PF03618.11(Kinase-PPPase:Kinase/pyrophosphorylase)	GO:0016772(molecular_function:transferase activity, transferring phosphorus-containing groups); GO:0005524(molecular_function:ATP binding)	XP_019169530.1(PREDICTED: pyruvate, phosphate dikinase regulatory protein 1, chloroplastic [Ipomoea nil])	sp|Q8GVP6|PDRP1_ORYSJ(Probable pyruvate, phosphate dikinase regulatory protein, chloroplastic OS=Oryza sativa subsp. japonica OX=39947 GN=PDRP1 PE=2 SV=2)
itb04g26660	18	3	32	306	120	0.2	0.03	0.34	2.99	1	0.19	1.995	2.69242	4.18e-05	0.000312967	yes	up	2005	cytochrome P450, family 82, subfamily C, polypeptide	COG2124(Q:Secondary metabolites biosynthesis, transport and catabolism)	COG2124(Cytochrome p450)				PF00067.19(p450:Cytochrome P450)	GO:0005488(molecular_function:binding); GO:0016491(molecular_function:oxidoreductase activity)	XP_019161295.1(PREDICTED: cytochrome P450 82C4-like [Ipomoea nil])	sp|Q9SZ46|C82C4_ARATH(Cytochrome P450 82C4 OS=Arabidopsis thaliana OX=3702 GN=CYP82C4 PE=2 SV=1)
itb01g20590	1.26	1.27	1.14	36.31	13.17	0.05	0.05	0.05	1.43	0.44	0.05	0.935	2.69028	0.00111425	0.0053511	yes	up	669	glutathione S-transferase TAU	ENOG410XSIX(O:Posttranslational modification, protein turnover, chaperones)	ENOG410XSIX(glutathione Stransferase)	K00799	GST, gst	map00480(Glutathione metabolism); map05204(Chemical carcinogenesis); map00983(Drug metabolism - other enzymes); map00982(Drug metabolism - cytochrome P450); map00980(Metabolism of xenobiotics by cytochrome P450); map05200(Pathways in cancer); map05418(Fluid shear stress and atherosclerosis); map05225(Hepatocellular carcinoma); map01524(Platinum drug resistance)	PF02798.17(GST_N:Glutathione S-transferase, N-terminal domain); PF13417.3(GST_N_3:Glutathione S-transferase, N-terminal domain); PF13409.3(GST_N_2:Glutathione S-transferase, N-terminal domain); PF00043.22(GST_C:Glutathione S-transferase, C-terminal domain); PF13410.3(GST_C_2:Glutathione S-transferase, C-terminal domain)		XP_019154027.1(PREDICTED: probable glutathione S-transferase parA [Ipomoea nil])	sp|P25317|GSTXA_TOBAC(Probable glutathione S-transferase parA OS=Nicotiana tabacum OX=4097 GN=PARA PE=2 SV=1)
itb04g00640	123	79	83	945	987	2.72	1.64	1.82	19.02	16.94	2.06	17.98	2.68965	8.68e-21	5.89e-19	yes	up	1101	chitinase A	ENOG4111GPA(G:Carbohydrate transport and metabolism); COG1412(S:Function unknown)	ENOG4111GPA(chitinase); COG1412(small subunit (SSU) processome component, homolog)	K01183	E3.2.1.14	map00520(Amino sugar and nucleotide sugar metabolism)	PF00704.25(Glyco_hydro_18:Glycosyl hydrolases family 18)	GO:0005975(biological_process:carbohydrate metabolic process); GO:0016798(molecular_function:hydrolase activity, acting on glycosyl bonds); GO:0005576(cellular_component:extracellular region); GO:0008061(molecular_function:chitin binding); GO:0008152(biological_process:metabolic process); GO:0004553(molecular_function:hydrolase activity, hydrolyzing O-glycosyl compounds); GO:0004568(molecular_fun…	XP_019190824.1(PREDICTED: acidic endochitinase-like [Ipomoea nil])	sp|P29060|CHIA_TOBAC(Acidic endochitinase OS=Nicotiana tabacum OX=4097 PE=1 SV=1)
itb07g09860	354	137	295	2079	3168	2.04	0.75	1.68	10.73	13.99	1.49	12.36	2.68694	1.59e-21	1.17e-19	yes	up	3578	Insulinase (Peptidase family M16) family protein	COG1025(O:Posttranslational modification, protein turnover, chaperones)	COG1025(metalloendopeptidase activity)	K01411	NRD1		PF16187.2(Peptidase_M16_M:Middle or third domain of peptidase_M16); PF00675.17(Peptidase_M16:Insulinase (Peptidase family M16)); PF05193.18(Peptidase_M16_C:Peptidase M16 inactive domain)	GO:0006508(biological_process:proteolysis); GO:0046872(molecular_function:metal ion binding); GO:0004222(molecular_function:metalloendopeptidase activity)	XP_019159736.1(PREDICTED: nardilysin-like isoform X1 [Ipomoea nil])	sp|F4HNU6|NRDC_ARATH(Nardilysin-like OS=Arabidopsis thaliana OX=3702 GN=At1g06900 PE=2 SV=1)
itb07g15490	399	272	359	3015	3795	5.99	3.83	5.32	26.55	29.93	5.04667	28.24	2.68373	2.69e-48	8.93e-46	yes	up	2379	TCP-1/cpn60 chaperonin family protein	COG0459(S:Function unknown)	COG0459(Acetyltransferase (GNAT) family)	K04077	groEL, HSPD1	map03018(RNA degradation); map04212(Longevity regulating pathway - worm); map04940(Type I diabetes mellitus); map05134(Legionellosis); map05152(Tuberculosis)	PF00118.21(Cpn60_TCP1:TCP-1/cpn60 chaperonin family)		XP_019149996.1(PREDICTED: chaperonin 60 subunit beta 4, chloroplastic [Ipomoea nil])	sp|Q9C667|CPNB4_ARATH(Chaperonin 60 subunit beta 4, chloroplastic OS=Arabidopsis thaliana OX=3702 GN=CPN60B4 PE=1 SV=1)
itb05g15590	55	22.89	86.99	552.04	570.91	0.76	0.3	1.19	6.99	6.16	0.75	6.575	2.68047	4.16e-11	9.87e-10	yes	up	1639	cytochrome P450, family 71, subfamily B, polypeptide	COG2124(Q:Secondary metabolites biosynthesis, transport and catabolism)	COG2124(Cytochrome p450)	K20562	CYP736A		PF00067.19(p450:Cytochrome P450)	GO:0016709(molecular_function:oxidoreductase activity, acting on paired donors, with incorporation or reduction of molecular oxygen, NAD(P)H as one donor, and incorporation of one atom of oxygen); GO:0046872(molecular_function:metal ion binding); GO:0016020(cellular_component:membrane); GO:0044550(biological_process:secondary metabolite biosynthetic process); GO:0016491(molecular_function:oxidore…	XP_019154582.1(PREDICTED: cytochrome P450 CYP736A12-like isoform X1 [Ipomoea nil])	sp|H2DH18|C7A12_PANGI(Cytochrome P450 CYP736A12 OS=Panax ginseng OX=4054 PE=2 SV=1)
itb07g13600	6	3	19	113	115	0.26	0.12	0.82	4.55	3.92	0.4	4.235	2.68047	8.91e-06	7.91e-05	yes	up	660	SAUR-like auxin-responsive protein family	ENOG4111EEH(S:Function unknown); ENOG411175A(S:Function unknown)	ENOG4111EEH(Auxin responsive protein); ENOG411175A(SAUR family)	K14488	SAUR	map04075(Plant hormone signal transduction)	PF02519.11(Auxin_inducible:Auxin responsive protein)		XP_019188941.1(PREDICTED: auxin-induced protein 6B-like [Ipomoea nil])	sp|O65695|SAU50_ARATH(Auxin-responsive protein SAUR50 OS=Arabidopsis thaliana OX=3702 GN=SAUR50 PE=1 SV=1)
itb01g21740	42	38	50	419	469	0.47	0.4	0.55	4.2	4.02	0.473333	4.11	2.67692	1.47e-18	8.54e-17	yes	up	2042	O-acyltransferase (WSD1-like) family protein	ENOG41101KN(S:Function unknown); ENOG410ZYUM(S:Function unknown); ENOG410ZRA8(S:Function unknown)	ENOG41101KN(Protein of unknown function (DUF1298)); ENOG410ZYUM(O-acyltransferase (WSD1-like)); ENOG410ZRA8(Protein of unknown function (DUF1298))				PF03007.13(WES_acyltransf:Wax ester synthase-like Acyl-CoA acyltransferase domain); PF06974.10(DUF1298:Protein of unknown function (DUF1298))	GO:0045017(biological_process:glycerolipid biosynthetic process); GO:0047196(molecular_function:long-chain-alcohol O-fatty-acyltransferase activity); GO:0004144(molecular_function:diacylglycerol O-acyltransferase activity); GO:0019432(biological_process:triglyceride biosynthetic process); GO:0005886(cellular_component:plasma membrane)	XP_019166235.1(PREDICTED: O-acyltransferase WSD1-like isoform X2 [Ipomoea nil])	sp|Q93ZR6|WSD1_ARATH(O-acyltransferase WSD1 OS=Arabidopsis thaliana OX=3702 GN=WSD1 PE=2 SV=1)
itb13g12420	31	19	37	257	338	0.38	0.22	0.45	2.84	3.19	0.35	3.015	2.67508	3.47e-16	1.62e-14	yes	up	1800	plant intracellular ras group-related LRR	COG4886(S:Function unknown)	COG4886(aluminum-activated malate transporter)				PF13855.3(LRR_8:Leucine rich repeat); PF12799.4(LRR_4:Leucine Rich repeats (2 copies))		XP_019190890.1(PREDICTED: plant intracellular Ras-group-related LRR protein 5-like [Ipomoea nil])	sp|Q8S7M7|PIRL5_ORYSJ(Plant intracellular Ras-group-related LRR protein 5 OS=Oryza sativa subsp. japonica OX=39947 GN=IRL5 PE=2 SV=1)
itb08g10560	29.54	21.4	34.91	357.77	234.4	0.78	0.54	1.22	7.64	4.31	0.846667	5.975	2.67287	3.28e-10	6.81e-09	yes	up	641	alpha/beta-Hydrolases superfamily protein	COG0596(S:Function unknown); ENOG410XVV6(S:Function unknown)	COG0596(Alpha beta hydrolase); ENOG410XVV6(Hydrolase)					GO:0016787(molecular_function:hydrolase activity); GO:0016740(molecular_function:transferase activity)	XP_019189177.1(PREDICTED: bifunctional epoxide hydrolase 2-like [Ipomoea nil])	sp|I6YGS0|EPHA_MYCTU(Epoxide hydrolase A OS=Mycobacterium tuberculosis (strain ATCC 25618 / H37Rv) OX=83332 GN=ephA PE=1 SV=1)
itb06g20660	42	42	34	359	483	1.35	1.28	1.09	10.59	12.11	1.24	11.35	2.67176	4.04e-15	1.66e-13	yes	up	871	conserved hypothetical protein	ENOG410YWFS(S:Function unknown)	ENOG410YWFS(-)						XP_019152780.1(PREDICTED: uncharacterized protein LOC109149459 [Ipomoea nil])
itb05g16350	224.03	36.55	152.61	1244.78	1629.49	3.47	0.54	2.34	17.45	19.49	2.11667	18.47	2.67122	1.14e-08	1.84e-07	yes	up	1545	phosphofructokinase	COG0205(G:Carbohydrate transport and metabolism)	COG0205(phosphohexokinase)	K00850	pfkA, PFK	map00051(Fructose and mannose metabolism); map00052(Galactose metabolism); map00680(Methane metabolism); map00010(Glycolysis / Gluconeogenesis); map03018(RNA degradation); map05230(Central carbon metabolism in cancer); map00030(Pentose phosphate pathway); map04152(AMPK signaling pathway)	PF00365.17(PFK:Phosphofructokinase)	GO:0005737(cellular_component:cytoplasm); GO:0005524(molecular_function:ATP binding); GO:0003872(molecular_function:6-phosphofructokinase activity); GO:0046872(molecular_function:metal ion binding); GO:0006002(biological_process:fructose 6-phosphate metabolic process); GO:0061615(biological_process:glycolytic process through fructose-6-phosphate)	XP_019154855.1(PREDICTED: ATP-dependent 6-phosphofructokinase 5, chloroplastic-like [Ipomoea nil])	sp|Q8VYN6|PFKA5_ARATH(ATP-dependent 6-phosphofructokinase 5, chloroplastic OS=Arabidopsis thaliana OX=3702 GN=PFK5 PE=1 SV=1)
itb15g03250	274	85	329	1585	3213	4.25	1.25	5.07	22.23	38.46	3.52333	30.345	2.66774	4.18e-11	9.9e-10	yes	up	1467	polygalacturonase inhibiting protein	ENOG410YB0Y(S:Function unknown)	ENOG410YB0Y(polygalacturonase inhibiting protein)				PF13855.3(LRR_8:Leucine rich repeat); PF12799.4(LRR_4:Leucine Rich repeats (2 copies)); PF08263.9(LRRNT_2:Leucine rich repeat N-terminal domain)		XP_019187479.1(PREDICTED: polygalacturonase inhibitor-like [Ipomoea nil])	sp|Q05091|PGIP_PYRCO(Polygalacturonase inhibitor OS=Pyrus communis OX=23211 GN=PGIP PE=1 SV=1)
itb10g17100	72.02	33.92	75.42	603.42	576.36	1.24	0.55	1.29	9.43	7.67	1.02667	8.55	2.66206	1.65e-16	7.92e-15	yes	up	1353	Molybdenum cofactor sulfurase family protein	COG3217(S:Function unknown)	COG3217(MOSC domain-containing protein)				PF03476.13(MOSC_N:MOSC N-terminal beta barrel domain); PF03473.14(MOSC:MOSC domain)	GO:0003824(molecular_function:catalytic activity); GO:0030170(molecular_function:pyridoxal phosphate binding); GO:0030151(molecular_function:molybdenum ion binding)	XP_019169714.1(PREDICTED: mitochondrial amidoxime reducing component 2-like isoform X1 [Ipomoea nil])	sp|Q922Q1|MARC2_MOUSE(Mitochondrial amidoxime reducing component 2 OS=Mus musculus OX=10090 GN=Marc2 PE=1 SV=1)
itb07g00990	549	80	518	3609	4424	5.12	0.72	4.81	30.47	31.91	3.55	31.19	2.662	1.5e-07	1.99e-06	yes	up	2464	Glycosyl hydrolase family protein	COG1472(G:Carbohydrate transport and metabolism)	COG1472(hydrolase family 3)	K05349	bglX	map00460(Cyanoamino acid metabolism); map00500(Starch and sucrose metabolism); map00940(Phenylpropanoid biosynthesis)	PF00933.18(Glyco_hydro_3:Glycosyl hydrolase family 3 N terminal domain); PF01915.19(Glyco_hydro_3_C:Glycosyl hydrolase family 3 C-terminal domain)	GO:0009251(biological_process:glucan catabolic process); GO:0008422(molecular_function:beta-glucosidase activity)	XP_019197848.1(PREDICTED: uncharacterized protein LOC109191669 [Ipomoea nil])	sp|A7LXU3|BGH3B_BACO1(Beta-glucosidase BoGH3B OS=Bacteroides ovatus (strain ATCC 8483 / DSM 1896 / JCM 5824 / NCTC 11153) OX=411476 GN=BACOVA_02659 PE=1 SV=1)
itb02g10750	47	14	26	230	382	0.4	0.11	0.22	1.77	2.52	0.243333	2.145	2.66133	1e-10	2.24e-09	yes	up	2481	Plasma-membrane choline transporter family protein	ENOG410XS0P(S:Function unknown)	ENOG410XS0P(Solute carrier family 44 member)	K15377	SLC44A2_4_5	map05231(Choline metabolism in cancer)	PF04515.9(Choline_transpo:Plasma-membrane choline transporter)	GO:0015220(molecular_function:choline transmembrane transporter activity); GO:0009524(cellular_component:phragmoplast); GO:0010051(biological_process:xylem and phloem pattern formation); GO:0010088(biological_process:phloem development); GO:0016021(cellular_component:integral component of membrane); GO:0005802(cellular_component:trans-Golgi network); GO:0015871(biological_process:choline transpor…	XP_019194604.1(PREDICTED: choline transporter-like protein 2 [Ipomoea nil])	sp|Q94AN2|CHER1_ARATH(Choline transporter protein 1 OS=Arabidopsis thaliana OX=3702 GN=CHER1 PE=1 SV=1)
itb07g15650	43	7	14	145	373	0.39	0.06	0.13	1.18	2.59	0.193333	1.885	2.65912	3.74e-06	3.65e-05	yes	up	2370	Tetratricopeptide repeat (TPR)-like superfamily protein	ENOG410Z7Z7(E:Amino acid transport and metabolism)	ENOG410Z7Z7(amino acid transport)				PF13041.3(PPR_2:PPR repeat family); PF12854.4(PPR_1:PPR repeat); PF01535.17(PPR:PPR repeat); PF13812.3(PPR_3:Pentatricopeptide repeat domain); PF17177.1(PPR_long:Pentacotripeptide-repeat region of PROPR); PF10037.6(MRP-S27:Mitochondrial 28S ribosomal protein S27)		XP_019150007.1(PREDICTED: putative pentatricopeptide repeat-containing protein At1g13630 [Ipomoea nil])	sp|Q9LMY5|PPR41_ARATH(Putative pentatricopeptide repeat-containing protein At1g13630 OS=Arabidopsis thaliana OX=3702 GN=At1g13630 PE=3 SV=3)
itb06g21580	54	10	19	189	458	0.64	0.11	0.22	2.01	4.16	0.323333	3.085	2.65718	9.21e-07	1.04e-05	yes	up	1861	Transducin/WD40 repeat-like superfamily protein	COG2319(K:Transcription)	COG2319(Transcription factor)	K14829	IPI3		PF00400.29(WD40:WD domain, G-beta repeat); PF12894.4(ANAPC4_WD40:Anaphase-promoting complex subunit 4 WD40 domain)	GO:1902184(biological_process:negative regulation of shoot apical meristem development)	XP_019152308.1(PREDICTED: protein ROOT INITIATION DEFECTIVE 3 [Ipomoea nil])	sp|Q9M3B4|RID3_ARATH(Protein ROOT INITIATION DEFECTIVE 3 OS=Arabidopsis thaliana OX=3702 GN=RID3 PE=1 SV=1)
itb05g22520	112.05	77.36	95.25	997.67	859.55	3.17	2.09	2.68	26.03	19.07	2.64667	22.55	2.65414	1.16e-18	6.8e-17	yes	up	918	NAD(P)-binding Rossmann-fold superfamily protein	COG1028(S:Function unknown)	COG1028(Dehydrogenase reductase)	K08081	TR1	map00960(Tropane, piperidine and pyridine alkaloid biosynthesis)	PF13561.3(adh_short_C2:Enoyl-(Acyl carrier protein) reductase); PF00106.22(adh_short:short chain dehydrogenase); PF08659.7(KR:KR domain)	GO:0016021(cellular_component:integral component of membrane); GO:0055114(biological_process:oxidation-reduction process); GO:0016491(molecular_function:oxidoreductase activity)	XP_019177315.1(PREDICTED: tropinone reductase homolog [Ipomoea nil])	sp|P50165|TRNH_DATST(Tropinone reductase homolog OS=Datura stramonium OX=4076 PE=2 SV=1)
itb04g11930	36	6	39	185	429	0.7	0.11	0.76	3.28	6.49	0.523333	4.885	2.65033	6.66e-07	7.76e-06	yes	up	1207	Tic22-like family protein	ENOG4111WM6(S:Function unknown)	ENOG4111WM6(Tic22-like family)				PF04278.9(Tic22:Tic22-like family)		XP_019180004.1(PREDICTED: protein TIC 22-like, chloroplastic [Ipomoea nil])	sp|F4J469|TI22L_ARATH(Protein TIC 22-like, chloroplastic OS=Arabidopsis thaliana OX=3702 GN=TIC22L PE=3 SV=1)
itb04g02420	786	82	454	3014	11615	11.72	1.09	6.77	37.83	124.36	6.52667	81.095	2.64874	0.000484856	0.00262153	yes	up	1825	arginase	COG0010(E:Amino acid transport and metabolism)	COG0010(hydrolase activity, acting on carbon-nitrogen (but not peptide) bonds, in linear amidines)	K01476	E3.5.3.1, rocF, arg	map00220(Arginine biosynthesis); map00330(Arginine and proline metabolism); map05146(Amoebiasis)	PF00491.18(Arginase:Arginase family)	GO:0016813(molecular_function:hydrolase activity, acting on carbon-nitrogen (but not peptide) bonds, in linear amidines); GO:0046872(molecular_function:metal ion binding)	XP_019189207.1(PREDICTED: arginase 1, mitochondrial-like [Ipomoea nil])	sp|P46637|ARGI1_ARATH(Arginase 1, mitochondrial OS=Arabidopsis thaliana OX=3702 GN=ARGAH1 PE=1 SV=1)
itb01g10790	3	0	0	18	39	0.03	0	0	0.18	0.34	0.01	0.26	2.64728	0.00174712	0.00784034	yes	up	1953	Plant neutral invertase family protein	ENOG410XPYN(S:Function unknown)	ENOG410XPYN(glycopeptide alpha-N-acetylgalactosaminidase activity)				PF12899.4(Glyco_hydro_100:Alkaline and neutral invertase); PF06202.11(GDE_C:Amylo-alpha-1,6-glucosidase)	GO:0033926(molecular_function:glycopeptide alpha-N-acetylgalactosaminidase activity)	XP_019179313.1(PREDICTED: alkaline/neutral invertase A, mitochondrial-like isoform X1 [Ipomoea nil])	sp|Q9FXA8|INVA_ARATH(Alkaline/neutral invertase A, mitochondrial OS=Arabidopsis thaliana OX=3702 GN=INVA PE=1 SV=1)
itb05g03610	31	2	10	180	164	0.45	0.03	0.15	2.39	1.86	0.21	2.125	2.6463	4.33e-05	0.000322634	yes	up	1539	heat shock cognate protein 70-1	COG0443(O:Posttranslational modification, protein turnover, chaperones)	COG0443(Heat shock protein)	K03283	HSPA1s	map05164(Influenza A); map05162(Measles); map05145(Toxoplasmosis); map04010(MAPK signaling pathway); map03040(Spliceosome); map05134(Legionellosis); map04612(Antigen processing and presentation); map04213(Longevity regulating pathway - multiple species); map04144(Endocytosis); map04915(Estrogen signaling pathway); map04141(Protein processing in endoplasmic reticulum)	PF00012.17(HSP70:Hsp70 protein); PF06723.10(MreB_Mbl:MreB/Mbl protein)	GO:0005524(molecular_function:ATP binding)	XP_019192842.1(PREDICTED: heat shock cognate 70 kDa protein 2-like [Ipomoea nil])	sp|P22953|MD37E_ARATH(Probable mediator of RNA polymerase II transcription subunit 37e OS=Arabidopsis thaliana OX=3702 GN=MED37E PE=1 SV=3)
itb06g15860	408	245	971	4638	6458	3.81	1.98	8.46	36.87	43.63	4.75	40.25	2.64451	3.5e-10	7.23e-09	yes	up	2728	Major facilitator superfamily protein	ENOG410XNQK(G:Carbohydrate transport and metabolism)	ENOG410XNQK(Transporter)				PF00083.21(Sugar_tr:Sugar (and other) transporter); PF07690.13(MFS_1:Major Facilitator Superfamily)	GO:0022891(molecular_function:substrate-specific transmembrane transporter activity); GO:0016021(cellular_component:integral component of membrane); GO:0005802(cellular_component:trans-Golgi network); GO:0005768(cellular_component:endosome); GO:0055085(biological_process:transmembrane transport)	XP_019196755.1(PREDICTED: probable plastidic glucose transporter 2 [Ipomoea nil])	sp|Q9FYG3|PLST2_ARATH(Probable plastidic glucose transporter 2 OS=Arabidopsis thaliana OX=3702 GN=At1g67300 PE=2 SV=1)
itb02g26240	98	29	131	937	762	1.36	0.38	1.81	11.76	8.16	1.18333	9.96	2.64385	4.22e-09	7.31e-08	yes	up	1613	alpha-galactosidase	ENOG410XPF1(G:Carbohydrate transport and metabolism)	ENOG410XPF1(alpha-galactosidase)	K07407	E3.2.1.22B, galA, rafA	map00600(Sphingolipid metabolism); map00603(Glycosphingolipid biosynthesis - globo and isoglobo series); map00561(Glycerolipid metabolism); map00052(Galactose metabolism)	PF16499.2(Melibiase_2:Alpha galactosidase A); PF02065.15(Melibiase:Melibiase); PF10566.6(Glyco_hydro_97:Glycoside hydrolase 97)	GO:0052692(molecular_function:raffinose alpha-galactosidase activity); GO:0005975(biological_process:carbohydrate metabolic process)	XP_019195849.1(PREDICTED: alpha-galactosidase-like [Ipomoea nil])	sp|Q42656|AGAL_COFAR(Alpha-galactosidase OS=Coffea arabica OX=13443 PE=1 SV=1)
itb06g09530	199.03	126.15	262.9	952.93	3404.53	9.52	4.8	11.12	37.84	123.05	8.48	80.445	2.64253	1.22e-10	2.69e-09	yes	up	837	Kunitz family trypsin and protease inhibitor protein	ENOG410YHN1(O:Posttranslational modification, protein turnover, chaperones); ENOG41107IY(O:Posttranslational modification, protein turnover, chaperones)	ENOG410YHN1(trypsin and protease inhibitor family protein Kunitz family protein); ENOG41107IY(Trypsin and protease inhibitor)				PF00197.15(Kunitz_legume:Trypsin and protease inhibitor)		XP_019179056.1(PREDICTED: kunitz-type elastase inhibitor BrEI-like [Ipomoea nil])
itb13g23520	3.02	13	5.82	68.14	160.05	0.04	0.18	0.09	0.92	1.84	0.103333	1.38	2.63826	5.61e-05	0.000406223	yes	up	1521	Eukaryotic aspartyl protease family protein	ENOG410XNV7(T:Signal transduction mechanisms)	ENOG410XNV7(inositol)				PF14543.3(TAXi_N:Xylanase inhibitor N-terminal); PF14541.3(TAXi_C:Xylanase inhibitor C-terminal); PF00026.20(Asp:Eukaryotic aspartyl protease)		XP_019180468.1(PREDICTED: aspartyl protease family protein At5g10770-like [Ipomoea nil])	sp|Q8S9J6|ASPA_ARATH(Aspartyl protease family protein At5g10770 OS=Arabidopsis thaliana OX=3702 GN=At5g10770 PE=2 SV=1)
itb07g20640	349.24	38.37	85.32	1483.16	2043.12	6.09	0.65	1.54	23.26	27.65	2.76	25.455	2.638	5.82e-06	5.42e-05	yes	up	1839	Kinase interacting (KIP1-like) family protein	ENOG410YK0V(S:Function unknown)	ENOG410YK0V(kinase interacting family protein)				PF07765.9(KIP1:KIP1-like protein)		XP_019188455.1(PREDICTED: protein NETWORKED 3A-like isoform X1 [Ipomoea nil])	sp|Q66GR8|NET3A_ARATH(Protein NETWORKED 3A OS=Arabidopsis thaliana OX=3702 GN=NET3A PE=2 SV=1)
itb09g02070	73	25	77	525	611	0.97	0.31	0.97	5.85	5.82	0.75	5.835	2.63775	1.68e-13	5.66e-12	yes	up	1652	abscisic acid responsive elements-binding factor	ENOG410YB2M(K:Transcription)	ENOG410YB2M(Transcription factor)	K14432	ABF	map04075(Plant hormone signal transduction)	PF00170.18(bZIP_1:bZIP transcription factor); PF07716.12(bZIP_2:Basic region leucine zipper)		XP_019165276.1(PREDICTED: ABSCISIC ACID-INSENSITIVE 5-like protein 4 [Ipomoea nil])	sp|Q9M7Q2|AI5L7_ARATH(ABSCISIC ACID-INSENSITIVE 5-like protein 7 OS=Arabidopsis thaliana OX=3702 GN=ABF4 PE=1 SV=1)
itb03g24230	362	423	594	4871	4331	7.82	8.46	12.35	92.34	70.06	9.54333	81.2	2.63603	1.58e-15	6.8e-14	yes	up	1095	Rhodanese/Cell cycle control phosphatase superfamily protein	ENOG4111JU1(S:Function unknown)	ENOG4111JU1(Rhodanese-like domain containing protein)				PF00581.17(Rhodanese:Rhodanese-like domain)		XP_019189054.1(PREDICTED: rhodanese-like domain-containing protein 14, chloroplastic [Ipomoea nil])	sp|Q94A65|STR14_ARATH(Rhodanese-like domain-containing protein 14, chloroplastic OS=Arabidopsis thaliana OX=3702 GN=At4g27700 PE=2 SV=1)
itb12g24000	897	402	1078	6740	8319	25.7	10.84	30.65	177.14	186.31	22.3967	181.725	2.63418	1.91e-19	1.2e-17	yes	up	1206	ferritin	ENOG4111TFW(P:Inorganic ion transport and metabolism); COG1528(P:Inorganic ion transport and metabolism); ENOG410Y5ZV(P:Inorganic ion transport and metabolism)	ENOG4111TFW(Stores iron in a soluble, non-toxic, readily available form. Important for iron homeostasis (By similarity)); COG1528(Stores iron in a soluble, non-toxic, readily available form. Important for iron homeostasis (By similarity)); ENOG410Y5ZV(Stores iron in a soluble, non-toxic, readily available form. Important for iron homeostasis (By similarity))	K00522	FTH1	map04978(Mineral absorption); map04217(Necroptosis); map04216(Ferroptosis)	PF00210.21(Ferritin:Ferritin-like domain)	GO:0006879(biological_process:cellular iron ion homeostasis); GO:0004322(molecular_function:ferroxidase activity); GO:0005623(cellular_component:cell); GO:0008199(molecular_function:ferric iron binding); GO:0006826(biological_process:iron ion transport); GO:0055114(biological_process:oxidation-reduction process); GO:0009507(cellular_component:chloroplast)	XP_019151169.1(PREDICTED: ferritin-2, chloroplastic-like isoform X1 [Ipomoea nil])	sp|Q8H1T3|FRI2_TOBAC(Ferritin-2, chloroplastic OS=Nicotiana tabacum OX=4097 GN=FER2 PE=2 SV=1)
itb09g04580	545	96	246	2197	3975	11.31	1.9	5.1	41.6	64.15	6.10333	52.875	2.63274	2.4e-08	3.7e-07	yes	up	1519	Lactoylglutathione lyase / glyoxalase I family protein	ENOG410XW6K(S:Function unknown); ENOG410XUYC(S:Function unknown)	ENOG410XW6K(Glyoxalase/Bleomycin resistance protein/Dioxygenase superfamily); ENOG410XUYC(Glyoxalase Bleomycin resistance protein (Dioxygenase)				PF00903.22(Glyoxalase:Glyoxalase/Bleomycin resistance protein/Dioxygenase superfamily); PF12681.4(Glyoxalase_2:Glyoxalase-like domain); PF13669.3(Glyoxalase_4:Glyoxalase/Bleomycin resistance protein/Dioxygenase superfamily)		XP_019171663.1(PREDICTED: uncharacterized protein LOC109167166 [Ipomoea nil])
itb12g21010	4	3	14	79	92	0.21	0.15	0.75	3.95	3.89	0.37	3.92	2.63219	1.78e-05	0.000146821	yes	up	576	RING/U-box superfamily protein	ENOG41121N2(O:Posttranslational modification, protein turnover, chaperones); ENOG410XXHF(S:Function unknown)	ENOG41121N2(zinc ion binding); ENOG410XXHF(ring finger and CHY zinc finger)				PF13639.3(zf-RING_2:Ring finger domain); PF17123.2(zf-RING_11:RING-like zinc finger); PF13923.3(zf-C3HC4_2:Zinc finger, C3HC4 type (RING finger)); PF12678.4(zf-rbx1:RING-H2 zinc finger domain); PF00097.22(zf-C3HC4:Zinc finger, C3HC4 type (RING finger)); PF13445.3(zf-RING_UBOX:RING-type zinc-finger); PF14634.3(zf-RING_5:zinc-RING finger domain); PF13920.3(zf-C3HC4_3:Zinc finger, C3HC4 type (RING f…		XP_019151597.1(PREDICTED: RING-H2 finger protein ATL52-like [Ipomoea nil])	sp|Q9LF64|ATL52_ARATH(RING-H2 finger protein ATL52 OS=Arabidopsis thaliana OX=3702 GN=ATL52 PE=2 SV=1)
itb01g09780	173	89	152	1319	1285	3.15	1.52	2.79	21.88	18.08	2.48667	19.98	2.63133	1.16e-22	9.34e-21	yes	up	1300	golgi snare	ENOG410YI1X(U:Intracellular trafficking, secretion, and vesicular transport)	ENOG410YI1X(Involved in transport from the ER to the Golgi apparatus as well as in intra-Golgi transport. It belongs to a super-family of proteins called t-SNAREs or soluble NSF (N-ethylmaleimide- sensitive factor) attachment protein receptor (By similarity))	K08495	GOSR1, GOS1	map04130(SNARE interactions in vesicular transport)	PF12352.5(V-SNARE_C:Snare region anchored in the vesicle membrane C-terminus); PF10548.6(P22_AR_C:P22AR C-terminal domain); PF03908.10(Sec20:Sec20)	GO:0048209(biological_process:regulation of vesicle targeting, to, from or within Golgi); GO:0005797(cellular_component:Golgi medial cisterna); GO:0006888(biological_process:ER to Golgi vesicle-mediated transport); GO:0005801(cellular_component:cis-Golgi network); GO:0016021(cellular_component:integral component of membrane); GO:0006906(biological_process:vesicle fusion); GO:0006891(biological_pr…	XP_019163018.1(PREDICTED: Golgi SNAP receptor complex member 1-1-like [Ipomoea nil])	sp|Q9LMP7|GOS11_ARATH(Golgi SNAP receptor complex member 1-1 OS=Arabidopsis thaliana OX=3702 GN=GOS11 PE=2 SV=1)
itb11g03220	1009.41	807	781.97	7772.01	9318	22.93	17.19	17.8	171.27	178.74	19.3067	175.005	2.63033	1.4e-26	1.53e-24	yes	up	1308	glutathione S-transferase TAU	ENOG410XSIX(O:Posttranslational modification, protein turnover, chaperones)	ENOG410XSIX(glutathione Stransferase)	K00799	GST, gst	map00480(Glutathione metabolism); map05204(Chemical carcinogenesis); map00983(Drug metabolism - other enzymes); map00982(Drug metabolism - cytochrome P450); map00980(Metabolism of xenobiotics by cytochrome P450); map05200(Pathways in cancer); map05418(Fluid shear stress and atherosclerosis); map05225(Hepatocellular carcinoma); map01524(Platinum drug resistance)	PF02798.17(GST_N:Glutathione S-transferase, N-terminal domain); PF13417.3(GST_N_3:Glutathione S-transferase, N-terminal domain); PF13410.3(GST_C_2:Glutathione S-transferase, C-terminal domain); PF00043.22(GST_C:Glutathione S-transferase, C-terminal domain); PF13409.3(GST_N_2:Glutathione S-transferase, N-terminal domain); PF17171.1(GST_C_6:Glutathione S-transferase, C-terminal domain)	GO:0005737(cellular_component:cytoplasm); GO:0004364(molecular_function:glutathione transferase activity); GO:0006749(biological_process:glutathione metabolic process); GO:0009407(biological_process:toxin catabolic process); GO:0009734(biological_process:auxin-activated signaling pathway)	XP_019159303.1(PREDICTED: probable glutathione S-transferase [Ipomoea nil])	sp|Q03666|GSTX4_TOBAC(Probable glutathione S-transferase OS=Nicotiana tabacum OX=4097 PE=2 SV=1)
itb01g25450	10	7	11	36	231	0.25	0.17	0.27	0.82	4.46	0.23	2.64	2.6195	4.73e-05	0.000348433	yes	up	994	RING/U-box superfamily protein	ENOG41121N2(O:Posttranslational modification, protein turnover, chaperones)	ENOG41121N2(zinc ion binding)				PF13639.3(zf-RING_2:Ring finger domain); PF17123.2(zf-RING_11:RING-like zinc finger); PF13923.3(zf-C3HC4_2:Zinc finger, C3HC4 type (RING finger)); PF00097.22(zf-C3HC4:Zinc finger, C3HC4 type (RING finger)); PF12678.4(zf-rbx1:RING-H2 zinc finger domain); PF13445.3(zf-RING_UBOX:RING-type zinc-finger); PF13920.3(zf-C3HC4_3:Zinc finger, C3HC4 type (RING finger)); PF14447.3(Prok-RING_4:Prokaryotic RIN…		XP_019165733.1(PREDICTED: E3 ubiquitin-protein ligase RING1-like [Ipomoea nil])	sp|Q9LQX2|MPSR1_ARATH(E3 ubiquitin-protein ligase MPSR1 OS=Arabidopsis thaliana OX=3702 GN=MPSR1 PE=1 SV=1)
itb13g16540	5	1	8	42	80	0.14	0.03	0.22	1.06	1.72	0.13	1.39	2.61809	6.06e-05	0.000433913	yes	up	915	conserved hypothetical protein	ENOG4111CNF(S:Function unknown); ENOG4111A2N(S:Function unknown)	ENOG4111CNF(-); ENOG4111A2N(-)						XP_019177851.1(PREDICTED: uncharacterized protein LOC109173046 [Ipomoea nil])
itb10g20040	22	9	13	80	269	0.59	0.23	0.35	1.96	5.61	0.39	3.785	2.61616	9.35e-07	1.05e-05	yes	up	938	Pollen Ole e 1 allergen and extensin family protein	ENOG410ZDC2(S:Function unknown); ENOG410Z3GS(S:Function unknown)	ENOG410ZDC2(Pollen proteins Ole e I like); ENOG410Z3GS(Pollen proteins Ole e I like)				PF01190.14(Pollen_Ole_e_I:Pollen proteins Ole e I like)		XP_019168689.1(PREDICTED: non-classical arabinogalactan protein 30-like isoform X1 [Ipomoea nil])	sp|Q03211|PEXLP_TOBAC(Pistil-specific extensin-like protein OS=Nicotiana tabacum OX=4097 PE=2 SV=1)
itb12g10170	3	4	3	74	25	0.03	0.04	0.03	0.71	0.21	0.0333333	0.46	2.61478	0.000354529	0.00200465	yes	up	2032	laccase	COG2132(I:Lipid transport and metabolism)	COG2132(Component of the acetyl coenzyme A carboxylase (ACC) complex. First, biotin carboxylase catalyzes the carboxylation of biotin on its carrier protein (BCCP) and then the CO(2) group is transferred by the carboxyltransferase to acetyl-CoA to form malonyl-CoA (By similarity))	K05909	E1.10.3.2		PF07732.12(Cu-oxidase_3:Multicopper oxidase); PF00394.19(Cu-oxidase:Multicopper oxidase); PF07731.11(Cu-oxidase_2:Multicopper oxidase)	GO:0016722(molecular_function:oxidoreductase activity, oxidizing metal ions); GO:0052716(molecular_function:hydroquinone:oxygen oxidoreductase activity); GO:0009809(biological_process:lignin biosynthetic process); GO:0048046(cellular_component:apoplast); GO:0046274(biological_process:lignin catabolic process); GO:0005507(molecular_function:copper ion binding); GO:0055114(biological_process:oxidat…	XP_019161468.1(PREDICTED: laccase-17-like [Ipomoea nil])	sp|Q9FJD5|LAC17_ARATH(Laccase-17 OS=Arabidopsis thaliana OX=3702 GN=LAC17 PE=2 SV=1)
itb07g06190	45.13	11	31	250.99	326.67	0.7	0.24	0.69	4.55	4.68	0.543333	4.615	2.61401	5.56e-10	1.11e-08	yes	up	1688	UDP-Glycosyltransferase superfamily protein	COG1819(S:Function unknown)	COG1819(Transferase)	K21373	UGT8, UGT709C2	map00902(Monoterpenoid biosynthesis)	PF00201.15(UDPGT:UDP-glucoronosyl and UDP-glucosyl transferase)	GO:0035251(molecular_function:UDP-glucosyltransferase activity); GO:0009812(biological_process:flavonoid metabolic process); GO:1900994(biological_process:(-)-secologanin biosynthetic process)	XP_019176529.1(PREDICTED: 7-deoxyloganetic acid glucosyltransferase-like [Ipomoea nil])	sp|U3U992|UGT8_CATRO(7-deoxyloganetic acid glucosyltransferase OS=Catharanthus roseus OX=4058 GN=UGT709C2 PE=1 SV=1)
itb01g00490	22	26	23	191	315	0.79	0.54	0.54	6.09	6.31	0.623333	6.2	2.61258	2.21e-11	5.43e-10	yes	up	1168	basic helix-loop-helix (bHLH) DNA-binding superfamily protein	ENOG41119GS(K:Transcription); ENOG4111D1R(S:Function unknown); ENOG41115Q0(S:Function unknown)	ENOG41119GS(-); ENOG4111D1R(Helix-loop-helix DNA-binding domain); ENOG41115Q0(Helix-loop-helix DNA-binding domain)				PF00010.23(HLH:Helix-loop-helix DNA-binding domain)		XP_019169641.1(PREDICTED: transcription factor bHLH118-like [Ipomoea nil])	sp|F4JIJ7|BH162_ARATH(Transcription factor bHLH162 OS=Arabidopsis thaliana OX=3702 GN=BHLH162 PE=1 SV=1)
itb05g16500	59	36	39	434	435	0.94	0.54	0.62	6.24	5.34	0.7	5.79	2.61112	3.3e-15	1.37e-13	yes	up	1437	SPX domain gene	COG5036(T:Signal transduction mechanisms); ENOG410XU76(T:Signal transduction mechanisms); ENOG410ZJDR(T:Signal transduction mechanisms); ENOG4111K3Y(T:Signal transduction mechanisms)	COG5036(Xenotropic and polytropic retrovirus receptor 1); ENOG410XU76(Xenotropic and polytropic retrovirus receptor 1); ENOG410ZJDR(SPX domain); ENOG4111K3Y(positive regulation of cellular response to phosphate starvation)				PF03105.16(SPX:SPX domain)		XP_019195563.1(PREDICTED: SPX domain-containing protein 4 [Ipomoea nil])	sp|Q94A21|SPX4_ARATH(SPX domain-containing protein 4 OS=Arabidopsis thaliana OX=3702 GN=SPX4 PE=2 SV=1)
itb07g08460	24	35	29	346	277	0.38	0.52	0.45	4.93	3.36	0.45	4.145	2.60934	3.73e-09	6.53e-08	yes	up	1449	UDP-glucosyltransferase 74F2	COG1819(S:Function unknown)	COG1819(Transferase)	K13691	SGT1		PF00201.15(UDPGT:UDP-glucoronosyl and UDP-glucosyl transferase); PF04101.13(Glyco_tran_28_C:Glycosyltransferase family 28 C-terminal domain)	GO:0080044(molecular_function:quercetin 7-O-glucosyltransferase activity); GO:0043231(cellular_component:intracellular membrane-bounded organelle); GO:0052696(biological_process:flavonoid glucuronidation); GO:0016021(cellular_component:integral component of membrane); GO:0009813(biological_process:flavonoid biosynthetic process); GO:0080043(molecular_function:quercetin 3-O-glucosyltransferase act…	BAV35239.1(UDP-glycose: glycosyltransferase UGT74T3 [Ipomoea batatas])	sp|O22822|U74F2_ARATH(UDP-glycosyltransferase 74F2 OS=Arabidopsis thaliana OX=3702 GN=UGT74F2 PE=1 SV=1)
itb04g12900	215	86	204	1405	1737.03	1.66	0.64	1.42	9.9	11.12	1.24	10.51	2.60698	9.42e-20	6.1e-18	yes	up	2649	lipase class 3 family protein	ENOG410XRFI(S:Function unknown); ENOG410YSY6(S:Function unknown)	ENOG410XRFI(triglyceride lipase activity); ENOG410YSY6(Lipase (class 3))				PF01764.22(Lipase_3:Lipase (class 3))		XP_019172522.1(PREDICTED: sn1-specific diacylglycerol lipase beta isoform X2 [Ipomoea nil])	sp|Q91WC9|DGLB_MOUSE(Sn1-specific diacylglycerol lipase beta OS=Mus musculus OX=10090 GN=Daglb PE=1 SV=2)
itb03g15990	262	34	123	1121	1786	5.62	0.69	2.62	21.87	29.69	2.97667	25.78	2.6069	4.61e-07	5.5e-06	yes	up	1119	Mitochondrial glycoprotein family protein	ENOG4111MS5(E:Amino acid transport and metabolism)	ENOG4111MS5(Catalyzes the NADPH dependent reduction of L-gamma- glutamyl 5-phosphate into L-glutamate 5-semialdehyde and phosphate. The product spontaneously undergoes cyclization to form 1-pyrroline-5-carboxylate (By similarity))	K15414	C1QBP	map05168(Herpes simplex infection)	PF02330.13(MAM33:Mitochondrial glycoprotein)	GO:0005759(cellular_component:mitochondrial matrix)	XP_019191902.1(PREDICTED: uncharacterized protein At2g39795, mitochondrial-like [Ipomoea nil])	sp|Q8W487|YB95_ARATH(Uncharacterized protein At2g39795, mitochondrial OS=Arabidopsis thaliana OX=3702 GN=At2g39795 PE=1 SV=1)
itb05g05230	156	70	135	945	1322	2.36	1.01	1.99	12.63	15.37	1.78667	14	2.60655	1.82e-24	1.78e-22	yes	up	1413	cytochrome c oxidase	COG1612(O:Posttranslational modification, protein turnover, chaperones)	COG1612(Catalyzes the oxidation of the C8 methyl side group on heme O porphyrin ring into a formyl group (By similarity))	K02259	COX15, ctaA	map00190(Oxidative phosphorylation); map00860(Porphyrin and chlorophyll metabolism); map02020(Two-component system); map04714(Thermogenesis)	PF02628.12(COX15-CtaA:Cytochrome oxidase assembly protein)	GO:0004129(molecular_function:cytochrome-c oxidase activity); GO:1902600(biological_process:hydrogen ion transmembrane transport); GO:0016627(molecular_function:oxidoreductase activity, acting on the CH-CH group of donors); GO:0005739(cellular_component:mitochondrion); GO:0006784(biological_process:heme a biosynthetic process); GO:0005743(cellular_component:mitochondrial inner membrane); GO:00166…	XP_019181886.1(PREDICTED: cytochrome c oxidase assembly protein COX15 [Ipomoea nil])	sp|Q9FKT8|COX15_ARATH(Cytochrome c oxidase assembly protein COX15 OS=Arabidopsis thaliana OX=3702 GN=COX15 PE=2 SV=1)
itb11g01450	1	0	2	28	17	0.01	0	0.03	0.33	0.17	0.0133333	0.25	2.60534	0.00172623	0.00776501	yes	up	1715	alpha/beta-Hydrolases superfamily protein	COG3675(I:Lipid transport and metabolism); ENOG4111MQ0(I:Lipid transport and metabolism)	COG3675(Phospholipase A(1)); ENOG4111MQ0(Phospholipase A(1))	K16818	DAD1	map00564(Glycerophospholipid metabolism); map00592(alpha-Linolenic acid metabolism)	PF01764.22(Lipase_3:Lipase (class 3)); PF11187.5(DUF2974:Protein of unknown function (DUF2974))		XP_019158983.1(PREDICTED: phospholipase A(1) DAD1, chloroplastic-like [Ipomoea nil])	sp|Q948R1|PLA11_ARATH(Phospholipase A(1) DAD1, chloroplastic OS=Arabidopsis thaliana OX=3702 GN=DAD1 PE=1 SV=1)
itb05g20230	8	3	7	60	76	0.13	0.05	0.11	0.85	0.88	0.0966667	0.865	2.59529	4.12e-06	3.98e-05	yes	up	1794	ARABIDOPSIS TRITHORAX-RELATED PROTEIN	ENOG410Y5CZ(S:Function unknown); COG2940(S:Function unknown)	ENOG410Y5CZ(Histone-lysine N-methyltransferase); COG2940(Histone-lysine N-methyltransferase)				PF00628.26(PHD:PHD-finger)	GO:0044238(biological_process:primary metabolic process); GO:0046872(molecular_function:metal ion binding); GO:0044260(biological_process:cellular macromolecule metabolic process)	XP_019195573.1(PREDICTED: histone-lysine N-methyltransferase ATXR6-like [Ipomoea nil])	sp|Q9FNE9|ATXR6_ARATH(Histone-lysine N-methyltransferase ATXR6 OS=Arabidopsis thaliana OX=3702 GN=ATXR6 PE=1 SV=1)
itb07g23750	202	123	239	1800	1655	2.18	1.26	2.56	17.51	13.76	2	15.635	2.59334	1.25e-20	8.42e-19	yes	up	2014	tetraspanin8	ENOG410XRN9(S:Function unknown); ENOG4110562(S:Function unknown)	ENOG410XRN9(senescence-associated protein); ENOG4110562(Tetraspanin family)				PF00335.17(Tetraspannin:Tetraspanin family); PF12679.4(ABC2_membrane_2:ABC-2 family transporter protein); PF09972.6(DUF2207:Predicted membrane protein (DUF2207)); PF08592.8(DUF1772:Domain of unknown function (DUF1772))	GO:0016021(cellular_component:integral component of membrane)	XP_019170598.1(PREDICTED: tetraspanin-8-like isoform X1 [Ipomoea nil])	sp|Q8S8Q6|TET8_ARATH(Tetraspanin-8 OS=Arabidopsis thaliana OX=3702 GN=TET8 PE=2 SV=1)
itb09g02670	45	20	47	260	476	1.18	0.5	1.23	6.25	9.74	0.97	7.995	2.59152	1.62e-13	5.46e-12	yes	up	951	LOB domain-containing protein	ENOG4111JGS(S:Function unknown)	ENOG4111JGS(lob domain-containing protein)				PF03195.11(DUF260:Protein of unknown function DUF260)		XP_019165269.1(PREDICTED: LOB domain-containing protein 38-like [Ipomoea nil])	sp|Q9SN23|LBD38_ARATH(LOB domain-containing protein 38 OS=Arabidopsis thaliana OX=3702 GN=LBD38 PE=1 SV=1)
itb01g36080	108.12	67.31	83.58	650.95	1001.84	0.88	0.46	0.78	4.22	5.8	0.706667	5.01	2.5913	3.38e-25	3.46e-23	yes	up	3759	Plant neutral invertase family protein	ENOG410XPYN(S:Function unknown)	ENOG410XPYN(-)				PF12899.4(Glyco_hydro_100:Alkaline and neutral invertase)	GO:0048510(biological_process:regulation of timing of transition from vegetative to reproductive phase); GO:0010029(biological_process:regulation of seed germination); GO:0033926(molecular_function:glycopeptide alpha-N-acetylgalactosaminidase activity); GO:0005739(cellular_component:mitochondrion); GO:0004575(molecular_function:sucrose alpha-glucosidase activity)	XP_019174322.1(PREDICTED: alkaline/neutral invertase A, mitochondrial-like isoform X1 [Ipomoea nil])	sp|B9DFA8|INVC_ARATH(Alkaline/neutral invertase C, mitochondrial OS=Arabidopsis thaliana OX=3702 GN=INVC PE=1 SV=1)
itb10g15380	16	9	32	169	219	0.24	0.13	0.47	2.28	2.52	0.28	2.4	2.59117	1.61e-08	2.56e-07	yes	up	1516	Protein of unknown function (DUF567)	ENOG410YKW3(S:Function unknown)	ENOG410YKW3(LURP-one-related 12-like)				PF04525.9(LOR:LURP-one-related)		XP_019170048.1(PREDICTED: protein LURP-one-related 12-like [Ipomoea nil])	sp|Q9LVZ8|LOR12_ARATH(Protein LURP-one-related 12 OS=Arabidopsis thaliana OX=3702 GN=At3g15810 PE=2 SV=1)
itb12g18800	34	2	12	153	221	0.4	0.02	0.14	1.63	2.01	0.186667	1.82	2.59006	5.12e-05	0.000373941	yes	up	1862	cytokinin response factor	ENOG410YM3E(K:Transcription)	ENOG410YM3E(Transcription factor)				PF00847.17(AP2:AP2 domain)		XP_019150896.1(PREDICTED: ethylene-responsive transcription factor CRF2 isoform X2 [Ipomoea nil])	sp|Q9SUQ2|CRF2_ARATH(Ethylene-responsive transcription factor CRF2 OS=Arabidopsis thaliana OX=3702 GN=CRF2 PE=1 SV=1)
itb07g07780	6	3	10	79	64	0.19	0.09	0.23	2.12	1.49	0.17	1.805	2.58904	1.35e-05	0.000114249	yes	up	1458	glutamine-tRNA ligase, putative / glutaminyl-tRNA synthetase, putative / GlnRS, putative	COG0008(J:Translation, ribosomal structure and biogenesis)	COG0008(Catalyzes the attachment of glutamate to tRNA(Glu) in a two-step reaction glutamate is first activated by ATP to form Glu-AMP and then transferred to the acceptor end of tRNA(Glu) (By similarity))	K01886	QARS, glnS	map00970(Aminoacyl-tRNA biosynthesis)	PF04558.12(tRNA_synt_1c_R1:Glutaminyl-tRNA synthetase, non-specific RNA binding region part 1)	GO:0004819(molecular_function:glutamine-tRNA ligase activity); GO:0005737(cellular_component:cytoplasm); GO:0006425(biological_process:glutaminyl-tRNA aminoacylation); GO:0005524(molecular_function:ATP binding)	CDP00642.1(unnamed protein product [Coffea canephora])	sp|P52780|SYQ_LUPLU(Glutamine--tRNA ligase OS=Lupinus luteus OX=3873 PE=2 SV=2)
itb12g01130	24	32	53	307	438	0.86	1.09	1.89	10.12	12.25	1.28	11.185	2.58727	5.58e-11	1.3e-09	yes	up	756	general regulatory factor	COG5040(T:Signal transduction mechanisms)	COG5040(Tyrosine 3-monooxygenase tryptophan 5-monooxygenase activation protein)	K06630	YWHAE	map04110(Cell cycle); map04114(Oocyte meiosis); map04390(Hippo signaling pathway); map04391(Hippo signaling pathway - fly); map04011(MAPK signaling pathway - yeast); map04151(PI3K-Akt signaling pathway); map05203(Viral carcinogenesis); map04722(Neurotrophin signaling pathway)	PF00244.17(14-3-3:14-3-3 protein)	GO:0019904(molecular_function:protein domain specific binding)	XP_019182845.1(PREDICTED: 14-3-3 protein 1-like [Ipomoea nil])	sp|O49996|1433D_TOBAC(14-3-3-like protein D OS=Nicotiana tabacum OX=4097 PE=2 SV=1)
itb07g10280	2	3	1	17	60	0.03	0.04	0.01	0.22	0.66	0.0266667	0.44	2.58539	0.000760468	0.0038643	yes	up	1584	cytochrome P450, family 707, subfamily A, polypeptide	COG2124(Q:Secondary metabolites biosynthesis, transport and catabolism)	COG2124(Cytochrome p450)	K09843	CYP707A	map00906(Carotenoid biosynthesis)	PF00067.19(p450:Cytochrome P450)	GO:0004497(molecular_function:monooxygenase activity); GO:0020037(molecular_function:heme binding); GO:0016021(cellular_component:integral component of membrane); GO:0016705(molecular_function:oxidoreductase activity, acting on paired donors, with incorporation or reduction of molecular oxygen); GO:0005506(molecular_function:iron ion binding); GO:0055114(biological_process:oxidation-reduction pro…	XP_019159693.1(PREDICTED: abscisic acid 8'-hydroxylase 2-like [Ipomoea nil])	sp|O81077|ABAH2_ARATH(Abscisic acid 8'-hydroxylase 2 OS=Arabidopsis thaliana OX=3702 GN=CYP707A2 PE=2 SV=1)
itb10g13930	6	2	4	36	66	0.07	0.02	0.04	0.36	0.56	0.0433333	0.46	2.58315	5.63e-05	0.000407612	yes	up	1985	Tetratricopeptide repeat (TPR)-like superfamily protein	ENOG410Z7Z7(S:Function unknown)	ENOG410Z7Z7(Pentatricopeptide repeat-containing protein)				PF01535.17(PPR:PPR repeat); PF13041.3(PPR_2:PPR repeat family); PF12854.4(PPR_1:PPR repeat); PF14432.3(DYW_deaminase:DYW family of nucleic acid deaminases)	GO:0008270(molecular_function:zinc ion binding)	XP_019168730.1(PREDICTED: pentatricopeptide repeat-containing protein At4g02750 [Ipomoea nil])	sp|Q9SY02|PP301_ARATH(Pentatricopeptide repeat-containing protein At4g02750 OS=Arabidopsis thaliana OX=3702 GN=PCMP-H24 PE=3 SV=1)
itb01g32330	19	16	4	145	167	0.72	0.58	0.15	5.07	4.95	0.483333	5.01	2.57666	8.98e-06	7.97e-05	yes	up	726	hydroxyproline-rich glycoprotein family protein	ENOG410XWC4(S:Function unknown)	ENOG410XWC4(hydroxyproline-rich glycoprotein)						XP_019175162.1(PREDICTED: uncharacterized protein At5g65660-like [Ipomoea nil])	sp|Q9LSK9|Y5566_ARATH(Uncharacterized protein At5g65660 OS=Arabidopsis thaliana OX=3702 GN=At5g65660 PE=2 SV=1)
itb05g22200	79	10	31	305	544	0.79	0.1	0.3	2.75	4.31	0.396667	3.53	2.57498	2.6e-06	2.66e-05	yes	up	2253	TSL-kinase interacting protein	ENOG4111TCZ(S:Function unknown)	ENOG4111TCZ(tsl-kinase interacting protein)						XP_019177275.1(PREDICTED: uncharacterized protein LOC109172558 isoform X1 [Ipomoea nil])	sp|Q8LJT8|TKI1_ARATH(TSL-kinase interacting protein 1 OS=Arabidopsis thaliana OX=3702 GN=TKI1 PE=1 SV=2)
itb00g03900	50.39	9.62	10.25	540.27	54.25	0.74	0.13	0.15	6.91	0.61	0.34	3.76	2.57292	0.00059317	0.00312065	yes	up	1588	oxophytodienoate-reductase	COG1902(C:Energy production and conversion)	COG1902(NADH flavin oxidoreductase, NADH oxidase)	K05894	OPR	map00592(alpha-Linolenic acid metabolism)	PF00724.17(Oxidored_FMN:NADH:flavin oxidoreductase / NADH oxidase family)	GO:0031408(biological_process:oxylipin biosynthetic process); GO:0016629(molecular_function:12-oxophytodienoate reductase activity); GO:0005777(cellular_component:peroxisome); GO:0003959(molecular_function:NADPH dehydrogenase activity); GO:0009695(biological_process:jasmonic acid biosynthetic process); GO:0010181(molecular_function:FMN binding); GO:0055114(biological_process:oxidation-reduction p…	XP_019189633.1(PREDICTED: 12-oxophytodienoate reductase 3-like [Ipomoea nil])	sp|Q9FEW9|OPR3_SOLLC(12-oxophytodienoate reductase 3 OS=Solanum lycopersicum OX=4081 GN=OPR3 PE=1 SV=1)
itb05g08990	297	78	191	1639	1838	2.25	0.57	1.45	11.57	11.04	1.42333	11.305	2.56795	1.26e-11	3.24e-10	yes	up	3315	homology to ABI2	COG0631(T:Signal transduction mechanisms)	COG0631(Phosphatase)	K14497	PP2C	map04016(MAPK signaling pathway - plant); map04075(Plant hormone signal transduction); map04931(Insulin resistance)	PF00481.18(PP2C:Protein phosphatase 2C)		XP_019173442.1(PREDICTED: probable protein phosphatase 2C 50 isoform X1 [Ipomoea nil])	sp|Q0JLP9|P2C06_ORYSJ(Probable protein phosphatase 2C 6 OS=Oryza sativa subsp. japonica OX=39947 GN=Os01g0583100 PE=1 SV=1)
itb02g02280	40	16	78	485	377	0.81	0.31	1.57	8.92	5.91	0.896667	7.415	2.56463	1.89e-07	2.43e-06	yes	up	1173	Integrase-type DNA-binding superfamily protein	ENOG410YNX4(K:Transcription); ENOG410YZF0(K:Transcription)	ENOG410YNX4(Transcription factor); ENOG410YZF0(AP2)				PF00847.17(AP2:AP2 domain)		XP_019193989.1(PREDICTED: ethylene-responsive transcription factor ERF017 [Ipomoea nil])	sp|Q84QC2|ERF17_ARATH(Ethylene-responsive transcription factor ERF017 OS=Arabidopsis thaliana OX=3702 GN=ERF017 PE=2 SV=1)
itb01g34290	4	0	1	23	38	0.07	0	0.02	0.37	0.51	0.03	0.44	2.56086	0.00138334	0.00643585	yes	up	1543	PQ-loop repeat family protein / transmembrane family protein	ENOG4111FM2(S:Function unknown)	ENOG4111FM2(PQ loop repeat)				PF04193.11(PQ-loop:PQ loop repeat)		XP_019175385.1(PREDICTED: probable vacuolar amino acid transporter YPQ3 [Ipomoea nil])	sp|Q95XZ6|LAAT1_CAEEL(Lysosomal amino acid transporter 1 OS=Caenorhabditis elegans OX=6239 GN=laat-1 PE=1 SV=2)
itb04g15190	4	4	27	167	113	0.09	0.08	0.58	3.29	1.9	0.25	2.595	2.56057	0.000166707	0.0010464	yes	up	1110	PLAC8 family protein	ENOG410XUTP(S:Function unknown)	ENOG410XUTP(Protein PLANT CADMIUM RESISTANCE)				PF04749.14(PLAC8:PLAC8 family)	GO:0016021(cellular_component:integral component of membrane)	XP_019170491.1(PREDICTED: protein PLANT CADMIUM RESISTANCE 2-like [Ipomoea nil])	sp|B6TYV8|CNR2_MAIZE(Cell number regulator 2 OS=Zea mays OX=4577 GN=CNR2 PE=2 SV=1)
itb06g14370	267	139	266	1797	2229	4.89	2.41	4.84	29.83	31.56	4.04667	30.695	2.56043	2.04e-30	3.02e-28	yes	up	1275	homolog of bacterial cytokinesis Z-ring protein FTSZ 1-1	COG0206(D:Cell cycle control, cell division, chromosome partitioning)	COG0206(Essential cell division protein that forms a contractile ring structure (Z ring) at the future cell division site. The regulation of the ring assembly controls the timing and the location of cell division. One of the functions of the FtsZ ring is to recruit other cell division proteins to the septum to produce a new cell wall between the dividing cells. Binds GTP and shows GTPase activity…	K03531	ftsZ	map04112(Cell cycle - Caulobacter)	PF00091.22(Tubulin:Tubulin/FtsZ family, GTPase domain); PF12327.5(FtsZ_C:FtsZ family, C-terminal domain)	GO:0005737(cellular_component:cytoplasm); GO:0007017(biological_process:microtubule-based process); GO:0003924(molecular_function:GTPase activity); GO:0005874(cellular_component:microtubule); GO:0051301(biological_process:cell division); GO:0005525(molecular_function:GTP binding)	XP_019196784.1(PREDICTED: cell division protein FtsZ homolog 1, chloroplastic [Ipomoea nil])	sp|Q42545|FTSZ1_ARATH(Cell division protein FtsZ homolog 1, chloroplastic OS=Arabidopsis thaliana OX=3702 GN=FTSZ1 PE=1 SV=2)
itb09g08100	64	16	76	465	518	0.66	0.16	0.78	4.32	4.11	0.533333	4.215	2.55822	8.65e-09	1.43e-07	yes	up	2100	glycosyl hydrolase 9B8	ENOG410XPC9(G:Carbohydrate transport and metabolism)	ENOG410XPC9(hydrolase family)				PF00759.16(Glyco_hydro_9:Glycosyl hydrolase family 9)	GO:0005975(biological_process:carbohydrate metabolic process); GO:0008810(molecular_function:cellulase activity); GO:0030245(biological_process:cellulose catabolic process); GO:0004553(molecular_function:hydrolase activity, hydrolyzing O-glycosyl compounds)	XP_019162377.1(PREDICTED: endoglucanase 11-like [Ipomoea nil])	sp|O48766|GUN11_ARATH(Endoglucanase 11 OS=Arabidopsis thaliana OX=3702 GN=At2g32990 PE=2 SV=1)
itb10g01940	400.68	104.76	307.32	1512.93	3848.39	6.87	1.73	5.25	23.17	50.29	4.61667	36.73	2.55738	1.27e-09	2.4e-08	yes	up	1368	sulfotransferase	ENOG4111H56(S:Function unknown)	ENOG4111H56(Sulfotransferase)	K01025	SULT1		PF00685.24(Sulfotransfer_1:Sulfotransferase domain); PF13469.3(Sulfotransfer_3:Sulfotransferase family)		XP_019167729.1(PREDICTED: cytosolic sulfotransferase 17-like [Ipomoea nil])	sp|Q9FZ80|SOT17_ARATH(Cytosolic sulfotransferase 17 OS=Arabidopsis thaliana OX=3702 GN=SOT17 PE=1 SV=1)
itb04g07930	108	64	37	237	1547	150.53	89.86	55.87	582.89	2941.64	98.7533	1762.27	2.55437	1.32e-05	0.000112012	yes	up	213	Serine protease inhibitor, potato inhibitor I-type family protein	ENOG410Z25M(S:Function unknown)	ENOG410Z25M(inhibitor)				PF00280.15(potato_inhibit:Potato inhibitor I family)		PIN08707.1(hypothetical protein CDL12_18713 [Handroanthus impetiginosus])	sp|P24076|BGIA_MOMCH(Glu S.griseus protease inhibitor OS=Momordica charantia OX=3673 PE=1 SV=1)
itb01g30100	154.01	113.66	180.49	1286.22	1419.33	6.07	3.72	4.98	45.53	45.67	4.92333	45.6	2.55362	1.47e-27	1.71e-25	yes	up	522	thioredoxin Y1	COG0526(O:Posttranslational modification, protein turnover, chaperones)	COG0526(Thioredoxin)				PF00085.17(Thioredoxin:Thioredoxin); PF13098.3(Thioredoxin_2:Thioredoxin-like domain); PF13905.3(Thioredoxin_8:Thioredoxin-like); PF13899.3(Thioredoxin_7:Thioredoxin-like); PF14595.3(Thioredoxin_9:Thioredoxin); PF13728.3(TraF:F plasmid transfer operon protein); PF00578.18(AhpC-TSA:AhpC/TSA family)	GO:0005737(cellular_component:cytoplasm); GO:0044710(biological_process:single-organism metabolic process); GO:0006457(biological_process:protein folding); GO:0015035(molecular_function:protein disulfide oxidoreductase activity); GO:0016671(molecular_function:oxidoreductase activity, acting on a sulfur group of donors, disulfide as acceptor); GO:0045454(biological_process:cell redox homeostasis);…	XP_019174463.1(PREDICTED: thioredoxin Y1, chloroplastic-like [Ipomoea nil])	sp|Q6NPF9|TRXY1_ARATH(Thioredoxin Y1, chloroplastic OS=Arabidopsis thaliana OX=3702 GN=At1g76760 PE=2 SV=1)
itb11g21720	320	231	272	1977	3147	2.3	1.57	1.94	12.75	17.37	1.93667	15.06	2.55326	3.95e-32	6.43e-30	yes	up	2930	adenosylmethionine-8-amino-7-oxononanoate transaminases	COG0161(L:Replication, recombination and repair)	COG0161(Retrotransposon protein)	K19562	BIO3-BIO1	map00780(Biotin metabolism)	PF00202.18(Aminotran_3:Aminotransferase class-III); PF13500.3(AAA_26:AAA domain)	GO:0009102(biological_process:biotin biosynthetic process); GO:0004015(molecular_function:adenosylmethionine-8-amino-7-oxononanoate transaminase activity); GO:0005739(cellular_component:mitochondrion); GO:0003824(molecular_function:catalytic activity); GO:0030170(molecular_function:pyridoxal phosphate binding); GO:0042802(molecular_function:identical protein binding); GO:0004141(molecular_functio…	XP_019164491.1(PREDICTED: bifunctional dethiobiotin synthetase/7,8-diamino-pelargonic acid aminotransferase, mitochondrial [Ipomoea nil])	sp|B0F481|BIODA_ARATH(Bifunctional dethiobiotin synthetase/7,8-diamino-pelargonic acid aminotransferase, mitochondrial OS=Arabidopsis thaliana OX=3702 GN=BIO3-BIO1 PE=1 SV=1)
itb13g15640	50	14	27	221	372	0.63	0.24	0.42	2.72	3.84	0.43	3.28	2.55062	1.8e-09	3.32e-08	yes	up	843	plastid transcriptionally active	COG0523(S:Function unknown)	COG0523(cobalamin synthesis protein)				PF02492.16(cobW:CobW/HypB/UreG, nucleotide-binding domain); PF07683.11(CobW_C:Cobalamin synthesis protein cobW C-terminal domain)		XP_019182298.1(PREDICTED: uncharacterized protein LOC109177390 [Ipomoea nil])	sp|Q8IUF1|CBWD2_HUMAN(COBW domain-containing protein 2 OS=Homo sapiens OX=9606 GN=CBWD2 PE=2 SV=1)
itb09g04410	21.35	3.18	18.44	106.9	187.1	0.46	0.07	0.4	2.11	3.15	0.31	2.63	2.54832	2.72e-06	2.75e-05	yes	up	1176	RING/U-box superfamily protein	ENOG410XTFS(O:Posttranslational modification, protein turnover, chaperones); ENOG410XR4D(S:Function unknown)	ENOG410XTFS(Ring finger protein); ENOG410XR4D(armadillo repeat containing 6)	K15707	RNF170		PF00097.22(zf-C3HC4:Zinc finger, C3HC4 type (RING finger)); PF13445.3(zf-RING_UBOX:RING-type zinc-finger); PF13920.3(zf-C3HC4_3:Zinc finger, C3HC4 type (RING finger)); PF13923.3(zf-C3HC4_2:Zinc finger, C3HC4 type (RING finger)); PF15227.3(zf-C3HC4_4:zinc finger of C3HC4-type, RING); PF13639.3(zf-RING_2:Ring finger domain)	GO:0016020(cellular_component:membrane); GO:0046872(molecular_function:metal ion binding)	XP_019171867.1(PREDICTED: E3 ubiquitin-protein ligase RNF170-like isoform X1 [Ipomoea nil])	sp|F1MK05|RN170_BOVIN(E3 ubiquitin-protein ligase RNF170 OS=Bos taurus OX=9913 GN=RNF170 PE=3 SV=2)
itb05g24330	145	108	159	1101	1393	2.07	1.48	2.26	14.31	15.51	1.93667	14.91	2.54788	7.52e-33	1.27e-30	yes	up	1812	Wound-responsive family protein	ENOG410YEHB(S:Function unknown); ENOG4110AP6(S:Function unknown)	ENOG410YEHB(defense response to fungus); ENOG4110AP6(Bifunctional nuclease with both RNase and DNase activites. Involved in basal defense response. Participates in abscisic acid-derived callose deposition following infection by a necrotrophic pathogen)	K08999	K08999		PF02577.11(DNase-RNase:Bifunctional nuclease)		XP_019177413.1(PREDICTED: bifunctional nuclease 2 [Ipomoea nil])	sp|Q93VH2|BBD2_ARATH(Bifunctional nuclease 2 OS=Arabidopsis thaliana OX=3702 GN=BBD2 PE=2 SV=1)
itb09g11920	40	19	48.1	468.07	207	0.58	0.23	0.67	6.02	2.28	0.493333	4.15	2.54766	4.36e-07	5.22e-06	yes	up	1950	nodulin MtN21 /EamA-like transporter family protein	ENOG410YD20(S:Function unknown)	ENOG410YD20(Auxin-induced protein)				PF00892.17(EamA:EamA-like transporter family)	GO:0022857(molecular_function:transmembrane transporter activity); GO:0016020(cellular_component:membrane); GO:0006810(biological_process:transport); GO:0005886(cellular_component:plasma membrane)	XP_010111209.1(WAT1-related protein At5g07050 [Morus notabilis])	sp|Q9FL41|WTR38_ARATH(WAT1-related protein At5g07050 OS=Arabidopsis thaliana OX=3702 GN=At5g07050 PE=2 SV=1)
itb11g19340	130	49	105	812	876	7.76	2.74	5.9	45.29	39.96	5.46667	42.625	2.53956	5.74e-16	2.6e-14	yes	up	881	DUF952 domain containing protein	COG3502(S:Function unknown)	COG3502(Protein of unknown function (DUF952))				PF06108.9(DUF952:Protein of unknown function (DUF952))	GO:0005829(cellular_component:cytosol)	XP_019200110.1(PREDICTED: uncharacterized protein LOC109193711 [Ipomoea nil])
itb13g18000	269	245	310	2657	2345	4.83	4.17	5.53	43.28	32.58	4.84333	37.93	2.53845	4.85e-19	2.95e-17	yes	up	1295	Plastid-lipid associated protein PAP / fibrillin family protein	ENOG4111H8W(S:Function unknown)	ENOG4111H8W(harpin binding protein 1)				PF04755.9(PAP_fibrillin:PAP_fibrillin)	GO:0009534(cellular_component:chloroplast thylakoid); GO:0006950(biological_process:response to stress); GO:0016020(cellular_component:membrane); GO:0044436(cellular_component:thylakoid part)	XP_019181157.1(PREDICTED: probable plastid-lipid-associated protein 6, chloroplastic [Ipomoea nil])	sp|Q9LW57|PAP6_ARATH(Plastid-lipid-associated protein 6, chloroplastic OS=Arabidopsis thaliana OX=3702 GN=PAP6 PE=1 SV=1)
itb01g09120	86	43	55	468	662	2.98	1.42	1.9	14.94	17.94	2.1	16.44	2.53578	8.68e-18	4.67e-16	yes	up	773	Alba DNA/RNA-binding protein	ENOG41121TC(S:Function unknown)	ENOG41121TC(Alba)				PF01918.18(Alba:Alba)	GO:0003676(molecular_function:nucleic acid binding)	XP_019153764.1(PREDICTED: uncharacterized protein At2g34160-like [Ipomoea nil])	sp|O22969|Y2416_ARATH(Uncharacterized protein At2g34160 OS=Arabidopsis thaliana OX=3702 GN=At2g34160 PE=1 SV=1)
itb09g19160	25.49	9	56.25	354.02	233.81	0.29	0.1	0.64	3.71	2.07	0.343333	2.89	2.5307	5.83e-06	5.42e-05	yes	up	1902	cytochrome P450, family 88, subfamily A, polypeptide	COG2124(Q:Secondary metabolites biosynthesis, transport and catabolism)	COG2124(Cytochrome p450)	K04123	KAO	map00904(Diterpenoid biosynthesis)	PF00067.19(p450:Cytochrome P450)	GO:0004497(molecular_function:monooxygenase activity); GO:0020037(molecular_function:heme binding); GO:0016021(cellular_component:integral component of membrane); GO:0016705(molecular_function:oxidoreductase activity, acting on paired donors, with incorporation or reduction of molecular oxygen); GO:0005506(molecular_function:iron ion binding); GO:0055114(biological_process:oxidation-reduction pro…	XP_019168228.1(PREDICTED: ent-kaurenoic acid oxidase 1-like [Ipomoea nil])	sp|O23051|KAO1_ARATH(Ent-kaurenoic acid oxidase 1 OS=Arabidopsis thaliana OX=3702 GN=KAO1 PE=2 SV=1)
itb02g08030	1	0	3	13	45	0.02	0	0.06	0.23	0.68	0.0266667	0.455	2.52944	0.00221883	0.00955748	yes	up	1208	Tyrosine transaminase family protein	COG0436(K:Transcription)	COG0436(Transcription factor)	K00815	TAT	map00270(Cysteine and methionine metabolism); map00130(Ubiquinone and other terpenoid-quinone biosynthesis); map00950(Isoquinoline alkaloid biosynthesis); map00360(Phenylalanine metabolism); map00350(Tyrosine metabolism); map00960(Tropane, piperidine and pyridine alkaloid biosynthesis); map00400(Phenylalanine, tyrosine and tryptophan biosynthesis); map00401(Novobiocin biosynthesis)	PF00155.18(Aminotran_1_2:Aminotransferase class I and II)		XP_019194396.1(PREDICTED: probable aminotransferase TAT2 [Ipomoea nil])	sp|Q9FN30|TAT2_ARATH(Probable aminotransferase TAT2 OS=Arabidopsis thaliana OX=3702 GN=At5g53970 PE=2 SV=1)
itb01g20630	51	11	40	201	481	0.65	0.13	0.51	2.32	4.74	0.43	3.53	2.52499	1.64e-07	2.16e-06	yes	up	1733	Ribosomal protein L1p/L10e family	ENOG4111W39(S:Function unknown)	ENOG4111W39(Ribosomal L1 domain containing 1)	K14775	UTP30, RSL1D1		PF00687.18(Ribosomal_L1:Ribosomal protein L1p/L10e family)	GO:0044238(biological_process:primary metabolic process); GO:0034641(biological_process:cellular nitrogen compound metabolic process); GO:0010467(biological_process:gene expression); GO:0044260(biological_process:cellular macromolecule metabolic process); GO:0030529(cellular_component:intracellular ribonucleoprotein complex)	XP_019154025.1(PREDICTED: ribosomal L1 domain-containing protein 1-like [Ipomoea nil])	sp|Q5RCE6|RL1D1_PONAB(Ribosomal L1 domain-containing protein 1 OS=Pongo abelii OX=9601 GN=RSL1D1 PE=2 SV=2)
itb12g25310	115	26	80	532	840	1.47	0.33	1.05	6.05	8.07	0.95	7.06	2.52437	1.36e-09	2.57e-08	yes	up	1863	pfkB-like carbohydrate kinase family protein	COG0524(G:Carbohydrate transport and metabolism)	COG0524(pfkb domain protein)	K00847	E2.7.1.4, scrK	map00520(Amino sugar and nucleotide sugar metabolism); map00500(Starch and sucrose metabolism); map00051(Fructose and mannose metabolism)	PF00294.21(PfkB:pfkB family carbohydrate kinase)	GO:0046835(biological_process:carbohydrate phosphorylation); GO:0008865(molecular_function:fructokinase activity); GO:0004747(molecular_function:ribokinase activity); GO:0006014(biological_process:D-ribose metabolic process)	XP_019149724.1(PREDICTED: probable fructokinase-7 [Ipomoea nil])	sp|Q9FLH8|SCRK7_ARATH(Probable fructokinase-7 OS=Arabidopsis thaliana OX=3702 GN=At5g51830 PE=1 SV=1)
itb01g06510	730.86	268.18	812.25	2696.99	9398.66	11.98	4.08	13.43	39.47	119.55	9.83	79.51	2.52417	6.64e-09	1.12e-07	yes	up	1578	alpha/beta-Hydrolases superfamily protein	ENOG410YDU3(S:Function unknown); COG3675(S:Function unknown)	ENOG410YDU3(Phospholipase); COG3675(Lipase class 3 family protein)				PF01764.22(Lipase_3:Lipase (class 3))	GO:0016787(molecular_function:hydrolase activity); GO:0006629(biological_process:lipid metabolic process)	XP_019168969.1(PREDICTED: phospholipase A1-IIgamma-like [Ipomoea nil])	sp|O49523|DSEL_ARATH(Phospholipase A1-IIgamma OS=Arabidopsis thaliana OX=3702 GN=DSEL PE=1 SV=1)
itb12g23630	403	324	532	3411	4070	3.41	2.6	4.47	25.95	26.47	3.49333	26.21	2.52409	3.2e-29	4.21e-27	yes	up	2512	ethylene-dependent gravitropism-deficient and yellow-green-like	COG0750(S:Function unknown)	COG0750(Retrotransposon protein)				PF10440.6(WIYLD:Ubiquitin-binding WIYLD domain); PF02163.19(Peptidase_M50:Peptidase family M50)		XP_019151267.1(PREDICTED: probable zinc metalloprotease EGY2, chloroplastic [Ipomoea nil])	sp|Q9FFK3|EGY2_ARATH(Probable zinc metalloprotease EGY2, chloroplastic OS=Arabidopsis thaliana OX=3702 GN=EGY2 PE=3 SV=1)
itb11g11330	24	18	27	227	202	0.55	0.39	0.62	4.76	3.6	0.52	4.18	2.52346	1.29e-10	2.83e-09	yes	up	1058	conserved hypothetical protein	ENOG410YWEU(S:Function unknown)	ENOG410YWEU(-)					GO:0016020(cellular_component:membrane)	XP_009598523.1(PREDICTED: uncharacterized protein LOC104094312 [Nicotiana tomentosiformis])
itb08g04960	6	4	25	95	171.5	0.07	0.04	0.29	1	1.54	0.133333	1.27	2.5223	4.85e-05	0.000356262	yes	up	1886	cytochrome P450, family 81, subfamily K, polypeptide	COG2124(Q:Secondary metabolites biosynthesis, transport and catabolism)	COG2124(Cytochrome p450)	K00512	CYP17A	map04934(Cushing syndrome); map00140(Steroid hormone biosynthesis); map04913(Ovarian steroidogenesis); map04927(Cortisol synthesis and secretion); map04917(Prolactin signaling pathway)	PF00067.19(p450:Cytochrome P450)	GO:0005488(molecular_function:binding); GO:0016491(molecular_function:oxidoreductase activity)	XP_019156461.1(PREDICTED: cytochrome P450 81E8-like [Ipomoea nil])	sp|Q6WNQ8|C81E8_MEDTR(Cytochrome P450 81E8 OS=Medicago truncatula OX=3880 GN=CYP81E8 PE=2 SV=1)
itb12g07520	223	73	173	984	1897	1.28	0.4	0.98	5.06	8.35	0.886667	6.705	2.51973	4.52e-13	1.42e-11	yes	up	3604	polyribonucleotide nucleotidyltransferase, putative	COG1185(O:Posttranslational modification, protein turnover, chaperones)	COG1185(Glutaredoxin)	K00962	pnp, PNPT1	map00240(Pyrimidine metabolism); map03018(RNA degradation); map00230(Purine metabolism)	PF01138.18(RNase_PH:3' exoribonuclease family, domain 1); PF03725.12(RNase_PH_C:3' exoribonuclease family, domain 2); PF03726.11(PNPase:Polyribonucleotide nucleotidyltransferase, RNA binding domain); PF00575.20(S1:S1 RNA binding domain); PF00013.26(KH_1:KH domain)	GO:0090503(biological_process:RNA phosphodiester bond hydrolysis, exonucleolytic); GO:0004654(molecular_function:polyribonucleotide nucleotidyltransferase activity); GO:0005739(cellular_component:mitochondrion); GO:0000175(molecular_function:3'-5'-exoribonuclease activity); GO:0000963(biological_process:mitochondrial RNA processing); GO:0000957(biological_process:mitochondrial RNA catabolic proce…	XP_019161510.1(PREDICTED: polyribonucleotide nucleotidyltransferase 2, mitochondrial [Ipomoea nil])	sp|Q9S7G6|PNP2_ARATH(Polyribonucleotide nucleotidyltransferase 2, mitochondrial OS=Arabidopsis thaliana OX=3702 GN=PNP2 PE=2 SV=1)
itb07g02760	610	288	516	3526	4717	4.53	2.09	3.86	23.71	27.11	3.49333	25.41	2.5187	1.92e-29	2.6e-27	yes	up	3065	P-loop containing nucleoside triphosphate hydrolases superfamily protein	ENOG410XNTI(L:Replication, recombination and repair)	ENOG410XNTI(purine NTP-dependent helicase activity)	K11594	DDX3X, bel	map04622(RIG-I-like receptor signaling pathway); map05203(Viral carcinogenesis); map05161(Hepatitis B)	PF00270.26(DEAD:DEAD/DEAH box helicase); PF00271.28(Helicase_C:Helicase conserved C-terminal domain)	GO:0004386(molecular_function:helicase activity); GO:0010501(biological_process:RNA secondary structure unwinding); GO:0003676(molecular_function:nucleic acid binding); GO:0004004(molecular_function:ATP-dependent RNA helicase activity); GO:0005524(molecular_function:ATP binding)	XP_019155382.1(PREDICTED: DEAD-box ATP-dependent RNA helicase 37-like [Ipomoea nil])	sp|Q84W89|RH37_ARATH(DEAD-box ATP-dependent RNA helicase 37 OS=Arabidopsis thaliana OX=3702 GN=RH37 PE=2 SV=2)
itb02g00210	84.33	70.44	108.9	639.35	958.93	1.14	0.9	1.46	7.8	9.98	1.16667	8.89	2.51527	1.44e-22	1.16e-20	yes	up	1653	conserved hypothetical protein	ENOG41124MX(S:Function unknown)	ENOG41124MX(-)					GO:0016020(cellular_component:membrane)	XP_019153257.1(PREDICTED: uncharacterized protein LOC109149752 [Ipomoea nil])
itb12g19670	456	203	466	2987	3512	5.69	2.39	5.76	33.65	33.81	4.61333	33.73	2.51447	3.94e-21	2.76e-19	yes	up	1675	ATP-dependent caseinolytic (Clp) protease/crotonase family protein	COG1024(I:Lipid transport and metabolism)	COG1024(Enoyl-CoA hydratase)	K05605	HIBCH	map00280(Valine, leucine and isoleucine degradation); map00640(Propanoate metabolism); map00410(beta-Alanine metabolism)	PF16113.2(ECH_2:Enoyl-CoA hydratase/isomerase); PF00378.17(ECH_1:Enoyl-CoA hydratase/isomerase)	GO:0003860(molecular_function:3-hydroxyisobutyryl-CoA hydrolase activity)	XP_019151243.1(PREDICTED: 3-hydroxyisobutyryl-CoA hydrolase-like protein 3, mitochondrial isoform X1 [Ipomoea nil])	sp|Q9T0K7|HIBC6_ARATH(3-hydroxyisobutyryl-CoA hydrolase-like protein 3, mitochondrial OS=Arabidopsis thaliana OX=3702 GN=At4g13360 PE=1 SV=2)
itb06g20410	326	256	374	2289	3426	3.36	2.5	3.83	21.25	27.17	3.23	24.21	2.51273	5.32e-36	1.08e-33	yes	up	2100	GTP1/OBG family protein	COG0536(K:Transcription)	COG0536(Dehydration-responsive element-binding protein)				PF01926.20(MMR_HSR1:50S ribosome-binding GTPase); PF01018.19(GTP1_OBG:GTP1/OBG); PF02421.15(FeoB_N:Ferrous iron transport protein B); PF00009.24(GTP_EFTU:Elongation factor Tu GTP binding domain); PF00025.18(Arf:ADP-ribosylation factor family)	GO:0000287(molecular_function:magnesium ion binding); GO:0003924(molecular_function:GTPase activity); GO:0005525(molecular_function:GTP binding)	XP_019152750.1(PREDICTED: probable GTP-binding protein OBGC2 [Ipomoea nil])	sp|Q851Q6|OBGC2_ORYSJ(Probable GTP-binding protein OBGC2 OS=Oryza sativa subsp. japonica OX=39947 GN=Os03g0799700 PE=2 SV=1)
itb05g20590	159.28	77.61	144.31	1315.53	887.34	1.18	0.54	1.07	8.78	5.1	0.93	6.94	2.50787	2.55e-12	7.21e-11	yes	up	2853	Subtilase family protein	COG1404(O:Posttranslational modification, protein turnover, chaperones)	COG1404(peptidase (S8 and S53, subtilisin, kexin, sedolisin)				PF00082.19(Peptidase_S8:Subtilase family); PF05922.13(Inhibitor_I9:Peptidase inhibitor I9)	GO:0005618(cellular_component:cell wall); GO:0004252(molecular_function:serine-type endopeptidase activity); GO:0016787(molecular_function:hydrolase activity)	XP_019195100.1(PREDICTED: subtilisin-like protease SBT3.5 [Ipomoea nil])	sp|Q9MAP7|SBT35_ARATH(Subtilisin-like protease SBT3.5 OS=Arabidopsis thaliana OX=3702 GN=SBT3.5 PE=1 SV=1)
itb10g24720	718	88	541	2377	10871	8.9	1.03	6.66	26.58	103.82	5.53	65.2	2.50683	0.000956008	0.00468547	yes	up	1782	allene oxide synthase	ENOG410Y1KX(Q:Secondary metabolites biosynthesis, transport and catabolism); ENOG410ZAGU(Q:Secondary metabolites biosynthesis, transport and catabolism)	ENOG410Y1KX(Cytochrome p-450); ENOG410ZAGU(Allene oxide synthase)	K01723	AOS	map00592(alpha-Linolenic acid metabolism)	PF00067.19(p450:Cytochrome P450)	GO:0016829(molecular_function:lyase activity); GO:0046872(molecular_function:metal ion binding); GO:0016491(molecular_function:oxidoreductase activity)	XP_019169437.1(PREDICTED: allene oxide synthase 3-like [Ipomoea nil])	sp|Q8GZP5|AOS3_SOLLC(Allene oxide synthase 3 OS=Solanum lycopersicum OX=4081 GN=AOS3 PE=1 SV=1)
itb02g08540	162	53	164	791	1528	1.65	0.51	1.65	7.24	11.95	1.27	9.595	2.50653	1.24e-11	3.19e-10	yes	up	2126	ketol-acid reductoisomerase	COG0059(E:Amino acid transport and metabolism)	COG0059(Alpha-keto-beta-hydroxylacyl reductoisomerase)	K00053	ilvC	map00770(Pantothenate and CoA biosynthesis); map00290(Valine, leucine and isoleucine biosynthesis)	PF01450.16(IlvC:Acetohydroxy acid isomeroreductase, catalytic domain); PF07991.9(IlvN:Acetohydroxy acid isomeroreductase, NADPH-binding domain)	GO:0009097(biological_process:isoleucine biosynthetic process); GO:0046872(molecular_function:metal ion binding); GO:0004455(molecular_function:ketol-acid reductoisomerase activity); GO:0055114(biological_process:oxidation-reduction process); GO:0009099(biological_process:valine biosynthetic process)	XP_019193646.1(PREDICTED: ketol-acid reductoisomerase, chloroplastic [Ipomoea nil])	sp|Q05758|ILV5_ARATH(Ketol-acid reductoisomerase, chloroplastic OS=Arabidopsis thaliana OX=3702 GN=At3g58610 PE=1 SV=2)
itb04g26990	558	63	313	2245	3821	16.85	1.81	9.41	62.17	89.96	9.35667	76.065	2.50517	2.68e-06	2.72e-05	yes	up	856	Lactoylglutathione lyase / glyoxalase I family protein	ENOG410YUXH(S:Function unknown)	ENOG410YUXH(-)						XP_019168503.1(PREDICTED: uncharacterized protein At5g48480 [Ipomoea nil])	sp|Q9LV66|Y5848_ARATH(Uncharacterized protein At5g48480 OS=Arabidopsis thaliana OX=3702 GN=At5g48480 PE=1 SV=1)
itb01g25890	5	4	5	48	57	0.05	0.04	0.05	0.42	0.43	0.0466667	0.425	2.50313	3.12e-05	0.000240398	yes	up	2201	Pentatricopeptide repeat (PPR) superfamily protein	ENOG410Z7Z7(S:Function unknown)	ENOG410Z7Z7(Methyltransferase)				PF13041.3(PPR_2:PPR repeat family); PF01535.17(PPR:PPR repeat); PF12854.4(PPR_1:PPR repeat); PF13812.3(PPR_3:Pentatricopeptide repeat domain)		XP_019166292.1(PREDICTED: putative pentatricopeptide repeat-containing protein At1g26500 [Ipomoea nil])	sp|Q9FZD4|PPR59_ARATH(Putative pentatricopeptide repeat-containing protein At1g26500 OS=Arabidopsis thaliana OX=3702 GN=At1g26500 PE=3 SV=1)
itb04g09510	23	12	10	127	168	0.3	0.15	0.13	1.49	1.69	0.193333	1.59	2.50242	5.03e-08	7.31e-07	yes	up	1707	Tetratricopeptide repeat (TPR)-like superfamily protein	ENOG410Z7Z7(S:Function unknown)	ENOG410Z7Z7(Pentatricopeptide repeat-containing protein)				PF01535.17(PPR:PPR repeat); PF13041.3(PPR_2:PPR repeat family); PF14432.3(DYW_deaminase:DYW family of nucleic acid deaminases); PF12854.4(PPR_1:PPR repeat); PF13812.3(PPR_3:Pentatricopeptide repeat domain); PF17177.1(PPR_long:Pentacotripeptide-repeat region of PROPR); PF13431.3(TPR_17:Tetratricopeptide repeat)	GO:0008270(molecular_function:zinc ion binding)	XP_019181331.1(PREDICTED: putative pentatricopeptide repeat-containing protein At5g52630 [Ipomoea nil])	sp|Q9SMZ2|PP347_ARATH(Pentatricopeptide repeat-containing protein At4g33170 OS=Arabidopsis thaliana OX=3702 GN=PCMP-H53 PE=3 SV=1)
itb11g05700	51	4	21	166	388	0.73	0.05	0.3	2.15	4.3	0.36	3.225	2.50066	5.47e-05	0.000397584	yes	up	1567	conserved hypothetical protein	ENOG410ZAA3(S:Function unknown)	ENOG410ZAA3(-)						XP_019158850.1(PREDICTED: uncharacterized protein LOC109155685 [Ipomoea nil])
itb07g14080	7	3	5	29	97.17	0.04	0.02	0.03	0.17	0.48	0.03	0.325	2.49796	0.000133785	0.000864029	yes	up	3254	Argonaute family protein	ENOG410XP07(J:Translation, ribosomal structure and biogenesis)	ENOG410XP07(eukaryotic translation initiation factor 2c)	K11593	ELF2C, AGO		PF02171.14(Piwi:Piwi domain); PF16486.2(ArgoN:N-terminal domain of argonaute); PF02170.19(PAZ:PAZ domain); PF08699.7(ArgoL1:Argonaute linker 1 domain); PF16488.2(ArgoL2:Argonaute linker 2 domain); PF16487.2(ArgoMid:Mid domain of argonaute)	GO:0003676(molecular_function:nucleic acid binding)	XP_019150469.1(PREDICTED: protein argonaute 5 isoform X2 [Ipomoea nil])	sp|Q9SJK3|AGO5_ARATH(Protein argonaute 5 OS=Arabidopsis thaliana OX=3702 GN=AGO5 PE=1 SV=2)
itb06g17010	465	192	575	3133	4008	4.17	1.63	5.11	25.26	27.62	3.63667	26.44	2.4974	6.53e-15	2.61e-13	yes	up	2383	D-3-phosphoglycerate dehydrogenase	COG0111(E:Amino acid transport and metabolism)	COG0111(Dehydrogenase)	K00058	serA, PHGDH	map00680(Methane metabolism); map00260(Glycine, serine and threonine metabolism)	PF02826.16(2-Hacid_dh_C:D-isomer specific 2-hydroxyacid dehydrogenase, NAD binding domain); PF00389.27(2-Hacid_dh:D-isomer specific 2-hydroxyacid dehydrogenase, catalytic domain); PF01842.22(ACT:ACT domain); PF07991.9(IlvN:Acetohydroxy acid isomeroreductase, NADPH-binding domain); PF00670.18(AdoHcyase_NAD:S-adenosyl-L-homocysteine hydrolase, NAD binding domain)	GO:0051287(molecular_function:NAD binding); GO:0006564(biological_process:L-serine biosynthetic process); GO:0004617(molecular_function:phosphoglycerate dehydrogenase activity); GO:0055114(biological_process:oxidation-reduction process); GO:0016597(molecular_function:amino acid binding)	XP_019196806.1(PREDICTED: D-3-phosphoglycerate dehydrogenase 2, chloroplastic-like [Ipomoea nil])	sp|O04130|SERA2_ARATH(D-3-phosphoglycerate dehydrogenase 2, chloroplastic OS=Arabidopsis thaliana OX=3702 GN=PGDH2 PE=1 SV=2)
itb12g23170	62	47	96	519	705	0.84	0.59	1.27	6.3	7.3	0.9	6.8	2.49604	8.35e-17	4.14e-15	yes	up	1677	BTB/POZ/MATH-domains containing protein	ENOG410XQV8(S:Function unknown)	ENOG410XQV8(meprin and TRAF homology domain-containing protein MATH domain-containing protein)	K10523	SPOP	map04341(Hedgehog signaling pathway - fly); map04340(Hedgehog signaling pathway)	PF00651.28(BTB:BTB/POZ domain); PF00917.23(MATH:MATH domain)		XP_019151698.1(PREDICTED: BTB/POZ and MATH domain-containing protein 3-like isoform X1 [Ipomoea nil])	sp|O22286|BPM3_ARATH(BTB/POZ and MATH domain-containing protein 3 OS=Arabidopsis thaliana OX=3702 GN=BPM3 PE=1 SV=1)
itb03g18110	201	68	124	679	1824.54	1.44	0.46	0.88	4.37	10.05	0.926667	7.21	2.494	5.48e-10	1.09e-08	yes	up	2926	tubulin-tyrosine ligases;tubulin-tyrosine ligases	ENOG410XQ0A(S:Function unknown)	ENOG410XQ0A(tubulin tyrosine ligase-like family, member 12)	K16609	TTLL12		PF03133.12(TTL:Tubulin-tyrosine ligase family)	GO:0006464(biological_process:cellular protein modification process); GO:0009507(cellular_component:chloroplast)	XP_019192430.1(PREDICTED: tubulin--tyrosine ligase-like protein 12 [Ipomoea nil])	sp|Q3UDE2|TTL12_MOUSE(Tubulin--tyrosine ligase-like protein 12 OS=Mus musculus OX=10090 GN=Ttll12 PE=1 SV=1)
itb01g06480	10	12	8	43.9	216	0.14	0.16	0.11	0.55	2.31	0.136667	1.43	2.48914	7.32e-05	0.000512783	yes	up	1614	alpha/beta-Hydrolases superfamily protein	ENOG410YDU3(S:Function unknown); COG3675(S:Function unknown); ENOG410XUZA(S:Function unknown)	ENOG410YDU3(Phospholipase); COG3675(Lipase class 3 family protein); ENOG410XUZA(Phospholipase)				PF01764.22(Lipase_3:Lipase (class 3))	GO:0016787(molecular_function:hydrolase activity); GO:0006629(biological_process:lipid metabolic process)	XP_019168820.1(PREDICTED: phospholipase A1-IIalpha-like [Ipomoea nil])	sp|Q9LNC2|PLA18_ARATH(Phospholipase A1-IIalpha OS=Arabidopsis thaliana OX=3702 GN=At1g06250 PE=2 SV=1)
itb04g28350	256	153	268	1928.59	1903.46	2.21	1.22	2.29	15.03	12.59	1.90667	13.81	2.48522	6.72e-24	6.19e-22	yes	up	3018	Tetratricopeptide repeat (TPR)-like superfamily protein	ENOG4111RQ5(S:Function unknown)	ENOG4111RQ5(expressed protein)						XP_019167863.1(PREDICTED: uncharacterized protein LOC109163568 [Ipomoea nil])
itb14g16030	651.02	220.46	170.35	1391.47	6240.6	32.01	10.52	8.25	63.99	245.54	16.9267	154.765	2.48503	5.74e-06	5.34e-05	yes	up	963	HSP20-like chaperones superfamily protein	COG0071(O:Posttranslational modification, protein turnover, chaperones)	COG0071(response to heat)	K13993	HSP20	map04141(Protein processing in endoplasmic reticulum)	PF00011.18(HSP20:Hsp20/alpha crystallin family)		XP_019177971.1(PREDICTED: 17.8 kDa class I heat shock protein-like isoform X2 [Ipomoea nil])	sp|P04793|HSP13_SOYBN(17.5 kDa class I heat shock protein OS=Glycine max OX=3847 GN=HSP17.5-M PE=3 SV=1)
itb13g03940	629.19	163	584.74	4064.94	3816.89	13.15	3.16	12.37	67.83	57.68	9.56	62.755	2.4831	8.93e-10	1.72e-08	yes	up	1402	glutathione S-transferase THETA	COG0625(O:Posttranslational modification, protein turnover, chaperones)	COG0625(glutathione Stransferase)	K00799	GST, gst	map00480(Glutathione metabolism); map05204(Chemical carcinogenesis); map00983(Drug metabolism - other enzymes); map00982(Drug metabolism - cytochrome P450); map00980(Metabolism of xenobiotics by cytochrome P450); map05200(Pathways in cancer); map05418(Fluid shear stress and atherosclerosis); map05225(Hepatocellular carcinoma); map01524(Platinum drug resistance)	PF02798.17(GST_N:Glutathione S-transferase, N-terminal domain); PF13417.3(GST_N_3:Glutathione S-transferase, N-terminal domain); PF13409.3(GST_N_2:Glutathione S-transferase, N-terminal domain); PF13410.3(GST_C_2:Glutathione S-transferase, C-terminal domain)	GO:0005737(cellular_component:cytoplasm); GO:0004364(molecular_function:glutathione transferase activity); GO:0006749(biological_process:glutathione metabolic process)	XP_019171131.1(PREDICTED: glutathione S-transferase T1-like isoform X1 [Ipomoea nil])	sp|Q9ZRT5|GSTT1_ARATH(Glutathione S-transferase T1 OS=Arabidopsis thaliana OX=3702 GN=GSTT1 PE=2 SV=1)
itb07g04620	79.19	23.31	125.8	691.67	672.17	1.58	0.4	2.75	13.5	11.15	1.57667	12.325	2.48142	1.53e-07	2.03e-06	yes	up	1291	rhamnose biosynthesis	COG1088(M:Cell wall/membrane/envelope biogenesis)	COG1088(dTDP-glucose 4-6-dehydratase)	K12450	RHM	map00520(Amino sugar and nucleotide sugar metabolism)	PF04321.14(RmlD_sub_bind:RmlD substrate binding domain); PF01370.18(Epimerase:NAD dependent epimerase/dehydratase family); PF02719.12(Polysacc_synt_2:Polysaccharide biosynthesis protein)		XP_019176650.1(PREDICTED: bifunctional dTDP-4-dehydrorhamnose 3,5-epimerase/dTDP-4-dehydrorhamnose reductase-like [Ipomoea nil])	sp|Q9SYM5|RHM1_ARATH(Trifunctional UDP-glucose 4,6-dehydratase/UDP-4-keto-6-deoxy-D-glucose 3,5-epimerase/UDP-4-keto-L-rhamnose-reductase RHM1 OS=Arabidopsis thaliana OX=3702 GN=RHM1 PE=1 SV=1)
itb02g00240	322	62	318	1349	3079	4.36	0.8	4.28	16.51	32.17	3.14667	24.34	2.47576	2.89e-07	3.6e-06	yes	up	1745	Pyridoxal-dependent decarboxylase family protein	COG0019(M:Cell wall/membrane/envelope biogenesis)	COG0019(Glycosyl transferase (Group 1)	K01581	E4.1.1.17, ODC1, speC, speF	map00480(Glutathione metabolism); map00330(Arginine and proline metabolism)	PF02784.13(Orn_Arg_deC_N:Pyridoxal-dependent decarboxylase, pyridoxal binding domain); PF00278.19(Orn_DAP_Arg_deC:Pyridoxal-dependent decarboxylase, C-terminal sheet domain)		XP_019175521.1(PREDICTED: ornithine decarboxylase-like isoform X2 [Ipomoea nil])	sp|P50134|DCOR_DATST(Ornithine decarboxylase OS=Datura stramonium OX=4076 PE=2 SV=1)
itb15g00550	4	2	6	64	30	0.12	0.06	0.18	1.74	0.7	0.12	1.22	2.47432	0.000424878	0.00234575	yes	up	396	alpha carbonic anhydrase	COG3338(P:Inorganic ion transport and metabolism)	COG3338(Carbonic anhydrase)	K01674	cah	map00910(Nitrogen metabolism)	PF00194.18(Carb_anhydrase:Eukaryotic-type carbonic anhydrase)	GO:0006730(biological_process:one-carbon metabolic process); GO:0004089(molecular_function:carbonate dehydratase activity); GO:0008270(molecular_function:zinc ion binding)	XP_019187352.1(PREDICTED: alpha carbonic anhydrase 7-like [Ipomoea nil])	sp|Q8L817|ATCA7_ARATH(Alpha carbonic anhydrase 7 OS=Arabidopsis thaliana OX=3702 GN=ACA7 PE=2 SV=1)
itb04g28150	22	2	6	102.36	113.84	0.43	0.03	0.12	1.76	1.68	0.193333	1.72	2.47379	0.000146833	0.000935997	yes	up	1313	2-oxoglutarate (2OG) and Fe(II)-dependent oxygenase superfamily protein	COG3491(S:Function unknown)	COG3491(2OGFe(II) oxygenase)				PF14226.3(DIOX_N:non-haem dioxygenase in morphine synthesis N-terminal); PF03171.17(2OG-FeII_Oxy:2OG-Fe(II) oxygenase superfamily)		XP_019161292.1(PREDICTED: gibberellin 2-beta-dioxygenase 8 isoform X2 [Ipomoea nil])	sp|O49561|G2OX8_ARATH(Gibberellin 2-beta-dioxygenase 8 OS=Arabidopsis thaliana OX=3702 GN=GA2OX8 PE=1 SV=2)
itb05g26040	222	171	178	1548	1783	4.97	3.69	3.94	30.61	30.39	4.2	30.5	2.47379	1.42e-23	1.26e-21	yes	up	1823	conserved hypothetical protein	ENOG4111Z8B(S:Function unknown)	ENOG4111Z8B(-)						XP_019183281.1(PREDICTED: uncharacterized protein LOC109178166 isoform X1 [Ipomoea nil])
itb06g10470	78	38.79	74	476	622	0.46	0.29	0.38	2.2	2.46	0.376667	2.33	2.47288	6.63e-20	4.33e-18	yes	up	1716	Leucine-rich repeat transmembrane protein kinase	COG0515(T:Signal transduction mechanisms)	COG0515(Serine Threonine protein kinase)	K13420	FLS2	map04016(MAPK signaling pathway - plant); map04626(Plant-pathogen interaction)	PF13855.3(LRR_8:Leucine rich repeat); PF12799.4(LRR_4:Leucine Rich repeats (2 copies)); PF08263.9(LRRNT_2:Leucine rich repeat N-terminal domain)		XP_019177010.1(PREDICTED: LRR receptor-like serine/threonine-protein kinase GSO2 isoform X1 [Ipomoea nil])	sp|C0LGP4|Y3475_ARATH(Probable LRR receptor-like serine/threonine-protein kinase At3g47570 OS=Arabidopsis thaliana OX=3702 GN=At3g47570 PE=2 SV=1)
itb12g10310	18	2	22	119	162	0.17	0.02	0.2	1	1.16	0.13	1.08	2.47229	2.35e-05	0.000187336	yes	up	2306	receptor lectin kinase	COG0515(T:Signal transduction mechanisms)	COG0515(Serine Threonine protein kinase)				PF00139.16(Lectin_legB:Legume lectin domain); PF07714.14(Pkinase_Tyr:Protein tyrosine kinase); PF00069.22(Pkinase:Protein kinase domain); PF16492.2(Cadherin_C_2:Cadherin cytoplasmic C-terminal)		XP_019161134.1(PREDICTED: L-type lectin-domain containing receptor kinase IV.1-like [Ipomoea nil])	sp|O80939|LRK41_ARATH(L-type lectin-domain containing receptor kinase IV.1 OS=Arabidopsis thaliana OX=3702 GN=LECRK41 PE=2 SV=1)
itb06g19090	97.67	49.56	90.1	559.65	812.07	1.48	0.71	1.35	7.64	9.47	1.18	8.555	2.47147	3.55e-22	2.76e-20	yes	up	1498	conserved hypothetical protein	ENOG41124MX(S:Function unknown)	ENOG41124MX(-)					GO:0016020(cellular_component:membrane)	XP_019153257.1(PREDICTED: uncharacterized protein LOC109149752 [Ipomoea nil])
itb05g19240	19	0	7	45	211	0.34	0	0.12	0.73	2.93	0.153333	1.83	2.46825	0.00140752	0.00653229	yes	up	1295	basic helix-loop-helix (bHLH) DNA-binding superfamily protein	ENOG410YG6S(K:Transcription); ENOG41118GE(K:Transcription); ENOG41103SF(K:Transcription)	ENOG410YG6S(Transcription factor); ENOG41118GE(Transcription factor); ENOG41103SF(Transcription factor)				PF00010.23(HLH:Helix-loop-helix DNA-binding domain)		XP_019195610.1(PREDICTED: transcription factor bHLH25-like [Ipomoea nil])	sp|Q9T072|BH025_ARATH(Transcription factor bHLH25 OS=Arabidopsis thaliana OX=3702 GN=BHLH25 PE=2 SV=2)
itb07g15590	1	2	1	21	26	0.49	0.51	0.52	1.25	1.31	0.506667	1.28	2.46618	0.00180772	0.00806075	yes	up	249	hypothetical protein								XP_019149813.1(PREDICTED: uncharacterized protein LOC109146618 [Ipomoea nil])
itb12g27370	238	55	114	927	1515	2.03	0.48	0.98	7.5	10.55	1.16333	9.025	2.46546	6.51e-09	1.1e-07	yes	up	2329	P-loop containing nucleoside triphosphate hydrolases superfamily protein	COG1223(S:Function unknown); COG0465(O:Posttranslational modification, protein turnover, chaperones)	COG1223(ATPase family, AAA); COG0465(Acts as a processive, ATP-dependent zinc metallopeptidase for both cytoplasmic and membrane proteins. Plays a role in the quality control of integral membrane proteins (By similarity))	K17681	ATAD3A_B		PF12037.5(DUF3523:Domain of unknown function (DUF3523)); PF00004.26(AAA:ATPase family associated with various cellular activities (AAA)); PF13191.3(AAA_16:AAA ATPase domain); PF05496.9(RuvB_N:Holliday junction DNA helicase ruvB N-terminus)		XP_019149715.1(PREDICTED: ATPase family AAA domain-containing protein 3-like [Ipomoea nil])	sp|Q6PAX2|ATD3B_XENLA(ATPase family AAA domain-containing protein 3-B OS=Xenopus laevis OX=8355 GN=atad3-b PE=2 SV=1)
itb10g17090	84	60	75	510	774	0.64	0.44	0.57	3.51	4.56	0.55	4.035	2.46514	1.46e-22	1.17e-20	yes	up	2751	Tetratricopeptide repeat (TPR)-like superfamily protein	ENOG410Z7Z7(S:Function unknown)	ENOG410Z7Z7(-)				PF01535.17(PPR:PPR repeat); PF13041.3(PPR_2:PPR repeat family); PF14432.3(DYW_deaminase:DYW family of nucleic acid deaminases); PF12854.4(PPR_1:PPR repeat); PF13812.3(PPR_3:Pentatricopeptide repeat domain); PF17177.1(PPR_long:Pentacotripeptide-repeat region of PROPR)	GO:0031425(biological_process:chloroplast RNA processing); GO:0008270(molecular_function:zinc ion binding); GO:0009507(cellular_component:chloroplast)	XP_019170101.1(PREDICTED: pentatricopeptide repeat-containing protein At3g57430, chloroplastic [Ipomoea nil])	sp|Q7Y211|PP285_ARATH(Pentatricopeptide repeat-containing protein At3g57430, chloroplastic OS=Arabidopsis thaliana OX=3702 GN=PCMP-H81 PE=2 SV=2)
itb07g06910	841.02	105.44	841.57	4516.09	6605	37	4.33	36.95	171.45	209.38	26.0933	190.415	2.46181	4.58e-06	4.38e-05	yes	up	732	Polyketide cyclase/dehydrase and lipid transport superfamily protein	ENOG4111C37(S:Function unknown); ENOG41114YV(S:Function unknown)	ENOG4111C37(response to biotic stimulus); ENOG41114YV(Bet_v_1)				PF00407.16(Bet_v_1:Pathogenesis-related protein Bet v I family)		XP_019160086.1(PREDICTED: kirola-like [Ipomoea nil])	sp|P85524|KIRO_ACTDE(Kirola OS=Actinidia deliciosa OX=3627 PE=1 SV=1)
itb11g05660	381	137	362	2013	2989	2.13	0.74	2.04	10.16	12.9	1.63667	11.53	2.45986	3.05e-15	1.27e-13	yes	up	3807	glutamate receptor 3.4	ENOG410ZZ8P(U:Intracellular trafficking, secretion, and vesicular transport); ENOG410XQQV(S:Function unknown)	ENOG410ZZ8P(PBPe); ENOG410XQQV(glutamate receptor)	K05387	GRIP		PF01094.25(ANF_receptor:Receptor family ligand binding region); PF00060.23(Lig_chan:Ligand-gated ion channel); PF13458.3(Peripla_BP_6:Periplasmic binding protein); PF00497.17(SBP_bac_3:Bacterial extracellular solute-binding proteins, family 3); PF10613.6(Lig_chan-Glu_bd:Ligated ion channel L-glutamate- and glycine-binding site)	GO:0035235(biological_process:ionotropic glutamate receptor signaling pathway); GO:0006811(biological_process:ion transport); GO:0016021(cellular_component:integral component of membrane); GO:0004970(molecular_function:ionotropic glutamate receptor activity)	XP_019159046.1(PREDICTED: glutamate receptor 3.4-like [Ipomoea nil])	sp|Q8GXJ4|GLR34_ARATH(Glutamate receptor 3.4 OS=Arabidopsis thaliana OX=3702 GN=GLR3.4 PE=2 SV=2)
itb03g00270	25	7	29	185	181	0.41	0.11	0.48	2.78	2.32	0.333333	2.55	2.45979	1.9e-07	2.44e-06	yes	up	1386	DNA-binding storekeeper protein-related	ENOG4111S22(U:Intracellular trafficking, secretion, and vesicular transport)	ENOG4111S22(TLC)					GO:0016021(cellular_component:integral component of membrane)	XP_019185372.1(PREDICTED: TLC domain-containing protein At5g14285 [Ipomoea nil])	sp|Q8GYK7|Y5285_ARATH(TLC domain-containing protein At5g14285 OS=Arabidopsis thaliana OX=3702 GN=At5g14285 PE=2 SV=1)
itb14g05580	46	35	55	308	499	0.34	0.24	0.4	2.03	2.82	0.326667	2.425	2.45974	1.55e-16	7.52e-15	yes	up	2859	Tetratricopeptide repeat (TPR)-like superfamily protein	ENOG410Z7Z7(S:Function unknown)	ENOG410Z7Z7(Pentatricopeptide repeat-containing protein)				PF01535.17(PPR:PPR repeat); PF13041.3(PPR_2:PPR repeat family); PF14432.3(DYW_deaminase:DYW family of nucleic acid deaminases); PF12854.4(PPR_1:PPR repeat); PF13812.3(PPR_3:Pentatricopeptide repeat domain)		XP_019164827.1(PREDICTED: pentatricopeptide repeat-containing protein At3g63370, chloroplastic [Ipomoea nil])	sp|Q9M1V3|PP296_ARATH(Pentatricopeptide repeat-containing protein At3g63370, chloroplastic OS=Arabidopsis thaliana OX=3702 GN=PCMP-H83 PE=2 SV=2)
itb03g23520	9.94	9.99	9.94	108.59	87.41	0.2	0.18	0.2	1.96	1.49	0.193333	1.725	2.45923	2.07e-06	2.17e-05	yes	up	1800	Protein kinase superfamily protein	COG0515(S:Function unknown)	COG0515(Myosin tail)	K04733	IRAK4	map05140(Leishmaniasis); map05152(Tuberculosis); map05142(Chagas disease (American trypanosomiasis)); map05162(Measles); map04624(Toll and Imd signaling pathway); map04010(MAPK signaling pathway); map05169(Epstein-Barr virus infection); map04620(Toll-like receptor signaling pathway); map04621(NOD-like receptor signaling pathway); map05133(Pertussis); map05164(Influenza A); map04064(NF-kappa B sig…	PF00069.22(Pkinase:Protein kinase domain); PF07714.14(Pkinase_Tyr:Protein tyrosine kinase)	GO:0005488(molecular_function:binding)	XP_019177989.1(PREDICTED: rust resistance kinase Lr10-like [Ipomoea nil])	sp|P93604|LRK10_WHEAT(Rust resistance kinase Lr10 OS=Triticum aestivum OX=4565 GN=LRK10 PE=2 SV=1)
itb01g30090	0	2	5	30	45	0	0.06	0.17	0.94	1.19	0.0766667	1.065	2.45891	0.00161721	0.0073433	yes	up	786	Alginate lyase domain containing protein	ENOG41113X9(S:Function unknown); ENOG410YG69(S:Function unknown); ENOG4111XR0(S:Function unknown)	ENOG41113X9(Alginate lyase); ENOG410YG69(Alginate lyase); ENOG4111XR0(Alginate lyase)				PF08787.8(Alginate_lyase2:Alginate lyase); PF14099.3(Polysacc_lyase:Polysaccharide lyase)		XP_022895399.1(citrate-binding protein-like [Olea europaea var. sylvestris])	sp|Q39962|CBPR_HEVBR(Citrate-binding protein OS=Hevea brasiliensis OX=3981 GN=CBP PE=1 SV=1)
itb02g14680	132	117	123	880	1323	1.82	1.64	1.86	10.95	14.05	1.77333	12.5	2.45725	6.11e-22	4.65e-20	yes	up	2187	amino acid permease	COG0814(E:Amino acid transport and metabolism)	COG0814(amino acid transport)				PF01490.15(Aa_trans:Transmembrane amino acid transporter protein)	GO:0003333(biological_process:amino acid transmembrane transport); GO:0016020(cellular_component:membrane); GO:0015171(molecular_function:amino acid transmembrane transporter activity); GO:0005886(cellular_component:plasma membrane)	XP_019194331.1(PREDICTED: probable amino acid permease 7 [Ipomoea nil])	sp|Q9FF99|AAP7_ARATH(Probable amino acid permease 7 OS=Arabidopsis thaliana OX=3702 GN=AAP7 PE=2 SV=1)
itb04g23730	418	118	407	2302	3075	4.55	1.22	4.42	22.59	25.5	3.39667	24.045	2.45705	5.46e-11	1.27e-09	yes	up	1973	UDP-xylose synthase	COG0451(M:Cell wall/membrane/envelope biogenesis)	COG0451(Nad-dependent epimerase dehydratase)	K08678	UXS1, uxs	map00520(Amino sugar and nucleotide sugar metabolism)	PF16363.2(GDP_Man_Dehyd:GDP-mannose 4,6 dehydratase); PF01370.18(Epimerase:NAD dependent epimerase/dehydratase family); PF01073.16(3Beta_HSD:3-beta hydroxysteroid dehydrogenase/isomerase family); PF04321.14(RmlD_sub_bind:RmlD substrate binding domain); PF07993.9(NAD_binding_4:Male sterility protein); PF02719.12(Polysacc_synt_2:Polysaccharide biosynthesis protein)	GO:0016021(cellular_component:integral component of membrane); GO:0048040(molecular_function:UDP-glucuronate decarboxylase activity)	XP_019164027.1(PREDICTED: UDP-glucuronic acid decarboxylase 4-like [Ipomoea nil])	sp|Q8S8T4|UXS4_ARATH(UDP-glucuronic acid decarboxylase 4 OS=Arabidopsis thaliana OX=3702 GN=UXS4 PE=2 SV=1)
itb15g09010	177	73	98	829	1185	3.49	1.37	1.92	14.94	18.33	2.26	16.635	2.45603	7.31e-15	2.89e-13	yes	up	1203	conserved hypothetical protein	ENOG4112CW3(S:Function unknown)	ENOG4112CW3(-)						XP_019188035.1(PREDICTED: uncharacterized protein LOC109182338 [Ipomoea nil])
itb03g27630	11	2	1	44	78	0.15	0.03	0.01	0.56	0.85	0.0633333	0.705	2.45381	0.000747904	0.00381069	yes	up	1597	bidirectional amino acid transporter	COG0531(E:Amino acid transport and metabolism)	COG0531(amino acid)				PF13520.3(AA_permease_2:Amino acid permease); PF00324.18(AA_permease:Amino acid permease)	GO:0015297(molecular_function:antiporter activity); GO:0016021(cellular_component:integral component of membrane); GO:0003333(biological_process:amino acid transmembrane transport); GO:0015171(molecular_function:amino acid transmembrane transporter activity); GO:0015179(molecular_function:L-amino acid transmembrane transporter activity); GO:0005887(cellular_component:integral component of plasma …	XP_019184526.1(PREDICTED: amino-acid permease BAT1 homolog isoform X1 [Ipomoea nil])	sp|B9EXZ6|BAT1_ORYSJ(Amino-acid permease BAT1 homolog OS=Oryza sativa subsp. japonica OX=39947 GN=BAT1 PE=2 SV=1)
itb14g01300	457	438	499	3722	4358	6.73	6.16	7.37	49.58	49.5	6.75333	49.54	2.45241	6.83e-24	6.24e-22	yes	up	1534	Sec-independent periplasmic protein translocase	COG0805(U:Intracellular trafficking, secretion, and vesicular transport)	COG0805(Part of the twin-arginine translocation (Tat) system that transports large folded proteins containing a characteristic twin-arginine motif in their signal peptide across membranes. Together with TatB, TatC is part of a receptor directly interacting with Tat signal peptides (By similarity))	K03118	tatC	map03070(Bacterial secretion system); map03060(Protein export)	PF00902.15(TatC:Sec-independent protein translocase protein (TatC))	GO:0016020(cellular_component:membrane)	XP_019164841.1(PREDICTED: sec-independent protein translocase protein TATC, chloroplastic [Ipomoea nil])	sp|Q94G17|TATC_PEA(Sec-independent protein translocase protein TATC, chloroplastic OS=Pisum sativum OX=3888 GN=TATC PE=1 SV=1)
itb02g04080	4337	5817	5627	47442	48298	123.99	158.08	158.83	1259.2	1093.54	146.967	1176.37	2.45222	1.88e-13	6.24e-12	yes	up	1179	photosystem I light harvesting complex gene	ENOG410XVD6(O:Posttranslational modification, protein turnover, chaperones)	ENOG410XVD6(Chlorophyll A-B binding protein)	K08907	LHCA1	map00196(Photosynthesis - antenna proteins)	PF00504.18(Chloroa_b-bind:Chlorophyll A-B binding protein)	GO:0009535(cellular_component:chloroplast thylakoid membrane); GO:0009941(cellular_component:chloroplast envelope); GO:0016168(molecular_function:chlorophyll binding); GO:0031409(molecular_function:pigment binding); GO:0009522(cellular_component:photosystem I); GO:0016021(cellular_component:integral component of membrane); GO:0018298(biological_process:protein-chromophore linkage); GO:0009765(bio…	XP_019193225.1(PREDICTED: chlorophyll a-b binding protein 6, chloroplastic [Ipomoea nil])	sp|P12360|CB11_SOLLC(Chlorophyll a-b binding protein 6A, chloroplastic OS=Solanum lycopersicum OX=4081 GN=CAB6A PE=2 SV=1)
itb01g27720	14	7	7	67	122	0.21	0.1	0.1	0.89	1.39	0.136667	1.14	2.45199	2.6e-06	2.66e-05	yes	up	1531	spermidine synthase	COG0421(S:Function unknown)	COG0421(-)	K00797;K05353	speE, SRM;PMT	map00270(Cysteine and methionine metabolism); map00480(Glutathione metabolism); map00330(Arginine and proline metabolism); map00410(beta-Alanine metabolism); map00960(Tropane, piperidine and pyridine alkaloid biosynthesis)	PF01564.14(Spermine_synth:Spermine/spermidine synthase)	GO:0009446(biological_process:putrescine biosynthetic process); GO:0032259(biological_process:methylation); GO:0042179(biological_process:nicotine biosynthetic process); GO:0030750(molecular_function:putrescine N-methyltransferase activity)	XP_019174629.1(PREDICTED: putrescine N-methyltransferase 2-like [Ipomoea nil])	sp|Q9SEH5|PMT3_TOBAC(Putrescine N-methyltransferase 3 OS=Nicotiana tabacum OX=4097 GN=PMT3 PE=3 SV=1)
itb05g18890	3	2	12	80	49	0.06	0.04	0.25	1.52	0.79	0.116667	1.155	2.45173	0.000441979	0.00242437	yes	up	1145	voltage dependent anion channel	ENOG410ZBK1(U:Intracellular trafficking, secretion, and vesicular transport)	ENOG410ZBK1(voltage-dependent anion channel)	K15040	VDAC2	map05166(Human T-cell leukemia virus 1 infection); map04979(Cholesterol metabolism); map04217(Necroptosis); map05012(Parkinson disease); map04621(NOD-like receptor signaling pathway); map04020(Calcium signaling pathway); map04022(cGMP-PKG signaling pathway); map05016(Huntington disease); map04218(Cellular senescence); map04216(Ferroptosis)	PF01459.19(Porin_3:Eukaryotic porin)	GO:0005741(cellular_component:mitochondrial outer membrane); GO:0055085(biological_process:transmembrane transport)	XP_019195594.1(PREDICTED: mitochondrial outer membrane protein porin 2-like [Ipomoea nil])	sp|Q9FJX3|VDAC2_ARATH(Mitochondrial outer membrane protein porin 2 OS=Arabidopsis thaliana OX=3702 GN=VDAC2 PE=1 SV=1)
itb07g02070	2	0	4	21	41	0.02	0	0.03	0.15	0.26	0.0166667	0.205	2.44925	0.00181777	0.00809363	yes	up	2602	hypothetical protein						PF04554.10(Extensin_2:Extensin-like region)		PKI62340.1(hypothetical protein CRG98_017266 [Punica granatum])
itb11g10680	978	588	911	5897	7865	8.2	4.41	7.64	44.37	50.11	6.75	47.24	2.44881	3.63e-49	1.26e-46	yes	up	4018	nucleotide transporter	COG3202(C:Energy production and conversion)	COG3202(carrier protein)	K03301	TC.AAA		PF03219.11(TLC:TLC ATP/ADP transporter)	GO:0031969(cellular_component:chloroplast membrane); GO:0015866(biological_process:ADP transport); GO:0015867(biological_process:ATP transport); GO:0016021(cellular_component:integral component of membrane); GO:0005471(molecular_function:ATP:ADP antiporter activity); GO:0005524(molecular_function:ATP binding)	XP_019184715.1(PREDICTED: plastidic ATP/ADP-transporter-like [Ipomoea nil])	sp|O24381|TLC1_SOLTU(Plastidic ATP/ADP-transporter OS=Solanum tuberosum OX=4113 PE=2 SV=2)
itb08g04490	11	1	4	37	93	0.21	0.02	0.09	0.74	1.58	0.106667	1.16	2.44734	0.000436719	0.00240034	yes	up	1283	cold regulated gene	ENOG410YU7U(S:Function unknown); ENOG411089K(S:Function unknown)	ENOG410YU7U(expressed protein); ENOG411089K(-)						XP_019156448.1(PREDICTED: uncharacterized protein LOC109153119 isoform X1 [Ipomoea nil])
itb05g25440	228	246	291	2202	2236	2.06	2.05	2.54	17.4	15.18	2.21667	16.29	2.44339	4.07e-17	2.06e-15	yes	up	2433	like SEX4	ENOG411126M(T:Signal transduction mechanisms)	ENOG411126M(Dual specificity phosphatase, catalytic domain)				PF16561.2(AMPK1_CBM:Glycogen recognition site of AMP-activated protein kinase); PF00782.17(DSPc:Dual specificity phosphatase, catalytic domain)	GO:0019203(molecular_function:carbohydrate phosphatase activity); GO:0009569(cellular_component:chloroplast starch grain); GO:0008138(molecular_function:protein tyrosine/serine/threonine phosphatase activity); GO:0006470(biological_process:protein dephosphorylation); GO:0005983(biological_process:starch catabolic process); GO:0009570(cellular_component:chloroplast stroma)	XP_019183543.1(PREDICTED: phosphoglucan phosphatase LSF1, chloroplastic [Ipomoea nil])	sp|F4J117|LSF1_ARATH(Phosphoglucan phosphatase LSF1, chloroplastic OS=Arabidopsis thaliana OX=3702 GN=LSF1 PE=1 SV=1)
itb06g24970	8316	9243	11341	88343	78860	180.34	188.91	243.76	1750.73	1331.17	204.337	1540.95	2.44271	1.6e-15	6.9e-14	yes	up	1869	light-harvesting chlorophyll-protein complex I subunit A4	ENOG4110JH3(S:Function unknown)	ENOG4110JH3(Chlorophyll a-b binding protein)	K08910	LHCA4	map00196(Photosynthesis - antenna proteins)	PF00504.18(Chloroa_b-bind:Chlorophyll A-B binding protein)	GO:0009535(cellular_component:chloroplast thylakoid membrane); GO:0016168(molecular_function:chlorophyll binding); GO:0009522(cellular_component:photosystem I); GO:0016021(cellular_component:integral component of membrane); GO:0018298(biological_process:protein-chromophore linkage); GO:0046872(molecular_function:metal ion binding); GO:0009765(biological_process:photosynthesis, light harvesting)	XP_019153228.1(PREDICTED: chlorophyll a-b binding protein P4, chloroplastic [Ipomoea nil])	sp|P27521|CA4_ARATH(Chlorophyll a-b binding protein 4, chloroplastic OS=Arabidopsis thaliana OX=3702 GN=LHCA4 PE=1 SV=1)
itb01g20530	200	94	223	1343	1500	2.44	1.1	2.57	14.4	13.75	2.03667	14.075	2.43918	5.09e-18	2.84e-16	yes	up	2280	Nucleotide/sugar transporter family protein	ENOG410XP1S(S:Function unknown)	ENOG410XP1S(solute carrier family 35 member)				PF03151.13(TPT:Triose-phosphate Transporter family)	GO:0016021(cellular_component:integral component of membrane)	XP_019154108.1(PREDICTED: probable sugar phosphate/phosphate translocator At3g14410 [Ipomoea nil])	sp|Q94EI9|PT314_ARATH(Probable sugar phosphate/phosphate translocator At3g14410 OS=Arabidopsis thaliana OX=3702 GN=At3g14410 PE=2 SV=1)
itb04g09230	198	13	66	574	1343	1.28	0.08	0.42	3.33	6.66	0.593333	4.995	2.43387	0.000119039	0.000780069	yes	up	3223	Transducin/WD40 repeat-like superfamily protein	ENOG41112FF(S:Function unknown)	ENOG41112FF(-)						XP_019181433.1(PREDICTED: uncharacterized protein LOC109176454 isoform X2 [Ipomoea nil])	sp|F4JUQ2|KCAI_ARATH(KIN14B-interacting protein At4g14310 OS=Arabidopsis thaliana OX=3702 GN=At4g14310 PE=1 SV=1)
itb10g06120	64.58	33.52	53.66	414.52	441.23	4.86	1.92	3.78	5.77	9.05	3.52	7.41	2.43369	8.35e-16	3.68e-14	yes	up	1443	cysteine-rich RLK (RECEPTOR-like protein kinase)	ENOG410YDW7(S:Function unknown); COG0515(T:Signal transduction mechanisms)	ENOG410YDW7(Pfam:DUF26); COG0515(Serine Threonine protein kinase)	K04733	IRAK4	map05140(Leishmaniasis); map05152(Tuberculosis); map05142(Chagas disease (American trypanosomiasis)); map05162(Measles); map04624(Toll and Imd signaling pathway); map04010(MAPK signaling pathway); map05169(Epstein-Barr virus infection); map04620(Toll-like receptor signaling pathway); map04621(NOD-like receptor signaling pathway); map05133(Pertussis); map05164(Influenza A); map04064(NF-kappa B sig…	PF00069.22(Pkinase:Protein kinase domain); PF07714.14(Pkinase_Tyr:Protein tyrosine kinase); PF01657.14(Stress-antifung:Salt stress response/antifungal)		CBI38478.3(unnamed protein product, partial [Vitis vinifera])	sp|Q8GYA4|CRK10_ARATH(Cysteine-rich receptor-like protein kinase 10 OS=Arabidopsis thaliana OX=3702 GN=CRK10 PE=1 SV=3)
itb03g02780	111.86	39.83	119.38	574.83	977.48	2.92	0.95	3.42	15.47	22.09	2.43	18.78	2.43276	3.61e-12	9.95e-11	yes	up	1060	CAP (Cysteine-rich secretory proteins, Antigen 5, and Pathogenesis-related 1 protein) superfamily protein	COG2340(S:Function unknown)	COG2340(Scp-like extracellular)				PF00188.23(CAP:Cysteine-rich secretory protein family)		XP_019185571.1(PREDICTED: STS14 protein-like [Ipomoea nil])	sp|Q41495|ST14_SOLTU(STS14 protein OS=Solanum tuberosum OX=4113 GN=STS14 PE=2 SV=1)
itb02g11910	3	3	5	27	63	0.06	0.07	0.1	0.55	1.03	0.0766667	0.79	2.4323	0.000288981	0.00168505	yes	up	1722	RING/U-box superfamily protein	ENOG41121N2(O:Posttranslational modification, protein turnover, chaperones); ENOG410XRMJ(T:Signal transduction mechanisms)	ENOG41121N2(zinc ion binding); ENOG410XRMJ(calcium-dependent protein kinase)	K19041	RNF38_44				XP_019193071.1(PREDICTED: NEP1-interacting protein-like 1 isoform X2 [Ipomoea nil])	sp|Q8GT74|NIP2_ARATH(NEP1-interacting protein 2 OS=Arabidopsis thaliana OX=3702 GN=NIP2 PE=1 SV=1)
itb09g31200	24	0	6.11	118.96	127.01	0.26	0	0.07	1.17	1.07	0.11	1.12	2.43198	0.00129604	0.00609372	yes	up	1989	DEK domain-containing chromatin associated protein	ENOG410XTJA(S:Function unknown); ENOG410YEH6(S:Function unknown); ENOG410XTU9(S:Function unknown)	ENOG410XTJA(DEK oncogene); ENOG410YEH6(DEK C terminal domain); ENOG410XTU9(DEK C terminal domain)	K17046	DEK		PF08766.8(DEK_C:DEK C terminal domain)		XP_019171184.1(PREDICTED: protein DEK-like [Ipomoea nil])	sp|Q7TNV0|DEK_MOUSE(Protein DEK OS=Mus musculus OX=10090 GN=Dek PE=1 SV=1)
itb04g25860	87	61	60	549	641	0.95	0.63	0.65	5.4	5.39	0.743333	5.395	2.43016	1.24e-16	6.08e-15	yes	up	1995	Glutathione S-transferase family protein	COG0435(O:Posttranslational modification, protein turnover, chaperones)	COG0435(glutathione Stransferase)	K07393	ECM4, yqjG		PF13409.3(GST_N_2:Glutathione S-transferase, N-terminal domain); PF13410.3(GST_C_2:Glutathione S-transferase, C-terminal domain); PF00043.22(GST_C:Glutathione S-transferase, C-terminal domain); PF14497.3(GST_C_3:Glutathione S-transferase, C-terminal domain)		XP_019165575.1(PREDICTED: uncharacterized protein LOC109161574 [Ipomoea nil])	sp|P42620|YQJG_ECOLI(Glutathionyl-hydroquinone reductase YqjG OS=Escherichia coli (strain K12) OX=83333 GN=yqjG PE=1 SV=1)
itb02g25140	1471	1719	1356	12038	15436	17.68	19.98	16.13	133.37	146.94	17.93	140.155	2.42726	2.7e-14	1e-12	yes	up	1840	post-illumination chlorophyll fluorescence increase	ENOG4111HI9(S:Function unknown)	ENOG4111HI9(post-illumination chlorophyll fluorescence increase)					GO:0009579(cellular_component:thylakoid); GO:0009570(cellular_component:chloroplast stroma); GO:0010478(biological_process:chlororespiration)	XP_019189372.1(PREDICTED: uncharacterized protein LOC109183760 [Ipomoea nil])
itb13g01090	17	7	9	65.4	157	0.22	0.08	0.12	0.75	1.54	0.14	1.145	2.42611	5.04e-06	4.77e-05	yes	up	1737	Pentatricopeptide repeat (PPR) superfamily protein	ENOG410Z7Z7(S:Function unknown)	ENOG410Z7Z7(Pentatricopeptide repeat-containing protein)				PF01535.17(PPR:PPR repeat); PF13041.3(PPR_2:PPR repeat family); PF12854.4(PPR_1:PPR repeat); PF13812.3(PPR_3:Pentatricopeptide repeat domain); PF14432.3(DYW_deaminase:DYW family of nucleic acid deaminases); PF17177.1(PPR_long:Pentacotripeptide-repeat region of PROPR)	GO:0008270(molecular_function:zinc ion binding)	XP_019181776.1(PREDICTED: pentatricopeptide repeat-containing protein At1g20230 [Ipomoea nil])	sp|Q9LNU6|PPR53_ARATH(Pentatricopeptide repeat-containing protein At1g20230 OS=Arabidopsis thaliana OX=3702 GN=PCMP-H21 PE=2 SV=2)
itb12g27950	1046.87	489.15	964.92	4306.5	10247.9	11.57	5.2	10.58	42.52	86.12	9.11667	64.32	2.42402	6.87e-15	2.74e-13	yes	up	2112	PDI-like 1-2	COG0526(O:Posttranslational modification, protein turnover, chaperones)	COG0526(Thioredoxin)	K09580	PDIA1, P4HB	map04141(Protein processing in endoplasmic reticulum)	PF00085.17(Thioredoxin:Thioredoxin); PF13848.3(Thioredoxin_6:Thioredoxin-like domain); PF13098.3(Thioredoxin_2:Thioredoxin-like domain); PF04756.10(OST3_OST6:OST3 / OST6 family, transporter family); PF13905.3(Thioredoxin_8:Thioredoxin-like); PF07912.10(ERp29_N:ERp29, N-terminal domain)		XP_019200497.1(PREDICTED: protein disulfide-isomerase-like [Ipomoea nil])	sp|Q9XF61|PDI_DATGL(Protein disulfide-isomerase OS=Datisca glomerata OX=34297 GN=PDI PE=2 SV=1)
itb04g19560	363	97	292	1571	2709	3.2	0.81	2.56	12.47	18.38	2.19	15.425	2.42286	1.88e-10	4.04e-09	yes	up	2417	pumilio	ENOG410XSHY(S:Function unknown)	ENOG410XSHY(Domain-Containing protein)	K14844	PUF6		PF08144.8(CPL:CPL (NUC119) domain); PF00806.16(PUF:Pumilio-family RNA binding repeat)	GO:0006417(biological_process:regulation of translation); GO:0005730(cellular_component:nucleolus); GO:0003729(molecular_function:mRNA binding)	XP_019198145.1(PREDICTED: pumilio homolog 24 [Ipomoea nil])	sp|Q9LRZ3|PUM24_ARATH(Pumilio homolog 24 OS=Arabidopsis thaliana OX=3702 GN=APUM24 PE=1 SV=1)
[truncated: 3,845 more rows]

## Sheet: ES2 vs. ES1. annotation
Table S2 Detailed annotation information of ES2 vs. ES1
[truncated: 2,290 more rows]

## Sheet: FS2 vs. ES2. annotation
Table S2 Detailed annotation information of FS2 vs. ES2
[truncated: 2,679 more rows]

## Sheet: FS1 vs. ES1. annotation
Table S2 Detailed annotation information of FS1 vs. ES1
[truncated: 1,274 more rows]
