# Supplementary material for: Integrated transcriptome, small RNA and degradome sequencing approaches proffer insights into chlorogenic acid biosynthesis in leafy sweet potato
Source: PLoS One. 2021 Jan 22;16(1):e0245266. doi: 10.1371/journal.pone.0245266 (PMC7822329; doi:10.1371/journal.pone.0245266)
Supplement: S4 Table — (XLSX) [file pone.0245266.s004.xlsx]

## Sheet: GO term DEgeneset list
Table S3 GO term analysis of DEGs
go_id	description	term type	all number	all percentage
GO:0032501	multicellular organismal process	biological_process	41	41/2333
GO:0050789	regulation of biological process	biological_process	104	104/2333
GO:0048511	rhythmic process	biological_process	3	3/2333
GO:0040007	growth	biological_process	2	2/2333
GO:0022414	reproductive process	biological_process	18	18/2333
GO:0098754	detoxification	biological_process	14	14/2333
GO:0050896	response to stimulus	biological_process	128	128/2333
GO:0009987	cellular process	biological_process	467	467/2333
GO:0071840	cellular component organization or biogenesis	biological_process	48	48/2333
GO:0000003	reproduction	biological_process	18	18/2333
GO:0065007	biological regulation	biological_process	126	126/2333
GO:0048519	negative regulation of biological process	biological_process	10	10/2333
GO:0051179	localization	biological_process	145	145/2333
GO:0032502	developmental process	biological_process	37	37/2333
GO:0044699	single-organism process	biological_process	425	425/2333
GO:0008152	metabolic process	biological_process	599	599/2333
GO:0048518	positive regulation of biological process	biological_process	5	5/2333
GO:0023052	signaling	biological_process	35	35/2333
GO:0002376	immune system process	biological_process	1	1/2333
GO:0051704	multi-organism process	biological_process	9	9/2333
GO:0005623	cell	cellular_component	446	446/2333
GO:0043226	organelle	cellular_component	291	291/2333
GO:0044422	organelle part	cellular_component	125	125/2333
GO:0044464	cell part	cellular_component	440	440/2333
GO:0016020	membrane	cellular_component	422	422/2333
GO:0099080	supramolecular complex	cellular_component	3	3/2333
GO:0055044	symplast	cellular_component	10	10/2333
GO:0031974	membrane-enclosed lumen	cellular_component	7	7/2333
GO:0044425	membrane part	cellular_component	285	285/2333
GO:0005576	extracellular region	cellular_component	39	39/2333
GO:0032991	macromolecular complex	cellular_component	57	57/2333
GO:0044421	extracellular region part	cellular_component	1	1/2333
GO:0009295	nucleoid	cellular_component	1	1/2333
GO:0030054	cell junction	cellular_component	10	10/2333
GO:0016530	metallochaperone activity	molecular_function	1	1/2333
GO:0000988	transcription factor activity, protein binding	molecular_function	4	4/2333
GO:0001071	nucleic acid binding transcription factor activity	molecular_function	10	10/2333
GO:0009055	electron carrier activity	molecular_function	7	7/2333
GO:0005215	transporter activity	molecular_function	106	106/2333
GO:0005488	binding	molecular_function	451	451/2333
GO:0003824	catalytic activity	molecular_function	650	650/2333
GO:0004871	signal transducer activity	molecular_function	13	13/2333
GO:0005198	structural molecule activity	molecular_function	12	12/2333
GO:0098772	molecular function regulator	molecular_function	22	22/2333
GO:0045735	nutrient reservoir activity	molecular_function	3	3/2333
GO:0016209	antioxidant activity	molecular_function	15	15/2333
GO:0060089	molecular transducer activity	molecular_function	13	13/2333
