# Supplementary material for: Integrated transcriptome, small RNA and degradome sequencing approaches proffer insights into chlorogenic acid biosynthesis in leafy sweet potato
Source: PLoS One. 2021 Jan 22;16(1):e0245266. doi: 10.1371/journal.pone.0245266 (PMC7822329; doi:10.1371/journal.pone.0245266)
Supplement: S5 Table — (XLSX) [file pone.0245266.s005.xlsx]

## Sheet: Kegg_classfication_geneset_list
Table S4 KEGG analysis of DEGs
first category	second category	pathway ID	description	all numbers
Metabolism	Carbohydrate metabolism	map00650	Butanoate metabolism	1
Metabolism	Energy metabolism	map00710	Carbon fixation in photosynthetic organisms	6
Metabolism	Amino acid metabolism	map00270	Cysteine and methionine metabolism	12
Metabolism	Carbohydrate metabolism	map00051	Fructose and mannose metabolism	4
Metabolism	Carbohydrate metabolism	map00053	Ascorbate and aldarate metabolism	4
Metabolism	Carbohydrate metabolism	map00052	Galactose metabolism	11
Metabolism	Amino acid metabolism	map00280	Valine, leucine and isoleucine degradation	4
Metabolism	Carbohydrate metabolism	map00020	Citrate cycle (TCA cycle)	3
Metabolism	Lipid metabolism	map00590	Arachidonic acid metabolism	1
Metabolism	Lipid metabolism	map00591	Linoleic acid metabolism	3
Metabolism	Lipid metabolism	map00592	alpha-Linolenic acid metabolism	10
Metabolism	Amino acid metabolism	map00330	Arginine and proline metabolism	10
Metabolism	Xenobiotics biodegradation and metabolism	map00626	Naphthalene degradation	3
Metabolism	Xenobiotics biodegradation and metabolism	map00625	Chloroalkane and chloroalkene degradation	3
Metabolism	Xenobiotics biodegradation and metabolism	map00623	Toluene degradation	1
Metabolism	Carbohydrate metabolism	map00620	Pyruvate metabolism	7
Metabolism	Nucleotide metabolism	map00230	Purine metabolism	14
Metabolism	Biosynthesis of other secondary metabolites	map00232	Caffeine metabolism	1
Metabolism	Metabolism of other amino acids	map00480	Glutathione metabolism	19
Metabolism	Biosynthesis of other secondary metabolites	map00521	Streptomycin biosynthesis	2
Metabolism	Carbohydrate metabolism	map00520	Amino sugar and nucleotide sugar metabolism	18
Metabolism	Biosynthesis of other secondary metabolites	map00524	Neomycin, kanamycin and gentamicin biosynthesis	1
Metabolism	Nucleotide metabolism	map00240	Pyrimidine metabolism	10
Metabolism	Lipid metabolism	map00062	Fatty acid elongation	7
Metabolism	Lipid metabolism	map00140	Steroid hormone biosynthesis	7
Metabolism	Metabolism of other amino acids	map00410	beta-Alanine metabolism	5
Metabolism	Metabolism of other amino acids	map00460	Cyanoamino acid metabolism	11
Metabolism	Biosynthesis of other secondary metabolites	map00999	Biosynthesis of secondary metabolites - unclassified	6
Metabolism	Biosynthesis of other secondary metabolites	map00960	Tropane, piperidine and pyridine alkaloid biosynthesis	9
Metabolism	Lipid metabolism	map00565	Ether lipid metabolism	1
Metabolism	Lipid metabolism	map00564	Glycerophospholipid metabolism	5
Metabolism	Lipid metabolism	map00561	Glycerolipid metabolism	5
Metabolism	Carbohydrate metabolism	map00562	Inositol phosphate metabolism	5
Metabolism	Xenobiotics biodegradation and metabolism	map00361	Chlorocyclohexane and chlorobenzene degradation	1
Metabolism	Amino acid metabolism	map00360	Phenylalanine metabolism	4
Metabolism	Xenobiotics biodegradation and metabolism	map00364	Fluorobenzoate degradation	1
Metabolism	Glycan biosynthesis and metabolism	map00511	Other glycan degradation	1
Metabolism	Glycan biosynthesis and metabolism	map00514	Other types of O-glycan biosynthesis	1
Metabolism	Lipid metabolism	map00100	Steroid biosynthesis	4
Metabolism	Amino acid metabolism	map00290	Valine, leucine and isoleucine biosynthesis	1
Metabolism	Energy metabolism	map00195	Photosynthesis	11
Metabolism	Energy metabolism	map00190	Oxidative phosphorylation	21
Metabolism	Carbohydrate metabolism	map00030	Pentose phosphate pathway	3
Metabolism	Energy metabolism	map00196	Photosynthesis - antenna proteins	16
Metabolism	Carbohydrate metabolism	map00630	Glyoxylate and dicarboxylate metabolism	7
Metabolism	Energy metabolism	map00920	Sulfur metabolism	2
Metabolism	Metabolism of cofactors and vitamins	map00730	Thiamine metabolism	4
Metabolism	Lipid metabolism	map01040	Biosynthesis of unsaturated fatty acids	3
Metabolism	Biosynthesis of other secondary metabolites	map00950	Isoquinoline alkaloid biosynthesis	6
Metabolism	Amino acid metabolism	map00250	Alanine, aspartate and glutamate metabolism	9
Metabolism	Metabolism of cofactors and vitamins	map00740	Riboflavin metabolism	3
Metabolism	Metabolism of cofactors and vitamins	map00780	Biotin metabolism	1
Metabolism	Lipid metabolism	map00073	Cutin, suberine and wax biosynthesis	3
Metabolism	Lipid metabolism	map00071	Fatty acid degradation	5
Metabolism	Metabolism of cofactors and vitamins	map00790	Folate biosynthesis	5
Metabolism	Metabolism of cofactors and vitamins	map00770	Pantothenate and CoA biosynthesis	1
Metabolism	Metabolism of other amino acids	map00471	D-Glutamine and D-glutamate metabolism	1
Metabolism	Xenobiotics biodegradation and metabolism	map00983	Drug metabolism - other enzymes	15
Metabolism	Xenobiotics biodegradation and metabolism	map00982	Drug metabolism - cytochrome P450	20
Metabolism	Xenobiotics biodegradation and metabolism	map00980	Metabolism of xenobiotics by cytochrome P450	20
Metabolism	Lipid metabolism	map00600	Sphingolipid metabolism	4
Metabolism	Glycan biosynthesis and metabolism	map00603	Glycosphingolipid biosynthesis - globo and isoglobo series	2
Metabolism	Energy metabolism	map00910	Nitrogen metabolism	9
Metabolism	Amino acid metabolism	map00350	Tyrosine metabolism	10
Metabolism	Metabolism of cofactors and vitamins	map00130	Ubiquinone and other terpenoid-quinone biosynthesis	1
Metabolism	Carbohydrate metabolism	map00500	Starch and sucrose metabolism	35
Metabolism	Energy metabolism	map00680	Methane metabolism	7
Metabolism	Metabolism of other amino acids	map00430	Taurine and hypotaurine metabolism	1
Metabolism	Carbohydrate metabolism	map00640	Propanoate metabolism	1
Metabolism	Xenobiotics biodegradation and metabolism	map00643	Styrene degradation	1
Metabolism	Energy metabolism	map00720	Carbon fixation pathways in prokaryotes	3
Metabolism	Amino acid metabolism	map00310	Lysine degradation	1
Metabolism	Metabolism of cofactors and vitamins	map00860	Porphyrin and chlorophyll metabolism	4
Metabolism	Biosynthesis of other secondary metabolites	map00941	Flavonoid biosynthesis	11
Metabolism	Biosynthesis of other secondary metabolites	map00940	Phenylpropanoid biosynthesis	38
Metabolism	Biosynthesis of other secondary metabolites	map00945	Stilbenoid, diarylheptanoid and gingerol biosynthesis	12
Metabolism	Amino acid metabolism	map00260	Glycine, serine and threonine metabolism	6
Metabolism	Amino acid metabolism	map00380	Tryptophan metabolism	7
Metabolism	Carbohydrate metabolism	map00040	Pentose and glucuronate interconversions	8
Metabolism	Metabolism of cofactors and vitamins	map00750	Vitamin B6 metabolism	1
Metabolism	Metabolism of cofactors and vitamins	map00760	Nicotinate and nicotinamide metabolism	5
Metabolism	Metabolism of terpenoids and polyketides	map00909	Sesquiterpenoid and triterpenoid biosynthesis	5
Metabolism	Metabolism of terpenoids and polyketides	map00908	Zeatin biosynthesis	3
Metabolism	Metabolism of terpenoids and polyketides	map00906	Carotenoid biosynthesis	11
Metabolism	Metabolism of terpenoids and polyketides	map00905	Brassinosteroid biosynthesis	5
Metabolism	Metabolism of terpenoids and polyketides	map00904	Diterpenoid biosynthesis	7
Metabolism	Metabolism of terpenoids and polyketides	map00902	Monoterpenoid biosynthesis	12
Metabolism	Biosynthesis of other secondary metabolites	map00901	Indole alkaloid biosynthesis	5
Metabolism	Metabolism of terpenoids and polyketides	map00900	Terpenoid backbone biosynthesis	6
Metabolism	Chemical structure transformation maps	map01062	Biosynthesis of terpenoids and steroids	1
Metabolism	Amino acid metabolism	map00220	Arginine biosynthesis	4
Metabolism	Amino acid metabolism	map00340	Histidine metabolism	1
Metabolism	Metabolism of cofactors and vitamins	map00830	Retinol metabolism	8
Metabolism	Glycan biosynthesis and metabolism	map00531	Glycosaminoglycan degradation	1
Metabolism	Carbohydrate metabolism	map00010	Glycolysis / Gluconeogenesis	11
Metabolism	Amino acid metabolism	map00400	Phenylalanine, tyrosine and tryptophan biosynthesis	3
Genetic Information Processing	Translation	map00970	Aminoacyl-tRNA biosynthesis	4
Genetic Information Processing	Translation	map03010	Ribosome	8
Genetic Information Processing	Replication and repair	map03430	Mismatch repair	5
Genetic Information Processing	Transcription	map03040	Spliceosome	6
Genetic Information Processing	Replication and repair	map03460	Fanconi anemia pathway	4
Genetic Information Processing	Folding, sorting and degradation	map04141	Protein processing in endoplasmic reticulum	32
Genetic Information Processing	Replication and repair	map03420	Nucleotide excision repair	5
Genetic Information Processing	Replication and repair	map03030	DNA replication	4
Genetic Information Processing	Folding, sorting and degradation	map04130	SNARE interactions in vesicular transport	2
Genetic Information Processing	Replication and repair	map03410	Base excision repair	2
Genetic Information Processing	Transcription	map03020	RNA polymerase	2
Genetic Information Processing	Transcription	map03022	Basal transcription factors	2
Genetic Information Processing	Replication and repair	map03440	Homologous recombination	4
Genetic Information Processing	Folding, sorting and degradation	map03060	Protein export	5
Genetic Information Processing	Translation	map03008	Ribosome biogenesis in eukaryotes	1
Genetic Information Processing	Folding, sorting and degradation	map04120	Ubiquitin mediated proteolysis	9
Genetic Information Processing	Folding, sorting and degradation	map03050	Proteasome	1
Genetic Information Processing	Translation	map03013	RNA transport	8
Genetic Information Processing	Translation	map03015	mRNA surveillance pathway	4
Genetic Information Processing	Folding, sorting and degradation	map03018	RNA degradation	6
Environmental Information Processing	Signal transduction	map04150	mTOR signaling pathway	2
Environmental Information Processing	Signal transduction	map04151	PI3K-Akt signaling pathway	4
Environmental Information Processing	Signal transduction	map04152	AMPK signaling pathway	3
Environmental Information Processing	Signal transduction	map04370	VEGF signaling pathway	2
Environmental Information Processing	Signal transduction	map04371	Apelin signaling pathway	1
Environmental Information Processing	Signal transduction	map04072	Phospholipase D signaling pathway	2
Environmental Information Processing	Signal transduction	map04071	Sphingolipid signaling pathway	1
Environmental Information Processing	Signal transduction	map04070	Phosphatidylinositol signaling system	4
Environmental Information Processing	Signal transduction	map04075	Plant hormone signal transduction	25
Environmental Information Processing	Membrane transport	map03070	Bacterial secretion system	2
Environmental Information Processing	Signal transduction	map04310	Wnt signaling pathway	10
Environmental Information Processing	Signal transduction	map04350	TGF-beta signaling pathway	5
Environmental Information Processing	Signal transduction	map02020	Two-component system	3
Environmental Information Processing	Signal transduction	map04390	Hippo signaling pathway	2
Environmental Information Processing	Signal transduction	map04391	Hippo signaling pathway - fly	1
Environmental Information Processing	Signal transduction	map04014	Ras signaling pathway	1
Environmental Information Processing	Signal transduction	map04016	MAPK signaling pathway - plant	21
Environmental Information Processing	Signal transduction	map04011	MAPK signaling pathway - yeast	5
Environmental Information Processing	Signal transduction	map04010	MAPK signaling pathway	58
Environmental Information Processing	Signal transduction	map04012	ErbB signaling pathway	1
Environmental Information Processing	Membrane transport	map02010	ABC transporters	8
Environmental Information Processing	Signal transduction	map04068	FoxO signaling pathway	3
Environmental Information Processing	Signal transduction	map04064	NF-kappa B signaling pathway	54
Environmental Information Processing	Signal transduction	map04066	HIF-1 signaling pathway	3
Environmental Information Processing	Signal transduction	map04341	Hedgehog signaling pathway - fly	5
Environmental Information Processing	Signal transduction	map04340	Hedgehog signaling pathway	2
Environmental Information Processing	Signal transduction	map04024	cAMP signaling pathway	3
Environmental Information Processing	Signal transduction	map04020	Calcium signaling pathway	6
Environmental Information Processing	Signal transduction	map04022	cGMP-PKG signaling pathway	5
Cellular Processes	Cellular community - prokaryotes	map02026	Biofilm formation - Escherichia coli	9
Cellular Processes	Cellular community - prokaryotes	map02024	Quorum sensing	4
Cellular Processes	Cell motility	map04810	Regulation of actin cytoskeleton	3
Cellular Processes	Transport and catabolism	map04145	Phagosome	6
Cellular Processes	Transport and catabolism	map04144	Endocytosis	11
Cellular Processes	Transport and catabolism	map04142	Lysosome	6
Cellular Processes	Transport and catabolism	map04140	Autophagy - animal	6
Cellular Processes	Cell growth and death	map04218	Cellular senescence	5
Cellular Processes	Cell growth and death	map04210	Apoptosis	6
Cellular Processes	Cell growth and death	map04217	Necroptosis	11
Cellular Processes	Cell growth and death	map04216	Ferroptosis	2
Cellular Processes	Transport and catabolism	map04136	Autophagy - other	1
Cellular Processes	Transport and catabolism	map04137	Mitophagy - animal	1
Cellular Processes	Transport and catabolism	map04146	Peroxisome	7
Cellular Processes	Transport and catabolism	map04138	Autophagy - yeast	5
Cellular Processes	Transport and catabolism	map04139	Mitophagy - yeast	3
Cellular Processes	Cellular community - eukaryotes	map04520	Adherens junction	1
Cellular Processes	Cellular community - eukaryotes	map04510	Focal adhesion	1
Cellular Processes	Cellular community - eukaryotes	map04540	Gap junction	2
Cellular Processes	Cell growth and death	map04110	Cell cycle	6
Cellular Processes	Cell growth and death	map04111	Cell cycle - yeast	4
Cellular Processes	Cell growth and death	map04112	Cell cycle - Caulobacter	3
Cellular Processes	Cell growth and death	map04113	Meiosis - yeast	2
Cellular Processes	Cell growth and death	map04114	Oocyte meiosis	9
Cellular Processes	Cell growth and death	map04115	p53 signaling pathway	2
Organismal Systems	Immune system	map04666	Fc gamma R-mediated phagocytosis	3
Organismal Systems	Immune system	map04650	Natural killer cell mediated cytotoxicity	2
Organismal Systems	Immune system	map04657	IL-17 signaling pathway	2
Organismal Systems	Immune system	map04659	Th17 cell differentiation	3
Organismal Systems	Immune system	map04658	Th1 and Th2 cell differentiation	2
Organismal Systems	Immune system	map04662	B cell receptor signaling pathway	2
Organismal Systems	Immune system	map04660	T cell receptor signaling pathway	2
Organismal Systems	Nervous system	map04728	Dopaminergic synapse	1
Organismal Systems	Nervous system	map04724	Glutamatergic synapse	5
Organismal Systems	Nervous system	map04722	Neurotrophin signaling pathway	54
Organismal Systems	Nervous system	map04721	Synaptic vesicle cycle	1
Organismal Systems	Digestive system	map04978	Mineral absorption	2
Organismal Systems	Digestive system	map04979	Cholesterol metabolism	1
Organismal Systems	Digestive system	map04973	Carbohydrate digestion and absorption	1
Organismal Systems	Digestive system	map04976	Bile secretion	9
Organismal Systems	Digestive system	map04975	Fat digestion and absorption	1
Organismal Systems	Circulatory system	map04270	Vascular smooth muscle contraction	1
Organismal Systems	Development	map04380	Osteoclast differentiation	2
Organismal Systems	Sensory system	map04750	Inflammatory mediator regulation of TRP channels	1
Organismal Systems	Immune system	map04612	Antigen processing and presentation	13
Organismal Systems	Immune system	map04611	Platelet activation	1
Organismal Systems	Endocrine system	map04921	Oxytocin signaling pathway	3
Organismal Systems	Endocrine system	map04923	Regulation of lipolysis in adipocytes	1
Organismal Systems	Endocrine system	map04922	Glucagon signaling pathway	7
Organismal Systems	Endocrine system	map04924	Renin secretion	3
Organismal Systems	Endocrine system	map04927	Cortisol synthesis and secretion	6
Organismal Systems	Endocrine system	map04928	Parathyroid hormone synthesis, secretion and action	1
Organismal Systems	Environmental adaptation	map04712	Circadian rhythm - plant	18
Organismal Systems	Environmental adaptation	map04710	Circadian rhythm	4
Organismal Systems	Environmental adaptation	map04714	Thermogenesis	16
Organismal Systems	Excretory system	map04964	Proximal tubule bicarbonate reclamation	1
Organismal Systems	Excretory system	map04961	Endocrine and other factor-regulated calcium reabsorption	1
Organismal Systems	Excretory system	map04962	Vasopressin-regulated water reabsorption	5
Organismal Systems	Development	map04360	Axon guidance	2
Organismal Systems	Endocrine system	map04918	Thyroid hormone synthesis	4
Organismal Systems	Endocrine system	map04919	Thyroid hormone signaling pathway	2
Organismal Systems	Endocrine system	map04910	Insulin signaling pathway	6
Organismal Systems	Endocrine system	map04912	GnRH signaling pathway	1
Organismal Systems	Endocrine system	map04913	Ovarian steroidogenesis	7
Organismal Systems	Endocrine system	map04914	Progesterone-mediated oocyte maturation	2
Organismal Systems	Endocrine system	map04915	Estrogen signaling pathway	5
Organismal Systems	Endocrine system	map04917	Prolactin signaling pathway	6
Organismal Systems	Aging	map04212	Longevity regulating pathway - worm	7
Organismal Systems	Aging	map04211	Longevity regulating pathway	5
Organismal Systems	Immune system	map04622	RIG-I-like receptor signaling pathway	2
Organismal Systems	Immune system	map04623	Cytosolic DNA-sensing pathway	1
Organismal Systems	Immune system	map04620	Toll-like receptor signaling pathway	53
Organismal Systems	Immune system	map04621	NOD-like receptor signaling pathway	55
Organismal Systems	Environmental adaptation	map04626	Plant-pathogen interaction	35
Organismal Systems	Immune system	map04624	Toll and Imd signaling pathway	54
Organismal Systems	Immune system	map04625	C-type lectin receptor signaling pathway	2
Organismal Systems	Nervous system	map04727	GABAergic synapse	3
Organismal Systems	Nervous system	map04726	Serotonergic synapse	1
Organismal Systems	Nervous system	map04723	Retrograde endocannabinoid signaling	11
Organismal Systems	Nervous system	map04720	Long-term potentiation	3
Organismal Systems	Endocrine system	map03320	PPAR signaling pathway	2
Organismal Systems	Digestive system	map04972	Pancreatic secretion	1
Organismal Systems	Digestive system	map04970	Salivary secretion	3
Organismal Systems	Aging	map04213	Longevity regulating pathway - multiple species	9
Organismal Systems	Circulatory system	map04260	Cardiac muscle contraction	2
Organismal Systems	Circulatory system	map04261	Adrenergic signaling in cardiomyocytes	1
Human Diseases	Cancers: Specific types	map05225	Hepatocellular carcinoma	15
Human Diseases	Cancers: Specific types	map05224	Breast cancer	1
Human Diseases	Cancers: Specific types	map05221	Acute myeloid leukemia	1
Human Diseases	Cardiovascular diseases	map05418	Fluid shear stress and atherosclerosis	20
Human Diseases	Cancers: Specific types	map05212	Pancreatic cancer	1
Human Diseases	Cancers: Specific types	map05215	Prostate cancer	2
Human Diseases	Cancers: Specific types	map05210	Colorectal cancer	2
Human Diseases	Immune diseases	map05323	Rheumatoid arthritis	2
Human Diseases	Infectious diseases: Parasitic	map05140	Leishmaniasis	53
Human Diseases	Infectious diseases: Parasitic	map05142	Chagas disease (American trypanosomiasis)	54
Human Diseases	Infectious diseases: Parasitic	map05145	Toxoplasmosis	59
Human Diseases	Infectious diseases: Parasitic	map05146	Amoebiasis	1
Human Diseases	Infectious diseases: Bacterial	map05134	Legionellosis	5
Human Diseases	Infectious diseases: Bacterial	map05131	Shigellosis	2
Human Diseases	Infectious diseases: Bacterial	map05130	Pathogenic Escherichia coli infection	3
Human Diseases	Infectious diseases: Bacterial	map05133	Pertussis	53
Human Diseases	Infectious diseases: Bacterial	map05132	Salmonella infection	1
Human Diseases	Substance dependence	map05034	Alcoholism	1
Human Diseases	Substance dependence	map05031	Amphetamine addiction	3
Human Diseases	Substance dependence	map05032	Morphine addiction	1
Human Diseases	Substance dependence	map05033	Nicotine addiction	1
Human Diseases	Cancers: Overview	map05206	MicroRNAs in cancer	2
Human Diseases	Cancers: Overview	map05205	Proteoglycans in cancer	6
Human Diseases	Cancers: Overview	map05204	Chemical carcinogenesis	19
Human Diseases	Cancers: Overview	map05203	Viral carcinogenesis	6
Human Diseases	Cancers: Overview	map05202	Transcriptional misregulation in cancer	1
Human Diseases	Cancers: Overview	map05200	Pathways in cancer	22
Human Diseases	Infectious diseases: Bacterial	map05100	Bacterial invasion of epithelial cells	2
Human Diseases	Cancers: Specific types	map05226	Gastric cancer	3
Human Diseases	Infectious diseases: Bacterial	map05152	Tuberculosis	59
Human Diseases	Neurodegenerative diseases	map05020	Prion diseases	2
Human Diseases	Infectious diseases: Bacterial	map05110	Vibrio cholerae infection	1
Human Diseases	Cancers: Overview	map05230	Central carbon metabolism in cancer	6
Human Diseases	Cancers: Overview	map05231	Choline metabolism in cancer	3
Human Diseases	Endocrine and metabolic diseases	map04940	Type I diabetes mellitus	1
Human Diseases	Infectious diseases: Viral	map05166	Human T-cell leukemia virus 1 infection	6
Human Diseases	Infectious diseases: Viral	map05167	Kaposi sarcoma-associated herpesvirus infection	2
Human Diseases	Infectious diseases: Viral	map05164	Influenza A	55
Human Diseases	Infectious diseases: Viral	map05165	Human papillomavirus infection	4
Human Diseases	Infectious diseases: Viral	map05162	Measles	59
Human Diseases	Infectious diseases: Viral	map05163	Human cytomegalovirus infection	4
Human Diseases	Infectious diseases: Viral	map05161	Hepatitis B	2
Human Diseases	Infectious diseases: Viral	map05168	Herpes simplex infection	7
Human Diseases	Infectious diseases: Viral	map05169	Epstein-Barr virus infection	55
Human Diseases	Neurodegenerative diseases	map05012	Parkinson disease	14
Human Diseases	Neurodegenerative diseases	map05010	Alzheimer disease	7
Human Diseases	Neurodegenerative diseases	map05016	Huntington disease	7
Human Diseases	Neurodegenerative diseases	map05014	Amyotrophic lateral sclerosis (ALS)	6
Human Diseases	Drug resistance: Antineoplastic	map01522	Endocrine resistance	1
Human Diseases	Drug resistance: Antineoplastic	map01523	Antifolate resistance	6
Human Diseases	Drug resistance: Antineoplastic	map01521	EGFR tyrosine kinase inhibitor resistance	1
Human Diseases	Drug resistance: Antineoplastic	map01524	Platinum drug resistance	22
Human Diseases	Endocrine and metabolic diseases	map04934	Cushing syndrome	7
Human Diseases	Endocrine and metabolic diseases	map04932	Non-alcoholic fatty liver disease (NAFLD)	4
Human Diseases	Endocrine and metabolic diseases	map04933	AGE-RAGE signaling pathway in diabetic complications	2
Human Diseases	Endocrine and metabolic diseases	map04930	Type II diabetes mellitus	3
Human Diseases	Endocrine and metabolic diseases	map04931	Insulin resistance	9
