# Supplementary material for: Integrated transcriptome, small RNA and degradome sequencing approaches proffer insights into chlorogenic acid biosynthesis in leafy sweet potato
Source: PLoS One. 2021 Jan 22;16(1):e0245266. doi: 10.1371/journal.pone.0245266 (PMC7822329; doi:10.1371/journal.pone.0245266)
Supplement: S6 Table — (XLSX) [file pone.0245266.s006.xlsx]

## Sheet: Known miRNA
Table S5 Known miRNAs identified across the four combinations
homologous miRNA	miRNA sequence	miRNA length	pre-miRNA name	pre-miRNA sequence	pre-miRNA length	pre position
ath-miR159b-3p	UUUGGAUUGAAGGGAGCUCUU	21	ath-MIR159b	GGAAGAGCUCCUUGAAGUUCAAUGGAGGGUUUAGCAGGGUGAAGUAAAGCUGCUAAGCUAUGGAUCCCAUAAGCCUUAUCAAAUUCAAUAUAAUUGAUGAUAAGGUUUUUUUUAUGGAUGCCAUAUCUCAGGAGCUUUCACUUACCCCUUUAAUGGCUUCACUCUUCUUUGGAUUGAAGGGAGCUCUUCAUCUCUC	196	chr1(+):6220646-6220841
ath-miR159c	UUUGGAUUGAAGGGAGCUCCU	21	ath-MIR159c	GUGUAACAGAAGGAGCUCCCUUCCUCCAAAACGAAGAGGACAAGAUUUGAGGAACUAAAAUGCAGAAUCUAAGAGUUCAUGUCUUCCUCAUAGAGAGUGCGCGGUGUUAAAAGCUUGAAGAAAGCACACUUUAAGGGGAUUGCACGACCUCUUAGAUUCUCCCUCUUUCUCUACAUAUCAUUCUCUUCUCUUCGUUUGGAUUGAAGGGAGCUCCUUUUCUUCUUC	225	chr2(+):18994632-18994856
ath-miR162a-3p	UCGAUAAACCUCUGCAUCCAG	21	ath-MIR162a	UAGUUGGAAGAAGAGUGAGAGUCGCUGGAGGCAGCGGUUCAUCGAUCUCUUCCUGUGAACACAUUAAAAAUGUAAAAGCAUGAAUAGAUCGAUAAACCUCUGCAUCCAGCGUUUGCCUCUUGUAUCUUUCUUAUUGACUU	140	chr5(-):2634905-2635044
ath-miR162a-3p	UCGAUAAACCUCUGCAUCCAG	21	ath-MIR162b	GAGUGAAGUCGCUGGAGGCAGCGGUUCAUCGAUCAAUUCCUGUGAAUAUUUAUUUUUGUUUACAAAAGCAAGAAUCGAUCGAUAAACCUCUGCAUCCAGCGCUGCUUGCUC	111	chr5(-):7740598-7740708
ath-miR162b-3p	UCGAUAAACCUCUGCAUCCAG	21	ath-MIR162a	UAGUUGGAAGAAGAGUGAGAGUCGCUGGAGGCAGCGGUUCAUCGAUCUCUUCCUGUGAACACAUUAAAAAUGUAAAAGCAUGAAUAGAUCGAUAAACCUCUGCAUCCAGCGUUUGCCUCUUGUAUCUUUCUUAUUGACUU	140	chr5(-):2634905-2635044
ath-miR162b-3p	UCGAUAAACCUCUGCAUCCAG	21	ath-MIR162b	GAGUGAAGUCGCUGGAGGCAGCGGUUCAUCGAUCAAUUCCUGUGAAUAUUUAUUUUUGUUUACAAAAGCAAGAAUCGAUCGAUAAACCUCUGCAUCCAGCGCUGCUUGCUC	111	chr5(-):7740598-7740708
ath-miR164c-5p	UGGAGAAGCAGGGCACGUGCG	21	ath-MIR164c	UAACACUUGAUGGAGAAGCAGGGCACGUGCGAACACAAAUGAAAUCGAUCGGUACUUGUUGAUCAUAUUUUCGCACGUGUUCUACUACUCCAACACGUGUCU	102	chr5(+):9852674-9852775
ath-miR165a-3p	UCGGACCAGGCUUCAUCCCCC	21	ath-MIR165a	GUUGAGGGGAAUGUUGUCUGGAUCGAGGAUAUUAUAGAUAUAUACAUGUGUAUGUUAAUGAUUCAAGUGAUCAUAGAGAGUAUCCUCGGACCAGGCUUCAUCCCCCCCAAC	111	chr1(-):78927-79037
ath-miR165a-3p	UCGGACCAGGCUUCAUCCCCC	21	ath-MIR165b	UGAAGAGGCUAUUUCUGUUGUGGGGAAUGUUGUUUGGAUCGAGGAUAUCAUAAACGCAUACACAUGUUUAUAUGUUAUGAUGCAUUAUAUGACUGAUGUAAUGUACAUAUAUAUACAUACAUGCCACAUGGUAUCGUCGGACCAGGCUUCAUCCCCCUCAACAUGUUAAUUGCCUUCAAUCA	182	chr4(-):369831-370012
ath-miR165b	UCGGACCAGGCUUCAUCCCCC	21	ath-MIR165a	GUUGAGGGGAAUGUUGUCUGGAUCGAGGAUAUUAUAGAUAUAUACAUGUGUAUGUUAAUGAUUCAAGUGAUCAUAGAGAGUAUCCUCGGACCAGGCUUCAUCCCCCCCAAC	111	chr1(-):78927-79037
ath-miR165b	UCGGACCAGGCUUCAUCCCCC	21	ath-MIR165b	UGAAGAGGCUAUUUCUGUUGUGGGGAAUGUUGUUUGGAUCGAGGAUAUCAUAAACGCAUACACAUGUUUAUAUGUUAUGAUGCAUUAUAUGACUGAUGUAAUGUACAUAUAUAUACAUACAUGCCACAUGGUAUCGUCGGACCAGGCUUCAUCCCCCUCAACAUGUUAAUUGCCUUCAAUCA	182	chr4(-):369831-370012
ath-miR172c	AGAAUCUUGAUGAUGCUGCAG	21	ath-MIR172c	AGCUACUGUUCGCUGUUGGAGCAUCAUCAAGAUUCACAAAUCAUCAAGUAUUCGUGUAAAUAAACCCAUUUAUGAUUAGAUUUUUGAUGUAUGUAUGAGAAUCUUGAUGAUGCUGCAGCUGCAAUCAGUGGCU	133	chr3(-):3599776-3599908
ath-miR172c	AGAAUCUUGAUGAUGCUGCAG	21	ath-MIR172d	AGUCAUUGUUUGCUAUUGCAACAUCUUCAAGAUUCAGAAAUCAGAUUCUCUUAUGGGUUUUCUUUUGAGCCUUUAUUUUUUGGUUUGAGAAUCUUGAUGAUGCUGCAGCGGCAAUUAAAUGGCU	124	chr3(+):20587904-20588027
ath-miR172d-3p	AGAAUCUUGAUGAUGCUGCAG	21	ath-MIR172c	AGCUACUGUUCGCUGUUGGAGCAUCAUCAAGAUUCACAAAUCAUCAAGUAUUCGUGUAAAUAAACCCAUUUAUGAUUAGAUUUUUGAUGUAUGUAUGAGAAUCUUGAUGAUGCUGCAGCUGCAAUCAGUGGCU	133	chr3(-):3599776-3599908
ath-miR172d-3p	AGAAUCUUGAUGAUGCUGCAG	21	ath-MIR172d	AGUCAUUGUUUGCUAUUGCAACAUCUUCAAGAUUCAGAAAUCAGAUUCUCUUAUGGGUUUUCUUUUGAGCCUUUAUUUUUUGGUUUGAGAAUCUUGAUGAUGCUGCAGCGGCAAUUAAAUGGCU	124	chr3(+):20587904-20588027
ath-miR172e-3p	GGAAUCUUGAUGAUGCUGCAU	21	ath-MIR172e	GUAGUCGCAGAUGCAGCACCAUUAAGAUUCACAAGAGAUGUGGUUCCCUUUGCUUUCGCCUCUCGAUCCGCAGAAAAGGGUUCCUUAUCGAGUGGGAAUCUUGAUGAUGCUGCAUCAGCAAAUAC	125	chr5(+):23988472-23988596
ath-miR858a	UUUCGUUGUCUGUUCGACCUU	21	ath-MIR858a	CUCAUCUUUGUUUCGUUGUCUGUUCGACCUUGGUCUCGAUCUCUCCUCAAAACCCUAAUACGCGCUUUAUCGUUUAUUUCAUUCAUCCAUCCUUCUUAUGAUCAUCAUAAACUAACGUACAUGGUUUAUCGGUUUGUUAUUGAUGGGGAUUGGGGUAGAUAGACGAUCGAAACUUUUGAUUUCUGAG	187	chr1(-):26773539-26773725
ath-miR858b	UUCGUUGUCUGUUCGACCUUG	21	ath-MIR858a	CUCAUCUUUGUUUCGUUGUCUGUUCGACCUUGGUCUCGAUCUCUCCUCAAAACCCUAAUACGCGCUUUAUCGUUUAUUUCAUUCAUCCAUCCUUCUUAUGAUCAUCAUAAACUAACGUACAUGGUUUAUCGGUUUGUUAUUGAUGGGGAUUGGGGUAGAUAGACGAUCGAAACUUUUGAUUUCUGAG	187	chr1(-):26773539-26773725
ath-miR858b	UUCGUUGUCUGUUCGACCUUG	21	ath-MIR858b	CCUACCCGAAGGGUUUUGGAGAGUAGACAAAGAGACAAACAUAGAGGUGUGAGUUUGGUUUGGUUUUGGGUUUUGGGGGGUUGGUAGUGUUUGAGGUCCAUAUGCCUCGAUCUUCCGCUUCUAUUAAUUAAUUUUCUCUAUUAGAAAUAUUAUCUAAUUAUUCCACUCCAUCGAACCAUGCACAUAUAUAAUGAUAUGUAUAAGCCCAUCAAAGUUUUUGAAUUCAGUGCAAACACUUGUCAAAGGAGCAGUCCCGAUCUGGUUCCAUCUUAUCUUCGUUGUCUGUUCGACCUUGGCUUUGGC	303	chr1(+):26772633-26772935
mes-miR156a	UGACAGAAGAGAGUGAGCAC	20	mes-MIR156a	AGGAGGGUGACAGAAGAGAGUGAGCACGCAUGGCUUUCGUGCAUGGCUGUUCAUGCUUGAAGCUAUGAGUGCUCACCCUCUAUCUGUCGCCCACCU	96	scaffold10493(-):934623-934718
mes-miR156a	UGACAGAAGAGAGUGAGCAC	20	mes-MIR156b	CUGACAGAAGAGAGUGAGCACACACAGGCAAUUGUAUGAGGCCAUACCAUUGCAGAGGUGUGUGCUCACCUCUCUUUCUGUCAG	84	scaffold09822(-):156961-157044
mes-miR156a	UGACAGAAGAGAGUGAGCAC	20	mes-MIR156c	GGUGACAGAAGAGAGUGAGCACACAUGGUAUUUUCUUGCAUGAAUUCAUGCUCGAAGCUCUGCGUGCUCACUCUCUAGCUGUCACC	86	scaffold07859(-):647750-647835
mes-miR156a	UGACAGAAGAGAGUGAGCAC	20	mes-MIR156d	GGUGACAGAAGAGAGUGAGCACUUAUGGUUUUCGUGCAUGGAUCUUCAUGCUUGAAGCUAUGUGUGCUCACUCUCUAUCUGUCAUC	86	scaffold07318(-):232145-232230
mes-miR156a	UGACAGAAGAGAGUGAGCAC	20	mes-MIR156e	GAAAUUGACAGAAGAGAGUGAGCACACAGAGGCAUUUGUAUAAAUCUAUACCCUUGCUUUUGCGUGCUCACUUCUCUUUCUGUCAGCUUC	90	scaffold03049(+):344166-344255
mes-miR156a	UGACAGAAGAGAGUGAGCAC	20	mes-MIR156f	GAACUUGACAGAAGAGAGUGAGCACACAGAGGCAUUUGUAUAAAUCUAUACCCUUUCUUUUGCGUGCUCACUUCUCUUUCUGUCAGCUUC	90	scaffold00847(+):1929084-1929173
mes-miR156a	UGACAGAAGAGAGUGAGCAC	20	mes-MIR156g	GGUGACAGAAGAGAGUGAGCACACAUGGCAUUUUCCUGCAUGACUUUACAUGCUCGAAGCUCUGCGUGCUUACUCUCUAUCUGUCACC	88	scaffold00206(+):357293-357380
mes-miR156b	UGACAGAAGAGAGUGAGCAC	20	mes-MIR156a	AGGAGGGUGACAGAAGAGAGUGAGCACGCAUGGCUUUCGUGCAUGGCUGUUCAUGCUUGAAGCUAUGAGUGCUCACCCUCUAUCUGUCGCCCACCU	96	scaffold10493(-):934623-934718
mes-miR156b	UGACAGAAGAGAGUGAGCAC	20	mes-MIR156b	CUGACAGAAGAGAGUGAGCACACACAGGCAAUUGUAUGAGGCCAUACCAUUGCAGAGGUGUGUGCUCACCUCUCUUUCUGUCAG	84	scaffold09822(-):156961-157044
mes-miR156b	UGACAGAAGAGAGUGAGCAC	20	mes-MIR156c	GGUGACAGAAGAGAGUGAGCACACAUGGUAUUUUCUUGCAUGAAUUCAUGCUCGAAGCUCUGCGUGCUCACUCUCUAGCUGUCACC	86	scaffold07859(-):647750-647835
mes-miR156b	UGACAGAAGAGAGUGAGCAC	20	mes-MIR156d	GGUGACAGAAGAGAGUGAGCACUUAUGGUUUUCGUGCAUGGAUCUUCAUGCUUGAAGCUAUGUGUGCUCACUCUCUAUCUGUCAUC	86	scaffold07318(-):232145-232230
mes-miR156b	UGACAGAAGAGAGUGAGCAC	20	mes-MIR156e	GAAAUUGACAGAAGAGAGUGAGCACACAGAGGCAUUUGUAUAAAUCUAUACCCUUGCUUUUGCGUGCUCACUUCUCUUUCUGUCAGCUUC	90	scaffold03049(+):344166-344255
mes-miR156b	UGACAGAAGAGAGUGAGCAC	20	mes-MIR156f	GAACUUGACAGAAGAGAGUGAGCACACAGAGGCAUUUGUAUAAAUCUAUACCCUUUCUUUUGCGUGCUCACUUCUCUUUCUGUCAGCUUC	90	scaffold00847(+):1929084-1929173
mes-miR156b	UGACAGAAGAGAGUGAGCAC	20	mes-MIR156g	GGUGACAGAAGAGAGUGAGCACACAUGGCAUUUUCCUGCAUGACUUUACAUGCUCGAAGCUCUGCGUGCUUACUCUCUAUCUGUCACC	88	scaffold00206(+):357293-357380
mes-miR156c	UGACAGAAGAGAGUGAGCAC	20	mes-MIR156a	AGGAGGGUGACAGAAGAGAGUGAGCACGCAUGGCUUUCGUGCAUGGCUGUUCAUGCUUGAAGCUAUGAGUGCUCACCCUCUAUCUGUCGCCCACCU	96	scaffold10493(-):934623-934718
mes-miR156c	UGACAGAAGAGAGUGAGCAC	20	mes-MIR156b	CUGACAGAAGAGAGUGAGCACACACAGGCAAUUGUAUGAGGCCAUACCAUUGCAGAGGUGUGUGCUCACCUCUCUUUCUGUCAG	84	scaffold09822(-):156961-157044
mes-miR156c	UGACAGAAGAGAGUGAGCAC	20	mes-MIR156c	GGUGACAGAAGAGAGUGAGCACACAUGGUAUUUUCUUGCAUGAAUUCAUGCUCGAAGCUCUGCGUGCUCACUCUCUAGCUGUCACC	86	scaffold07859(-):647750-647835
mes-miR156c	UGACAGAAGAGAGUGAGCAC	20	mes-MIR156d	GGUGACAGAAGAGAGUGAGCACUUAUGGUUUUCGUGCAUGGAUCUUCAUGCUUGAAGCUAUGUGUGCUCACUCUCUAUCUGUCAUC	86	scaffold07318(-):232145-232230
mes-miR156c	UGACAGAAGAGAGUGAGCAC	20	mes-MIR156e	GAAAUUGACAGAAGAGAGUGAGCACACAGAGGCAUUUGUAUAAAUCUAUACCCUUGCUUUUGCGUGCUCACUUCUCUUUCUGUCAGCUUC	90	scaffold03049(+):344166-344255
mes-miR156c	UGACAGAAGAGAGUGAGCAC	20	mes-MIR156f	GAACUUGACAGAAGAGAGUGAGCACACAGAGGCAUUUGUAUAAAUCUAUACCCUUUCUUUUGCGUGCUCACUUCUCUUUCUGUCAGCUUC	90	scaffold00847(+):1929084-1929173
mes-miR156c	UGACAGAAGAGAGUGAGCAC	20	mes-MIR156g	GGUGACAGAAGAGAGUGAGCACACAUGGCAUUUUCCUGCAUGACUUUACAUGCUCGAAGCUCUGCGUGCUUACUCUCUAUCUGUCACC	88	scaffold00206(+):357293-357380
mes-miR156d	UGACAGAAGAGAGUGAGCAC	20	mes-MIR156a	AGGAGGGUGACAGAAGAGAGUGAGCACGCAUGGCUUUCGUGCAUGGCUGUUCAUGCUUGAAGCUAUGAGUGCUCACCCUCUAUCUGUCGCCCACCU	96	scaffold10493(-):934623-934718
mes-miR156d	UGACAGAAGAGAGUGAGCAC	20	mes-MIR156b	CUGACAGAAGAGAGUGAGCACACACAGGCAAUUGUAUGAGGCCAUACCAUUGCAGAGGUGUGUGCUCACCUCUCUUUCUGUCAG	84	scaffold09822(-):156961-157044
mes-miR156d	UGACAGAAGAGAGUGAGCAC	20	mes-MIR156c	GGUGACAGAAGAGAGUGAGCACACAUGGUAUUUUCUUGCAUGAAUUCAUGCUCGAAGCUCUGCGUGCUCACUCUCUAGCUGUCACC	86	scaffold07859(-):647750-647835
mes-miR156d	UGACAGAAGAGAGUGAGCAC	20	mes-MIR156d	GGUGACAGAAGAGAGUGAGCACUUAUGGUUUUCGUGCAUGGAUCUUCAUGCUUGAAGCUAUGUGUGCUCACUCUCUAUCUGUCAUC	86	scaffold07318(-):232145-232230
mes-miR156d	UGACAGAAGAGAGUGAGCAC	20	mes-MIR156e	GAAAUUGACAGAAGAGAGUGAGCACACAGAGGCAUUUGUAUAAAUCUAUACCCUUGCUUUUGCGUGCUCACUUCUCUUUCUGUCAGCUUC	90	scaffold03049(+):344166-344255
mes-miR156d	UGACAGAAGAGAGUGAGCAC	20	mes-MIR156f	GAACUUGACAGAAGAGAGUGAGCACACAGAGGCAUUUGUAUAAAUCUAUACCCUUUCUUUUGCGUGCUCACUUCUCUUUCUGUCAGCUUC	90	scaffold00847(+):1929084-1929173
mes-miR156d	UGACAGAAGAGAGUGAGCAC	20	mes-MIR156g	GGUGACAGAAGAGAGUGAGCACACAUGGCAUUUUCCUGCAUGACUUUACAUGCUCGAAGCUCUGCGUGCUUACUCUCUAUCUGUCACC	88	scaffold00206(+):357293-357380
mes-miR156e	UGACAGAAGAGAGUGAGCAC	20	mes-MIR156a	AGGAGGGUGACAGAAGAGAGUGAGCACGCAUGGCUUUCGUGCAUGGCUGUUCAUGCUUGAAGCUAUGAGUGCUCACCCUCUAUCUGUCGCCCACCU	96	scaffold10493(-):934623-934718
mes-miR156e	UGACAGAAGAGAGUGAGCAC	20	mes-MIR156b	CUGACAGAAGAGAGUGAGCACACACAGGCAAUUGUAUGAGGCCAUACCAUUGCAGAGGUGUGUGCUCACCUCUCUUUCUGUCAG	84	scaffold09822(-):156961-157044
mes-miR156e	UGACAGAAGAGAGUGAGCAC	20	mes-MIR156c	GGUGACAGAAGAGAGUGAGCACACAUGGUAUUUUCUUGCAUGAAUUCAUGCUCGAAGCUCUGCGUGCUCACUCUCUAGCUGUCACC	86	scaffold07859(-):647750-647835
mes-miR156e	UGACAGAAGAGAGUGAGCAC	20	mes-MIR156d	GGUGACAGAAGAGAGUGAGCACUUAUGGUUUUCGUGCAUGGAUCUUCAUGCUUGAAGCUAUGUGUGCUCACUCUCUAUCUGUCAUC	86	scaffold07318(-):232145-232230
mes-miR156e	UGACAGAAGAGAGUGAGCAC	20	mes-MIR156e	GAAAUUGACAGAAGAGAGUGAGCACACAGAGGCAUUUGUAUAAAUCUAUACCCUUGCUUUUGCGUGCUCACUUCUCUUUCUGUCAGCUUC	90	scaffold03049(+):344166-344255
mes-miR156e	UGACAGAAGAGAGUGAGCAC	20	mes-MIR156f	GAACUUGACAGAAGAGAGUGAGCACACAGAGGCAUUUGUAUAAAUCUAUACCCUUUCUUUUGCGUGCUCACUUCUCUUUCUGUCAGCUUC	90	scaffold00847(+):1929084-1929173
mes-miR156e	UGACAGAAGAGAGUGAGCAC	20	mes-MIR156g	GGUGACAGAAGAGAGUGAGCACACAUGGCAUUUUCCUGCAUGACUUUACAUGCUCGAAGCUCUGCGUGCUUACUCUCUAUCUGUCACC	88	scaffold00206(+):357293-357380
mes-miR156f	UGACAGAAGAGAGUGAGCAC	20	mes-MIR156a	AGGAGGGUGACAGAAGAGAGUGAGCACGCAUGGCUUUCGUGCAUGGCUGUUCAUGCUUGAAGCUAUGAGUGCUCACCCUCUAUCUGUCGCCCACCU	96	scaffold10493(-):934623-934718
mes-miR156f	UGACAGAAGAGAGUGAGCAC	20	mes-MIR156b	CUGACAGAAGAGAGUGAGCACACACAGGCAAUUGUAUGAGGCCAUACCAUUGCAGAGGUGUGUGCUCACCUCUCUUUCUGUCAG	84	scaffold09822(-):156961-157044
mes-miR156f	UGACAGAAGAGAGUGAGCAC	20	mes-MIR156c	GGUGACAGAAGAGAGUGAGCACACAUGGUAUUUUCUUGCAUGAAUUCAUGCUCGAAGCUCUGCGUGCUCACUCUCUAGCUGUCACC	86	scaffold07859(-):647750-647835
mes-miR156f	UGACAGAAGAGAGUGAGCAC	20	mes-MIR156d	GGUGACAGAAGAGAGUGAGCACUUAUGGUUUUCGUGCAUGGAUCUUCAUGCUUGAAGCUAUGUGUGCUCACUCUCUAUCUGUCAUC	86	scaffold07318(-):232145-232230
mes-miR156f	UGACAGAAGAGAGUGAGCAC	20	mes-MIR156e	GAAAUUGACAGAAGAGAGUGAGCACACAGAGGCAUUUGUAUAAAUCUAUACCCUUGCUUUUGCGUGCUCACUUCUCUUUCUGUCAGCUUC	90	scaffold03049(+):344166-344255
mes-miR156f	UGACAGAAGAGAGUGAGCAC	20	mes-MIR156f	GAACUUGACAGAAGAGAGUGAGCACACAGAGGCAUUUGUAUAAAUCUAUACCCUUUCUUUUGCGUGCUCACUUCUCUUUCUGUCAGCUUC	90	scaffold00847(+):1929084-1929173
mes-miR156f	UGACAGAAGAGAGUGAGCAC	20	mes-MIR156g	GGUGACAGAAGAGAGUGAGCACACAUGGCAUUUUCCUGCAUGACUUUACAUGCUCGAAGCUCUGCGUGCUUACUCUCUAUCUGUCACC	88	scaffold00206(+):357293-357380
mes-miR156g	UGACAGAAGAGAGUGAGCAC	20	mes-MIR156a	AGGAGGGUGACAGAAGAGAGUGAGCACGCAUGGCUUUCGUGCAUGGCUGUUCAUGCUUGAAGCUAUGAGUGCUCACCCUCUAUCUGUCGCCCACCU	96	scaffold10493(-):934623-934718
mes-miR156g	UGACAGAAGAGAGUGAGCAC	20	mes-MIR156b	CUGACAGAAGAGAGUGAGCACACACAGGCAAUUGUAUGAGGCCAUACCAUUGCAGAGGUGUGUGCUCACCUCUCUUUCUGUCAG	84	scaffold09822(-):156961-157044
mes-miR156g	UGACAGAAGAGAGUGAGCAC	20	mes-MIR156c	GGUGACAGAAGAGAGUGAGCACACAUGGUAUUUUCUUGCAUGAAUUCAUGCUCGAAGCUCUGCGUGCUCACUCUCUAGCUGUCACC	86	scaffold07859(-):647750-647835
mes-miR156g	UGACAGAAGAGAGUGAGCAC	20	mes-MIR156d	GGUGACAGAAGAGAGUGAGCACUUAUGGUUUUCGUGCAUGGAUCUUCAUGCUUGAAGCUAUGUGUGCUCACUCUCUAUCUGUCAUC	86	scaffold07318(-):232145-232230
mes-miR156g	UGACAGAAGAGAGUGAGCAC	20	mes-MIR156e	GAAAUUGACAGAAGAGAGUGAGCACACAGAGGCAUUUGUAUAAAUCUAUACCCUUGCUUUUGCGUGCUCACUUCUCUUUCUGUCAGCUUC	90	scaffold03049(+):344166-344255
mes-miR156g	UGACAGAAGAGAGUGAGCAC	20	mes-MIR156f	GAACUUGACAGAAGAGAGUGAGCACACAGAGGCAUUUGUAUAAAUCUAUACCCUUUCUUUUGCGUGCUCACUUCUCUUUCUGUCAGCUUC	90	scaffold00847(+):1929084-1929173
mes-miR156g	UGACAGAAGAGAGUGAGCAC	20	mes-MIR156g	GGUGACAGAAGAGAGUGAGCACACAUGGCAUUUUCCUGCAUGACUUUACAUGCUCGAAGCUCUGCGUGCUUACUCUCUAUCUGUCACC	88	scaffold00206(+):357293-357380
mes-miR159a-3p	UUUGGAUUGAAGGGAGCUCUA	21	mes-MIR159a	UGGAGCUCCUUGAAGUCCAAUAGAGGAUCUUGCUGGGUAGAUUGAGCUGCUGAGCUAUGGAUCCCACAGCCCUAUCUCAUAAUAAAGACUUUAGUCUUCUUGGAUAGGCUUGUGGCUUGCAUAUCUCAGGAGCUUCAUUACCUCUUAUGUUAGAUCCUUGUUUGGAUUGAAGGGAGCUCUA	181	scaffold03525(-):998-1178
mes-miR159a-3p	UUUGGAUUGAAGGGAGCUCUA	21	mes-MIR159b	AGGGUUAAGAAGUGGAGCUCCUUAAAGUCCAAUAGAGGAUCUUGCAGGGUAGAUUGAGCUGCUGAGCUAUGGAUACCACAGCCCUAUCCCAUAAUAAAAGGGAGUUCUUUUUUUCAAGUCUUCUUGGAUAGGCUUGUGGCUUGCAUAUCUCUGGAGCUUCAUUACCUUAUUAUGUUAGAUCCUUGUUUGGAUUGAAGGGAGCUCUACAUCUAAAUCUU	218	scaffold06631(-):235018-235235
mes-miR159b	UUUGGAUUGAAGGGAGCUCUA	21	mes-MIR159a	UGGAGCUCCUUGAAGUCCAAUAGAGGAUCUUGCUGGGUAGAUUGAGCUGCUGAGCUAUGGAUCCCACAGCCCUAUCUCAUAAUAAAGACUUUAGUCUUCUUGGAUAGGCUUGUGGCUUGCAUAUCUCAGGAGCUUCAUUACCUCUUAUGUUAGAUCCUUGUUUGGAUUGAAGGGAGCUCUA	181	scaffold03525(-):998-1178
mes-miR159b	UUUGGAUUGAAGGGAGCUCUA	21	mes-MIR159b	AGGGUUAAGAAGUGGAGCUCCUUAAAGUCCAAUAGAGGAUCUUGCAGGGUAGAUUGAGCUGCUGAGCUAUGGAUACCACAGCCCUAUCCCAUAAUAAAAGGGAGUUCUUUUUUUCAAGUCUUCUUGGAUAGGCUUGUGGCUUGCAUAUCUCUGGAGCUUCAUUACCUUAUUAUGUUAGAUCCUUGUUUGGAUUGAAGGGAGCUCUACAUCUAAAUCUU	218	scaffold06631(-):235018-235235
mes-miR164a	UGGAGAAGCAGGGCACGUGCA	21	mes-MIR164a	GGGGAGUAGCUCUUGCUGGAGAAGCAGGGCACGUGCAAUUUCUCUCGAAAUUGCACGUGCUCCCCUUCUCCAACAUGGGUUUCUCACCC	89	scaffold11668(+):1885-1973
mes-miR164a	UGGAGAAGCAGGGCACGUGCA	21	mes-MIR164b	GCUCAUGUUGGAGAAGCAGGGCACGUGCAAAUUCUAUGGCUUCUCAAAUGCCACUCAACUCUUUUGCACGUGCUCCCCUUCUCCAACGUGGU	92	scaffold08265(+):3337304-3337395
mes-miR164a	UGGAGAAGCAGGGCACGUGCA	21	mes-MIR164c	GGGUGGGAAGCUCCUGCUGGAGAAGCAGGGCACGUGCAAACUCCAUGGCUUCUCAAAUGCCAUUCAUCUCUUUUGCACGUGCUCCCCUUCUCCAACAUGGUCUCCUCACCC	111	scaffold04457(+):369765-369875
mes-miR164b	UGGAGAAGCAGGGCACGUGCA	21	mes-MIR164a	GGGGAGUAGCUCUUGCUGGAGAAGCAGGGCACGUGCAAUUUCUCUCGAAAUUGCACGUGCUCCCCUUCUCCAACAUGGGUUUCUCACCC	89	scaffold11668(+):1885-1973
mes-miR164b	UGGAGAAGCAGGGCACGUGCA	21	mes-MIR164b	GCUCAUGUUGGAGAAGCAGGGCACGUGCAAAUUCUAUGGCUUCUCAAAUGCCACUCAACUCUUUUGCACGUGCUCCCCUUCUCCAACGUGGU	92	scaffold08265(+):3337304-3337395
mes-miR164b	UGGAGAAGCAGGGCACGUGCA	21	mes-MIR164c	GGGUGGGAAGCUCCUGCUGGAGAAGCAGGGCACGUGCAAACUCCAUGGCUUCUCAAAUGCCAUUCAUCUCUUUUGCACGUGCUCCCCUUCUCCAACAUGGUCUCCUCACCC	111	scaffold04457(+):369765-369875
mes-miR164c	UGGAGAAGCAGGGCACGUGCA	21	mes-MIR164a	GGGGAGUAGCUCUUGCUGGAGAAGCAGGGCACGUGCAAUUUCUCUCGAAAUUGCACGUGCUCCCCUUCUCCAACAUGGGUUUCUCACCC	89	scaffold11668(+):1885-1973
mes-miR164c	UGGAGAAGCAGGGCACGUGCA	21	mes-MIR164b	GCUCAUGUUGGAGAAGCAGGGCACGUGCAAAUUCUAUGGCUUCUCAAAUGCCACUCAACUCUUUUGCACGUGCUCCCCUUCUCCAACGUGGU	92	scaffold08265(+):3337304-3337395
mes-miR164c	UGGAGAAGCAGGGCACGUGCA	21	mes-MIR164c	GGGUGGGAAGCUCCUGCUGGAGAAGCAGGGCACGUGCAAACUCCAUGGCUUCUCAAAUGCCAUUCAUCUCUUUUGCACGUGCUCCCCUUCUCCAACAUGGUCUCCUCACCC	111	scaffold04457(+):369765-369875
mes-miR166a	UCGGACCAGGCUUCAUUCCCC	21	mes-MIR166a	GUUGAGGGGAAUGUUGUCUGGCUCGAUGUCAUUCAUGUGAAGCUCAACGUUAACUGAUGAAUGAUUUCGGACCAGGCUUCAUUCCCCCCAAC	92	scaffold11998(+):298832-298923
mes-miR166a	UCGGACCAGGCUUCAUUCCCC	21	mes-MIR166b	AGUUGAGGGGAAUGCUGUCUGGUUCGAGACCAUUCACUUGGAACUUUACUCAAACAGCUUCUGAAUGAUCUCGGACCAGGCUUCAUUCCCCCCAACU	97	scaffold10563(-):539461-539557
mes-miR166a	UCGGACCAGGCUUCAUUCCCC	21	mes-MIR166c	UUGAGGGGAAUGUUGUCUGGUUCAAGGUCAUAUGAUGCUUUAUAGUUUCUCCUCGGACCAGGCUUCAUUCCCCUCAA	77	scaffold07330(-):39223-39299
mes-miR166a	UCGGACCAGGCUUCAUUCCCC	21	mes-MIR166d	UUGAGGGGAAUGUUGUCUGGCUCGAGGACUCUCUUUUGAUGCUUUUACAUACAGAUCUAAGCAUAUUGAUCAACUGCUAGUGUCGUCGGACCAGGCUUCAUUCCCCCCAA	110	scaffold03581(-):311203-311312
mes-miR166a	UCGGACCAGGCUUCAUUCCCC	21	mes-MIR166e	AGUUGAGGGGAAUGCUGUCUGGUUCGAGACCAUUCACUUGGAACAUAUUCAAACAGCUACUGAAUGAUCUCGGACCAGGCUUCAUUCCCCCCAACU	96	scaffold01551(+):925753-925848
mes-miR166a	UCGGACCAGGCUUCAUUCCCC	21	mes-MIR166f	UUGAGGGGAAUGUUGUCUGGCUCGAGGCCACUAACUAGAUCUAUGAUUUUAUCUCUGAAAUCAUUAAUUUAAUUCAUUUUCGUUGUUGAGAUAUGAUUUAUCAUGAGUUAGUGACGUCGGACCAGGCUUCAUUCCCCCCAA	141	scaffold00977(+):63690-63830
mes-miR166a	UCGGACCAGGCUUCAUUCCCC	21	mes-MIR166g	UUGAGGGGAAUGUUGUCUGGCUCGAGGCCACUAACUAGAUCUGUAAUUUUUAUCUCUGAAUUUGUAUUGAGAUAUGAUUGAUGAUCAUGAGUUAGUGACGUCGGACCAGGCUUCAUUCCCCCCAA	125	scaffold00872(-):85496-85620
mes-miR166b	UCGGACCAGGCUUCAUUCCCC	21	mes-MIR166a	GUUGAGGGGAAUGUUGUCUGGCUCGAUGUCAUUCAUGUGAAGCUCAACGUUAACUGAUGAAUGAUUUCGGACCAGGCUUCAUUCCCCCCAAC	92	scaffold11998(+):298832-298923
mes-miR166b	UCGGACCAGGCUUCAUUCCCC	21	mes-MIR166b	AGUUGAGGGGAAUGCUGUCUGGUUCGAGACCAUUCACUUGGAACUUUACUCAAACAGCUUCUGAAUGAUCUCGGACCAGGCUUCAUUCCCCCCAACU	97	scaffold10563(-):539461-539557
mes-miR166b	UCGGACCAGGCUUCAUUCCCC	21	mes-MIR166c	UUGAGGGGAAUGUUGUCUGGUUCAAGGUCAUAUGAUGCUUUAUAGUUUCUCCUCGGACCAGGCUUCAUUCCCCUCAA	77	scaffold07330(-):39223-39299
mes-miR166b	UCGGACCAGGCUUCAUUCCCC	21	mes-MIR166d	UUGAGGGGAAUGUUGUCUGGCUCGAGGACUCUCUUUUGAUGCUUUUACAUACAGAUCUAAGCAUAUUGAUCAACUGCUAGUGUCGUCGGACCAGGCUUCAUUCCCCCCAA	110	scaffold03581(-):311203-311312
mes-miR166b	UCGGACCAGGCUUCAUUCCCC	21	mes-MIR166e	AGUUGAGGGGAAUGCUGUCUGGUUCGAGACCAUUCACUUGGAACAUAUUCAAACAGCUACUGAAUGAUCUCGGACCAGGCUUCAUUCCCCCCAACU	96	scaffold01551(+):925753-925848
mes-miR166b	UCGGACCAGGCUUCAUUCCCC	21	mes-MIR166f	UUGAGGGGAAUGUUGUCUGGCUCGAGGCCACUAACUAGAUCUAUGAUUUUAUCUCUGAAAUCAUUAAUUUAAUUCAUUUUCGUUGUUGAGAUAUGAUUUAUCAUGAGUUAGUGACGUCGGACCAGGCUUCAUUCCCCCCAA	141	scaffold00977(+):63690-63830
mes-miR166b	UCGGACCAGGCUUCAUUCCCC	21	mes-MIR166g	UUGAGGGGAAUGUUGUCUGGCUCGAGGCCACUAACUAGAUCUGUAAUUUUUAUCUCUGAAUUUGUAUUGAGAUAUGAUUGAUGAUCAUGAGUUAGUGACGUCGGACCAGGCUUCAUUCCCCCCAA	125	scaffold00872(-):85496-85620
mes-miR166c	UCGGACCAGGCUUCAUUCCCC	21	mes-MIR166a	GUUGAGGGGAAUGUUGUCUGGCUCGAUGUCAUUCAUGUGAAGCUCAACGUUAACUGAUGAAUGAUUUCGGACCAGGCUUCAUUCCCCCCAAC	92	scaffold11998(+):298832-298923
mes-miR166c	UCGGACCAGGCUUCAUUCCCC	21	mes-MIR166b	AGUUGAGGGGAAUGCUGUCUGGUUCGAGACCAUUCACUUGGAACUUUACUCAAACAGCUUCUGAAUGAUCUCGGACCAGGCUUCAUUCCCCCCAACU	97	scaffold10563(-):539461-539557
mes-miR166c	UCGGACCAGGCUUCAUUCCCC	21	mes-MIR166c	UUGAGGGGAAUGUUGUCUGGUUCAAGGUCAUAUGAUGCUUUAUAGUUUCUCCUCGGACCAGGCUUCAUUCCCCUCAA	77	scaffold07330(-):39223-39299
mes-miR166c	UCGGACCAGGCUUCAUUCCCC	21	mes-MIR166d	UUGAGGGGAAUGUUGUCUGGCUCGAGGACUCUCUUUUGAUGCUUUUACAUACAGAUCUAAGCAUAUUGAUCAACUGCUAGUGUCGUCGGACCAGGCUUCAUUCCCCCCAA	110	scaffold03581(-):311203-311312
mes-miR166c	UCGGACCAGGCUUCAUUCCCC	21	mes-MIR166e	AGUUGAGGGGAAUGCUGUCUGGUUCGAGACCAUUCACUUGGAACAUAUUCAAACAGCUACUGAAUGAUCUCGGACCAGGCUUCAUUCCCCCCAACU	96	scaffold01551(+):925753-925848
mes-miR166c	UCGGACCAGGCUUCAUUCCCC	21	mes-MIR166f	UUGAGGGGAAUGUUGUCUGGCUCGAGGCCACUAACUAGAUCUAUGAUUUUAUCUCUGAAAUCAUUAAUUUAAUUCAUUUUCGUUGUUGAGAUAUGAUUUAUCAUGAGUUAGUGACGUCGGACCAGGCUUCAUUCCCCCCAA	141	scaffold00977(+):63690-63830
mes-miR166c	UCGGACCAGGCUUCAUUCCCC	21	mes-MIR166g	UUGAGGGGAAUGUUGUCUGGCUCGAGGCCACUAACUAGAUCUGUAAUUUUUAUCUCUGAAUUUGUAUUGAGAUAUGAUUGAUGAUCAUGAGUUAGUGACGUCGGACCAGGCUUCAUUCCCCCCAA	125	scaffold00872(-):85496-85620
mes-miR166d	UCGGACCAGGCUUCAUUCCCC	21	mes-MIR166a	GUUGAGGGGAAUGUUGUCUGGCUCGAUGUCAUUCAUGUGAAGCUCAACGUUAACUGAUGAAUGAUUUCGGACCAGGCUUCAUUCCCCCCAAC	92	scaffold11998(+):298832-298923
mes-miR166d	UCGGACCAGGCUUCAUUCCCC	21	mes-MIR166b	AGUUGAGGGGAAUGCUGUCUGGUUCGAGACCAUUCACUUGGAACUUUACUCAAACAGCUUCUGAAUGAUCUCGGACCAGGCUUCAUUCCCCCCAACU	97	scaffold10563(-):539461-539557
mes-miR166d	UCGGACCAGGCUUCAUUCCCC	21	mes-MIR166c	UUGAGGGGAAUGUUGUCUGGUUCAAGGUCAUAUGAUGCUUUAUAGUUUCUCCUCGGACCAGGCUUCAUUCCCCUCAA	77	scaffold07330(-):39223-39299
mes-miR166d	UCGGACCAGGCUUCAUUCCCC	21	mes-MIR166d	UUGAGGGGAAUGUUGUCUGGCUCGAGGACUCUCUUUUGAUGCUUUUACAUACAGAUCUAAGCAUAUUGAUCAACUGCUAGUGUCGUCGGACCAGGCUUCAUUCCCCCCAA	110	scaffold03581(-):311203-311312
mes-miR166d	UCGGACCAGGCUUCAUUCCCC	21	mes-MIR166e	AGUUGAGGGGAAUGCUGUCUGGUUCGAGACCAUUCACUUGGAACAUAUUCAAACAGCUACUGAAUGAUCUCGGACCAGGCUUCAUUCCCCCCAACU	96	scaffold01551(+):925753-925848
mes-miR166d	UCGGACCAGGCUUCAUUCCCC	21	mes-MIR166f	UUGAGGGGAAUGUUGUCUGGCUCGAGGCCACUAACUAGAUCUAUGAUUUUAUCUCUGAAAUCAUUAAUUUAAUUCAUUUUCGUUGUUGAGAUAUGAUUUAUCAUGAGUUAGUGACGUCGGACCAGGCUUCAUUCCCCCCAA	141	scaffold00977(+):63690-63830
mes-miR166d	UCGGACCAGGCUUCAUUCCCC	21	mes-MIR166g	UUGAGGGGAAUGUUGUCUGGCUCGAGGCCACUAACUAGAUCUGUAAUUUUUAUCUCUGAAUUUGUAUUGAGAUAUGAUUGAUGAUCAUGAGUUAGUGACGUCGGACCAGGCUUCAUUCCCCCCAA	125	scaffold00872(-):85496-85620
mes-miR166e	UCGGACCAGGCUUCAUUCCCC	21	mes-MIR166a	GUUGAGGGGAAUGUUGUCUGGCUCGAUGUCAUUCAUGUGAAGCUCAACGUUAACUGAUGAAUGAUUUCGGACCAGGCUUCAUUCCCCCCAAC	92	scaffold11998(+):298832-298923
mes-miR166e	UCGGACCAGGCUUCAUUCCCC	21	mes-MIR166b	AGUUGAGGGGAAUGCUGUCUGGUUCGAGACCAUUCACUUGGAACUUUACUCAAACAGCUUCUGAAUGAUCUCGGACCAGGCUUCAUUCCCCCCAACU	97	scaffold10563(-):539461-539557
mes-miR166e	UCGGACCAGGCUUCAUUCCCC	21	mes-MIR166c	UUGAGGGGAAUGUUGUCUGGUUCAAGGUCAUAUGAUGCUUUAUAGUUUCUCCUCGGACCAGGCUUCAUUCCCCUCAA	77	scaffold07330(-):39223-39299
mes-miR166e	UCGGACCAGGCUUCAUUCCCC	21	mes-MIR166d	UUGAGGGGAAUGUUGUCUGGCUCGAGGACUCUCUUUUGAUGCUUUUACAUACAGAUCUAAGCAUAUUGAUCAACUGCUAGUGUCGUCGGACCAGGCUUCAUUCCCCCCAA	110	scaffold03581(-):311203-311312
mes-miR166e	UCGGACCAGGCUUCAUUCCCC	21	mes-MIR166e	AGUUGAGGGGAAUGCUGUCUGGUUCGAGACCAUUCACUUGGAACAUAUUCAAACAGCUACUGAAUGAUCUCGGACCAGGCUUCAUUCCCCCCAACU	96	scaffold01551(+):925753-925848
mes-miR166e	UCGGACCAGGCUUCAUUCCCC	21	mes-MIR166f	UUGAGGGGAAUGUUGUCUGGCUCGAGGCCACUAACUAGAUCUAUGAUUUUAUCUCUGAAAUCAUUAAUUUAAUUCAUUUUCGUUGUUGAGAUAUGAUUUAUCAUGAGUUAGUGACGUCGGACCAGGCUUCAUUCCCCCCAA	141	scaffold00977(+):63690-63830
mes-miR166e	UCGGACCAGGCUUCAUUCCCC	21	mes-MIR166g	UUGAGGGGAAUGUUGUCUGGCUCGAGGCCACUAACUAGAUCUGUAAUUUUUAUCUCUGAAUUUGUAUUGAGAUAUGAUUGAUGAUCAUGAGUUAGUGACGUCGGACCAGGCUUCAUUCCCCCCAA	125	scaffold00872(-):85496-85620
mes-miR166f	UCGGACCAGGCUUCAUUCCCC	21	mes-MIR166a	GUUGAGGGGAAUGUUGUCUGGCUCGAUGUCAUUCAUGUGAAGCUCAACGUUAACUGAUGAAUGAUUUCGGACCAGGCUUCAUUCCCCCCAAC	92	scaffold11998(+):298832-298923
mes-miR166f	UCGGACCAGGCUUCAUUCCCC	21	mes-MIR166b	AGUUGAGGGGAAUGCUGUCUGGUUCGAGACCAUUCACUUGGAACUUUACUCAAACAGCUUCUGAAUGAUCUCGGACCAGGCUUCAUUCCCCCCAACU	97	scaffold10563(-):539461-539557
mes-miR166f	UCGGACCAGGCUUCAUUCCCC	21	mes-MIR166c	UUGAGGGGAAUGUUGUCUGGUUCAAGGUCAUAUGAUGCUUUAUAGUUUCUCCUCGGACCAGGCUUCAUUCCCCUCAA	77	scaffold07330(-):39223-39299
mes-miR166f	UCGGACCAGGCUUCAUUCCCC	21	mes-MIR166d	UUGAGGGGAAUGUUGUCUGGCUCGAGGACUCUCUUUUGAUGCUUUUACAUACAGAUCUAAGCAUAUUGAUCAACUGCUAGUGUCGUCGGACCAGGCUUCAUUCCCCCCAA	110	scaffold03581(-):311203-311312
mes-miR166f	UCGGACCAGGCUUCAUUCCCC	21	mes-MIR166e	AGUUGAGGGGAAUGCUGUCUGGUUCGAGACCAUUCACUUGGAACAUAUUCAAACAGCUACUGAAUGAUCUCGGACCAGGCUUCAUUCCCCCCAACU	96	scaffold01551(+):925753-925848
mes-miR166f	UCGGACCAGGCUUCAUUCCCC	21	mes-MIR166f	UUGAGGGGAAUGUUGUCUGGCUCGAGGCCACUAACUAGAUCUAUGAUUUUAUCUCUGAAAUCAUUAAUUUAAUUCAUUUUCGUUGUUGAGAUAUGAUUUAUCAUGAGUUAGUGACGUCGGACCAGGCUUCAUUCCCCCCAA	141	scaffold00977(+):63690-63830
mes-miR166f	UCGGACCAGGCUUCAUUCCCC	21	mes-MIR166g	UUGAGGGGAAUGUUGUCUGGCUCGAGGCCACUAACUAGAUCUGUAAUUUUUAUCUCUGAAUUUGUAUUGAGAUAUGAUUGAUGAUCAUGAGUUAGUGACGUCGGACCAGGCUUCAUUCCCCCCAA	125	scaffold00872(-):85496-85620
mes-miR166g	UCGGACCAGGCUUCAUUCCCC	21	mes-MIR166a	GUUGAGGGGAAUGUUGUCUGGCUCGAUGUCAUUCAUGUGAAGCUCAACGUUAACUGAUGAAUGAUUUCGGACCAGGCUUCAUUCCCCCCAAC	92	scaffold11998(+):298832-298923
mes-miR166g	UCGGACCAGGCUUCAUUCCCC	21	mes-MIR166b	AGUUGAGGGGAAUGCUGUCUGGUUCGAGACCAUUCACUUGGAACUUUACUCAAACAGCUUCUGAAUGAUCUCGGACCAGGCUUCAUUCCCCCCAACU	97	scaffold10563(-):539461-539557
mes-miR166g	UCGGACCAGGCUUCAUUCCCC	21	mes-MIR166c	UUGAGGGGAAUGUUGUCUGGUUCAAGGUCAUAUGAUGCUUUAUAGUUUCUCCUCGGACCAGGCUUCAUUCCCCUCAA	77	scaffold07330(-):39223-39299
mes-miR166g	UCGGACCAGGCUUCAUUCCCC	21	mes-MIR166d	UUGAGGGGAAUGUUGUCUGGCUCGAGGACUCUCUUUUGAUGCUUUUACAUACAGAUCUAAGCAUAUUGAUCAACUGCUAGUGUCGUCGGACCAGGCUUCAUUCCCCCCAA	110	scaffold03581(-):311203-311312
mes-miR166g	UCGGACCAGGCUUCAUUCCCC	21	mes-MIR166e	AGUUGAGGGGAAUGCUGUCUGGUUCGAGACCAUUCACUUGGAACAUAUUCAAACAGCUACUGAAUGAUCUCGGACCAGGCUUCAUUCCCCCCAACU	96	scaffold01551(+):925753-925848
mes-miR166g	UCGGACCAGGCUUCAUUCCCC	21	mes-MIR166f	UUGAGGGGAAUGUUGUCUGGCUCGAGGCCACUAACUAGAUCUAUGAUUUUAUCUCUGAAAUCAUUAAUUUAAUUCAUUUUCGUUGUUGAGAUAUGAUUUAUCAUGAGUUAGUGACGUCGGACCAGGCUUCAUUCCCCCCAA	141	scaffold00977(+):63690-63830
mes-miR166g	UCGGACCAGGCUUCAUUCCCC	21	mes-MIR166g	UUGAGGGGAAUGUUGUCUGGCUCGAGGCCACUAACUAGAUCUGUAAUUUUUAUCUCUGAAUUUGUAUUGAGAUAUGAUUGAUGAUCAUGAGUUAGUGACGUCGGACCAGGCUUCAUUCCCCCCAA	125	scaffold00872(-):85496-85620
mes-miR166h	UCGGACCAGGCUUCAUUCCCGU	22	mes-MIR166h	GGUUGAUGGGAAUGUUGUUUGGCUCGAGGCGAUAUAGGUUUGAUCUUUUAUCUUUGACUUCUGGGAUUAUUUUUUCUCGUGAAAAUUCAAAGAUAUAUAUAUAUAGCCCUAUGUAAUCUCGGACCAGGCUUCAUUCCCGUCAACC	145	scaffold05979(+):357827-357971
mes-miR166i	UUGGACCAGGCUUCAUUCCCC	21	mes-MIR166i	AUGGUUGUUUUUGAAGGGAAUGUUGGCUGGCUCUAGGCAUUCACAAGUGUGGGAGAAGAAAUCGAUCAGAAGCAGUGGAAGCUUUGGACCAGGCUUCAUUCCCCUCAAUAUAAUUACCAU	120	scaffold05979(+):357653-357772
mes-miR166j	UCGGACCAGGCUUCAUUCC	19	mes-MIR166a	GUUGAGGGGAAUGUUGUCUGGCUCGAUGUCAUUCAUGUGAAGCUCAACGUUAACUGAUGAAUGAUUUCGGACCAGGCUUCAUUCCCCCCAAC	92	scaffold11998(+):298832-298923
mes-miR166j	UCGGACCAGGCUUCAUUCC	19	mes-MIR166b	AGUUGAGGGGAAUGCUGUCUGGUUCGAGACCAUUCACUUGGAACUUUACUCAAACAGCUUCUGAAUGAUCUCGGACCAGGCUUCAUUCCCCCCAACU	97	scaffold10563(-):539461-539557
mes-miR166j	UCGGACCAGGCUUCAUUCC	19	mes-MIR166c	UUGAGGGGAAUGUUGUCUGGUUCAAGGUCAUAUGAUGCUUUAUAGUUUCUCCUCGGACCAGGCUUCAUUCCCCUCAA	77	scaffold07330(-):39223-39299
mes-miR166j	UCGGACCAGGCUUCAUUCC	19	mes-MIR166d	UUGAGGGGAAUGUUGUCUGGCUCGAGGACUCUCUUUUGAUGCUUUUACAUACAGAUCUAAGCAUAUUGAUCAACUGCUAGUGUCGUCGGACCAGGCUUCAUUCCCCCCAA	110	scaffold03581(-):311203-311312
mes-miR166j	UCGGACCAGGCUUCAUUCC	19	mes-MIR166e	AGUUGAGGGGAAUGCUGUCUGGUUCGAGACCAUUCACUUGGAACAUAUUCAAACAGCUACUGAAUGAUCUCGGACCAGGCUUCAUUCCCCCCAACU	96	scaffold01551(+):925753-925848
mes-miR166j	UCGGACCAGGCUUCAUUCC	19	mes-MIR166f	UUGAGGGGAAUGUUGUCUGGCUCGAGGCCACUAACUAGAUCUAUGAUUUUAUCUCUGAAAUCAUUAAUUUAAUUCAUUUUCGUUGUUGAGAUAUGAUUUAUCAUGAGUUAGUGACGUCGGACCAGGCUUCAUUCCCCCCAA	141	scaffold00977(+):63690-63830
mes-miR166j	UCGGACCAGGCUUCAUUCC	19	mes-MIR166g	UUGAGGGGAAUGUUGUCUGGCUCGAGGCCACUAACUAGAUCUGUAAUUUUUAUCUCUGAAUUUGUAUUGAGAUAUGAUUGAUGAUCAUGAGUUAGUGACGUCGGACCAGGCUUCAUUCCCCCCAA	125	scaffold00872(-):85496-85620
mes-miR166j	UCGGACCAGGCUUCAUUCC	19	mes-MIR166h	GGUUGAUGGGAAUGUUGUUUGGCUCGAGGCGAUAUAGGUUUGAUCUUUUAUCUUUGACUUCUGGGAUUAUUUUUUCUCGUGAAAAUUCAAAGAUAUAUAUAUAUAGCCCUAUGUAAUCUCGGACCAGGCUUCAUUCCCGUCAACC	145	scaffold05979(+):357827-357971
mes-miR166j	UCGGACCAGGCUUCAUUCC	19	mes-MIR166j	UUGAGGGGAAUGUUGUCUGGUUCAAGGUCAUGUGAAGCUACUUGGUCAUCUUUUUUAGCUAGUUUGAUCUCCUCGGACCAGGCUUCAUUCCUCUCAA	97	scaffold02895(-):16886-16982
mes-miR167a	UGAAGCUGCCAGCAUGAUCUG	21	mes-MIR167a	UGUUGGUUUGAGAGGUUGAAGCUGCCAGCAUGAUCUGGUAAUGAUCUAACCAAAACCUUUCUAUACGUAGACCUAUAUUUAUAUUUCUAUACACAUCAAGCUAUGGAUUAUUAAAUUUCCAGUUUUCGUUACAAAGUUUUCUGCUAUAUUCCUUUCAAUUAUGCUAUCAAUUUUUACCAAGGGAAAGGAUUUACGAGUACUGAAAAGUACCCAUAUAUCCUUGUAGCCUAAAAAGAGGAAUAGUUCCUGAUUGUU	255	scaffold12065(+):33218-33472
mes-miR167a	UGAAGCUGCCAGCAUGAUCUG	21	mes-MIR167d	CCAGUAGCAGUUGAAGCUGCCAGCAUGAUCUGAACUUAUCUCUACCAAGGGAAAUAUCAGAUCAUGUGGUAGCCUCAUCCGCUGAUGG	88	scaffold09347(-):45566-45653
mes-miR167a	UGAAGCUGCCAGCAUGAUCUG	21	mes-MIR167e	UCGUGUACCACUAGUAGUUGAAGCUGCCAGCAUGAUCUGAGCUUUCCUUGACUAUCUUAUAUUGAAUUAUCGAUCCGGAGGAGAGACUAGAUCAUGUGGUUGCUUCACCUAUUGCUGGUAGCAUGA	126	scaffold03802(-):653294-653419
mes-miR167a	UGAAGCUGCCAGCAUGAUCUG	21	mes-MIR167f	UCGUGUACCACUAGCAGAUGAAGCUGCCAGCAUGAUCUGAGCUUUCGUUAAUUAUCCUAUACAUAUGGAUAUAUCCAGAGGAGAGAUUAGAUCAUGUGGCUGCUUCACCUGUUGAUGGUAGCAUGA	126	scaffold03614(-):2928186-2928311
mes-miR167b	UGAAGCUGCCAGCAUGAUCU	20	mes-MIR167a	UGUUGGUUUGAGAGGUUGAAGCUGCCAGCAUGAUCUGGUAAUGAUCUAACCAAAACCUUUCUAUACGUAGACCUAUAUUUAUAUUUCUAUACACAUCAAGCUAUGGAUUAUUAAAUUUCCAGUUUUCGUUACAAAGUUUUCUGCUAUAUUCCUUUCAAUUAUGCUAUCAAUUUUUACCAAGGGAAAGGAUUUACGAGUACUGAAAAGUACCCAUAUAUCCUUGUAGCCUAAAAAGAGGAAUAGUUCCUGAUUGUU	255	scaffold12065(+):33218-33472
mes-miR167b	UGAAGCUGCCAGCAUGAUCU	20	mes-MIR167b	CCACUAGCAGUUGAAGCUGCCAGCAUGAUCUAAACUUCCUUUUCUUUAUAAUCUGCAUCAAAAGGAAAGAUCAGAUCAUGUGGUAGCUUCACCUGUUGAUGG	102	scaffold11998(-):665663-665764
mes-miR167b	UGAAGCUGCCAGCAUGAUCU	20	mes-MIR167c	GGGAAAAGGUGAAGCUGCCAGCAUGAUCUAGCUUUGGUUAGAGGGAAAGAGAAGGGUUGAUUUUACUAACCCUAACUAGGUCAUGCUCUGACAGCCUCACUCUUUCCU	108	scaffold11998(-):669702-669809
mes-miR167b	UGAAGCUGCCAGCAUGAUCU	20	mes-MIR167d	CCAGUAGCAGUUGAAGCUGCCAGCAUGAUCUGAACUUAUCUCUACCAAGGGAAAUAUCAGAUCAUGUGGUAGCCUCAUCCGCUGAUGG	88	scaffold09347(-):45566-45653
mes-miR167b	UGAAGCUGCCAGCAUGAUCU	20	mes-MIR167e	UCGUGUACCACUAGUAGUUGAAGCUGCCAGCAUGAUCUGAGCUUUCCUUGACUAUCUUAUAUUGAAUUAUCGAUCCGGAGGAGAGACUAGAUCAUGUGGUUGCUUCACCUAUUGCUGGUAGCAUGA	126	scaffold03802(-):653294-653419
mes-miR167b	UGAAGCUGCCAGCAUGAUCU	20	mes-MIR167f	UCGUGUACCACUAGCAGAUGAAGCUGCCAGCAUGAUCUGAGCUUUCGUUAAUUAUCCUAUACAUAUGGAUAUAUCCAGAGGAGAGAUUAGAUCAUGUGGCUGCUUCACCUGUUGAUGGUAGCAUGA	126	scaffold03614(-):2928186-2928311
mes-miR167b	UGAAGCUGCCAGCAUGAUCU	20	mes-MIR167g	UGAAGCUGCCAGCAUGAUCUUAAUCUCCCUCCAUCGUUGAGGGAAGAUCAGAUCAUGUGGCAGUUUCA	68	scaffold10563(+):253654-253721
mes-miR167b	UGAAGCUGCCAGCAUGAUCU	20	mes-MIR167h	UUGAAGCUGCCAGCAUGAUCUUAGCUUCUCUUCCUCGUUGAGAAAAGAUCAGAUCAUGUGGCAGUUUCAC	70	scaffold01551(-):1197211-1197280
mes-miR167d	UGAAGCUGCCAGCAUGAUCUGA	22	mes-MIR167d	CCAGUAGCAGUUGAAGCUGCCAGCAUGAUCUGAACUUAUCUCUACCAAGGGAAAUAUCAGAUCAUGUGGUAGCCUCAUCCGCUGAUGG	88	scaffold09347(-):45566-45653
mes-miR167d	UGAAGCUGCCAGCAUGAUCUGA	22	mes-MIR167e	UCGUGUACCACUAGUAGUUGAAGCUGCCAGCAUGAUCUGAGCUUUCCUUGACUAUCUUAUAUUGAAUUAUCGAUCCGGAGGAGAGACUAGAUCAUGUGGUUGCUUCACCUAUUGCUGGUAGCAUGA	126	scaffold03802(-):653294-653419
mes-miR167d	UGAAGCUGCCAGCAUGAUCUGA	22	mes-MIR167f	UCGUGUACCACUAGCAGAUGAAGCUGCCAGCAUGAUCUGAGCUUUCGUUAAUUAUCCUAUACAUAUGGAUAUAUCCAGAGGAGAGAUUAGAUCAUGUGGCUGCUUCACCUGUUGAUGGUAGCAUGA	126	scaffold03614(-):2928186-2928311
mes-miR167e	UGAAGCUGCCAGCAUGAUCUGA	22	mes-MIR167d	CCAGUAGCAGUUGAAGCUGCCAGCAUGAUCUGAACUUAUCUCUACCAAGGGAAAUAUCAGAUCAUGUGGUAGCCUCAUCCGCUGAUGG	88	scaffold09347(-):45566-45653
mes-miR167e	UGAAGCUGCCAGCAUGAUCUGA	22	mes-MIR167e	UCGUGUACCACUAGUAGUUGAAGCUGCCAGCAUGAUCUGAGCUUUCCUUGACUAUCUUAUAUUGAAUUAUCGAUCCGGAGGAGAGACUAGAUCAUGUGGUUGCUUCACCUAUUGCUGGUAGCAUGA	126	scaffold03802(-):653294-653419
mes-miR167e	UGAAGCUGCCAGCAUGAUCUGA	22	mes-MIR167f	UCGUGUACCACUAGCAGAUGAAGCUGCCAGCAUGAUCUGAGCUUUCGUUAAUUAUCCUAUACAUAUGGAUAUAUCCAGAGGAGAGAUUAGAUCAUGUGGCUGCUUCACCUGUUGAUGGUAGCAUGA	126	scaffold03614(-):2928186-2928311
mes-miR167f	UGAAGCUGCCAGCAUGAUCUGA	22	mes-MIR167d	CCAGUAGCAGUUGAAGCUGCCAGCAUGAUCUGAACUUAUCUCUACCAAGGGAAAUAUCAGAUCAUGUGGUAGCCUCAUCCGCUGAUGG	88	scaffold09347(-):45566-45653
mes-miR167f	UGAAGCUGCCAGCAUGAUCUGA	22	mes-MIR167e	UCGUGUACCACUAGUAGUUGAAGCUGCCAGCAUGAUCUGAGCUUUCCUUGACUAUCUUAUAUUGAAUUAUCGAUCCGGAGGAGAGACUAGAUCAUGUGGUUGCUUCACCUAUUGCUGGUAGCAUGA	126	scaffold03802(-):653294-653419
mes-miR167f	UGAAGCUGCCAGCAUGAUCUGA	22	mes-MIR167f	UCGUGUACCACUAGCAGAUGAAGCUGCCAGCAUGAUCUGAGCUUUCGUUAAUUAUCCUAUACAUAUGGAUAUAUCCAGAGGAGAGAUUAGAUCAUGUGGCUGCUUCACCUGUUGAUGGUAGCAUGA	126	scaffold03614(-):2928186-2928311
mes-miR167g	UGAAGCUGCCAGCAUGAUCUU	21	mes-MIR167g	UGAAGCUGCCAGCAUGAUCUUAAUCUCCCUCCAUCGUUGAGGGAAGAUCAGAUCAUGUGGCAGUUUCA	68	scaffold10563(+):253654-253721
mes-miR167g	UGAAGCUGCCAGCAUGAUCUU	21	mes-MIR167h	UUGAAGCUGCCAGCAUGAUCUUAGCUUCUCUUCCUCGUUGAGAAAAGAUCAGAUCAUGUGGCAGUUUCAC	70	scaffold01551(-):1197211-1197280
mes-miR167h	UGAAGCUGCCAGCAUGAUCUU	21	mes-MIR167g	UGAAGCUGCCAGCAUGAUCUUAAUCUCCCUCCAUCGUUGAGGGAAGAUCAGAUCAUGUGGCAGUUUCA	68	scaffold10563(+):253654-253721
mes-miR167h	UGAAGCUGCCAGCAUGAUCUU	21	mes-MIR167h	UUGAAGCUGCCAGCAUGAUCUUAGCUUCUCUUCCUCGUUGAGAAAAGAUCAGAUCAUGUGGCAGUUUCAC	70	scaffold01551(-):1197211-1197280
mes-miR168a	UCGCUUGGUGCAGGUCGGGAA	21	mes-MIR168a	UUACCGGCGGUCUCUAAUUCGCUUGGUGCAGGUCGGGAACUGAUUAGCUUCGCUUGCAUAUGUACGUAUAUGUUUUCUCCUUAUUAUGCCAGAUGGCAAGUCUUGAUUGGUUGAGAUCGGACAGAAGCGAAUUGGAUCCCGCCUUGCAUCAACUGAAUCGGAGACCGCGGUGA	173	scaffold02477(-):27011-27183
mes-miR171e	UUGAGCCGCGCCAAUAUCACU	21	mes-MIR171e	AGGAAAGCGAUAUUGGUGAGGUUCAAUCCGAUGACGGAUUUACACAUUGAGUAUUGUAAAAGACGAUCUCAGAUUGAGCCGCGCCAAUAUCACUUUCUU	99	scaffold11970(+):74033-74131
mes-miR171e	UUGAGCCGCGCCAAUAUCACU	21	mes-MIR171f	AGAAAGCGAUGUUGGUGAGGUUCAAUCCGAAGACGGAUUUACAUAUUCAGAAUUGUAAAAGACGAUCUCAGAUUGAGCCGCGCCAAUAUCACUUUCU	97	scaffold05760(+):38935-39031
mes-miR171f	AGAUUGAGCCGCGCCAAUAUC	21	mes-MIR171e	AGGAAAGCGAUAUUGGUGAGGUUCAAUCCGAUGACGGAUUUACACAUUGAGUAUUGUAAAAGACGAUCUCAGAUUGAGCCGCGCCAAUAUCACUUUCUU	99	scaffold11970(+):74033-74131
mes-miR171f	AGAUUGAGCCGCGCCAAUAUC	21	mes-MIR171f	AGAAAGCGAUGUUGGUGAGGUUCAAUCCGAAGACGGAUUUACAUAUUCAGAAUUGUAAAAGACGAUCUCAGAUUGAGCCGCGCCAAUAUCACUUUCU	97	scaffold05760(+):38935-39031
mes-miR319a	UUGGACUGAAGGGAGCUCCCU	21	mes-MIR319c	GCAAUAUGUUAACGUUAAUCAGGACAUAGUAAUGAGAAAUGGUUUAAGAGAGCUUCCUUCAGUCCACUCAUGGACGGGUGAAGGGUUUGAAUUAUAUGCCGACUCAUUCAUUCAAACACAAUAGGAAAUGGUAACAGUGAUUGCUAUUGUGAAUGUGUGAAUGAUGCGGGAGAUAAAUUUCAUCCUUCUCUUCUCUGUGCUUGGACUGAAGGGAGCUCCCUUUAACUGUUUCUU	234	scaffold06557(+):7971-8204
mes-miR319a	UUGGACUGAAGGGAGCUCCCU	21	mes-MIR319d	UUUUGCCUUGUGCAAGUUCCAUGUGAUGUAUUAUGAGAAACGGUUUAAGAGAGCUUCCUUCAGUCCACUCAUGGACGGGUGAAGGGUUUGAAUUAUAUGCCGACUCAUUCAUUCAAACGCAAUAGAAAAAGGGUAGAGGUUGCUAUUGUGAAUGUAUGAAUGAUGCGGGAGAUAAAAUUUCAUCCUUCUCUUCUCUGUGCUUGGACUGAAGGGAGCUCCCUUUAAUUGUUUCCUUCAUGAUG	242	scaffold03429(+):24109-24350
mes-miR319a	UUGGACUGAAGGGAGCUCCCU	21	mes-MIR319e	AAGGAGCUCUCUUCUGUCCAGUCCAAGGCAGUUGAAGCCUGAAACUUAGCUGCUGAGUCGUUGGUUCAAGAGCUCAUCAUAUGGUAAGCAGUGAAUGAGAUGUGUUUUUGAUCCAACGAAGCAGGAGCUAUGUUCUGUCAUGGCUGUCGUGUCUUGGACUGAAGGGAGCUCCCU	174	scaffold03264(-):101781-101954
mes-miR319b	UUGGACUGAAGGGAGCUCCCU	21	mes-MIR319c	GCAAUAUGUUAACGUUAAUCAGGACAUAGUAAUGAGAAAUGGUUUAAGAGAGCUUCCUUCAGUCCACUCAUGGACGGGUGAAGGGUUUGAAUUAUAUGCCGACUCAUUCAUUCAAACACAAUAGGAAAUGGUAACAGUGAUUGCUAUUGUGAAUGUGUGAAUGAUGCGGGAGAUAAAUUUCAUCCUUCUCUUCUCUGUGCUUGGACUGAAGGGAGCUCCCUUUAACUGUUUCUU	234	scaffold06557(+):7971-8204
mes-miR319b	UUGGACUGAAGGGAGCUCCCU	21	mes-MIR319d	UUUUGCCUUGUGCAAGUUCCAUGUGAUGUAUUAUGAGAAACGGUUUAAGAGAGCUUCCUUCAGUCCACUCAUGGACGGGUGAAGGGUUUGAAUUAUAUGCCGACUCAUUCAUUCAAACGCAAUAGAAAAAGGGUAGAGGUUGCUAUUGUGAAUGUAUGAAUGAUGCGGGAGAUAAAAUUUCAUCCUUCUCUUCUCUGUGCUUGGACUGAAGGGAGCUCCCUUUAAUUGUUUCCUUCAUGAUG	242	scaffold03429(+):24109-24350
mes-miR319b	UUGGACUGAAGGGAGCUCCCU	21	mes-MIR319e	AAGGAGCUCUCUUCUGUCCAGUCCAAGGCAGUUGAAGCCUGAAACUUAGCUGCUGAGUCGUUGGUUCAAGAGCUCAUCAUAUGGUAAGCAGUGAAUGAGAUGUGUUUUUGAUCCAACGAAGCAGGAGCUAUGUUCUGUCAUGGCUGUCGUGUCUUGGACUGAAGGGAGCUCCCU	174	scaffold03264(-):101781-101954
mes-miR319c	UUGGACUGAAGGGAGCUCCCU	21	mes-MIR319c	GCAAUAUGUUAACGUUAAUCAGGACAUAGUAAUGAGAAAUGGUUUAAGAGAGCUUCCUUCAGUCCACUCAUGGACGGGUGAAGGGUUUGAAUUAUAUGCCGACUCAUUCAUUCAAACACAAUAGGAAAUGGUAACAGUGAUUGCUAUUGUGAAUGUGUGAAUGAUGCGGGAGAUAAAUUUCAUCCUUCUCUUCUCUGUGCUUGGACUGAAGGGAGCUCCCUUUAACUGUUUCUU	234	scaffold06557(+):7971-8204
mes-miR319c	UUGGACUGAAGGGAGCUCCCU	21	mes-MIR319d	UUUUGCCUUGUGCAAGUUCCAUGUGAUGUAUUAUGAGAAACGGUUUAAGAGAGCUUCCUUCAGUCCACUCAUGGACGGGUGAAGGGUUUGAAUUAUAUGCCGACUCAUUCAUUCAAACGCAAUAGAAAAAGGGUAGAGGUUGCUAUUGUGAAUGUAUGAAUGAUGCGGGAGAUAAAAUUUCAUCCUUCUCUUCUCUGUGCUUGGACUGAAGGGAGCUCCCUUUAAUUGUUUCCUUCAUGAUG	242	scaffold03429(+):24109-24350
mes-miR319c	UUGGACUGAAGGGAGCUCCCU	21	mes-MIR319e	AAGGAGCUCUCUUCUGUCCAGUCCAAGGCAGUUGAAGCCUGAAACUUAGCUGCUGAGUCGUUGGUUCAAGAGCUCAUCAUAUGGUAAGCAGUGAAUGAGAUGUGUUUUUGAUCCAACGAAGCAGGAGCUAUGUUCUGUCAUGGCUGUCGUGUCUUGGACUGAAGGGAGCUCCCU	174	scaffold03264(-):101781-101954
mes-miR319d	UUGGACUGAAGGGAGCUCCCU	21	mes-MIR319c	GCAAUAUGUUAACGUUAAUCAGGACAUAGUAAUGAGAAAUGGUUUAAGAGAGCUUCCUUCAGUCCACUCAUGGACGGGUGAAGGGUUUGAAUUAUAUGCCGACUCAUUCAUUCAAACACAAUAGGAAAUGGUAACAGUGAUUGCUAUUGUGAAUGUGUGAAUGAUGCGGGAGAUAAAUUUCAUCCUUCUCUUCUCUGUGCUUGGACUGAAGGGAGCUCCCUUUAACUGUUUCUU	234	scaffold06557(+):7971-8204
mes-miR319d	UUGGACUGAAGGGAGCUCCCU	21	mes-MIR319d	UUUUGCCUUGUGCAAGUUCCAUGUGAUGUAUUAUGAGAAACGGUUUAAGAGAGCUUCCUUCAGUCCACUCAUGGACGGGUGAAGGGUUUGAAUUAUAUGCCGACUCAUUCAUUCAAACGCAAUAGAAAAAGGGUAGAGGUUGCUAUUGUGAAUGUAUGAAUGAUGCGGGAGAUAAAAUUUCAUCCUUCUCUUCUCUGUGCUUGGACUGAAGGGAGCUCCCUUUAAUUGUUUCCUUCAUGAUG	242	scaffold03429(+):24109-24350
mes-miR319d	UUGGACUGAAGGGAGCUCCCU	21	mes-MIR319e	AAGGAGCUCUCUUCUGUCCAGUCCAAGGCAGUUGAAGCCUGAAACUUAGCUGCUGAGUCGUUGGUUCAAGAGCUCAUCAUAUGGUAAGCAGUGAAUGAGAUGUGUUUUUGAUCCAACGAAGCAGGAGCUAUGUUCUGUCAUGGCUGUCGUGUCUUGGACUGAAGGGAGCUCCCU	174	scaffold03264(-):101781-101954
mes-miR319e	UUGGACUGAAGGGAGCUCCCU	21	mes-MIR319c	GCAAUAUGUUAACGUUAAUCAGGACAUAGUAAUGAGAAAUGGUUUAAGAGAGCUUCCUUCAGUCCACUCAUGGACGGGUGAAGGGUUUGAAUUAUAUGCCGACUCAUUCAUUCAAACACAAUAGGAAAUGGUAACAGUGAUUGCUAUUGUGAAUGUGUGAAUGAUGCGGGAGAUAAAUUUCAUCCUUCUCUUCUCUGUGCUUGGACUGAAGGGAGCUCCCUUUAACUGUUUCUU	234	scaffold06557(+):7971-8204
mes-miR319e	UUGGACUGAAGGGAGCUCCCU	21	mes-MIR319d	UUUUGCCUUGUGCAAGUUCCAUGUGAUGUAUUAUGAGAAACGGUUUAAGAGAGCUUCCUUCAGUCCACUCAUGGACGGGUGAAGGGUUUGAAUUAUAUGCCGACUCAUUCAUUCAAACGCAAUAGAAAAAGGGUAGAGGUUGCUAUUGUGAAUGUAUGAAUGAUGCGGGAGAUAAAAUUUCAUCCUUCUCUUCUCUGUGCUUGGACUGAAGGGAGCUCCCUUUAAUUGUUUCCUUCAUGAUG	242	scaffold03429(+):24109-24350
mes-miR319e	UUGGACUGAAGGGAGCUCCCU	21	mes-MIR319e	AAGGAGCUCUCUUCUGUCCAGUCCAAGGCAGUUGAAGCCUGAAACUUAGCUGCUGAGUCGUUGGUUCAAGAGCUCAUCAUAUGGUAAGCAGUGAAUGAGAUGUGUUUUUGAUCCAACGAAGCAGGAGCUAUGUUCUGUCAUGGCUGUCGUGUCUUGGACUGAAGGGAGCUCCCU	174	scaffold03264(-):101781-101954
mes-miR319g	UUGGACUGAAGGGAGCUCCUU	21	mes-MIR319f	UGGGAGCUCCUUUCAGUCCAAUACGGAGGGCUGAUCGCAGCAAGAGCUGCCAUCUCAUGCACCAUGGCAAUACUUGACAUUAAAGAAAUGUUAAAAUGUUAAGUUUGGCCAAGUGCAUGGUGUGGGAGCAACUCCUUCUGUGCUUCGCUCACCCAUUGGACUGAAGGGAGCUCCUU	176	scaffold06446(-):168758-168933
mes-miR319g	UUGGACUGAAGGGAGCUCCUU	21	mes-MIR319g	GAAUGUGGAAAUGGUGUGAGAGAGCUUCCUUCAGCCCACUCAUGGAUGGGGUAAAAGGGGCGGAAAUAUCUGCCGACUCAUUCAUUCAAGCACUAGUAGACAGAGAUACUGGUAAUACUGUGUUUAGCUACUGUGAUUGCGUGAAUGAUGCGGGAGAUAAUUUUGCAUCCCUCUUUUCUGUGCUUGGACUGAAGGGAGCUCCUUCCUUCUCUAUUACCUACAUUU	225	scaffold03454(-):69872-70096
mes-miR319h	CUUGGACUGAAGGGAGCUCCU	21	mes-MIR319g	GAAUGUGGAAAUGGUGUGAGAGAGCUUCCUUCAGCCCACUCAUGGAUGGGGUAAAAGGGGCGGAAAUAUCUGCCGACUCAUUCAUUCAAGCACUAGUAGACAGAGAUACUGGUAAUACUGUGUUUAGCUACUGUGAUUGCGUGAAUGAUGCGGGAGAUAAUUUUGCAUCCCUCUUUUCUGUGCUUGGACUGAAGGGAGCUCCUUCCUUCUCUAUUACCUACAUUU	225	scaffold03454(-):69872-70096
mes-miR319h	CUUGGACUGAAGGGAGCUCCU	21	mes-MIR319h	GAGAGAGCUUCCUUCAGCCCACUCAUGGAUGGGGUUAAAGGGGCUGAACUAUCUGCCGACUCAUUCAUUUGAGCACUAGUAGACAAAGAGUUACUAUUUUAGCUACUGUGGUUGUGUGAAUGAUGCGGGAGAUAAUUUUGCAUCCCUCUUUUUCUGUGCUUGGACUGAAGGGAGCUCCUC	180	scaffold02877(-):33218-33397
mes-miR390b	AAGCUCAGGAGGGAUAGCGCC	21	mes-MIR390	AGUAUGGAAGAAUCUGUUAAGCUCAGGAGGGAUAGCGCCAUGGAUGAUUUAAUAUAAGCCCUCUUUUUCUUCAUGGGUUUUCUUCUAUGAUCUCUCUAUAGCGCUAUCCAUCCUGAGUUUCAUCGGUUCUUCUUGCU	137	scaffold05375(-):104124-104260
mes-miR390b	AAGCUCAGGAGGGAUAGCGCC	21	mes-MIR390b	AGACUCUGUAAAGCUCAGGAGGGAUAGCGCCAUAAGCAAUGAUAAUGGUUAUUGAUUUUUGGGUUAAUCUACAAAAAAAAAAAAAAAAAAAAAUACAUUAAUGGCGCUAUCUAUCCUGAGUUUCACAGGUUCUU	134	scaffold01061(-):102509-102642
mes-miR394a	UUGGCAUUCUGUCCACCUCC	20	mes-MIR394a	UCAUGUGGGUUUAACAAAGGGUUUCUUACAGAGUUUAUUGGCAUUCUGUCCACCUCCCAUCUGUAGAAAUCUGUCUCUCUCACGAGCUCACAUGGAGGUGGGCAUACUGCCAACUGAGCUCUGUUGGUCUCUCUUUGUAAAACUCUCGUGA	151	scaffold09683(+):173393-173543
mes-miR394a	UUGGCAUUCUGUCCACCUCC	20	mes-MIR394b	UCAUGUGGGUUUAACAAAGGGUUUCUUACAGAGUUUAUUGGCAUUCUGUCCACCUCCCAUCUAUGGAAAUCUUCUCUUUUUCUUUUGUGGAGGUGGGCAUACUGUCAAGUGAGCUCUGUUGGUCUCUCUUUGUAAAACCCUCAUGA	146	scaffold02943(+):554374-554519
mes-miR394a	UUGGCAUUCUGUCCACCUCC	20	mes-MIR394c	UUGCAGAGCCAUUUUGGCAUUCUGUCCACCUCCAUAUAUAAGAGUUUAAUAAUAAUUCUUGGAGGUGGCCAGCAUGCCAAACUGGCUCUGUAA	93	scaffold06914(-):512410-512502
mes-miR394b	UUGGCAUUCUGUCCACCUCC	20	mes-MIR394a	UCAUGUGGGUUUAACAAAGGGUUUCUUACAGAGUUUAUUGGCAUUCUGUCCACCUCCCAUCUGUAGAAAUCUGUCUCUCUCACGAGCUCACAUGGAGGUGGGCAUACUGCCAACUGAGCUCUGUUGGUCUCUCUUUGUAAAACUCUCGUGA	151	scaffold09683(+):173393-173543
mes-miR394b	UUGGCAUUCUGUCCACCUCC	20	mes-MIR394b	UCAUGUGGGUUUAACAAAGGGUUUCUUACAGAGUUUAUUGGCAUUCUGUCCACCUCCCAUCUAUGGAAAUCUUCUCUUUUUCUUUUGUGGAGGUGGGCAUACUGUCAAGUGAGCUCUGUUGGUCUCUCUUUGUAAAACCCUCAUGA	146	scaffold02943(+):554374-554519
mes-miR394b	UUGGCAUUCUGUCCACCUCC	20	mes-MIR394c	UUGCAGAGCCAUUUUGGCAUUCUGUCCACCUCCAUAUAUAAGAGUUUAAUAAUAAUUCUUGGAGGUGGCCAGCAUGCCAAACUGGCUCUGUAA	93	scaffold06914(-):512410-512502
mes-miR394c	UUGGCAUUCUGUCCACCUCCAU	22	mes-MIR394c	UUGCAGAGCCAUUUUGGCAUUCUGUCCACCUCCAUAUAUAAGAGUUUAAUAAUAAUUCUUGGAGGUGGCCAGCAUGCCAAACUGGCUCUGUAA	93	scaffold06914(-):512410-512502
mes-miR396a	UUCCACAGCUUUCUUGAACUG	21	mes-MIR396a	UGGCCCUCUUCGUAUUCUUCCACAGCUUUCUUGAACUGCAUCUCUACAACGAAGCUUGUGGUUAUUGCAUGCCACGGCUCGCCAAUUAAGCGGCUUCUUGUUUUCUUGUUUUGUUGCGGUUCAAUAAAGCUGUGGGAAGAUACUGACAGGGUCA	154	scaffold05760(-):81136-81289
mes-miR396a	UUCCACAGCUUUCUUGAACUG	21	mes-MIR396b	GAUCCUCUUUGUAUUCUUCCACAGCUUUCUUGAACUGCAUCUACUAUGAACUUGAUGAUUGUUGCAUGGCGGAUUCUUGUUUUUGUUUUGUUGCGGUUCAAUAAAGCUGUGGGAAGAUACUGAUAGGGUC	130	scaffold05297(+):2437-2566
mes-miR396b	UUCCACAGCUUUCUUGAACUG	21	mes-MIR396a	UGGCCCUCUUCGUAUUCUUCCACAGCUUUCUUGAACUGCAUCUCUACAACGAAGCUUGUGGUUAUUGCAUGCCACGGCUCGCCAAUUAAGCGGCUUCUUGUUUUCUUGUUUUGUUGCGGUUCAAUAAAGCUGUGGGAAGAUACUGACAGGGUCA	154	scaffold05760(-):81136-81289
mes-miR396b	UUCCACAGCUUUCUUGAACUG	21	mes-MIR396b	GAUCCUCUUUGUAUUCUUCCACAGCUUUCUUGAACUGCAUCUACUAUGAACUUGAUGAUUGUUGCAUGGCGGAUUCUUGUUUUUGUUUUGUUGCGGUUCAAUAAAGCUGUGGGAAGAUACUGAUAGGGUC	130	scaffold05297(+):2437-2566
mes-miR396c	UUCCACAGCUUUCUUGAACUU	21	mes-MIR396c	UGUCAUGCUUUUCCACAGCUUUCUUGAACUUCUUCUUCUUCAUCUUCUGCUUGAUUUUGGCUUAGAAGUUCAAGAAAGCUGUGGGAGAACAUGGCA	96	scaffold12498(-):129874-129969
mes-miR396c	UUCCACAGCUUUCUUGAACUU	21	mes-MIR396d	UUCCACAGCUUUCUUGAACUUUCUUUUACUGCCUUUUCAAAUCUCUCUCUAGAUUCAAUAGGUAGAACUUUGGAAGCUCAAGAAAGCUGUGGGA	94	scaffold05760(+):75842-75935
mes-miR396c	UUCCACAGCUUUCUUGAACUU	21	mes-MIR396e	GUCAUGCUUUUCCACAGCUUUCUUGAACUUUCUUUUACUGCUUAGGAAGCUCAAGAAAGCUGUGGGAGAACAUGGC	76	scaffold05297(-):20534-20609
mes-miR396c	UUCCACAGCUUUCUUGAACUU	21	mes-MIR396f	UGUCAUGCUUUUCCACAGCUUUCUUGAACUUCUUCUUCUUCUUCUUGUUCUAGCUGGCUUCUUAUUUCUUGUUGUGUGCAUGGCAUUCUUAGAAGUUCAAGAAAGCUGUGGGAGAACAUGGCA	123	scaffold04151(+):82007-82129
mes-miR396d	UUCCACAGCUUUCUUGAACUU	21	mes-MIR396c	UGUCAUGCUUUUCCACAGCUUUCUUGAACUUCUUCUUCUUCAUCUUCUGCUUGAUUUUGGCUUAGAAGUUCAAGAAAGCUGUGGGAGAACAUGGCA	96	scaffold12498(-):129874-129969
mes-miR396d	UUCCACAGCUUUCUUGAACUU	21	mes-MIR396d	UUCCACAGCUUUCUUGAACUUUCUUUUACUGCCUUUUCAAAUCUCUCUCUAGAUUCAAUAGGUAGAACUUUGGAAGCUCAAGAAAGCUGUGGGA	94	scaffold05760(+):75842-75935
mes-miR396d	UUCCACAGCUUUCUUGAACUU	21	mes-MIR396e	GUCAUGCUUUUCCACAGCUUUCUUGAACUUUCUUUUACUGCUUAGGAAGCUCAAGAAAGCUGUGGGAGAACAUGGC	76	scaffold05297(-):20534-20609
mes-miR396d	UUCCACAGCUUUCUUGAACUU	21	mes-MIR396f	UGUCAUGCUUUUCCACAGCUUUCUUGAACUUCUUCUUCUUCUUCUUGUUCUAGCUGGCUUCUUAUUUCUUGUUGUGUGCAUGGCAUUCUUAGAAGUUCAAGAAAGCUGUGGGAGAACAUGGCA	123	scaffold04151(+):82007-82129
mes-miR396e	UUCCACAGCUUUCUUGAACUU	21	mes-MIR396c	UGUCAUGCUUUUCCACAGCUUUCUUGAACUUCUUCUUCUUCAUCUUCUGCUUGAUUUUGGCUUAGAAGUUCAAGAAAGCUGUGGGAGAACAUGGCA	96	scaffold12498(-):129874-129969
mes-miR396e	UUCCACAGCUUUCUUGAACUU	21	mes-MIR396d	UUCCACAGCUUUCUUGAACUUUCUUUUACUGCCUUUUCAAAUCUCUCUCUAGAUUCAAUAGGUAGAACUUUGGAAGCUCAAGAAAGCUGUGGGA	94	scaffold05760(+):75842-75935
mes-miR396e	UUCCACAGCUUUCUUGAACUU	21	mes-MIR396e	GUCAUGCUUUUCCACAGCUUUCUUGAACUUUCUUUUACUGCUUAGGAAGCUCAAGAAAGCUGUGGGAGAACAUGGC	76	scaffold05297(-):20534-20609
mes-miR396e	UUCCACAGCUUUCUUGAACUU	21	mes-MIR396f	UGUCAUGCUUUUCCACAGCUUUCUUGAACUUCUUCUUCUUCUUCUUGUUCUAGCUGGCUUCUUAUUUCUUGUUGUGUGCAUGGCAUUCUUAGAAGUUCAAGAAAGCUGUGGGAGAACAUGGCA	123	scaffold04151(+):82007-82129
mes-miR396f	UUCCACAGCUUUCUUGAACUU	21	mes-MIR396c	UGUCAUGCUUUUCCACAGCUUUCUUGAACUUCUUCUUCUUCAUCUUCUGCUUGAUUUUGGCUUAGAAGUUCAAGAAAGCUGUGGGAGAACAUGGCA	96	scaffold12498(-):129874-129969
mes-miR396f	UUCCACAGCUUUCUUGAACUU	21	mes-MIR396d	UUCCACAGCUUUCUUGAACUUUCUUUUACUGCCUUUUCAAAUCUCUCUCUAGAUUCAAUAGGUAGAACUUUGGAAGCUCAAGAAAGCUGUGGGA	94	scaffold05760(+):75842-75935
mes-miR396f	UUCCACAGCUUUCUUGAACUU	21	mes-MIR396e	GUCAUGCUUUUCCACAGCUUUCUUGAACUUUCUUUUACUGCUUAGGAAGCUCAAGAAAGCUGUGGGAGAACAUGGC	76	scaffold05297(-):20534-20609
mes-miR396f	UUCCACAGCUUUCUUGAACUU	21	mes-MIR396f	UGUCAUGCUUUUCCACAGCUUUCUUGAACUUCUUCUUCUUCUUCUUGUUCUAGCUGGCUUCUUAUUUCUUGUUGUGUGCAUGGCAUUCUUAGAAGUUCAAGAAAGCUGUGGGAGAACAUGGCA	123	scaffold04151(+):82007-82129
mes-miR397b	UCAUUGAGUGCAGCGUUGAUG	21	mes-MIR397b	AAUAAGAUUCCAGAUUGGAGAAACAUCAUUGAGUGCAGCGUUGAUGAAUUCCCUGCAAUUUUCUGGAAUUUGGGGAUGAUUUCACCAGCGCUGCAUUCAAUCAUGUUUUUUCACUUACUGGAAACGUUGC	130	scaffold09000(-):647747-647876
mes-miR398	UGUGUUCUCAGGUCGCCCCUG	21	mes-MIR398	UUUGAAAAUGUGGAGGAUUCCUACAGGAGCGACCUGAGAUCACAUGUGGACACCCUAAGAUCUUCCCUUAUCUUCCAAGGAUUGUGUUCUUAUGUGUUCUCAGGUCGCCCCUGCCGGGCUUCCUCCGCCACUUGAUGA	138	scaffold07991(+):99841-99978
mes-miR399a	UGCCAAAGGAGAAUUGCCCUG	21	mes-MIR399a	AUGGUCGAGGAAUGGCAGGCGACUCUCCCUUGGCAAACGGAUGAUGAUCACUAUUCACCAUGCAAAUUAAUGCAUAAUCUGCUUUGCCAAAGGAGAAUUGCCCUGCCAUUUCUAAUAUCAU	121	scaffold04003(+):143-263
mes-miR399f	UGCCAAAGGAGAGUUGCCCUG	21	mes-MIR399f	CGGUCGCAGGGCACCUCUCGCUUGGCAGGUACUUAAUGGGAUACCAAUAUUUGAUCUCAUCUCAAUCGUGACUUGCCAAAGGAGAGUUGCCCUGUGAUUG	100	scaffold11425(+):531795-531894
mes-miR403a	UUAGAUUCACGCACAAACUCG	21	mes-MIR403a	UGAGGCGUACAUAUCUCUAGUUUGUGUGUGAAUCGAACCCCAUCUCACCUCGACCGUCCAUUUUCACGGCCAUCCAAUGGUGUUAGAUUCACGCACAAACUCGUGAUCUGUCUCGUCCA	119	scaffold00708(+):419914-420032
mes-miR403a	UUAGAUUCACGCACAAACUCG	21	mes-MIR403b	AAGAGUCAAAAGAGGAAGAGGCAUAUUUCAGGUUUGUGCGUGAAUCUAAUAUAGACAUUUUUCUUUCCACAAAAGAUCGUAAAAUUCUCUCUAGGAUCUUGUUAGAUUCACGCACAAACUCGUAAUCUGCCUUUUCGAUUAUCCUCGUCUCUCUU	155	scaffold00080(-):55747-55901
mes-miR403b	UUAGAUUCACGCACAAACUCG	21	mes-MIR403a	UGAGGCGUACAUAUCUCUAGUUUGUGUGUGAAUCGAACCCCAUCUCACCUCGACCGUCCAUUUUCACGGCCAUCCAAUGGUGUUAGAUUCACGCACAAACUCGUGAUCUGUCUCGUCCA	119	scaffold00708(+):419914-420032
mes-miR403b	UUAGAUUCACGCACAAACUCG	21	mes-MIR403b	AAGAGUCAAAAGAGGAAGAGGCAUAUUUCAGGUUUGUGCGUGAAUCUAAUAUAGACAUUUUUCUUUCCACAAAAGAUCGUAAAAUUCUCUCUAGGAUCUUGUUAGAUUCACGCACAAACUCGUAAUCUGCCUUUUCGAUUAUCCUCGUCUCUCUU	155	scaffold00080(-):55747-55901
mes-miR408	AUGCACUGCCUCUUCCCUGGC	21	mes-MIR408	GAGGGUAAAGAAAGAGACGGACAAAGACUGGGAACAGGCAGAGCAUGGGUGGAACUAUUAACACAAGUAUCUGUUUUAGCACCACCCAUGCACUGCCUCUUCCCUGGCUUGCGGGUCUUCUUUUUCUGCUCCCU	134	scaffold00080(-):302009-302142
mes-miR477d	CUCUCCCUCAAGGGCUUCUC	20	mes-MIR477d	CAAGGCAUUGGUUGCUCACUCUCCCUCAAGGGCUUCUCCAAUGUGCCCUAGCAUGCAUGCAUCCAAACAUUAAAAGAAGAACGAAAGAGAAAAAACAUUUUCGACUAGCUGGGGUAUGGAUGCGAGAAGCUCUUGCAGGGGGAGUGAACAAGCAGUGACUUG	162	scaffold02226(+):32017-32178
nta-miR172c	AGAAUCUUGAUGAUGCUGCAU	21	nta-MIR172i	GUUUGCAGAUGUAGCAUCAUCAAGAUUCACAUAUUAUAAAGGCAUGAUGAUUAACGACCAUGGCCUUUUUGGAGGUGAGAAUCUUGAUGAUGCUGCAUUAGCAAUAAAC	109	-
nta-miR172d	AGAAUCUUGAUGAUGCUGCAU	21	nta-MIR172i	GUUUGCAGAUGUAGCAUCAUCAAGAUUCACAUAUUAUAAAGGCAUGAUGAUUAACGACCAUGGCCUUUUUGGAGGUGAGAAUCUUGAUGAUGCUGCAUUAGCAAUAAAC	109	-
nta-miR172e	AGAAUCUUGAUGAUGCUGCAU	21	nta-MIR172i	GUUUGCAGAUGUAGCAUCAUCAAGAUUCACAUAUUAUAAAGGCAUGAUGAUUAACGACCAUGGCCUUUUUGGAGGUGAGAAUCUUGAUGAUGCUGCAUUAGCAAUAAAC	109	-
nta-miR172f	AGAAUCUUGAUGAUGCUGCAU	21	nta-MIR172i	GUUUGCAGAUGUAGCAUCAUCAAGAUUCACAUAUUAUAAAGGCAUGAUGAUUAACGACCAUGGCCUUUUUGGAGGUGAGAAUCUUGAUGAUGCUGCAUUAGCAAUAAAC	109	-
nta-miR172g	AGAAUCUUGAUGAUGCUGCAU	21	nta-MIR172i	GUUUGCAGAUGUAGCAUCAUCAAGAUUCACAUAUUAUAAAGGCAUGAUGAUUAACGACCAUGGCCUUUUUGGAGGUGAGAAUCUUGAUGAUGCUGCAUUAGCAAUAAAC	109	-
nta-miR172h	AGAAUCUUGAUGAUGCUGCAU	21	nta-MIR172i	GUUUGCAGAUGUAGCAUCAUCAAGAUUCACAUAUUAUAAAGGCAUGAUGAUUAACGACCAUGGCCUUUUUGGAGGUGAGAAUCUUGAUGAUGCUGCAUUAGCAAUAAAC	109	-
nta-miR172i	AGAAUCUUGAUGAUGCUGCAU	21	nta-MIR172i	GUUUGCAGAUGUAGCAUCAUCAAGAUUCACAUAUUAUAAAGGCAUGAUGAUUAACGACCAUGGCCUUUUUGGAGGUGAGAAUCUUGAUGAUGCUGCAUUAGCAAUAAAC	109	-
sly-miR167b-3p	AGGUCAUCUAGCAGCUUCAAU	21	sly-MIR167b	UCUCACUUCUGUAUGUUGGUUUUUUGAGAGGUUAAAGCUGCCAGCAUGAUCUGGUAAGAACAAAAUCCUAUUAUAUUUCAUCUAUAUUUUCUUAUAAAAAGAAGAAAUGAAUUUAAAUUUGAAUUUUUUGUAAAAAAAAAAUGUUGAGGUUUUUAAUUUCCUUCUUUUGGAUUUGAAAAAAAGAAAAUUAAAUUUUUGUAAGGAUUUUAUUUCUUUGAAGAAAAUAUAGAUAGAUAGCUUUGGUUCCAUCAGGUCAUCUAGCAGCUUCAAUCACUCACCAACAAUACACACAAAGGA	297	chr2(-):38817780-38818076
sly-miR168a-5p	UCGCUUGGUGCAGGUCGGGAC	21	sly-MIR168a	CUCUUAUUCGCUUGGUGCAGGUCGGGACCUCAUUCGCCGGCGCCGGGAAUAAUGCCGGACGAACGACGGCGGUGUUAAUUCUACUAAAGCUGUCACCGACGGAUAGAUGUUUGAUUAGCGGCGAAAUUUGGGUCCUGCCUUGCAUCAACUGAAUUGGAG	159	chr8(+):558753-558911
sly-miR168a-5p	UCGCUUGGUGCAGGUCGGGAC	21	sly-MIR168b	UUGCGGUGGUUUCUCAUUCGCUUGGUGCAGGUCGGGACCUACCUCGCCGGCAACAAUGGCGGUAGCUGACGGCGACGGCAGCGUACCGGUAAAAAAGAAUCUUAUUUUUACAUGUUGUUGCGUAGUUUGGGUCCCGCCUUGCAUCAACUGAAUAGGAGACUGCGGUGA	168	chr12(+):65227958-65228125
sly-miR168b-5p	UCGCUUGGUGCAGGUCGGGAC	21	sly-MIR168a	CUCUUAUUCGCUUGGUGCAGGUCGGGACCUCAUUCGCCGGCGCCGGGAAUAAUGCCGGACGAACGACGGCGGUGUUAAUUCUACUAAAGCUGUCACCGACGGAUAGAUGUUUGAUUAGCGGCGAAAUUUGGGUCCUGCCUUGCAUCAACUGAAUUGGAG	159	chr8(+):558753-558911
sly-miR168b-5p	UCGCUUGGUGCAGGUCGGGAC	21	sly-MIR168b	UUGCGGUGGUUUCUCAUUCGCUUGGUGCAGGUCGGGACCUACCUCGCCGGCAACAAUGGCGGUAGCUGACGGCGACGGCAGCGUACCGGUAAAAAAGAAUCUUAUUUUUACAUGUUGUUGCGUAGUUUGGGUCCCGCCUUGCAUCAACUGAAUAGGAGACUGCGGUGA	168	chr12(+):65227958-65228125
stu-miR156a	UUGACAGAAGAUAGAGAGCAC	21	stu-MIR156a	UUGACAGAAGAUAGAGAGCACAGAUGAUAAAGUGCAUGGAAAUUGUCUGCACCUUACUCCUUUGUGCUCUUUAUUCUUCUGUCAUCA	87	JH137878.1(-):427242-427328
stu-miR156a	UUGACAGAAGAUAGAGAGCAC	21	stu-MIR156b	UUGACAGAAGAUAGAGAGCACAAAUGAUUAAGUGCAUGAAAAUUGUAUGCACCUUACUCCUUUGUGCUCUUUAUUCUUCUGUCACCA	87	JH137878.1(-):425005-425091
stu-miR156a	UUGACAGAAGAUAGAGAGCAC	21	stu-MIR156c	UUGACAGAAGAUAGAGAGCACGAAUAAUGGAAGCUGCAUGCACCUUAAUUCUUUGUGCUCUCUAUUCUUCUGUCAUCA	78	JH138045.1(-):664569-664646
stu-miR156a	UUGACAGAAGAUAGAGAGCAC	21	stu-MIR156d	UUGACAGAAGAUAGAGAGCACUAAUGAUGAUAUGCUAAUUUCAUUCAGCAAAAGCAUCUCACUUCAUUUGUGCUCUCUAUGCUUCUGUCAUCA	93	JH138336.1(+):107387-107479
stu-miR156b	UUGACAGAAGAUAGAGAGCAC	21	stu-MIR156a	UUGACAGAAGAUAGAGAGCACAGAUGAUAAAGUGCAUGGAAAUUGUCUGCACCUUACUCCUUUGUGCUCUUUAUUCUUCUGUCAUCA	87	JH137878.1(-):427242-427328
stu-miR156b	UUGACAGAAGAUAGAGAGCAC	21	stu-MIR156b	UUGACAGAAGAUAGAGAGCACAAAUGAUUAAGUGCAUGAAAAUUGUAUGCACCUUACUCCUUUGUGCUCUUUAUUCUUCUGUCACCA	87	JH137878.1(-):425005-425091
stu-miR156b	UUGACAGAAGAUAGAGAGCAC	21	stu-MIR156c	UUGACAGAAGAUAGAGAGCACGAAUAAUGGAAGCUGCAUGCACCUUAAUUCUUUGUGCUCUCUAUUCUUCUGUCAUCA	78	JH138045.1(-):664569-664646
stu-miR156b	UUGACAGAAGAUAGAGAGCAC	21	stu-MIR156d	UUGACAGAAGAUAGAGAGCACUAAUGAUGAUAUGCUAAUUUCAUUCAGCAAAAGCAUCUCACUUCAUUUGUGCUCUCUAUGCUUCUGUCAUCA	93	JH138336.1(+):107387-107479
stu-miR156c	UUGACAGAAGAUAGAGAGCAC	21	stu-MIR156a	UUGACAGAAGAUAGAGAGCACAGAUGAUAAAGUGCAUGGAAAUUGUCUGCACCUUACUCCUUUGUGCUCUUUAUUCUUCUGUCAUCA	87	JH137878.1(-):427242-427328
stu-miR156c	UUGACAGAAGAUAGAGAGCAC	21	stu-MIR156b	UUGACAGAAGAUAGAGAGCACAAAUGAUUAAGUGCAUGAAAAUUGUAUGCACCUUACUCCUUUGUGCUCUUUAUUCUUCUGUCACCA	87	JH137878.1(-):425005-425091
stu-miR156c	UUGACAGAAGAUAGAGAGCAC	21	stu-MIR156c	UUGACAGAAGAUAGAGAGCACGAAUAAUGGAAGCUGCAUGCACCUUAAUUCUUUGUGCUCUCUAUUCUUCUGUCAUCA	78	JH138045.1(-):664569-664646
stu-miR156c	UUGACAGAAGAUAGAGAGCAC	21	stu-MIR156d	UUGACAGAAGAUAGAGAGCACUAAUGAUGAUAUGCUAAUUUCAUUCAGCAAAAGCAUCUCACUUCAUUUGUGCUCUCUAUGCUUCUGUCAUCA	93	JH138336.1(+):107387-107479
stu-miR156d-3p	GCUCUCUAUGCUUCUGUCAUCA	22	stu-MIR156d	UUGACAGAAGAUAGAGAGCACUAAUGAUGAUAUGCUAAUUUCAUUCAGCAAAAGCAUCUCACUUCAUUUGUGCUCUCUAUGCUUCUGUCAUCA	93	JH138336.1(+):107387-107479
stu-miR156d-5p	UUGACAGAAGAUAGAGAGCAC	21	stu-MIR156a	UUGACAGAAGAUAGAGAGCACAGAUGAUAAAGUGCAUGGAAAUUGUCUGCACCUUACUCCUUUGUGCUCUUUAUUCUUCUGUCAUCA	87	JH137878.1(-):427242-427328
stu-miR156d-5p	UUGACAGAAGAUAGAGAGCAC	21	stu-MIR156b	UUGACAGAAGAUAGAGAGCACAAAUGAUUAAGUGCAUGAAAAUUGUAUGCACCUUACUCCUUUGUGCUCUUUAUUCUUCUGUCACCA	87	JH137878.1(-):425005-425091
stu-miR156d-5p	UUGACAGAAGAUAGAGAGCAC	21	stu-MIR156c	UUGACAGAAGAUAGAGAGCACGAAUAAUGGAAGCUGCAUGCACCUUAAUUCUUUGUGCUCUCUAUUCUUCUGUCAUCA	78	JH138045.1(-):664569-664646
stu-miR156d-5p	UUGACAGAAGAUAGAGAGCAC	21	stu-MIR156d	UUGACAGAAGAUAGAGAGCACUAAUGAUGAUAUGCUAAUUUCAUUCAGCAAAAGCAUCUCACUUCAUUUGUGCUCUCUAUGCUUCUGUCAUCA	93	JH138336.1(+):107387-107479
stu-miR156e	UGACAGAAGAGAGUGAGCAC	20	stu-MIR156e	UGACAGAAGAGAGUGAGCACACAUGGUUCUUUCAUGGAUUAUUCCCCAUGUUUAAAAGCUCUGCGUGCUCACGCUCUAUCUGUCACA	87	JH137825.1(+):159113-159199
stu-miR156e	UGACAGAAGAGAGUGAGCAC	20	stu-MIR156g	UGACAGAAGAGAGUGAGCACACAUGGUGUUUUCUUGCAUGAUGUUUAUAUGCUUGAAACUAUGUGUGCUUACUCUCUAUCUGUCACC	87	JH137923.1(+):449543-449629
stu-miR156e	UGACAGAAGAGAGUGAGCAC	20	stu-MIR156h	UGACAGAAGAGAGUGAGCACACAUGGUGUAUUCAAGCAUGAUGUUUACAUGCUUGAAGCUAUGCGUGCUCACUGCUCUAUCUGUCACC	88	JH137923.1(+):518360-518447
stu-miR156e	UGACAGAAGAGAGUGAGCAC	20	stu-MIR156i	UGACAGAAGAGAGUGAGCACACAUGAUGUUUUCUCGCAUGAUGUUUAUAUGCUUGAAACUAUGUGUGCUCACUGCUCUAUCUGUCACC	88	JH137923.1(+):518632-518719
stu-miR156e	UGACAGAAGAGAGUGAGCAC	20	stu-MIR156j	UGACAGAAGAGAGUGAGCACACAUGGUGUUUUCUGGCAUGAUGUUUAUAUUUAUGCUUGAAACUAUGUGUGCUCACUGCUCUAUCUGUCACC	92	JH137923.1(+):550610-550701
stu-miR156e	UGACAGAAGAGAGUGAGCAC	20	stu-MIR156k	UGACAGAAGAGAGUGAGCACACAUGGUGUUUUCUAGCAUGAUGUUUACAUGCUUGAAACUAUGUGUGCUCACUGCUCUAUCUGUCACC	88	JH137923.1(-):347706-347793
stu-miR156f-5p	CUGACAGAAGAGAGUGAGCA	20	stu-MIR156f	CUGACAGAAGAGAGUGAGCAUACACAUAUAAUUAUAUAAAUAUUUUUACUUAAUUUUCUUGAUAUAUAUUGUAUAUAUAAUUUUGCGAGUGCUCACUUCUCUUUCUGUCAAUC	113	JH137904.1(+):1311175-1311287
stu-miR156g-5p	UGACAGAAGAGAGUGAGCAC	20	stu-MIR156e	UGACAGAAGAGAGUGAGCACACAUGGUUCUUUCAUGGAUUAUUCCCCAUGUUUAAAAGCUCUGCGUGCUCACGCUCUAUCUGUCACA	87	JH137825.1(+):159113-159199
stu-miR156g-5p	UGACAGAAGAGAGUGAGCAC	20	stu-MIR156g	UGACAGAAGAGAGUGAGCACACAUGGUGUUUUCUUGCAUGAUGUUUAUAUGCUUGAAACUAUGUGUGCUUACUCUCUAUCUGUCACC	87	JH137923.1(+):449543-449629
stu-miR156g-5p	UGACAGAAGAGAGUGAGCAC	20	stu-MIR156h	UGACAGAAGAGAGUGAGCACACAUGGUGUAUUCAAGCAUGAUGUUUACAUGCUUGAAGCUAUGCGUGCUCACUGCUCUAUCUGUCACC	88	JH137923.1(+):518360-518447
stu-miR156g-5p	UGACAGAAGAGAGUGAGCAC	20	stu-MIR156i	UGACAGAAGAGAGUGAGCACACAUGAUGUUUUCUCGCAUGAUGUUUAUAUGCUUGAAACUAUGUGUGCUCACUGCUCUAUCUGUCACC	88	JH137923.1(+):518632-518719
stu-miR156g-5p	UGACAGAAGAGAGUGAGCAC	20	stu-MIR156j	UGACAGAAGAGAGUGAGCACACAUGGUGUUUUCUGGCAUGAUGUUUAUAUUUAUGCUUGAAACUAUGUGUGCUCACUGCUCUAUCUGUCACC	92	JH137923.1(+):550610-550701
stu-miR156g-5p	UGACAGAAGAGAGUGAGCAC	20	stu-MIR156k	UGACAGAAGAGAGUGAGCACACAUGGUGUUUUCUAGCAUGAUGUUUACAUGCUUGAAACUAUGUGUGCUCACUGCUCUAUCUGUCACC	88	JH137923.1(-):347706-347793
stu-miR156h-5p	UGACAGAAGAGAGUGAGCAC	20	stu-MIR156e	UGACAGAAGAGAGUGAGCACACAUGGUUCUUUCAUGGAUUAUUCCCCAUGUUUAAAAGCUCUGCGUGCUCACGCUCUAUCUGUCACA	87	JH137825.1(+):159113-159199
stu-miR156h-5p	UGACAGAAGAGAGUGAGCAC	20	stu-MIR156g	UGACAGAAGAGAGUGAGCACACAUGGUGUUUUCUUGCAUGAUGUUUAUAUGCUUGAAACUAUGUGUGCUUACUCUCUAUCUGUCACC	87	JH137923.1(+):449543-449629
stu-miR156h-5p	UGACAGAAGAGAGUGAGCAC	20	stu-MIR156h	UGACAGAAGAGAGUGAGCACACAUGGUGUAUUCAAGCAUGAUGUUUACAUGCUUGAAGCUAUGCGUGCUCACUGCUCUAUCUGUCACC	88	JH137923.1(+):518360-518447
stu-miR156h-5p	UGACAGAAGAGAGUGAGCAC	20	stu-MIR156i	UGACAGAAGAGAGUGAGCACACAUGAUGUUUUCUCGCAUGAUGUUUAUAUGCUUGAAACUAUGUGUGCUCACUGCUCUAUCUGUCACC	88	JH137923.1(+):518632-518719
stu-miR156h-5p	UGACAGAAGAGAGUGAGCAC	20	stu-MIR156j	UGACAGAAGAGAGUGAGCACACAUGGUGUUUUCUGGCAUGAUGUUUAUAUUUAUGCUUGAAACUAUGUGUGCUCACUGCUCUAUCUGUCACC	92	JH137923.1(+):550610-550701
stu-miR156h-5p	UGACAGAAGAGAGUGAGCAC	20	stu-MIR156k	UGACAGAAGAGAGUGAGCACACAUGGUGUUUUCUAGCAUGAUGUUUACAUGCUUGAAACUAUGUGUGCUCACUGCUCUAUCUGUCACC	88	JH137923.1(-):347706-347793
stu-miR156i-5p	UGACAGAAGAGAGUGAGCAC	20	stu-MIR156e	UGACAGAAGAGAGUGAGCACACAUGGUUCUUUCAUGGAUUAUUCCCCAUGUUUAAAAGCUCUGCGUGCUCACGCUCUAUCUGUCACA	87	JH137825.1(+):159113-159199
stu-miR156i-5p	UGACAGAAGAGAGUGAGCAC	20	stu-MIR156g	UGACAGAAGAGAGUGAGCACACAUGGUGUUUUCUUGCAUGAUGUUUAUAUGCUUGAAACUAUGUGUGCUUACUCUCUAUCUGUCACC	87	JH137923.1(+):449543-449629
stu-miR156i-5p	UGACAGAAGAGAGUGAGCAC	20	stu-MIR156h	UGACAGAAGAGAGUGAGCACACAUGGUGUAUUCAAGCAUGAUGUUUACAUGCUUGAAGCUAUGCGUGCUCACUGCUCUAUCUGUCACC	88	JH137923.1(+):518360-518447
stu-miR156i-5p	UGACAGAAGAGAGUGAGCAC	20	stu-MIR156i	UGACAGAAGAGAGUGAGCACACAUGAUGUUUUCUCGCAUGAUGUUUAUAUGCUUGAAACUAUGUGUGCUCACUGCUCUAUCUGUCACC	88	JH137923.1(+):518632-518719
stu-miR156i-5p	UGACAGAAGAGAGUGAGCAC	20	stu-MIR156j	UGACAGAAGAGAGUGAGCACACAUGGUGUUUUCUGGCAUGAUGUUUAUAUUUAUGCUUGAAACUAUGUGUGCUCACUGCUCUAUCUGUCACC	92	JH137923.1(+):550610-550701
stu-miR156i-5p	UGACAGAAGAGAGUGAGCAC	20	stu-MIR156k	UGACAGAAGAGAGUGAGCACACAUGGUGUUUUCUAGCAUGAUGUUUACAUGCUUGAAACUAUGUGUGCUCACUGCUCUAUCUGUCACC	88	JH137923.1(-):347706-347793
stu-miR156j-5p	UGACAGAAGAGAGUGAGCAC	20	stu-MIR156e	UGACAGAAGAGAGUGAGCACACAUGGUUCUUUCAUGGAUUAUUCCCCAUGUUUAAAAGCUCUGCGUGCUCACGCUCUAUCUGUCACA	87	JH137825.1(+):159113-159199
stu-miR156j-5p	UGACAGAAGAGAGUGAGCAC	20	stu-MIR156g	UGACAGAAGAGAGUGAGCACACAUGGUGUUUUCUUGCAUGAUGUUUAUAUGCUUGAAACUAUGUGUGCUUACUCUCUAUCUGUCACC	87	JH137923.1(+):449543-449629
stu-miR156j-5p	UGACAGAAGAGAGUGAGCAC	20	stu-MIR156h	UGACAGAAGAGAGUGAGCACACAUGGUGUAUUCAAGCAUGAUGUUUACAUGCUUGAAGCUAUGCGUGCUCACUGCUCUAUCUGUCACC	88	JH137923.1(+):518360-518447
stu-miR156j-5p	UGACAGAAGAGAGUGAGCAC	20	stu-MIR156i	UGACAGAAGAGAGUGAGCACACAUGAUGUUUUCUCGCAUGAUGUUUAUAUGCUUGAAACUAUGUGUGCUCACUGCUCUAUCUGUCACC	88	JH137923.1(+):518632-518719
stu-miR156j-5p	UGACAGAAGAGAGUGAGCAC	20	stu-MIR156j	UGACAGAAGAGAGUGAGCACACAUGGUGUUUUCUGGCAUGAUGUUUAUAUUUAUGCUUGAAACUAUGUGUGCUCACUGCUCUAUCUGUCACC	92	JH137923.1(+):550610-550701
stu-miR156j-5p	UGACAGAAGAGAGUGAGCAC	20	stu-MIR156k	UGACAGAAGAGAGUGAGCACACAUGGUGUUUUCUAGCAUGAUGUUUACAUGCUUGAAACUAUGUGUGCUCACUGCUCUAUCUGUCACC	88	JH137923.1(-):347706-347793
stu-miR156k-5p	UGACAGAAGAGAGUGAGCAC	20	stu-MIR156e	UGACAGAAGAGAGUGAGCACACAUGGUUCUUUCAUGGAUUAUUCCCCAUGUUUAAAAGCUCUGCGUGCUCACGCUCUAUCUGUCACA	87	JH137825.1(+):159113-159199
stu-miR156k-5p	UGACAGAAGAGAGUGAGCAC	20	stu-MIR156g	UGACAGAAGAGAGUGAGCACACAUGGUGUUUUCUUGCAUGAUGUUUAUAUGCUUGAAACUAUGUGUGCUUACUCUCUAUCUGUCACC	87	JH137923.1(+):449543-449629
stu-miR156k-5p	UGACAGAAGAGAGUGAGCAC	20	stu-MIR156h	UGACAGAAGAGAGUGAGCACACAUGGUGUAUUCAAGCAUGAUGUUUACAUGCUUGAAGCUAUGCGUGCUCACUGCUCUAUCUGUCACC	88	JH137923.1(+):518360-518447
stu-miR156k-5p	UGACAGAAGAGAGUGAGCAC	20	stu-MIR156i	UGACAGAAGAGAGUGAGCACACAUGAUGUUUUCUCGCAUGAUGUUUAUAUGCUUGAAACUAUGUGUGCUCACUGCUCUAUCUGUCACC	88	JH137923.1(+):518632-518719
stu-miR156k-5p	UGACAGAAGAGAGUGAGCAC	20	stu-MIR156j	UGACAGAAGAGAGUGAGCACACAUGGUGUUUUCUGGCAUGAUGUUUAUAUUUAUGCUUGAAACUAUGUGUGCUCACUGCUCUAUCUGUCACC	92	JH137923.1(+):550610-550701
stu-miR156k-5p	UGACAGAAGAGAGUGAGCAC	20	stu-MIR156k	UGACAGAAGAGAGUGAGCACACAUGGUGUUUUCUAGCAUGAUGUUUACAUGCUUGAAACUAUGUGUGCUCACUGCUCUAUCUGUCACC	88	JH137923.1(-):347706-347793
stu-miR160a-5p	UGCCUGGCUCCCUGUAUGCCA	21	stu-MIR160a	UGCCUGGCUCCCUGUAUGCCAUUUGCAAAGCUCACCGUAAUAUAUCGAUGGGCCUUGUUGAAUGGCGUAUGAGGAGCCAAGCAUA	85	JH137863.1(+):504871-504955
stu-miR160a-5p	UGCCUGGCUCCCUGUAUGCCA	21	stu-MIR160b	UGCCUGGCUCCCUGUAUGCCACACACUUUCACCAAUUCUUUGAUUGACUGAUCAGUGGGUGGCGUGCGAGGAGCCAAGCAUA	82	JH138023.1(-):757259-757340
stu-miR160b	UGCCUGGCUCCCUGUAUGCCA	21	stu-MIR160a	UGCCUGGCUCCCUGUAUGCCAUUUGCAAAGCUCACCGUAAUAUAUCGAUGGGCCUUGUUGAAUGGCGUAUGAGGAGCCAAGCAUA	85	JH137863.1(+):504871-504955
stu-miR160b	UGCCUGGCUCCCUGUAUGCCA	21	stu-MIR160b	UGCCUGGCUCCCUGUAUGCCACACACUUUCACCAAUUCUUUGAUUGACUGAUCAGUGGGUGGCGUGCGAGGAGCCAAGCAUA	82	JH138023.1(-):757259-757340
stu-miR162a-3p	UCGAUAAACCUCUGCAUCCAG	21	stu-MIR162a	GGAGGCAGCGGUUCAUCGAUCUGUUCCCUGAAAAGCGAUAAAUAUAGCAACAGGAAGCGAUCGAUAAACCUCUGCAUCCAG	81	JH137851.1(+):1030741-1030821
stu-miR162a-3p	UCGAUAAACCUCUGCAUCCAG	21	stu-MIR162b	GGAGGCAGCGGUUCAUCGAUCUGUUCCCUGAAAGCUGAAUAUAUAUGCAAAAAUACAGCAAAAGGAACCGAUCGAUAAACCUCUGCAUCCAG	92	JH137971.1(+):147916-148007
stu-miR162b-3p	UCGAUAAACCUCUGCAUCCAG	21	stu-MIR162a	GGAGGCAGCGGUUCAUCGAUCUGUUCCCUGAAAAGCGAUAAAUAUAGCAACAGGAAGCGAUCGAUAAACCUCUGCAUCCAG	81	JH137851.1(+):1030741-1030821
stu-miR162b-3p	UCGAUAAACCUCUGCAUCCAG	21	stu-MIR162b	GGAGGCAGCGGUUCAUCGAUCUGUUCCCUGAAAGCUGAAUAUAUAUGCAAAAAUACAGCAAAAGGAACCGAUCGAUAAACCUCUGCAUCCAG	92	JH137971.1(+):147916-148007
stu-miR166a-3p	UCGGACCAGGCUUCAUUCCCC	21	stu-MIR166a	GGAAUGUUGUCUGGCUCGAGGAAUCAAAUUCUUUAUUACUCAUAGAUCUGUAUAUUGUUUAUAGAUCUAUAAUGUUUUUGACGUCGUCGGACCAGGCUUCAUUCCCC	107	JH137800.1(+):3902789-3902895
stu-miR166a-3p	UCGGACCAGGCUUCAUUCCCC	21	stu-MIR166c	GGAAUGUUGUUUGGCUCGAGGCCACCAACUUCAUCUAAUGUAAGCAACUCUUGUUAGUGUCGUCGGACCAGGCUUCAUUCCCC	83	JH137934.1(+):464574-464656
stu-miR166a-3p	UCGGACCAGGCUUCAUUCCCC	21	stu-MIR166d	AGAAUGUCGUCUGGUUCGAGAUCUUUCAUAAGAAGGUAACAUGCAAUGAGAUGAUUUCGGACCAGGCUUCAUUCCCC	77	JH138443.1(-):48077-48153
stu-miR166a-5p	GGAAUGUUGUCUGGCUCGAGG	21	stu-MIR166a	GGAAUGUUGUCUGGCUCGAGGAAUCAAAUUCUUUAUUACUCAUAGAUCUGUAUAUUGUUUAUAGAUCUAUAAUGUUUUUGACGUCGUCGGACCAGGCUUCAUUCCCC	107	JH137800.1(+):3902789-3902895
stu-miR166b	UCGGACCAGGCUUCAUUCCUC	21	stu-MIR166b	GGAAUGUUGUUUGGUUCGAAAUCAUUCAACAAAUUAAAGUCCAUCUCGAUGAUCAAUGAAUUGAAUGAUUUCGGACCAGGCUUCAUUCCUC	91	JH137916.1(-):535831-535921
stu-miR166c-3p	UCGGACCAGGCUUCAUUCCCC	21	stu-MIR166a	GGAAUGUUGUCUGGCUCGAGGAAUCAAAUUCUUUAUUACUCAUAGAUCUGUAUAUUGUUUAUAGAUCUAUAAUGUUUUUGACGUCGUCGGACCAGGCUUCAUUCCCC	107	JH137800.1(+):3902789-3902895
stu-miR166c-3p	UCGGACCAGGCUUCAUUCCCC	21	stu-MIR166c	GGAAUGUUGUUUGGCUCGAGGCCACCAACUUCAUCUAAUGUAAGCAACUCUUGUUAGUGUCGUCGGACCAGGCUUCAUUCCCC	83	JH137934.1(+):464574-464656
stu-miR166c-3p	UCGGACCAGGCUUCAUUCCCC	21	stu-MIR166d	AGAAUGUCGUCUGGUUCGAGAUCUUUCAUAAGAAGGUAACAUGCAAUGAGAUGAUUUCGGACCAGGCUUCAUUCCCC	77	JH138443.1(-):48077-48153
stu-miR166d-3p	UCGGACCAGGCUUCAUUCCCC	21	stu-MIR166a	GGAAUGUUGUCUGGCUCGAGGAAUCAAAUUCUUUAUUACUCAUAGAUCUGUAUAUUGUUUAUAGAUCUAUAAUGUUUUUGACGUCGUCGGACCAGGCUUCAUUCCCC	107	JH137800.1(+):3902789-3902895
stu-miR166d-3p	UCGGACCAGGCUUCAUUCCCC	21	stu-MIR166c	GGAAUGUUGUUUGGCUCGAGGCCACCAACUUCAUCUAAUGUAAGCAACUCUUGUUAGUGUCGUCGGACCAGGCUUCAUUCCCC	83	JH137934.1(+):464574-464656
stu-miR166d-3p	UCGGACCAGGCUUCAUUCCCC	21	stu-MIR166d	AGAAUGUCGUCUGGUUCGAGAUCUUUCAUAAGAAGGUAACAUGCAAUGAGAUGAUUUCGGACCAGGCUUCAUUCCCC	77	JH138443.1(-):48077-48153
stu-miR167a-5p	UGAAGCUGCCAGCAUGAUCUA	21	stu-MIR167a	UGAAGCUGCCAGCAUGAUCUAAACUUCCCUUUUUAGUUCAAAUAUGAUAUGAGGAAAGAUCAGAUCAUGUGGCAGCCUCACC	82	JH137937.1(-):863406-863487
stu-miR167a-5p	UGAAGCUGCCAGCAUGAUCUA	21	stu-MIR167b	UGAAGCUGCCAGCAUGAUCUAAACUUUUCUAUUGCUCUGUACGAGGAAAGAUCAGAUCAUGUGGCAGCAUCACC	74	JH137901.1(+):1256041-1256114
stu-miR167a-5p	UGAAGCUGCCAGCAUGAUCUA	21	stu-MIR167c	UGAAGCUGCCAGCAUGAUCUAAACUUGGCCACACUUAUAAAGAAAAAAAAUGGGUGACUAAGGUUAGGUCAUGCUCGGACAGCCUCACU	89	JH137901.1(+):1246472-1246560
stu-miR167a-5p	UGAAGCUGCCAGCAUGAUCUA	21	stu-MIR167d	UGAAGCUGCCAGCAUGAUCUAAACUUACCUACAAAUUUAUAUUGAGGCAAGAUCAGAUCAUGUGGUUGCUUCACC	75	JH138225.1(-):216951-217025
stu-miR167b-5p	UGAAGCUGCCAGCAUGAUCUA	21	stu-MIR167a	UGAAGCUGCCAGCAUGAUCUAAACUUCCCUUUUUAGUUCAAAUAUGAUAUGAGGAAAGAUCAGAUCAUGUGGCAGCCUCACC	82	JH137937.1(-):863406-863487
stu-miR167b-5p	UGAAGCUGCCAGCAUGAUCUA	21	stu-MIR167b	UGAAGCUGCCAGCAUGAUCUAAACUUUUCUAUUGCUCUGUACGAGGAAAGAUCAGAUCAUGUGGCAGCAUCACC	74	JH137901.1(+):1256041-1256114
stu-miR167b-5p	UGAAGCUGCCAGCAUGAUCUA	21	stu-MIR167c	UGAAGCUGCCAGCAUGAUCUAAACUUGGCCACACUUAUAAAGAAAAAAAAUGGGUGACUAAGGUUAGGUCAUGCUCGGACAGCCUCACU	89	JH137901.1(+):1246472-1246560
stu-miR167b-5p	UGAAGCUGCCAGCAUGAUCUA	21	stu-MIR167d	UGAAGCUGCCAGCAUGAUCUAAACUUACCUACAAAUUUAUAUUGAGGCAAGAUCAGAUCAUGUGGUUGCUUCACC	75	JH138225.1(-):216951-217025
stu-miR167c-5p	UGAAGCUGCCAGCAUGAUCUA	21	stu-MIR167a	UGAAGCUGCCAGCAUGAUCUAAACUUCCCUUUUUAGUUCAAAUAUGAUAUGAGGAAAGAUCAGAUCAUGUGGCAGCCUCACC	82	JH137937.1(-):863406-863487
stu-miR167c-5p	UGAAGCUGCCAGCAUGAUCUA	21	stu-MIR167b	UGAAGCUGCCAGCAUGAUCUAAACUUUUCUAUUGCUCUGUACGAGGAAAGAUCAGAUCAUGUGGCAGCAUCACC	74	JH137901.1(+):1256041-1256114
stu-miR167c-5p	UGAAGCUGCCAGCAUGAUCUA	21	stu-MIR167c	UGAAGCUGCCAGCAUGAUCUAAACUUGGCCACACUUAUAAAGAAAAAAAAUGGGUGACUAAGGUUAGGUCAUGCUCGGACAGCCUCACU	89	JH137901.1(+):1246472-1246560
stu-miR167c-5p	UGAAGCUGCCAGCAUGAUCUA	21	stu-MIR167d	UGAAGCUGCCAGCAUGAUCUAAACUUACCUACAAAUUUAUAUUGAGGCAAGAUCAGAUCAUGUGGUUGCUUCACC	75	JH138225.1(-):216951-217025
stu-miR167d-5p	UGAAGCUGCCAGCAUGAUCUA	21	stu-MIR167a	UGAAGCUGCCAGCAUGAUCUAAACUUCCCUUUUUAGUUCAAAUAUGAUAUGAGGAAAGAUCAGAUCAUGUGGCAGCCUCACC	82	JH137937.1(-):863406-863487
stu-miR167d-5p	UGAAGCUGCCAGCAUGAUCUA	21	stu-MIR167b	UGAAGCUGCCAGCAUGAUCUAAACUUUUCUAUUGCUCUGUACGAGGAAAGAUCAGAUCAUGUGGCAGCAUCACC	74	JH137901.1(+):1256041-1256114
stu-miR167d-5p	UGAAGCUGCCAGCAUGAUCUA	21	stu-MIR167c	UGAAGCUGCCAGCAUGAUCUAAACUUGGCCACACUUAUAAAGAAAAAAAAUGGGUGACUAAGGUUAGGUCAUGCUCGGACAGCCUCACU	89	JH137901.1(+):1246472-1246560
stu-miR167d-5p	UGAAGCUGCCAGCAUGAUCUA	21	stu-MIR167d	UGAAGCUGCCAGCAUGAUCUAAACUUACCUACAAAUUUAUAUUGAGGCAAGAUCAGAUCAUGUGGUUGCUUCACC	75	JH138225.1(-):216951-217025
stu-miR171a-3p	UGAUUGAGCCGUGCCAAUAUC	21	stu-MIR171a	UAUUGGCCUGGUUCACUCAGACAACAAAAUGAAACUAUAUUUAAAUGGUGGAGUUUCUGUUUUCCGUUUGAUUGAGCCGUGCCAAUAUC	89	JH137810.1(+):1766224-1766312
stu-miR171a-3p	UGAUUGAGCCGUGCCAAUAUC	21	stu-MIR171e	UGUUGGUGUGGUUCAAUUAGAUAACAAUCUCCACAUAAGAUUAUAGAGUUUGUUAUUUGAUUGAGCCGUGCCAAUAUC	78	JH138336.1(-):218276-218353
stu-miR171a-5p	UAUUGGCCUGGUUCACUCAGA	21	stu-MIR171a	UAUUGGCCUGGUUCACUCAGACAACAAAAUGAAACUAUAUUUAAAUGGUGGAGUUUCUGUUUUCCGUUUGAUUGAGCCGUGCCAAUAUC	89	JH137810.1(+):1766224-1766312
stu-miR171a-5p	UAUUGGCCUGGUUCACUCAGA	21	stu-MIR171c	UAUUGGCCUGGUUCACUCAGACACACACUAUUUUGCUUUGAUUGAGCCGUGUCAAUAUC	59	JH138511.1(-):106309-106367
stu-miR171b-3p	UUGAGCCGCGUCAAUAUCUCU	21	stu-MIR171b	AGAUAUUGAUGUGGCUCAAUCUGAAGACAUGGCUAAAUAUGUAAUUAGCCAUGUGAUUUUGGAUUGAGCCGCGUCAAUAUCUCU	84	JH138432.1(+):116543-116626
stu-miR171c-5p	UAUUGGCCUGGUUCACUCAGA	21	stu-MIR171a	UAUUGGCCUGGUUCACUCAGACAACAAAAUGAAACUAUAUUUAAAUGGUGGAGUUUCUGUUUUCCGUUUGAUUGAGCCGUGCCAAUAUC	89	JH137810.1(+):1766224-1766312
stu-miR171c-5p	UAUUGGCCUGGUUCACUCAGA	21	stu-MIR171c	UAUUGGCCUGGUUCACUCAGACACACACUAUUUUGCUUUGAUUGAGCCGUGUCAAUAUC	59	JH138511.1(-):106309-106367
stu-miR171d-3p	UUGAGCCGUGCCAAUAUCACG	21	stu-MIR171d	AGAUAUUGGUGCGGUUCAAUUAGAAAGCACACUUCUUUAUAUAUAGAACUUCGUUAUUUAAUUGAGCCGUGCCAAUAUCACG	82	JH137887.1(-):1016160-1016241
stu-miR171e	UGAUUGAGCCGUGCCAAUAUC	21	stu-MIR171a	UAUUGGCCUGGUUCACUCAGACAACAAAAUGAAACUAUAUUUAAAUGGUGGAGUUUCUGUUUUCCGUUUGAUUGAGCCGUGCCAAUAUC	89	JH137810.1(+):1766224-1766312
stu-miR171e	UGAUUGAGCCGUGCCAAUAUC	21	stu-MIR171e	UGUUGGUGUGGUUCAAUUAGAUAACAAUCUCCACAUAAGAUUAUAGAGUUUGUUAUUUGAUUGAGCCGUGCCAAUAUC	78	JH138336.1(-):218276-218353
stu-miR172a-3p	AGAAUCUUGAUGAUGCUGCAU	21	stu-MIR172a	GUAGCAUAAUCAAGAUUCACAUGAAAAGUUGCAAAUUUGUUAUAUAAUUGAUGAAAUUAAUGGCUAGCUAUUUGAAAUUCAUGAGAAUCUUGAUGAUGCUGCAU	104	JH137880.1(-):29806-29909
stu-miR172a-3p	AGAAUCUUGAUGAUGCUGCAU	21	stu-MIR172b	GCAGCACCAUCAAGAUUCACAUAGAAAAUAUGGACUAUGAAAUGAAAUAUGCCCAAUUUUUGAAUACAUGAGAAUCUUGAUGAUGCUGCAU	91	JH137863.1(-):779979-780069
stu-miR172a-3p	AGAAUCUUGAUGAUGCUGCAU	21	stu-MIR172e	GCAACAUCAUCAAGAUUCACAUAAAAUAGAAAUAAUGUGGAGUAGAAAAAAAAAUAAAGUUGCUUCUAAAUUAUGUCUCCAUAUUAUUAUUUUUUUGAAAAUGAGAAUCUUGAUGAUGCUGCAU	124	JH138154.1(-):115358-115481
stu-miR172b-3p	AGAAUCUUGAUGAUGCUGCAU	21	stu-MIR172a	GUAGCAUAAUCAAGAUUCACAUGAAAAGUUGCAAAUUUGUUAUAUAAUUGAUGAAAUUAAUGGCUAGCUAUUUGAAAUUCAUGAGAAUCUUGAUGAUGCUGCAU	104	JH137880.1(-):29806-29909
stu-miR172b-3p	AGAAUCUUGAUGAUGCUGCAU	21	stu-MIR172b	GCAGCACCAUCAAGAUUCACAUAGAAAAUAUGGACUAUGAAAUGAAAUAUGCCCAAUUUUUGAAUACAUGAGAAUCUUGAUGAUGCUGCAU	91	JH137863.1(-):779979-780069
stu-miR172b-3p	AGAAUCUUGAUGAUGCUGCAU	21	stu-MIR172e	GCAACAUCAUCAAGAUUCACAUAAAAUAGAAAUAAUGUGGAGUAGAAAAAAAAAUAAAGUUGCUUCUAAAUUAUGUCUCCAUAUUAUUAUUUUUUUGAAAAUGAGAAUCUUGAUGAUGCUGCAU	124	JH138154.1(-):115358-115481
stu-miR172c-3p	AGAAUCUUGAUGAUGCUGC	19	stu-MIR172a	GUAGCAUAAUCAAGAUUCACAUGAAAAGUUGCAAAUUUGUUAUAUAAUUGAUGAAAUUAAUGGCUAGCUAUUUGAAAUUCAUGAGAAUCUUGAUGAUGCUGCAU	104	JH137880.1(-):29806-29909
stu-miR172c-3p	AGAAUCUUGAUGAUGCUGC	19	stu-MIR172b	GCAGCACCAUCAAGAUUCACAUAGAAAAUAUGGACUAUGAAAUGAAAUAUGCCCAAUUUUUGAAUACAUGAGAAUCUUGAUGAUGCUGCAU	91	JH137863.1(-):779979-780069
stu-miR172c-3p	AGAAUCUUGAUGAUGCUGC	19	stu-MIR172c	AGCAUCUUCAAGAUUCACAUAGAUUUAUAUAAUAUAUAGAGUUCCACGAUGGGGUGAAAGUGAUUAAUUAAUAUUAAUUAAUUAAUUUGCUCCUAUAUAUUGGCUCUAUUAAUUAUUUUUGAUGUGAGAAUCUUGAUGAUGCUGC	145	JH137874.1(-):229149-229293
stu-miR172c-3p	AGAAUCUUGAUGAUGCUGC	19	stu-MIR172e	GCAACAUCAUCAAGAUUCACAUAAAAUAGAAAUAAUGUGGAGUAGAAAAAAAAAUAAAGUUGCUUCUAAAUUAUGUCUCCAUAUUAUUAUUUUUUUGAAAAUGAGAAUCUUGAUGAUGCUGCAU	124	JH138154.1(-):115358-115481
stu-miR172e-3p	AGAAUCUUGAUGAUGCUGCAU	21	stu-MIR172a	GUAGCAUAAUCAAGAUUCACAUGAAAAGUUGCAAAUUUGUUAUAUAAUUGAUGAAAUUAAUGGCUAGCUAUUUGAAAUUCAUGAGAAUCUUGAUGAUGCUGCAU	104	JH137880.1(-):29806-29909
stu-miR172e-3p	AGAAUCUUGAUGAUGCUGCAU	21	stu-MIR172b	GCAGCACCAUCAAGAUUCACAUAGAAAAUAUGGACUAUGAAAUGAAAUAUGCCCAAUUUUUGAAUACAUGAGAAUCUUGAUGAUGCUGCAU	91	JH137863.1(-):779979-780069
stu-miR172e-3p	AGAAUCUUGAUGAUGCUGCAU	21	stu-MIR172e	GCAACAUCAUCAAGAUUCACAUAAAAUAGAAAUAAUGUGGAGUAGAAAAAAAAAUAAAGUUGCUUCUAAAUUAUGUCUCCAUAUUAUUAUUUUUUUGAAAAUGAGAAUCUUGAUGAUGCUGCAU	124	JH138154.1(-):115358-115481
stu-miR319a-3p	UUGGACUGAAGGGAGCUCCCU	21	stu-MIR319a	AGAGCUUUCUUCGGUCCACACAUGGGGGGCGAUAGGGUUCAAUUUGCUGCCGACUCAUUCAUCCAAAUGUUGAGGUCUUGAUAGUCGAAUGCCACCUCAGCAACUGAGUGAAUGAAGCGGGAGUACAAGUUGAGUCUUGAGCUUCCUGUACUUGGACUGAAGGGAGCUCCCU	172	JH137840.1(+):1381096-1381267
stu-miR319b	UUGGACUGAAGGGAGCUCCU	20	stu-MIR319b	GAGCUCCUUUCAGGCCAAGACCGAGGGACGAGGAGCGGCAUGAGCUGCCUAGUCAUGCAUAUUGGUUAACCUUAACAAACAUAUAUAUAGAGUGUUAAGAAUAACCAGUUGCAUGCCAAGGGAGCAACUACUUCCGCUAACUUGUCUCACUUAUUGGACUGAAGGGAGCUCCU	173	JH137816.1(-):2292041-2292213
stu-miR384-5p	UUGGCAUUCUGUCCACCUCC	20	stu-MIR384	UUGGCAUUCUGUCCACCUCCCAGCUUACUGAGGACUGAGGAGGGGGCCAAAGUGCCAAAC	60	JH137895.1(+):1400643-1400702
stu-miR390-5p	AAGCUCAGGAGGGAUAGCACC	21	stu-MIR390	AAGCUCAGGAGGGAUAGCACCAUGAAUACAUCUUAAUAACUAUCUAUAGCGCUAUCCAUCUUGAGUUUUA	70	JH138232.1(-):264152-264221
stu-miR395a	CUGAAGUGUUUGGGGGAACUC	21	stu-MIR395a	GUUCCCUUGACCACUUCAUGAGGGAUUAAUUUCUUCAUUUUUGUUGCCCUGCUGAAGUGUUUGGGGGAACUC	72	JH137931.1(-):851903-851974
stu-miR395a	CUGAAGUGUUUGGGGGAACUC	21	stu-MIR395b	GUUCCCUUGACCACUUCAUGAGGGAUUAAUUUCUUCAUUUUUGUUGCCCUGCUGAAGUGUUUGGGGGAACUC	72	JH137931.1(-):852079-852150
stu-miR395a	CUGAAGUGUUUGGGGGAACUC	21	stu-MIR395c	GUUCCCUUGACCACUUCAUGAGGGCUUAAUUACUUCAUUUUUGAUGUCCUGCUGAAGUGUUUGGGGGAACUC	72	JH138105.1(+):628404-628475
stu-miR395a	CUGAAGUGUUUGGGGGAACUC	21	stu-MIR395d	GUUCCCUUGACCACUUCAUUAGGAAUUAAUUACUUCAUUUUUAAUGUCCUACUGAAGUGUUUGGGGGAACUC	72	JH138105.1(+):629597-629668
stu-miR395a	CUGAAGUGUUUGGGGGAACUC	21	stu-MIR395e	GUUCUCUUGACCGCUUCAUUAGGGUUUACUUCGUUGUUUGAUGCCCUGCUGAAGUGUUUGGGGGAACUC	69	JH138865.1(+):2236-2304
stu-miR395a	CUGAAGUGUUUGGGGGAACUC	21	stu-MIR395f	GUUCCCUUGACCACUUCAUGAGGGCUUACUUCGUUGUUUGAAGCCCUACUGAAGUGUUUGGGGGAACUC	69	JH138865.1(+):14956-15024
stu-miR395a	CUGAAGUGUUUGGGGGAACUC	21	stu-MIR395g	GUUCCCUUGACCACUUCAUCAUGAGGGGUUGAUAUCUUCUUUUUUGAUGUCUUGCUGAAGUGUUUGGGGGAACUC	75	JH138865.1(+):20451-20525
stu-miR395a	CUGAAGUGUUUGGGGGAACUC	21	stu-MIR395h	GUUCCCUUGACCACUUCAUGAUGGUUUAAUAACUUCAUUUUUUGUGCCCUCCUGAAGUGUUUGGGGGAACUC	72	JH139101.1(+):2286-2357
stu-miR395a	CUGAAGUGUUUGGGGGAACUC	21	stu-MIR395i	GUUCCCUUGACCACUUCAUGAUGGUUUAAUAACUUCAUUUUUUGUGCCCUCCUGAAGUGUUUGGGGGAACUC	72	JH139101.1(+):2451-2522
stu-miR395a	CUGAAGUGUUUGGGGGAACUC	21	stu-MIR395j	GUUCCCUUGACCACUUCAUUAGGAAUUAAUUACUUCAUUUUUAAUGUCCUACUGAAGUGUUUGGGGGAACUC	72	JH138918.1(-):6984-7055
stu-miR395b	CUGAAGUGUUUGGGGGAACUC	21	stu-MIR395a	GUUCCCUUGACCACUUCAUGAGGGAUUAAUUUCUUCAUUUUUGUUGCCCUGCUGAAGUGUUUGGGGGAACUC	72	JH137931.1(-):851903-851974
stu-miR395b	CUGAAGUGUUUGGGGGAACUC	21	stu-MIR395b	GUUCCCUUGACCACUUCAUGAGGGAUUAAUUUCUUCAUUUUUGUUGCCCUGCUGAAGUGUUUGGGGGAACUC	72	JH137931.1(-):852079-852150
stu-miR395b	CUGAAGUGUUUGGGGGAACUC	21	stu-MIR395c	GUUCCCUUGACCACUUCAUGAGGGCUUAAUUACUUCAUUUUUGAUGUCCUGCUGAAGUGUUUGGGGGAACUC	72	JH138105.1(+):628404-628475
stu-miR395b	CUGAAGUGUUUGGGGGAACUC	21	stu-MIR395d	GUUCCCUUGACCACUUCAUUAGGAAUUAAUUACUUCAUUUUUAAUGUCCUACUGAAGUGUUUGGGGGAACUC	72	JH138105.1(+):629597-629668
stu-miR395b	CUGAAGUGUUUGGGGGAACUC	21	stu-MIR395e	GUUCUCUUGACCGCUUCAUUAGGGUUUACUUCGUUGUUUGAUGCCCUGCUGAAGUGUUUGGGGGAACUC	69	JH138865.1(+):2236-2304
stu-miR395b	CUGAAGUGUUUGGGGGAACUC	21	stu-MIR395f	GUUCCCUUGACCACUUCAUGAGGGCUUACUUCGUUGUUUGAAGCCCUACUGAAGUGUUUGGGGGAACUC	69	JH138865.1(+):14956-15024
stu-miR395b	CUGAAGUGUUUGGGGGAACUC	21	stu-MIR395g	GUUCCCUUGACCACUUCAUCAUGAGGGGUUGAUAUCUUCUUUUUUGAUGUCUUGCUGAAGUGUUUGGGGGAACUC	75	JH138865.1(+):20451-20525
stu-miR395b	CUGAAGUGUUUGGGGGAACUC	21	stu-MIR395h	GUUCCCUUGACCACUUCAUGAUGGUUUAAUAACUUCAUUUUUUGUGCCCUCCUGAAGUGUUUGGGGGAACUC	72	JH139101.1(+):2286-2357
stu-miR395b	CUGAAGUGUUUGGGGGAACUC	21	stu-MIR395i	GUUCCCUUGACCACUUCAUGAUGGUUUAAUAACUUCAUUUUUUGUGCCCUCCUGAAGUGUUUGGGGGAACUC	72	JH139101.1(+):2451-2522
stu-miR395b	CUGAAGUGUUUGGGGGAACUC	21	stu-MIR395j	GUUCCCUUGACCACUUCAUUAGGAAUUAAUUACUUCAUUUUUAAUGUCCUACUGAAGUGUUUGGGGGAACUC	72	JH138918.1(-):6984-7055
stu-miR395c	CUGAAGUGUUUGGGGGAACUC	21	stu-MIR395a	GUUCCCUUGACCACUUCAUGAGGGAUUAAUUUCUUCAUUUUUGUUGCCCUGCUGAAGUGUUUGGGGGAACUC	72	JH137931.1(-):851903-851974
stu-miR395c	CUGAAGUGUUUGGGGGAACUC	21	stu-MIR395b	GUUCCCUUGACCACUUCAUGAGGGAUUAAUUUCUUCAUUUUUGUUGCCCUGCUGAAGUGUUUGGGGGAACUC	72	JH137931.1(-):852079-852150
stu-miR395c	CUGAAGUGUUUGGGGGAACUC	21	stu-MIR395c	GUUCCCUUGACCACUUCAUGAGGGCUUAAUUACUUCAUUUUUGAUGUCCUGCUGAAGUGUUUGGGGGAACUC	72	JH138105.1(+):628404-628475
stu-miR395c	CUGAAGUGUUUGGGGGAACUC	21	stu-MIR395d	GUUCCCUUGACCACUUCAUUAGGAAUUAAUUACUUCAUUUUUAAUGUCCUACUGAAGUGUUUGGGGGAACUC	72	JH138105.1(+):629597-629668
stu-miR395c	CUGAAGUGUUUGGGGGAACUC	21	stu-MIR395e	GUUCUCUUGACCGCUUCAUUAGGGUUUACUUCGUUGUUUGAUGCCCUGCUGAAGUGUUUGGGGGAACUC	69	JH138865.1(+):2236-2304
stu-miR395c	CUGAAGUGUUUGGGGGAACUC	21	stu-MIR395f	GUUCCCUUGACCACUUCAUGAGGGCUUACUUCGUUGUUUGAAGCCCUACUGAAGUGUUUGGGGGAACUC	69	JH138865.1(+):14956-15024
stu-miR395c	CUGAAGUGUUUGGGGGAACUC	21	stu-MIR395g	GUUCCCUUGACCACUUCAUCAUGAGGGGUUGAUAUCUUCUUUUUUGAUGUCUUGCUGAAGUGUUUGGGGGAACUC	75	JH138865.1(+):20451-20525
stu-miR395c	CUGAAGUGUUUGGGGGAACUC	21	stu-MIR395h	GUUCCCUUGACCACUUCAUGAUGGUUUAAUAACUUCAUUUUUUGUGCCCUCCUGAAGUGUUUGGGGGAACUC	72	JH139101.1(+):2286-2357
stu-miR395c	CUGAAGUGUUUGGGGGAACUC	21	stu-MIR395i	GUUCCCUUGACCACUUCAUGAUGGUUUAAUAACUUCAUUUUUUGUGCCCUCCUGAAGUGUUUGGGGGAACUC	72	JH139101.1(+):2451-2522
stu-miR395c	CUGAAGUGUUUGGGGGAACUC	21	stu-MIR395j	GUUCCCUUGACCACUUCAUUAGGAAUUAAUUACUUCAUUUUUAAUGUCCUACUGAAGUGUUUGGGGGAACUC	72	JH138918.1(-):6984-7055
stu-miR395d	CUGAAGUGUUUGGGGGAACUC	21	stu-MIR395a	GUUCCCUUGACCACUUCAUGAGGGAUUAAUUUCUUCAUUUUUGUUGCCCUGCUGAAGUGUUUGGGGGAACUC	72	JH137931.1(-):851903-851974
stu-miR395d	CUGAAGUGUUUGGGGGAACUC	21	stu-MIR395b	GUUCCCUUGACCACUUCAUGAGGGAUUAAUUUCUUCAUUUUUGUUGCCCUGCUGAAGUGUUUGGGGGAACUC	72	JH137931.1(-):852079-852150
stu-miR395d	CUGAAGUGUUUGGGGGAACUC	21	stu-MIR395c	GUUCCCUUGACCACUUCAUGAGGGCUUAAUUACUUCAUUUUUGAUGUCCUGCUGAAGUGUUUGGGGGAACUC	72	JH138105.1(+):628404-628475
stu-miR395d	CUGAAGUGUUUGGGGGAACUC	21	stu-MIR395d	GUUCCCUUGACCACUUCAUUAGGAAUUAAUUACUUCAUUUUUAAUGUCCUACUGAAGUGUUUGGGGGAACUC	72	JH138105.1(+):629597-629668
stu-miR395d	CUGAAGUGUUUGGGGGAACUC	21	stu-MIR395e	GUUCUCUUGACCGCUUCAUUAGGGUUUACUUCGUUGUUUGAUGCCCUGCUGAAGUGUUUGGGGGAACUC	69	JH138865.1(+):2236-2304
stu-miR395d	CUGAAGUGUUUGGGGGAACUC	21	stu-MIR395f	GUUCCCUUGACCACUUCAUGAGGGCUUACUUCGUUGUUUGAAGCCCUACUGAAGUGUUUGGGGGAACUC	69	JH138865.1(+):14956-15024
stu-miR395d	CUGAAGUGUUUGGGGGAACUC	21	stu-MIR395g	GUUCCCUUGACCACUUCAUCAUGAGGGGUUGAUAUCUUCUUUUUUGAUGUCUUGCUGAAGUGUUUGGGGGAACUC	75	JH138865.1(+):20451-20525
stu-miR395d	CUGAAGUGUUUGGGGGAACUC	21	stu-MIR395h	GUUCCCUUGACCACUUCAUGAUGGUUUAAUAACUUCAUUUUUUGUGCCCUCCUGAAGUGUUUGGGGGAACUC	72	JH139101.1(+):2286-2357
stu-miR395d	CUGAAGUGUUUGGGGGAACUC	21	stu-MIR395i	GUUCCCUUGACCACUUCAUGAUGGUUUAAUAACUUCAUUUUUUGUGCCCUCCUGAAGUGUUUGGGGGAACUC	72	JH139101.1(+):2451-2522
stu-miR395d	CUGAAGUGUUUGGGGGAACUC	21	stu-MIR395j	GUUCCCUUGACCACUUCAUUAGGAAUUAAUUACUUCAUUUUUAAUGUCCUACUGAAGUGUUUGGGGGAACUC	72	JH138918.1(-):6984-7055
stu-miR395e	CUGAAGUGUUUGGGGGAACUC	21	stu-MIR395a	GUUCCCUUGACCACUUCAUGAGGGAUUAAUUUCUUCAUUUUUGUUGCCCUGCUGAAGUGUUUGGGGGAACUC	72	JH137931.1(-):851903-851974
stu-miR395e	CUGAAGUGUUUGGGGGAACUC	21	stu-MIR395b	GUUCCCUUGACCACUUCAUGAGGGAUUAAUUUCUUCAUUUUUGUUGCCCUGCUGAAGUGUUUGGGGGAACUC	72	JH137931.1(-):852079-852150
stu-miR395e	CUGAAGUGUUUGGGGGAACUC	21	stu-MIR395c	GUUCCCUUGACCACUUCAUGAGGGCUUAAUUACUUCAUUUUUGAUGUCCUGCUGAAGUGUUUGGGGGAACUC	72	JH138105.1(+):628404-628475
stu-miR395e	CUGAAGUGUUUGGGGGAACUC	21	stu-MIR395d	GUUCCCUUGACCACUUCAUUAGGAAUUAAUUACUUCAUUUUUAAUGUCCUACUGAAGUGUUUGGGGGAACUC	72	JH138105.1(+):629597-629668
stu-miR395e	CUGAAGUGUUUGGGGGAACUC	21	stu-MIR395e	GUUCUCUUGACCGCUUCAUUAGGGUUUACUUCGUUGUUUGAUGCCCUGCUGAAGUGUUUGGGGGAACUC	69	JH138865.1(+):2236-2304
stu-miR395e	CUGAAGUGUUUGGGGGAACUC	21	stu-MIR395f	GUUCCCUUGACCACUUCAUGAGGGCUUACUUCGUUGUUUGAAGCCCUACUGAAGUGUUUGGGGGAACUC	69	JH138865.1(+):14956-15024
stu-miR395e	CUGAAGUGUUUGGGGGAACUC	21	stu-MIR395g	GUUCCCUUGACCACUUCAUCAUGAGGGGUUGAUAUCUUCUUUUUUGAUGUCUUGCUGAAGUGUUUGGGGGAACUC	75	JH138865.1(+):20451-20525
stu-miR395e	CUGAAGUGUUUGGGGGAACUC	21	stu-MIR395h	GUUCCCUUGACCACUUCAUGAUGGUUUAAUAACUUCAUUUUUUGUGCCCUCCUGAAGUGUUUGGGGGAACUC	72	JH139101.1(+):2286-2357
stu-miR395e	CUGAAGUGUUUGGGGGAACUC	21	stu-MIR395i	GUUCCCUUGACCACUUCAUGAUGGUUUAAUAACUUCAUUUUUUGUGCCCUCCUGAAGUGUUUGGGGGAACUC	72	JH139101.1(+):2451-2522
stu-miR395e	CUGAAGUGUUUGGGGGAACUC	21	stu-MIR395j	GUUCCCUUGACCACUUCAUUAGGAAUUAAUUACUUCAUUUUUAAUGUCCUACUGAAGUGUUUGGGGGAACUC	72	JH138918.1(-):6984-7055
stu-miR395f	CUGAAGUGUUUGGGGGAACUC	21	stu-MIR395a	GUUCCCUUGACCACUUCAUGAGGGAUUAAUUUCUUCAUUUUUGUUGCCCUGCUGAAGUGUUUGGGGGAACUC	72	JH137931.1(-):851903-851974
stu-miR395f	CUGAAGUGUUUGGGGGAACUC	21	stu-MIR395b	GUUCCCUUGACCACUUCAUGAGGGAUUAAUUUCUUCAUUUUUGUUGCCCUGCUGAAGUGUUUGGGGGAACUC	72	JH137931.1(-):852079-852150
stu-miR395f	CUGAAGUGUUUGGGGGAACUC	21	stu-MIR395c	GUUCCCUUGACCACUUCAUGAGGGCUUAAUUACUUCAUUUUUGAUGUCCUGCUGAAGUGUUUGGGGGAACUC	72	JH138105.1(+):628404-628475
stu-miR395f	CUGAAGUGUUUGGGGGAACUC	21	stu-MIR395d	GUUCCCUUGACCACUUCAUUAGGAAUUAAUUACUUCAUUUUUAAUGUCCUACUGAAGUGUUUGGGGGAACUC	72	JH138105.1(+):629597-629668
stu-miR395f	CUGAAGUGUUUGGGGGAACUC	21	stu-MIR395e	GUUCUCUUGACCGCUUCAUUAGGGUUUACUUCGUUGUUUGAUGCCCUGCUGAAGUGUUUGGGGGAACUC	69	JH138865.1(+):2236-2304
stu-miR395f	CUGAAGUGUUUGGGGGAACUC	21	stu-MIR395f	GUUCCCUUGACCACUUCAUGAGGGCUUACUUCGUUGUUUGAAGCCCUACUGAAGUGUUUGGGGGAACUC	69	JH138865.1(+):14956-15024
stu-miR395f	CUGAAGUGUUUGGGGGAACUC	21	stu-MIR395g	GUUCCCUUGACCACUUCAUCAUGAGGGGUUGAUAUCUUCUUUUUUGAUGUCUUGCUGAAGUGUUUGGGGGAACUC	75	JH138865.1(+):20451-20525
stu-miR395f	CUGAAGUGUUUGGGGGAACUC	21	stu-MIR395h	GUUCCCUUGACCACUUCAUGAUGGUUUAAUAACUUCAUUUUUUGUGCCCUCCUGAAGUGUUUGGGGGAACUC	72	JH139101.1(+):2286-2357
stu-miR395f	CUGAAGUGUUUGGGGGAACUC	21	stu-MIR395i	GUUCCCUUGACCACUUCAUGAUGGUUUAAUAACUUCAUUUUUUGUGCCCUCCUGAAGUGUUUGGGGGAACUC	72	JH139101.1(+):2451-2522
stu-miR395f	CUGAAGUGUUUGGGGGAACUC	21	stu-MIR395j	GUUCCCUUGACCACUUCAUUAGGAAUUAAUUACUUCAUUUUUAAUGUCCUACUGAAGUGUUUGGGGGAACUC	72	JH138918.1(-):6984-7055
stu-miR395g	CUGAAGUGUUUGGGGGAACUC	21	stu-MIR395a	GUUCCCUUGACCACUUCAUGAGGGAUUAAUUUCUUCAUUUUUGUUGCCCUGCUGAAGUGUUUGGGGGAACUC	72	JH137931.1(-):851903-851974
stu-miR395g	CUGAAGUGUUUGGGGGAACUC	21	stu-MIR395b	GUUCCCUUGACCACUUCAUGAGGGAUUAAUUUCUUCAUUUUUGUUGCCCUGCUGAAGUGUUUGGGGGAACUC	72	JH137931.1(-):852079-852150
stu-miR395g	CUGAAGUGUUUGGGGGAACUC	21	stu-MIR395c	GUUCCCUUGACCACUUCAUGAGGGCUUAAUUACUUCAUUUUUGAUGUCCUGCUGAAGUGUUUGGGGGAACUC	72	JH138105.1(+):628404-628475
stu-miR395g	CUGAAGUGUUUGGGGGAACUC	21	stu-MIR395d	GUUCCCUUGACCACUUCAUUAGGAAUUAAUUACUUCAUUUUUAAUGUCCUACUGAAGUGUUUGGGGGAACUC	72	JH138105.1(+):629597-629668
stu-miR395g	CUGAAGUGUUUGGGGGAACUC	21	stu-MIR395e	GUUCUCUUGACCGCUUCAUUAGGGUUUACUUCGUUGUUUGAUGCCCUGCUGAAGUGUUUGGGGGAACUC	69	JH138865.1(+):2236-2304
stu-miR395g	CUGAAGUGUUUGGGGGAACUC	21	stu-MIR395f	GUUCCCUUGACCACUUCAUGAGGGCUUACUUCGUUGUUUGAAGCCCUACUGAAGUGUUUGGGGGAACUC	69	JH138865.1(+):14956-15024
stu-miR395g	CUGAAGUGUUUGGGGGAACUC	21	stu-MIR395g	GUUCCCUUGACCACUUCAUCAUGAGGGGUUGAUAUCUUCUUUUUUGAUGUCUUGCUGAAGUGUUUGGGGGAACUC	75	JH138865.1(+):20451-20525
stu-miR395g	CUGAAGUGUUUGGGGGAACUC	21	stu-MIR395h	GUUCCCUUGACCACUUCAUGAUGGUUUAAUAACUUCAUUUUUUGUGCCCUCCUGAAGUGUUUGGGGGAACUC	72	JH139101.1(+):2286-2357
stu-miR395g	CUGAAGUGUUUGGGGGAACUC	21	stu-MIR395i	GUUCCCUUGACCACUUCAUGAUGGUUUAAUAACUUCAUUUUUUGUGCCCUCCUGAAGUGUUUGGGGGAACUC	72	JH139101.1(+):2451-2522
stu-miR395g	CUGAAGUGUUUGGGGGAACUC	21	stu-MIR395j	GUUCCCUUGACCACUUCAUUAGGAAUUAAUUACUUCAUUUUUAAUGUCCUACUGAAGUGUUUGGGGGAACUC	72	JH138918.1(-):6984-7055
stu-miR395h	CUGAAGUGUUUGGGGGAACUC	21	stu-MIR395a	GUUCCCUUGACCACUUCAUGAGGGAUUAAUUUCUUCAUUUUUGUUGCCCUGCUGAAGUGUUUGGGGGAACUC	72	JH137931.1(-):851903-851974
stu-miR395h	CUGAAGUGUUUGGGGGAACUC	21	stu-MIR395b	GUUCCCUUGACCACUUCAUGAGGGAUUAAUUUCUUCAUUUUUGUUGCCCUGCUGAAGUGUUUGGGGGAACUC	72	JH137931.1(-):852079-852150
stu-miR395h	CUGAAGUGUUUGGGGGAACUC	21	stu-MIR395c	GUUCCCUUGACCACUUCAUGAGGGCUUAAUUACUUCAUUUUUGAUGUCCUGCUGAAGUGUUUGGGGGAACUC	72	JH138105.1(+):628404-628475
stu-miR395h	CUGAAGUGUUUGGGGGAACUC	21	stu-MIR395d	GUUCCCUUGACCACUUCAUUAGGAAUUAAUUACUUCAUUUUUAAUGUCCUACUGAAGUGUUUGGGGGAACUC	72	JH138105.1(+):629597-629668
stu-miR395h	CUGAAGUGUUUGGGGGAACUC	21	stu-MIR395e	GUUCUCUUGACCGCUUCAUUAGGGUUUACUUCGUUGUUUGAUGCCCUGCUGAAGUGUUUGGGGGAACUC	69	JH138865.1(+):2236-2304
stu-miR395h	CUGAAGUGUUUGGGGGAACUC	21	stu-MIR395f	GUUCCCUUGACCACUUCAUGAGGGCUUACUUCGUUGUUUGAAGCCCUACUGAAGUGUUUGGGGGAACUC	69	JH138865.1(+):14956-15024
stu-miR395h	CUGAAGUGUUUGGGGGAACUC	21	stu-MIR395g	GUUCCCUUGACCACUUCAUCAUGAGGGGUUGAUAUCUUCUUUUUUGAUGUCUUGCUGAAGUGUUUGGGGGAACUC	75	JH138865.1(+):20451-20525
stu-miR395h	CUGAAGUGUUUGGGGGAACUC	21	stu-MIR395h	GUUCCCUUGACCACUUCAUGAUGGUUUAAUAACUUCAUUUUUUGUGCCCUCCUGAAGUGUUUGGGGGAACUC	72	JH139101.1(+):2286-2357
stu-miR395h	CUGAAGUGUUUGGGGGAACUC	21	stu-MIR395i	GUUCCCUUGACCACUUCAUGAUGGUUUAAUAACUUCAUUUUUUGUGCCCUCCUGAAGUGUUUGGGGGAACUC	72	JH139101.1(+):2451-2522
stu-miR395h	CUGAAGUGUUUGGGGGAACUC	21	stu-MIR395j	GUUCCCUUGACCACUUCAUUAGGAAUUAAUUACUUCAUUUUUAAUGUCCUACUGAAGUGUUUGGGGGAACUC	72	JH138918.1(-):6984-7055
stu-miR395i	CUGAAGUGUUUGGGGGAACUC	21	stu-MIR395a	GUUCCCUUGACCACUUCAUGAGGGAUUAAUUUCUUCAUUUUUGUUGCCCUGCUGAAGUGUUUGGGGGAACUC	72	JH137931.1(-):851903-851974
stu-miR395i	CUGAAGUGUUUGGGGGAACUC	21	stu-MIR395b	GUUCCCUUGACCACUUCAUGAGGGAUUAAUUUCUUCAUUUUUGUUGCCCUGCUGAAGUGUUUGGGGGAACUC	72	JH137931.1(-):852079-852150
stu-miR395i	CUGAAGUGUUUGGGGGAACUC	21	stu-MIR395c	GUUCCCUUGACCACUUCAUGAGGGCUUAAUUACUUCAUUUUUGAUGUCCUGCUGAAGUGUUUGGGGGAACUC	72	JH138105.1(+):628404-628475
stu-miR395i	CUGAAGUGUUUGGGGGAACUC	21	stu-MIR395d	GUUCCCUUGACCACUUCAUUAGGAAUUAAUUACUUCAUUUUUAAUGUCCUACUGAAGUGUUUGGGGGAACUC	72	JH138105.1(+):629597-629668
stu-miR395i	CUGAAGUGUUUGGGGGAACUC	21	stu-MIR395e	GUUCUCUUGACCGCUUCAUUAGGGUUUACUUCGUUGUUUGAUGCCCUGCUGAAGUGUUUGGGGGAACUC	69	JH138865.1(+):2236-2304
stu-miR395i	CUGAAGUGUUUGGGGGAACUC	21	stu-MIR395f	GUUCCCUUGACCACUUCAUGAGGGCUUACUUCGUUGUUUGAAGCCCUACUGAAGUGUUUGGGGGAACUC	69	JH138865.1(+):14956-15024
stu-miR395i	CUGAAGUGUUUGGGGGAACUC	21	stu-MIR395g	GUUCCCUUGACCACUUCAUCAUGAGGGGUUGAUAUCUUCUUUUUUGAUGUCUUGCUGAAGUGUUUGGGGGAACUC	75	JH138865.1(+):20451-20525
stu-miR395i	CUGAAGUGUUUGGGGGAACUC	21	stu-MIR395h	GUUCCCUUGACCACUUCAUGAUGGUUUAAUAACUUCAUUUUUUGUGCCCUCCUGAAGUGUUUGGGGGAACUC	72	JH139101.1(+):2286-2357
stu-miR395i	CUGAAGUGUUUGGGGGAACUC	21	stu-MIR395i	GUUCCCUUGACCACUUCAUGAUGGUUUAAUAACUUCAUUUUUUGUGCCCUCCUGAAGUGUUUGGGGGAACUC	72	JH139101.1(+):2451-2522
stu-miR395i	CUGAAGUGUUUGGGGGAACUC	21	stu-MIR395j	GUUCCCUUGACCACUUCAUUAGGAAUUAAUUACUUCAUUUUUAAUGUCCUACUGAAGUGUUUGGGGGAACUC	72	JH138918.1(-):6984-7055
stu-miR395j	CUGAAGUGUUUGGGGGAACUC	21	stu-MIR395a	GUUCCCUUGACCACUUCAUGAGGGAUUAAUUUCUUCAUUUUUGUUGCCCUGCUGAAGUGUUUGGGGGAACUC	72	JH137931.1(-):851903-851974
stu-miR395j	CUGAAGUGUUUGGGGGAACUC	21	stu-MIR395b	GUUCCCUUGACCACUUCAUGAGGGAUUAAUUUCUUCAUUUUUGUUGCCCUGCUGAAGUGUUUGGGGGAACUC	72	JH137931.1(-):852079-852150
stu-miR395j	CUGAAGUGUUUGGGGGAACUC	21	stu-MIR395c	GUUCCCUUGACCACUUCAUGAGGGCUUAAUUACUUCAUUUUUGAUGUCCUGCUGAAGUGUUUGGGGGAACUC	72	JH138105.1(+):628404-628475
stu-miR395j	CUGAAGUGUUUGGGGGAACUC	21	stu-MIR395d	GUUCCCUUGACCACUUCAUUAGGAAUUAAUUACUUCAUUUUUAAUGUCCUACUGAAGUGUUUGGGGGAACUC	72	JH138105.1(+):629597-629668
stu-miR395j	CUGAAGUGUUUGGGGGAACUC	21	stu-MIR395e	GUUCUCUUGACCGCUUCAUUAGGGUUUACUUCGUUGUUUGAUGCCCUGCUGAAGUGUUUGGGGGAACUC	69	JH138865.1(+):2236-2304
stu-miR395j	CUGAAGUGUUUGGGGGAACUC	21	stu-MIR395f	GUUCCCUUGACCACUUCAUGAGGGCUUACUUCGUUGUUUGAAGCCCUACUGAAGUGUUUGGGGGAACUC	69	JH138865.1(+):14956-15024
stu-miR395j	CUGAAGUGUUUGGGGGAACUC	21	stu-MIR395g	GUUCCCUUGACCACUUCAUCAUGAGGGGUUGAUAUCUUCUUUUUUGAUGUCUUGCUGAAGUGUUUGGGGGAACUC	75	JH138865.1(+):20451-20525
stu-miR395j	CUGAAGUGUUUGGGGGAACUC	21	stu-MIR395h	GUUCCCUUGACCACUUCAUGAUGGUUUAAUAACUUCAUUUUUUGUGCCCUCCUGAAGUGUUUGGGGGAACUC	72	JH139101.1(+):2286-2357
stu-miR395j	CUGAAGUGUUUGGGGGAACUC	21	stu-MIR395i	GUUCCCUUGACCACUUCAUGAUGGUUUAAUAACUUCAUUUUUUGUGCCCUCCUGAAGUGUUUGGGGGAACUC	72	JH139101.1(+):2451-2522
stu-miR395j	CUGAAGUGUUUGGGGGAACUC	21	stu-MIR395j	GUUCCCUUGACCACUUCAUUAGGAAUUAAUUACUUCAUUUUUAAUGUCCUACUGAAGUGUUUGGGGGAACUC	72	JH138918.1(-):6984-7055
stu-miR396-5p	UUCCACAGCUUUCUUGAACUU	21	stu-MIR396	UUCCACAGCUUUCUUGAACUUCUUCUUGCUAAAUUUUGAUCUCUAAAUUGAUAAUUUUGAGAUGAAAUUUUUGAAGCUAUGAAAGUCCAAGAAAGCUGUGGGAAA	105	JH138058.1(+):516359-516463
stu-miR397-5p	AUUGAGUGCAGCGUUGAUGAC	21	stu-MIR397	AUUGAGUGCAGCGUUGAUGACAUAUUUGAGAAUUUCUGUAUUUUGGCCUUUCUCAUUUUUCAUCAACGCUACACUCAAUCA	81	JH138102.1(+):591745-591825
stu-miR408b-3p	UGCACUGCCUCUUCCCUGGCU	21	stu-MIR408b	ACGGGGACGAGACAGAGCAUGAGAUGUGCAAUUUUUACUUGCCUAUUCCAUGCACUGCCUCUUCCCUGGCU	71	JH138061.1(+):638573-638643
stu-miR477a-5p	CCUCUCCCUCAAGGGCUUCUC	21	stu-MIR477a	CCUCUCCCUCAAGGGCUUCUCUCCUGCAUGCUUAUAUGUUGGGAAAGAAGCUCUAGCAGGGAGAGCCA	68	JH137800.1(+):3232100-3232167
stu-miR482a-3p	UUUCCAAUUCCACCCAUUCCUA	22	stu-MIR482a	GAGUUUUUCGAAAAUCUAUGGGAAUUGGUGGAUUGGAAAGCUUUUAUUUUCUUCUGAUUAGCUUUCCAAUUCCACCCAUUCCUAUGGUUUUUCGGUAUCCUCUC	104	JH137851.1(+):1458152-1458255
tcc-miR166c	UCGGACCAGGCUUCAUUCCUC	21	tcc-MIR166c	UGAAGAAGAAAAGAGGGUGUAUGGAAUGAAGUUUGAUCCAAGAUCCCUCCUUCUCCAUAAGUUCUUAUCUGAUAAUUACUUAAGGGAUUGAUCAUUGAUCUCGGACCAGGCUUCAUUCCUCACACCAUGCUUUUCCUUGCU	141	-
tcc-miR172d	AGAAUCCUGAUGAUGCUGCAU	21	tcc-MIR172d	GGAGCAGUCGUUGUUUGCAAAUGUGGCAUCAUCAAGAUUCACAUGCAACGUACAUAUAUAUUUAUAUAUAUUAUAUGGUUUUGGCCUGAGAAUCCUGAUGAUGCUGCAUUGGCAAUGAAUGGCUAGAUG	129	-
tcc-miR396d	UUCCACGGCUUUCUUGAACUU	21	tcc-MIR396d	AAUGGGUUCGUUACAUGCUUUUCCACGGCUUUCUUGAACUUGGUACUCUGACUUGUCUUCUCUCCUCGUUCUUUCUCCAAUGAUUUGAUUUGAUAAAAUGUGUUGGUGGUAAAAAAGAGGACAUCAAAUUCUUAGUAUGAAGCUCAAGAAAGCCGUGGGAAAACAUGAACGGAUUUUGUUUU	182	-
tcc-miR399a	CGCCAAAGGAGAGUUGCCCUG	21	tcc-MIR399a	AUCACUAAGUGAUCUAGUUGUAGGGCUUCUCUCCUUUGGCAGGUUAUGUUCAUCGAAAAUAAAUCAAGAUCUAAUUCUUCUAUUCAACAAUAACUCGCCAAAGGAGAGUUGCCCUGUAACUGAUUCGACUUAAUAA	136	-
tcc-miR530a	UGCAUUUGCACCUGCACCUC	20	tcc-MIR530a	CCAACAAGUCUCCAUUUAUCUGCAUUUGCACCUGCACCUCUUUCUCUACACUUCCAGCAGCCAGGGAGAUGAACAACAUUCUCCAUGGACGGUUGCCGAAAUCUUGUUGGUUGGACGGGGAGAGGUGCAGAUGCAGGUGCAGACAAAUGGCCUCUUGGUUUUA	163	-
vvi-miR166a	UCGGACCAGGCUUCAUUCC	19	vvi-MIR166a	GCGGGUGUUUGGAAUGAGGUUUGAUCCAAGAUCCUUCCUUUUUCUCCAUUAAUUCCUUCAGUACUGGUCAUGAUUUAGUUACUUCAUAAUCGGUUGAUCUCGGACCAGGCUUCAUUCCUGACACCAAGCU	130	chr8(-):3302797-3302926
vvi-miR166b	UCGGACCAGGCUUCAUUCC	19	vvi-MIR166a	GCGGGUGUUUGGAAUGAGGUUUGAUCCAAGAUCCUUCCUUUUUCUCCAUUAAUUCCUUCAGUACUGGUCAUGAUUUAGUUACUUCAUAAUCGGUUGAUCUCGGACCAGGCUUCAUUCCUGACACCAAGCU	130	chr8(-):3302797-3302926
vvi-miR319g	UUGGACUGAAGGGAGCUCCCA	21	vvi-MIR319g	GAACAGCUGAAGAGCUCCUUUUAGUCCAAUAAAGAGGGCUGAGGGGCGGCCAGAGCUGCCAUCUCAUGCACUUGGCUAUGCUUAUUCUUUUCUCAAUCAAUUCGGUUCGAGUAUGGCUGUGGAGUGACAAAUGCUAAGUUUAGCCUGAUGCAUGACAUGGGAGCAACUCCUCCGCACGCUUUGCCCACUCAUUGGACUGAAGGGAGCUCCCAGGGCAGAUCU	222	chr17(-):3675978-3676199
vvi-miR396a	UUCCACAGCUUUCUUGAACUA	21	vvi-MIR396a	UCCUGUCAUGCUUUUCCACAGCUUUCUUGAACUACUUUUCCAUCUACCUGUUUGAUGAUCUUCUUCAUAAGGAGUGUGAAAUAGAAGCUCAAGAAAGCUGUGGGAGGACAUGGCAA	116	chr9(-):7372522-7372637
vvi-miR396b	UUCCACAGCUUUCUUGAACU	20	vvi-MIR396a	UCCUGUCAUGCUUUUCCACAGCUUUCUUGAACUACUUUUCCAUCUACCUGUUUGAUGAUCUUCUUCAUAAGGAGUGUGAAAUAGAAGCUCAAGAAAGCUGUGGGAGGACAUGGCAA	116	chr9(-):7372522-7372637
vvi-miR396b	UUCCACAGCUUUCUUGAACU	20	vvi-MIR396c	UUCUGUGAUCUUCCACAGCUUUCUUGAACUGUUUUGGAAGCCUUCCACUUCCAUGCAAUGGAGGAGUUCAACCAACAGCUCAGGAAAGUUGUGGAACAUUACUGAGAG	108	chr4(-):5119591-5119698
vvi-miR396b	UUCCACAGCUUUCUUGAACU	20	vvi-MIR396d	CUUUGUAUUCUUCCACAGCUUUCUUGAACUGCAUUUUUCAGACUACUGGUGUGUUUUUGUAUGCACUCAAAGUCAUUGUAACAGUUGCGGUUCAAUAAAGCUGUGGGAAGAUACCAACAG	120	chr11(-):5253110-5253229
vvi-miR403a	UUAGAUUCACGCACAAACUCG	21	vvi-MIR403a	GCACAUCUCAAGUUUGUGCGUGAAUCAAACCCCAUCGUAGCCGUCCAUAUCUUCGGGUACUAAUCACGGGGCGAUUCGACGGCGUUAGAUUCACGCACAAACUCGUGAGUUCUGA	115	chr5(+):65247-65361
vvi-miR403a	UUAGAUUCACGCACAAACUCG	21	vvi-MIR403b	ACAAACCUCGAGUUUGUGCGCGAAUCCAACGCCUCGAUCUUCUUUCAAAGGGGUGUUAGAUUCACGCACAAACUCGGGAUCUGUCU	86	chr5(+):600181-600266
vvi-miR403a	UUAGAUUCACGCACAAACUCG	21	vvi-MIR403c	GCACAUCUCAAGUUUGUGCGUGAAUCAAACCCCAUCGUAGCCGUCCAUAUCUUCGGGUACUAAUCACGGGGCGAUUCGACGCCGUUAGAUUCACGCACAAACUCGUGAUCUGUCC	115	chr5(+):602611-602725
vvi-miR403a	UUAGAUUCACGCACAAACUCG	21	vvi-MIR403d	ACAAACCUCGAGUUUGUGCGCGAAUCCAACCCCUCAAUCUUCUUUCAAAGGGGUGUUAGAUUCACGCACAAACUCGGGAUCUGUCU	86	chr5(+):166482-166567
vvi-miR403a	UUAGAUUCACGCACAAACUCG	21	vvi-MIR403e	GCACAUCUCAAGUUUGUGCGUGAAUCAAACCCCAUCGUAGCCGUCCAUAUCUUCGUGUACUAAUCACGGGGCGAUUCGACGCCGUUAGAUUCACGCACAAACUCGCGAUCUGUCC	115	chr5(+):168099-168213
vvi-miR403a	UUAGAUUCACGCACAAACUCG	21	vvi-MIR403f	UGAGAUGAGGAGUUUGUGCGUGACUCUAAAACCGCCUGAUCUAAACCUUUUCCCGAUGCGAUACCUUUUCUAUGGUCUUAGAUUCACGCACAAACUCGUAAUCUGUCU	108	chr7(-):4179673-4179780
vvi-miR403b	UUAGAUUCACGCACAAACUCG	21	vvi-MIR403a	GCACAUCUCAAGUUUGUGCGUGAAUCAAACCCCAUCGUAGCCGUCCAUAUCUUCGGGUACUAAUCACGGGGCGAUUCGACGGCGUUAGAUUCACGCACAAACUCGUGAGUUCUGA	115	chr5(+):65247-65361
vvi-miR403b	UUAGAUUCACGCACAAACUCG	21	vvi-MIR403b	ACAAACCUCGAGUUUGUGCGCGAAUCCAACGCCUCGAUCUUCUUUCAAAGGGGUGUUAGAUUCACGCACAAACUCGGGAUCUGUCU	86	chr5(+):600181-600266
vvi-miR403b	UUAGAUUCACGCACAAACUCG	21	vvi-MIR403c	GCACAUCUCAAGUUUGUGCGUGAAUCAAACCCCAUCGUAGCCGUCCAUAUCUUCGGGUACUAAUCACGGGGCGAUUCGACGCCGUUAGAUUCACGCACAAACUCGUGAUCUGUCC	115	chr5(+):602611-602725
vvi-miR403b	UUAGAUUCACGCACAAACUCG	21	vvi-MIR403d	ACAAACCUCGAGUUUGUGCGCGAAUCCAACCCCUCAAUCUUCUUUCAAAGGGGUGUUAGAUUCACGCACAAACUCGGGAUCUGUCU	86	chr5(+):166482-166567
vvi-miR403b	UUAGAUUCACGCACAAACUCG	21	vvi-MIR403e	GCACAUCUCAAGUUUGUGCGUGAAUCAAACCCCAUCGUAGCCGUCCAUAUCUUCGUGUACUAAUCACGGGGCGAUUCGACGCCGUUAGAUUCACGCACAAACUCGCGAUCUGUCC	115	chr5(+):168099-168213
vvi-miR403b	UUAGAUUCACGCACAAACUCG	21	vvi-MIR403f	UGAGAUGAGGAGUUUGUGCGUGACUCUAAAACCGCCUGAUCUAAACCUUUUCCCGAUGCGAUACCUUUUCUAUGGUCUUAGAUUCACGCACAAACUCGUAAUCUGUCU	108	chr7(-):4179673-4179780
vvi-miR403c	UUAGAUUCACGCACAAACUCG	21	vvi-MIR403a	GCACAUCUCAAGUUUGUGCGUGAAUCAAACCCCAUCGUAGCCGUCCAUAUCUUCGGGUACUAAUCACGGGGCGAUUCGACGGCGUUAGAUUCACGCACAAACUCGUGAGUUCUGA	115	chr5(+):65247-65361
vvi-miR403c	UUAGAUUCACGCACAAACUCG	21	vvi-MIR403b	ACAAACCUCGAGUUUGUGCGCGAAUCCAACGCCUCGAUCUUCUUUCAAAGGGGUGUUAGAUUCACGCACAAACUCGGGAUCUGUCU	86	chr5(+):600181-600266
vvi-miR403c	UUAGAUUCACGCACAAACUCG	21	vvi-MIR403c	GCACAUCUCAAGUUUGUGCGUGAAUCAAACCCCAUCGUAGCCGUCCAUAUCUUCGGGUACUAAUCACGGGGCGAUUCGACGCCGUUAGAUUCACGCACAAACUCGUGAUCUGUCC	115	chr5(+):602611-602725
vvi-miR403c	UUAGAUUCACGCACAAACUCG	21	vvi-MIR403d	ACAAACCUCGAGUUUGUGCGCGAAUCCAACCCCUCAAUCUUCUUUCAAAGGGGUGUUAGAUUCACGCACAAACUCGGGAUCUGUCU	86	chr5(+):166482-166567
vvi-miR403c	UUAGAUUCACGCACAAACUCG	21	vvi-MIR403e	GCACAUCUCAAGUUUGUGCGUGAAUCAAACCCCAUCGUAGCCGUCCAUAUCUUCGUGUACUAAUCACGGGGCGAUUCGACGCCGUUAGAUUCACGCACAAACUCGCGAUCUGUCC	115	chr5(+):168099-168213
vvi-miR403c	UUAGAUUCACGCACAAACUCG	21	vvi-MIR403f	UGAGAUGAGGAGUUUGUGCGUGACUCUAAAACCGCCUGAUCUAAACCUUUUCCCGAUGCGAUACCUUUUCUAUGGUCUUAGAUUCACGCACAAACUCGUAAUCUGUCU	108	chr7(-):4179673-4179780
vvi-miR403d	UUAGAUUCACGCACAAACUCG	21	vvi-MIR403a	GCACAUCUCAAGUUUGUGCGUGAAUCAAACCCCAUCGUAGCCGUCCAUAUCUUCGGGUACUAAUCACGGGGCGAUUCGACGGCGUUAGAUUCACGCACAAACUCGUGAGUUCUGA	115	chr5(+):65247-65361
vvi-miR403d	UUAGAUUCACGCACAAACUCG	21	vvi-MIR403b	ACAAACCUCGAGUUUGUGCGCGAAUCCAACGCCUCGAUCUUCUUUCAAAGGGGUGUUAGAUUCACGCACAAACUCGGGAUCUGUCU	86	chr5(+):600181-600266
vvi-miR403d	UUAGAUUCACGCACAAACUCG	21	vvi-MIR403c	GCACAUCUCAAGUUUGUGCGUGAAUCAAACCCCAUCGUAGCCGUCCAUAUCUUCGGGUACUAAUCACGGGGCGAUUCGACGCCGUUAGAUUCACGCACAAACUCGUGAUCUGUCC	115	chr5(+):602611-602725
vvi-miR403d	UUAGAUUCACGCACAAACUCG	21	vvi-MIR403d	ACAAACCUCGAGUUUGUGCGCGAAUCCAACCCCUCAAUCUUCUUUCAAAGGGGUGUUAGAUUCACGCACAAACUCGGGAUCUGUCU	86	chr5(+):166482-166567
vvi-miR403d	UUAGAUUCACGCACAAACUCG	21	vvi-MIR403e	GCACAUCUCAAGUUUGUGCGUGAAUCAAACCCCAUCGUAGCCGUCCAUAUCUUCGUGUACUAAUCACGGGGCGAUUCGACGCCGUUAGAUUCACGCACAAACUCGCGAUCUGUCC	115	chr5(+):168099-168213
vvi-miR403d	UUAGAUUCACGCACAAACUCG	21	vvi-MIR403f	UGAGAUGAGGAGUUUGUGCGUGACUCUAAAACCGCCUGAUCUAAACCUUUUCCCGAUGCGAUACCUUUUCUAUGGUCUUAGAUUCACGCACAAACUCGUAAUCUGUCU	108	chr7(-):4179673-4179780
vvi-miR403e	UUAGAUUCACGCACAAACUCG	21	vvi-MIR403a	GCACAUCUCAAGUUUGUGCGUGAAUCAAACCCCAUCGUAGCCGUCCAUAUCUUCGGGUACUAAUCACGGGGCGAUUCGACGGCGUUAGAUUCACGCACAAACUCGUGAGUUCUGA	115	chr5(+):65247-65361
vvi-miR403e	UUAGAUUCACGCACAAACUCG	21	vvi-MIR403b	ACAAACCUCGAGUUUGUGCGCGAAUCCAACGCCUCGAUCUUCUUUCAAAGGGGUGUUAGAUUCACGCACAAACUCGGGAUCUGUCU	86	chr5(+):600181-600266
vvi-miR403e	UUAGAUUCACGCACAAACUCG	21	vvi-MIR403c	GCACAUCUCAAGUUUGUGCGUGAAUCAAACCCCAUCGUAGCCGUCCAUAUCUUCGGGUACUAAUCACGGGGCGAUUCGACGCCGUUAGAUUCACGCACAAACUCGUGAUCUGUCC	115	chr5(+):602611-602725
vvi-miR403e	UUAGAUUCACGCACAAACUCG	21	vvi-MIR403d	ACAAACCUCGAGUUUGUGCGCGAAUCCAACCCCUCAAUCUUCUUUCAAAGGGGUGUUAGAUUCACGCACAAACUCGGGAUCUGUCU	86	chr5(+):166482-166567
vvi-miR403e	UUAGAUUCACGCACAAACUCG	21	vvi-MIR403e	GCACAUCUCAAGUUUGUGCGUGAAUCAAACCCCAUCGUAGCCGUCCAUAUCUUCGUGUACUAAUCACGGGGCGAUUCGACGCCGUUAGAUUCACGCACAAACUCGCGAUCUGUCC	115	chr5(+):168099-168213
vvi-miR403e	UUAGAUUCACGCACAAACUCG	21	vvi-MIR403f	UGAGAUGAGGAGUUUGUGCGUGACUCUAAAACCGCCUGAUCUAAACCUUUUCCCGAUGCGAUACCUUUUCUAUGGUCUUAGAUUCACGCACAAACUCGUAAUCUGUCU	108	chr7(-):4179673-4179780
vvi-miR403f	UUAGAUUCACGCACAAACUCG	21	vvi-MIR403a	GCACAUCUCAAGUUUGUGCGUGAAUCAAACCCCAUCGUAGCCGUCCAUAUCUUCGGGUACUAAUCACGGGGCGAUUCGACGGCGUUAGAUUCACGCACAAACUCGUGAGUUCUGA	115	chr5(+):65247-65361
vvi-miR403f	UUAGAUUCACGCACAAACUCG	21	vvi-MIR403b	ACAAACCUCGAGUUUGUGCGCGAAUCCAACGCCUCGAUCUUCUUUCAAAGGGGUGUUAGAUUCACGCACAAACUCGGGAUCUGUCU	86	chr5(+):600181-600266
vvi-miR403f	UUAGAUUCACGCACAAACUCG	21	vvi-MIR403c	GCACAUCUCAAGUUUGUGCGUGAAUCAAACCCCAUCGUAGCCGUCCAUAUCUUCGGGUACUAAUCACGGGGCGAUUCGACGCCGUUAGAUUCACGCACAAACUCGUGAUCUGUCC	115	chr5(+):602611-602725
vvi-miR403f	UUAGAUUCACGCACAAACUCG	21	vvi-MIR403d	ACAAACCUCGAGUUUGUGCGCGAAUCCAACCCCUCAAUCUUCUUUCAAAGGGGUGUUAGAUUCACGCACAAACUCGGGAUCUGUCU	86	chr5(+):166482-166567
vvi-miR403f	UUAGAUUCACGCACAAACUCG	21	vvi-MIR403e	GCACAUCUCAAGUUUGUGCGUGAAUCAAACCCCAUCGUAGCCGUCCAUAUCUUCGUGUACUAAUCACGGGGCGAUUCGACGCCGUUAGAUUCACGCACAAACUCGCGAUCUGUCC	115	chr5(+):168099-168213
vvi-miR403f	UUAGAUUCACGCACAAACUCG	21	vvi-MIR403f	UGAGAUGAGGAGUUUGUGCGUGACUCUAAAACCGCCUGAUCUAAACCUUUUCCCGAUGCGAUACCUUUUCUAUGGUCUUAGAUUCACGCACAAACUCGUAAUCUGUCU	108	chr7(-):4179673-4179780

## Sheet: Novel miRNA
Table S6 Novel miRNAs identified across the four combinations
miRNA id	miRNA sequences	miRNA length	pre-miRNA id	pre-miRNA sequences	pre-miRNA length	pre position	energy	MFEI
Nov-m0437-3p	TAGTCTTTCCTATTCCACCCAT	22	Nov-m0437	AAAGGGTTTTGGAGTGGGTGGATATTAAAGACTTGAAATTCTGAAAATGAATGCTCTAGTCTTTCCTATTCCACCCATTCCAATCTTT	88	Chr01(-):33930957-33931044	-37.7	1.04722
Nov-m0437-5p	GGGTGGATATTAAAGACTTGA	21	Nov-m0437	AAAGGGTTTTGGAGTGGGTGGATATTAAAGACTTGAAATTCTGAAAATGAATGCTCTAGTCTTTCCTATTCCACCCATTCCAATCTTT	88	Chr01(-):33930957-33931044	-37.7	1.12457
Nov-m0438-3p	TAGTCTTTCCTATTCCACCCAT	22	Nov-m0438	GGTTTTGGAGTGGGTGGATATTAAAGACTTGAAATTCTGAAAATGAATGCTCTAGTCTTTCCTATTCCACCCATTCCAATCTTT	84	Chr01(-):33932318-33932401	-36.4	1.05926
Nov-m0438-5p	TGGGTGGATATTAAAGACTTG	21	Nov-m0438	GGTTTTGGAGTGGGTGGATATTAAAGACTTGAAATTCTGAAAATGAATGCTCTAGTCTTTCCTATTCCACCCATTCCAATCTTT	84	Chr01(-):33932318-33932401	-36.4	1.1375
Nov-m0516-3p	AAGGGTTCGATCCTTAGCATTGGG	24	Nov-m0516	ACCCCAATACCCAATGCCAAGGATCGAACCCTTGACCTTTGGATGTCCCATACCCAATACAAAGGTCAAGGGTTCGATCCTTAGCATTGGGTATTGGACAT	101	Chr02(+):9643116-9643216	-68.37	1.35386
Nov-m0664-3p	AAAATACATGTACTAGGTAAATGT	24	Nov-m0664	TCCCTTTTACAACAATTACGCATGTGCATGTGTACTTTGGTAGTTGGGTATTGTACCCAAAAACACAAAATACATGTACTAGGTAAATGTACCTAAGGAA	100	Chr02(-):11865962-11866061	-32	1.28
Nov-m0842-3p	TGCTCACATCTCTTACTGTCACC	23	Nov-m0842	CGAAGAAAATCAAGATGGTGACAGAAGAGAGTGAGCACACGCAGCCCGCCCGGCAATTGTTTGTGTGCTCACATCTCTTACTGTCACCTTCTTCTTCT	98	Chr03(+):20988680-20988777	-50.9	1.08599
Nov-m1125-3p	AGATCATGTGGCAGCTTCACC	21	Nov-m1125	CTCTAGCAGTTGAAGCTGCCAGCATGATCTAAACTTGCCTCCTTTTTTTGGGTTGAGGAAAGATCAGATCATGTGGCAGCTTCACCTGTTGGTTGG	96	Chr04(+):5111183-5111278	-47.6	0.946591
Nov-m1613-5p	TGCTTTTTCTAATAACCATGTGGA	24	Nov-m1613	TTTTTTGTTATGCTTTTTCTAATAACCATGTGGATGACATTTTGATAGTTTTATAAGATCTCATCCACATGGTTATTAAAAAAAAGGCATAACAGCAGG	99	Chr05(+):18452732-18452830	-43.7	1.32424
Nov-m1789-5p	AGATCTGGACCTTTGAGACG	20	Nov-m1789	AACAAGTTATAGATCTGGACCTTTGAGACGAAGGCATGCTTGCCTTCTTCTTGAGGGTTCAGATCTGGATCTTATTTC	78	Chr05(-):22059569-22059646	-42.8	1.09744
Nov-m2294-3p	TCGTTAGATTCACGCACAAACCCG	24	Nov-m2294	GGTATATTTCGGTTTGTGCGTGAATCTGACGCCTAGATCTTGCTCTTGCTGTTGCATATGTGGTTCGTTAGATTCACGCACAAACCCGTAATATGCCT	98	Chr07(+):25868654-25868751	-50.3	1.02653
Nov-m2294-5p	GGTTTGTGCGTGAATCTGACG	21	Nov-m2294	GGTATATTTCGGTTTGTGCGTGAATCTGACGCCTAGATCTTGCTCTTGCTGTTGCATATGTGGTTCGTTAGATTCACGCACAAACCCGTAATATGCCT	98	Chr07(+):25868654-25868751	-50.3	0.97987
Nov-m2800-3p	AGTTAGGATCTTGACTTGAGTGC	23	Nov-m2800	GATTGTGGCGTGGTACTTAAGTTGGGACCAAAGCTCCACTCATGAACTAGCTTTTGCGGTGGAGTTAGGATCTTGACTTGAGTGCAGTAACATTG	95	Chr09(+):7029554-7029648	-37.9	0.917579
Nov-m2832-3p	GTATGAGACTGTTTCACGTGAAAC	24	Nov-m2832	AAGTATTGCACGTTTTACGTGAGATGATCTCATACAAGACTTACTCGGAAAAAGTAGGTCTTGTATGAGACTGTTTCACGTGAAACATATTGTACT	96	Chr09(+):11082667-11082762	-50.1	1.2525
Nov-m3127-5p	ATTGTTGTACAACAGTAGCGGATG	24	Nov-m3127	GCTTTTCGCTATTGTTGTACAACAGTAGCGGATGGAAGAGTCTCTGAATGTCTTTGACTTTCCACTGTTGTTGTACAACAGTAGCGAAAAGCC	93	Chr10(+):15762949-15763041	-51.6	1.33161
Nov-m3134-5p	TATTTCTCTCACCTTACTTTGATT	24	Nov-m3134	AGGAGGTTGTTATTTCTCTCACCTTACTTTGATTCTAGAACAAAAGAGGACGGAGTTCTTTCTTGCGGGGGCATAGGTGGTAGTGGTGGCGGAACTTCAT	100	Chr10(+):18910434-18910533	-26.52	0.909257
Nov-m3314-5p	TGTTTGAACTCTCTCCCTCGT	21	Nov-m3314	AATTCAGTGTTGTTTGAACTCTCTCCCTCGTTGCTGCTGCTGAGCATGCAGCGAGGGGGGGATGTTCAATCAACTATGGCTTTT	84	Chr10(-):20805736-20805819	-45.7	1.1425
Nov-m3444-5p	AATTGACTGACTAGGCGGCCTAG	23	Nov-m3444	AATAATAGTTAATTGACTGACTAGGCGGCCTAGGAGACCTAGGCGGTCAGCGCCTAAGCGGCCTAGGCGGTCGCCTAGCCAGCCAG	86	Chr11(+):9194853-9194938	-39.3	0.875872
Nov-m3459-3p	TTTCCTATACCACATATCCCTA	22	Nov-m3459	GAAATCTATAGGGACTTGTGGTTAGGAAAGCTTCTATGTGCTCCGAATCGGTGTTATGATCTAAGCTTTCCTATACCACATATCCCTACGGCTTTCCG	98	Chr11(+):10994988-10995085	-42.44	1.19092
Nov-m3690-3p	TATTTCGAGATTCTATGGAT	20	Nov-m3690	GTATATTACCACCTGTAGAATCTCGAAGGAGGTGTAGAGATCATCAATCAGTGATGATAATGCTATCCCTATTTCGAGATTCTATGGATGGTGGTATAT	99	Chr12(+):1286676-1286774	-50.2	1.69024
Nov-m3917-3p	GACCTTGGGTTGCGGATTATC	21	Nov-m3917	AGGATGAGGTAATCTGCATCCTGAGGTTTAGATAAGATCAGAATTTTTGCTGCTGCTTCTAGACCTTGGGTTGCGGATTATCTCTGCCTGAC	92	Chr12(-):8537279-8537370	-44.7	0.927569
Nov-m4613-3p	ATTTTTGAATGGAAGACTCATGTG	24	Nov-m4613	TGGTCTTGATTCACATGGTTCTTTCATCCAAAAATATATAATATGTCAAGTTTAATATATATTTTTGAATGGAAGACTCATGTGTGTTATGATC	94	Chr14(-):21800521-21800614	-33.8	1.07872
