# Supplementary material for: Integrated transcriptome, small RNA and degradome sequencing approaches proffer insights into chlorogenic acid biosynthesis in leafy sweet potato
Source: PLoS One. 2021 Jan 22;16(1):e0245266. doi: 10.1371/journal.pone.0245266 (PMC7822329; doi:10.1371/journal.pone.0245266)
Supplement: S7 Table — (XLSX) [file pone.0245266.s007.xlsx]

## Sheet: FS2 vs. FS1
Table S6 DE miRNA expression patterns in FS2 vs. FS1
homologous miRNA name	FC(FS1/FS2)	Log2FC(FS1/FS2)	Pvalue	Padjust	Significant	Regulate	L04	L05	L06	L11	L12	FS2	FS1
Nov-m4613-3p	0.383	-1.38579	1.15089e-06	8.41795e-05	yes	down	16136.7	7254.08	10997.2	4511.07	5135.12	11462.7	4823.1
sly-miR167b-3p	0.299	-1.74111	7.58219e-06	0.000431342	yes	down	3055.56	4294.09	3273.66	1024.67	1258.74	3541.1	1141.7
stu-miR156j-5p	0.474	-1.07574	0.000388367	0.00946875	yes	down	11843.8	14953.5	12617.8	7991.11	6251.75	13138.4	7121.43
stu-miR156k-5p	0.474	-1.07574	0.000388367	0.00946875	yes	down	11843.8	14953.5	12617.8	7991.11	6251.75	13138.4	7121.43
stu-miR156g-5p	0.474	-1.07574	0.000388367	0.00946875	yes	down	11843.8	14953.5	12617.8	7991.11	6251.75	13138.4	7121.43
stu-miR156h-5p	0.474	-1.07574	0.000388367	0.00946875	yes	down	11843.8	14953.5	12617.8	7991.11	6251.75	13138.4	7121.43
stu-miR156i-5p	0.474	-1.07574	0.000388367	0.00946875	yes	down	11843.8	14953.5	12617.8	7991.11	6251.75	13138.4	7121.43
stu-miR156e	0.474	-1.07574	0.000388367	0.00946875	yes	down	11843.8	14953.5	12617.8	7991.11	6251.75	13138.4	7121.43
tcc-miR530a	0.255	-1.97162	0.00164456	0.0323853	yes	down	497.02	831.4	428.63	113.11	125.87	585.683	119.49

## Sheet: ES2 vs. ES1
Table S7 DE miRNA expression patterns in ES2 vs. ES1
homologous miRNA name	FC(ES1/ES2)	Log2FC(ES1/ES2)	Pvalue	Padjust	Significant	Regulate	L07	L08	L09	L01	L02	L03	ES2	ES1
sly-miR168a-5p	0.381	-1.39041	0.000463783	0.032001	yes	down	3213.61	4287.03	4703.39	2565.1	2075.46	1880.84	4068.01	2173.8
sly-miR168b-5p	0.381	-1.39041	0.000463783	0.032001	yes	down	3213.61	4287.03	4703.39	2565.1	2075.46	1880.84	4068.01	2173.8
sly-miR167b-3p	0.432	-1.21242	0.00115794	0.0388905	yes	down	4902.82	2493.9	3548.17	1919.21	2087.12	2124.34	3648.3	2043.56
mes-miR168a	0.441	-1.18221	0.000990122	0.0388905	yes	down	17510.1	27247.4	22189.2	17420.5	12382.8	13233	22315.6	14345.5
Nov-m0438-5p	0.342	-1.54912	0.00129462	0.0388905	yes	down	4830.4	5583.28	8782.25	6376.24	1288.64	1705.85	6398.64	3123.58
Nov-m3917-3p	0.342	-1.54873	0.00107717	0.0388905	yes	down	921.87	382.99	561.3	341.75	203.16	229.47	622.053	258.127
Nov-m2294-5p	2.895	1.53356	0.00140908	0.0388905	yes	up	17812.1	7494.25	9305.36	17177.2	68663.9	60280.6	11537.2	48707.2

## Sheet: FS2 vs. ES2
Table S7 DE miRNA expression patterns in FS2 vs. ES2
homologous miRNA name	FC(ES2/FS2)	Log2FC(ES2/FS2)	Pvalue	Padjust	Significant	Regulate	L04	L05	L06	L07	L08	L09	FS2	ES2
ath-miR159c	0.485	-1.04468	0.000812778	0.00706683	yes	down	62240.9	65598.6	53343.1	34402.1	48332.2	39022.4	60394.2	40585.6
ath-miR858a	2.058	1.04109	0.00606139	0.0308211	yes	up	8438.1	5679.75	4966.75	14863	25112.1	13570.1	6361.53	17848.4
ath-miR858b	2.06	1.04242	0.00591228	0.0303337	yes	up	8438.1	5682.66	4966.75	14924.8	25112.1	13577.6	6362.5	17871.5
mes-miR398	0.302	-1.72527	0.000206056	0.00237068	yes	down	11335.5	27605.3	18066.8	5932.82	7374.52	11057.1	19002.5	8121.48
Nov-m0437-3p	0.206	-2.27682	9.34274e-05	0.00123737	yes	down	37592	32734.2	29545.2	2620.06	6638.5	17541.6	33290.5	8933.38
Nov-m0437-5p	0.407	-1.2979	9.74431e-06	0.000221975	yes	down	2716.77	2487.2	3008.38	2323.55	1392.33	1153.15	2737.45	1623.01
Nov-m0842-3p	2.155	1.10753	0.000922101	0.0077798	yes	up	2343.03	1270.98	1577.63	4911.26	3851.85	6705.05	1730.55	5156.05
Nov-m1789-5p	0.322	-1.63408	1.09086e-05	0.00023894	yes	down	1020.58	961.16	788.82	474.41	311.18	488.75	923.52	424.78
Nov-m2294-3p	0.457	-1.12985	1.22451e-06	5.54382e-05	yes	down	19491.7	14333.8	13279.3	11305.1	9574.76	9335.91	15701.6	10071.9
Nov-m2294-5p	0.201	-2.31503	1.13122e-09	1.43162e-07	yes	down	60634.2	18541.6	43061.2	17812.1	7494.25	9305.36	40745.6	11537.2
Nov-m3134-5p	0.257	-1.95816	4.80583e-06	0.000139485	yes	down	2667.89	1752.28	1803.39	1385.5	339.11	668.21	2074.52	797.607
Nov-m3444-5p	3.026	1.59748	0.00921964	0.0411811	yes	up	103.5	40.35	62.56	345.03	261.31	267.29	68.8033	291.21
Nov-m3690-3p	2.299	1.20098	4.18767e-05	0.000635967	yes	up	4309.45	1905.03	3049.18	13747.2	7344.64	9156.45	3087.89	10082.8
stu-miR156a	0.487	-1.03872	0.00339433	0.0199968	yes	down	4224.7	6677.42	4575.63	3821.31	3281.23	3743.21	5159.25	3615.25
stu-miR156b	0.487	-1.03872	0.00339433	0.0199968	yes	down	4224.7	6677.42	4575.63	3821.31	3281.23	3743.21	5159.25	3615.25
stu-miR156c	0.487	-1.03872	0.00339433	0.0199968	yes	down	4224.7	6677.42	4575.63	3821.31	3281.23	3743.21	5159.25	3615.25
stu-miR156d-5p	0.487	-1.03872	0.00339433	0.0199968	yes	down	4224.7	6677.42	4575.63	3821.31	3281.23	3743.21	5159.25	3615.25
tcc-miR399a	2.903	1.53744	0.000171496	0.00203473	yes	up	768.13	755.55	519.71	2873.71	2040.46	3585.68	681.13	2833.28

## Sheet: FS1 vs. ES1
Table S7 DE miRNA expression patterns in FS1 vs. ES1
homologous miRNA name	FC(ES1/FS1)	Log2FC(ES1/FS1)	Pvalue	Padjust	Significant	Regulate	L11	L12	L01	L02	L03	FS1	ES1
Nov-m3134-5p	0.213	-2.23094	2.3573e-07	1.89959e-05	yes	down	2793.89	2869.1	1295.03	551.45	835.61	2831.49	894.03
stu-miR166d-3p	0.5	-1.00017	7.90103e-06	0.000282974	yes	down	174840	181748	143313	134719	123010	178294	133681
stu-miR166c-3p	0.5	-1.00017	7.90103e-06	0.000282974	yes	down	174840	181748	143313	134719	123010	178294	133681
stu-miR166a-3p	0.5	-1.00017	7.90103e-06	0.000282974	yes	down	174840	181748	143313	134719	123010	178294	133681
stu-miR166b	0.482	-1.0531	0.000339304	0.00482581	yes	down	114930	150301	93856.7	104076	88130.6	132615	95354.5
stu-miR319b	0.335	-1.57824	0.000748769	0.00756257	yes	down	8416.95	4573.43	5185.55	2297	2527.37	6495.19	3336.64
stu-miR319a-3p	0.387	-1.37115	0.00102892	0.00888584	yes	down	39097.2	18832.2	25503.3	12569.4	13241.4	28964.7	17104.7
tcc-miR399a	3.225	1.68945	0.00224357	0.01418	yes	up	938.17	846.15	3856.87	6436.27	2678.51	892.16	4323.88
Nov-m0842-3p	2.039	1.02816	0.00434041	0.0237128	yes	up	1284.43	1520.2	3849.13	4649.57	3965.88	1402.32	4154.86
