# Supplementary material for: Integrated transcriptome, small RNA and degradome sequencing approaches proffer insights into chlorogenic acid biosynthesis in leafy sweet potato
Source: PLoS One. 2021 Jan 22;16(1):e0245266. doi: 10.1371/journal.pone.0245266 (PMC7822329; doi:10.1371/journal.pone.0245266)
Supplement: S8 Table — (XLSX) [file pone.0245266.s008.xlsx]

## Sheet: Sheet1
Table S7 The annotation of identified miRNAs targets
gene_id	homologous small RNAs	target_transcript	length	description	cog	cog_description	KO_id	KO_name	paths	pfam	go	nr	swissprot
itb06g24350	mes-miR156a;mes-miR156b;mes-miR156c;mes-miR156d;mes-miR156e;mes-miR156f;mes-miR156g;mes-miR167a;mes-miR167b;mes-miR167g;mes-miR167h;stu-miR156e;stu-miR156f-5p;stu-miR156g-5p;stu-miR156h-5p;stu-miR156i-5p;stu-miR156j-5p;stu-miR156k-5p;stu-miR167a-5p;stu-miR167b-5p;stu-miR167c-5p;stu-miR167d-5p	itb06g24350.t2	2659	Phosphoribulokinase / Uridine kinase family	COG0572(F:Nucleotide transport and metabolism)	COG0572(uridine kinase)				PF00485.15(PRK:Phosphoribulokinase / Uridine kinase family); PF01928.18(CYTH:CYTH domain)	GO:0006206(biological_process:pyrimidine nucleobase metabolic process); GO:0005829(cellular_component:cytosol); GO:0043097(biological_process:pyrimidine nucleoside salvage); GO:0004849(molecular_function:uridine kinase activity)	XP_021613081.1(uridine-cytidine kinase C-like isoform X2 [Manihot esculenta])	sp|Q54R62|UCKC_DICDI(Uridine-cytidine kinase C OS=Dictyostelium discoideum OX=44689 GN=udkC PE=3 SV=1)
itb06g24350	mes-miR156a;mes-miR156b;mes-miR156c;mes-miR156d;mes-miR156e;mes-miR156f;mes-miR156g;mes-miR167a;mes-miR167b;mes-miR167g;mes-miR167h;stu-miR156e;stu-miR156f-5p;stu-miR156g-5p;stu-miR156h-5p;stu-miR156i-5p;stu-miR156j-5p;stu-miR156k-5p;stu-miR167a-5p;stu-miR167b-5p;stu-miR167c-5p;stu-miR167d-5p	itb06g24350.t1	2854	Phosphoribulokinase / Uridine kinase family	COG0572(F:Nucleotide transport and metabolism)	COG0572(uridine kinase)				PF00485.15(PRK:Phosphoribulokinase / Uridine kinase family); PF01928.18(CYTH:CYTH domain)	GO:0016310(biological_process:phosphorylation); GO:0016021(cellular_component:integral component of membrane); GO:0016301(molecular_function:kinase activity); GO:0005524(molecular_function:ATP binding)	XP_019152634.1(PREDICTED: uridine-cytidine kinase C-like isoform X2 [Ipomoea nil])	sp|Q54R62|UCKC_DICDI(Uridine-cytidine kinase C OS=Dictyostelium discoideum OX=44689 GN=udkC PE=3 SV=1)
itb07g10780	Nov-m3459-3p;ath-miR162a-3p;ath-miR162b-3p;stu-miR162a-3p;stu-miR162b-3p;stu-miR171b-3p;stu-miR172c-3p;stu-miR482a-3p	itb07g10780.t1	972	hypothetical protein								XP_019178066.1(PREDICTED: putative F-box protein At1g19160 [Ipomoea nil])
itb13g12650	Nov-m0438-5p;mes-miR156a;mes-miR156b;mes-miR156c;mes-miR156d;mes-miR156e;mes-miR156f;mes-miR156g;mes-miR398;stu-miR156a;stu-miR156b;stu-miR156c;stu-miR156d-5p;stu-miR156e;stu-miR156g-5p;stu-miR156h-5p;stu-miR156i-5p;stu-miR156j-5p;stu-miR156k-5p	itb13g12650.t1	1008	Predicted AT-hook DNA-binding family protein	ENOG410YG7Z(S:Function unknown)	ENOG410YG7Z(DNA-binding protein ESCAROLA-like)				PF03479.12(DUF296:Domain of unknown function (DUF296))		XP_019190686.1(PREDICTED: AT-hook motif nuclear-localized protein 23-like [Ipomoea nil])	sp|O23620|AHL23_ARATH(AT-hook motif nuclear-localized protein 23 OS=Arabidopsis thaliana OX=3702 GN=AHL23 PE=1 SV=1)
itb13g12650	Nov-m0438-5p;mes-miR398;stu-miR156a;stu-miR156b;stu-miR156c;stu-miR156d-5p	itb13g12650.t2	1005	Predicted AT-hook DNA-binding family protein	ENOG410YG7Z(S:Function unknown)	ENOG410YG7Z(DNA-binding protein ESCAROLA-like)				PF03479.12(DUF296:Domain of unknown function (DUF296))		XP_019190686.1(PREDICTED: AT-hook motif nuclear-localized protein 23-like [Ipomoea nil])	sp|O23620|AHL23_ARATH(AT-hook motif nuclear-localized protein 23 OS=Arabidopsis thaliana OX=3702 GN=AHL23 PE=1 SV=1)
itb08g12260	Nov-m0437-3p;Nov-m0438-3p;ath-miR172c;ath-miR172d-3p;mes-miR167a;mes-miR167b;mes-miR167g;mes-miR167h;sly-miR167b-3p;stu-miR156a;stu-miR156b;stu-miR156c;stu-miR156d-5p;stu-miR167a-5p;stu-miR167b-5p;stu-miR167c-5p;stu-miR167d-5p	itb08g12260.t3	3190	DNAJ heat shock N-terminal domain-containing protein	COG0484(O:Posttranslational modification; protein turnover; chaperones)	COG0484(ATP binding to DnaK triggers the release of the substrate protein; thus completing the reaction cycle. Several rounds of ATP-dependent interactions between DnaJ; DnaK and GrpE are required for fully efficient folding. Also involved; together with DnaK and GrpE; in the DNA replication of plasmids through activation of initiation proteins (By similarity))				PF11926.5(DUF3444:Domain of unknown function (DUF3444)); PF00226.28(DnaJ:DnaJ domain)		XP_019155748.1(PREDICTED: uncharacterized protein LOC109152510 [Ipomoea nil])	sp|O89114|DNJB5_MOUSE(DnaJ homolog subfamily B member 5 OS=Mus musculus OX=10090 GN=Dnajb5 PE=2 SV=1)
itb08g12260	Nov-m0437-3p;Nov-m0438-3p;ath-miR172c;ath-miR172d-3p;mes-miR167a;mes-miR167b;mes-miR167g;mes-miR167h;sly-miR167b-3p;stu-miR156a;stu-miR156b;stu-miR156c;stu-miR156d-5p;stu-miR167a-5p;stu-miR167b-5p;stu-miR167c-5p;stu-miR167d-5p	itb08g12260.t2	3172	DNAJ heat shock N-terminal domain-containing protein	COG0484(O:Posttranslational modification; protein turnover; chaperones)	COG0484(ATP binding to DnaK triggers the release of the substrate protein; thus completing the reaction cycle. Several rounds of ATP-dependent interactions between DnaJ; DnaK and GrpE are required for fully efficient folding. Also involved; together with DnaK and GrpE; in the DNA replication of plasmids through activation of initiation proteins (By similarity))				PF11926.5(DUF3444:Domain of unknown function (DUF3444)); PF00226.28(DnaJ:DnaJ domain)		XP_019155748.1(PREDICTED: uncharacterized protein LOC109152510 [Ipomoea nil])	sp|O89114|DNJB5_MOUSE(DnaJ homolog subfamily B member 5 OS=Mus musculus OX=10090 GN=Dnajb5 PE=2 SV=1)
itb08g12260	Nov-m0437-3p;Nov-m0438-3p;ath-miR172c;ath-miR172d-3p;mes-miR167a;mes-miR167b;mes-miR167g;mes-miR167h;sly-miR167b-3p;stu-miR156a;stu-miR156b;stu-miR156c;stu-miR156d-5p;stu-miR167a-5p;stu-miR167b-5p;stu-miR167c-5p;stu-miR167d-5p	itb08g12260.t1	3116	DNAJ heat shock N-terminal domain-containing protein	COG0484(O:Posttranslational modification; protein turnover; chaperones)	COG0484(ATP binding to DnaK triggers the release of the substrate protein; thus completing the reaction cycle. Several rounds of ATP-dependent interactions between DnaJ; DnaK and GrpE are required for fully efficient folding. Also involved; together with DnaK and GrpE; in the DNA replication of plasmids through activation of initiation proteins (By similarity))				PF11926.5(DUF3444:Domain of unknown function (DUF3444)); PF00226.28(DnaJ:DnaJ domain)		XP_019155748.1(PREDICTED: uncharacterized protein LOC109152510 [Ipomoea nil])	sp|O89114|DNJB5_MOUSE(DnaJ homolog subfamily B member 5 OS=Mus musculus OX=10090 GN=Dnajb5 PE=2 SV=1)
itb04g16200	Nov-m0437-5p;Nov-m0438-5p;ath-miR172e-3p;mes-miR159a-3p;mes-miR159b;mes-miR394a;mes-miR394b;stu-miR156a;stu-miR156b;stu-miR156c;stu-miR156d-5p;stu-miR384-5p	itb04g16200.t1	2422	Heavy metal transport/detoxification superfamily protein	COG2608(S:Function unknown)	COG2608(heavy metal transport detoxification protein)				PF00403.23(HMA:Heavy-metal-associated domain)		XP_019150089.1(PREDICTED: heavy metal-associated isoprenylated plant protein 32-like isoform X2 [Ipomoea nil])	sp|F4JZL7|HIP33_ARATH(Heavy metal-associated isoprenylated plant protein 33 OS=Arabidopsis thaliana OX=3702 GN=HIPP33 PE=2 SV=1)
itb04g16200	ath-miR172e-3p;mes-miR159a-3p;mes-miR159b	itb04g16200.t3	2000	Heavy metal transport/detoxification superfamily protein	COG2608(S:Function unknown)	COG2608(heavy metal transport detoxification protein)				PF00403.23(HMA:Heavy-metal-associated domain)		XP_019150089.1(PREDICTED: heavy metal-associated isoprenylated plant protein 32-like isoform X2 [Ipomoea nil])	sp|F4JZL7|HIP33_ARATH(Heavy metal-associated isoprenylated plant protein 33 OS=Arabidopsis thaliana OX=3702 GN=HIPP33 PE=2 SV=1)
itb04g16200	ath-miR172e-3p;mes-miR394a;mes-miR394b;stu-miR156a;stu-miR156b;stu-miR156c;stu-miR156d-5p;stu-miR384-5p	itb04g16200.t2	2006	Heavy metal transport/detoxification superfamily protein	COG2608(S:Function unknown)	COG2608(heavy metal transport detoxification protein)						XP_019150089.1(PREDICTED: heavy metal-associated isoprenylated plant protein 32-like isoform X2 [Ipomoea nil])	sp|F4JZL7|HIP33_ARATH(Heavy metal-associated isoprenylated plant protein 33 OS=Arabidopsis thaliana OX=3702 GN=HIPP33 PE=2 SV=1)
itb03g13550	mes-miR156a;mes-miR156b;mes-miR156c;mes-miR156d;mes-miR156e;mes-miR156f;mes-miR156g;stu-miR156e;stu-miR156g-5p;stu-miR156h-5p;stu-miR156i-5p;stu-miR156j-5p;stu-miR156k-5p	itb03g13550.t1	285	hypothetical protein
itb06g17900	Nov-m3314-5p;tcc-miR530a	itb06g17900.t1	949	Aldolase-type TIM barrel family protein	COG0106(E:Amino acid transport and metabolism)	COG0106(phosphoribosylformimino-5-aminoimidazole carboxamide ribotide isomerase)	K01814	hisA	map00340(Histidine metabolism)		GO:0008652(biological_process:cellular amino acid biosynthetic process); GO:0003824(molecular_function:catalytic activity)	XP_019196710.1(PREDICTED: 1-(5-phosphoribosyl)-5-[(5-phosphoribosylamino)methylideneamino] imidazole-4-carboxamide isomerase; chloroplastic [Ipomoea nil])	sp|O82782|HIS3_ARATH(1-(5-phosphoribosyl)-5-[(5-phosphoribosylamino)methylideneamino] imidazole-4-carboxamide isomerase; chloroplastic OS=Arabidopsis thaliana OX=3702 GN=HISN3 PE=2 SV=1)
itb12g09180	Nov-m1789-5p;mes-miR319g;mes-miR390b;stu-miR319b;stu-miR390-5p	itb12g09180.t1	3195	receptor like protein	COG4886(S:Function unknown)	COG4886(leucine Rich Repeat)				PF13855.3(LRR_8:Leucine rich repeat); PF12799.4(LRR_4:Leucine Rich repeats (2 copies))		XP_019188836.1(PREDICTED: receptor-like protein 12 isoform X1 [Ipomoea nil])	sp|Q9C6A6|RLP13_ARATH(Receptor-like protein 13 OS=Arabidopsis thaliana OX=3702 GN=RLP13 PE=3 SV=1)
itb09g07550	ath-miR172c;ath-miR172d-3p;ath-miR172e-3p;nta-miR172c;nta-miR172d;nta-miR172e;nta-miR172f;nta-miR172g;nta-miR172h;nta-miR172i;sly-miR167b-3p;stu-miR172a-3p;stu-miR172b-3p;stu-miR172c-3p;stu-miR172e-3p;tcc-miR172d	itb09g07550.t1	804	NAC (No Apical Meristem) domain transcriptional regulator superfamily protein	ENOG4111BXN(S:Function unknown); ENOG41114G4(S:Function unknown); ENOG41113BR(S:Function unknown); ENOG4111FG3(K:Transcription); ENOG410YB53(K:Transcription)	ENOG4111BXN(No apical meristem (NAM) protein); ENOG41114G4(No apical meristem (NAM) protein); ENOG41113BR(No apical meristem (NAM) protein); ENOG4111FG3(nac domain); ENOG410YB53(nac domain)				PF02365.12(NAM:No apical meristem (NAM) protein)	GO:0006355(biological_process:regulation of transcription; DNA-templated); GO:0005634(cellular_component:nucleus); GO:0003677(molecular_function:DNA binding)	XP_019162164.1(PREDICTED: NAC transcription factor 56-like [Ipomoea nil])	sp|Q9LD44|NAC56_ARATH(NAC transcription factor 56 OS=Arabidopsis thaliana OX=3702 GN=NAC056 PE=2 SV=1)
itb10g00900	Nov-m3690-3p;mes-miR166i	itb10g00900.t1	2999	40S ribosome biogenesis protein Tsr1 and BMS1 C-terminal domain containing protein	COG5177(S:Function unknown)	COG5177(TSR1; 20S rRNA accumulation; homolog (S. cerevisiae))	K14799	TSR1		PF04950.9(RIBIOP_C:40S ribosome biogenesis protein Tsr1 and BMS1 C-terminal); PF08142.9(AARP2CN:AARP2CN (NUC121) domain)	GO:0030688(cellular_component:preribosome; small subunit precursor); GO:0005634(cellular_component:nucleus); GO:0003924(molecular_function:GTPase activity); GO:0042254(biological_process:ribosome biogenesis); GO:0000462(biological_process:maturation of SSU-rRNA from tricistronic rRNA transcript (SSU-rRNA; 5.8S rRNA; LSU-rRNA)); GO:0034511(molecular_function:U3 snoRNA binding); GO:0000479(biologic…	XP_019190033.1(PREDICTED: pre-rRNA-processing protein TSR1 homolog [Ipomoea nil])	sp|Q5XGY1|TSR1_XENLA(Pre-rRNA-processing protein TSR1 homolog OS=Xenopus laevis OX=8355 GN=tsr1 PE=2 SV=1)
itb15g10600	Nov-m0438-5p;nta-miR172c;nta-miR172d;nta-miR172e;nta-miR172f;nta-miR172g;nta-miR172h;nta-miR172i;stu-miR172a-3p;stu-miR172b-3p;stu-miR172c-3p;stu-miR172e-3p;tcc-miR172d	itb15g10600.t1	2358	pentatricopeptide (PPR) repeat-containing protein	ENOG410Z7Z7(S:Function unknown)	ENOG410Z7Z7(Pentatricopeptide repeat-containing protein)				PF01535.17(PPR:PPR repeat); PF13041.3(PPR_2:PPR repeat family); PF12854.4(PPR_1:PPR repeat); PF14432.3(DYW_deaminase:DYW family of nucleic acid deaminases); PF13812.3(PPR_3:Pentatricopeptide repeat domain)	GO:0008270(molecular_function:zinc ion binding)	XP_019164881.1(PREDICTED: pentatricopeptide repeat-containing protein At2g22070 [Ipomoea nil])	sp|Q9SHZ8|PP168_ARATH(Pentatricopeptide repeat-containing protein At2g22070 OS=Arabidopsis thaliana OX=3702 GN=PCMP-H41 PE=3 SV=1)
itb15g23460	ath-miR159c;mes-miR394a;mes-miR394b;mes-miR397b;stu-miR156a;stu-miR156b;stu-miR156c;stu-miR156d-5p;stu-miR166b;stu-miR384-5p;tcc-miR166c;tcc-miR530a	itb15g23460.t3	3345	LisH dimerisation motif;WD40/YVTN repeat-like-containing domain	ENOG410XP3K(S:Function unknown); ENOG410ZXVU(K:Transcription); ENOG410XTXV(S:Function unknown)	ENOG410XP3K(Positively regulates the activity of the minus-end directed microtubule motor protein dynein. May enhance dynein- mediated microtubule sliding by targeting dynein to the microtubule plus end. Required for); ENOG410ZXVU(transcriptional co-repressor); ENOG410XTXV(LisH)				PF00400.29(WD40:WD domain; G-beta repeat); PF08513.8(LisH:LisH)		XP_019179388.1(PREDICTED: transcriptional corepressor LEUNIG-like isoform X4 [Ipomoea nil])	sp|Q9FUY2|LEUNG_ARATH(Transcriptional corepressor LEUNIG OS=Arabidopsis thaliana OX=3702 GN=LUG PE=1 SV=2)
itb15g23460	ath-miR159c;mes-miR394a;mes-miR394b;mes-miR397b;stu-miR156a;stu-miR156b;stu-miR156c;stu-miR156d-5p;stu-miR166b;stu-miR384-5p;tcc-miR166c;tcc-miR530a	itb15g23460.t2	3314	LisH dimerisation motif;WD40/YVTN repeat-like-containing domain	ENOG410ZXVU(K:Transcription); ENOG410XP3K(S:Function unknown); ENOG410XTXV(S:Function unknown)	ENOG410ZXVU(transcriptional co-repressor); ENOG410XP3K(Positively regulates the activity of the minus-end directed microtubule motor protein dynein. May enhance dynein- mediated microtubule sliding by targeting dynein to the microtubule plus end. Required for); ENOG410XTXV(LisH)				PF00400.29(WD40:WD domain; G-beta repeat); PF08513.8(LisH:LisH)		XP_021596427.1(transcriptional corepressor LEUNIG-like isoform X4 [Manihot esculenta])	sp|Q9FUY2|LEUNG_ARATH(Transcriptional corepressor LEUNIG OS=Arabidopsis thaliana OX=3702 GN=LUG PE=1 SV=2)
itb15g23460	ath-miR159c;mes-miR394a;mes-miR394b;mes-miR397b;stu-miR156a;stu-miR156b;stu-miR156c;stu-miR156d-5p;stu-miR166b;stu-miR384-5p;tcc-miR166c;tcc-miR530a	itb15g23460.t1	3375	LisH dimerisation motif;WD40/YVTN repeat-like-containing domain	ENOG410XP3K(S:Function unknown); ENOG410ZXVU(K:Transcription); ENOG410XTXV(S:Function unknown)	ENOG410XP3K(Positively regulates the activity of the minus-end directed microtubule motor protein dynein. May enhance dynein- mediated microtubule sliding by targeting dynein to the microtubule plus end. Required for); ENOG410ZXVU(transcriptional co-repressor); ENOG410XTXV(LisH)				PF00400.29(WD40:WD domain; G-beta repeat); PF08513.8(LisH:LisH)		XP_019179388.1(PREDICTED: transcriptional corepressor LEUNIG-like isoform X4 [Ipomoea nil])	sp|Q9FUY2|LEUNG_ARATH(Transcriptional corepressor LEUNIG OS=Arabidopsis thaliana OX=3702 GN=LUG PE=1 SV=2)
itb04g08230	mes-miR396a;mes-miR396b;mes-miR396c;mes-miR396d;mes-miR396e;mes-miR396f;stu-miR396-5p;vvi-miR396a;vvi-miR396b	itb04g08230.t1	477	2-oxoacid dehydrogenases acyltransferase family protein	COG0508(C:Energy production and conversion)	COG0508(Dehydrogenase)	K00627	DLAT; aceF; pdhC	map00020(Citrate cycle (TCA cycle)); map00010(Glycolysis / Gluconeogenesis); map00620(Pyruvate metabolism)	PF02817.14(E3_binding:e3 binding domain)		XP_019184494.1(PREDICTED: dihydrolipoyllysine-residue acetyltransferase component 5 of pyruvate dehydrogenase complex; chloroplastic [Ipomoea nil])	sp|Q9C8P0|ODP25_ARATH(Dihydrolipoyllysine-residue acetyltransferase component 5 of pyruvate dehydrogenase complex; chloroplastic OS=Arabidopsis thaliana OX=3702 GN=EMB3003 PE=2 SV=1)
itb09g13000	mes-miR159a-3p;mes-miR159b;mes-miR396a;mes-miR396b;mes-miR396c;mes-miR396d;mes-miR396e;mes-miR396f;sly-miR167b-3p;stu-miR172c-3p;stu-miR396-5p;tcc-miR396d;vvi-miR396a;vvi-miR396b	itb09g13000.t1	1547	polygalacturonase abscission zone A. thaliana	COG5434(M:Cell wall/membrane/envelope biogenesis)	COG5434(Glycoside hydrolase family 28)				PF00295.14(Glyco_hydro_28:Glycosyl hydrolases family 28); PF12708.4(Pectate_lyase_3:Pectate lyase superfamily protein)	GO:0016798(molecular_function:hydrolase activity; acting on glycosyl bonds); GO:0008152(biological_process:metabolic process)	XP_019156981.1(PREDICTED: polygalacturonase-like [Ipomoea nil])	sp|P35336|PGLR_ACTDE(Polygalacturonase OS=Actinidia deliciosa OX=3627 PE=2 SV=1)
itb09g06660	ath-miR172c;ath-miR172d-3p;mes-miR167a;mes-miR167b;mes-miR167d;mes-miR167e;mes-miR167f;mes-miR167g;mes-miR167h;mes-miR168a;sly-miR168a-5p;sly-miR168b-5p;stu-miR167a-5p;stu-miR167b-5p;stu-miR167c-5p;stu-miR167d-5p	itb09g06660.t2	2520	Calmodulin-binding protein	ENOG4111EYI(S:Function unknown)	ENOG4111EYI(calmodulin binding protein)				PF07887.8(Calmodulin_bind:Calmodulin binding protein-like)	GO:0006950(biological_process:response to stress); GO:0005516(molecular_function:calmodulin binding)	XP_019162631.1(PREDICTED: calmodulin-binding protein 60 D-like [Ipomoea nil])	sp|Q9FKL6|CB60B_ARATH(Calmodulin-binding protein 60 B OS=Arabidopsis thaliana OX=3702 GN=CBP60B PE=2 SV=1)
itb09g06660	ath-miR172c;ath-miR172d-3p;mes-miR167a;mes-miR167b;mes-miR167d;mes-miR167e;mes-miR167f;mes-miR167g;mes-miR167h;mes-miR168a;sly-miR168a-5p;sly-miR168b-5p;stu-miR167a-5p;stu-miR167b-5p;stu-miR167c-5p;stu-miR167d-5p	itb09g06660.t1	3188	Calmodulin-binding protein	ENOG4111EYI(S:Function unknown)	ENOG4111EYI(calmodulin binding protein)				PF07887.8(Calmodulin_bind:Calmodulin binding protein-like)	GO:0006950(biological_process:response to stress); GO:0005516(molecular_function:calmodulin binding)	XP_019162631.1(PREDICTED: calmodulin-binding protein 60 D-like [Ipomoea nil])	sp|Q9FKL6|CB60B_ARATH(Calmodulin-binding protein 60 B OS=Arabidopsis thaliana OX=3702 GN=CBP60B PE=2 SV=1)
itb06g17570	Nov-m3690-3p;ath-miR172e-3p;mes-miR168a;mes-miR396a;mes-miR396b;mes-miR396c;mes-miR396d;mes-miR396e;mes-miR396f;stu-miR396-5p;tcc-miR396d;tcc-miR530a;vvi-miR396a;vvi-miR396b	itb06g17570.t1	2477	inter-alpha-trypsin inhibitor heavy chain-related	COG2304(S:Function unknown)	COG2304(von Willebrand factor; type A)				PF13768.3(VWA_3:von Willebrand factor type A domain); PF00092.25(VWA:von Willebrand factor type A domain); PF13519.3(VWA_2:von Willebrand factor type A domain); PF05762.11(VWA_CoxE:VWA domain containing CoxE-like protein); PF10138.6(vWA-TerF-like:vWA found in TerF C terminus)		XP_019196819.1(PREDICTED: uncharacterized protein LOC109190713 [Ipomoea nil])	sp|A6X935|ITIH4_MOUSE(Inter alpha-trypsin inhibitor; heavy chain 4 OS=Mus musculus OX=10090 GN=Itih4 PE=1 SV=2)
itb06g17570	ath-miR172e-3p;mes-miR168a;mes-miR396a;mes-miR396b;mes-miR396c;mes-miR396d;mes-miR396e;mes-miR396f;stu-miR396-5p;tcc-miR396d;tcc-miR530a;vvi-miR396a;vvi-miR396b	itb06g17570.t2	2018	inter-alpha-trypsin inhibitor heavy chain-related	COG2304(S:Function unknown)	COG2304(von Willebrand factor; type A)				PF13768.3(VWA_3:von Willebrand factor type A domain); PF00092.25(VWA:von Willebrand factor type A domain); PF13519.3(VWA_2:von Willebrand factor type A domain); PF05762.11(VWA_CoxE:VWA domain containing CoxE-like protein); PF10138.6(vWA-TerF-like:vWA found in TerF C terminus)		XP_019196819.1(PREDICTED: uncharacterized protein LOC109190713 [Ipomoea nil])	sp|A6X935|ITIH4_MOUSE(Inter alpha-trypsin inhibitor; heavy chain 4 OS=Mus musculus OX=10090 GN=Itih4 PE=1 SV=2)
itb15g08060	Nov-m3690-3p;ath-miR172e-3p;mes-miR166i;mes-miR396a;mes-miR396b	itb15g08060.t2	3481	Protein of unknown function (DUF3527)	ENOG411183C(S:Function unknown); ENOG410ZKFP(S:Function unknown)	ENOG411183C(Domain of unknown function (DUF3527)); ENOG410ZKFP(Domain of unknown function (DUF3527))				PF12043.5(DUF3527:Domain of unknown function (DUF3527))		XP_019188005.1(PREDICTED: uncharacterized protein LOC109182319 isoform X1 [Ipomoea nil])
itb15g08060	Nov-m3690-3p;ath-miR164c-5p;ath-miR172e-3p;mes-miR396a;mes-miR396b;stu-miR156a;stu-miR156b;stu-miR156c;stu-miR156d-5p	itb15g08060.t1	2985	Protein of unknown function (DUF3527)	ENOG411183C(S:Function unknown); ENOG410ZKFP(S:Function unknown)	ENOG411183C(Domain of unknown function (DUF3527)); ENOG410ZKFP(Domain of unknown function (DUF3527))				PF12043.5(DUF3527:Domain of unknown function (DUF3527))		XP_019188005.1(PREDICTED: uncharacterized protein LOC109182319 isoform X1 [Ipomoea nil])
itb10g16130	ath-miR172c;ath-miR172d-3p;ath-miR172e-3p;nta-miR172c;nta-miR172d;nta-miR172e;nta-miR172f;nta-miR172g;nta-miR172h;nta-miR172i;stu-miR172a-3p;stu-miR172b-3p;stu-miR172c-3p;stu-miR172e-3p;tcc-miR172d	itb10g16130.t1	495	Ribosomal protein L14p/L23e family protein	COG0093(J:Translation; ribosomal structure and biogenesis)	COG0093(Binds to 23S rRNA. Forms part of two intersubunit bridges in the 70S ribosome (By similarity))	K02874	RP-L14; MRPL14; rplN	map03010(Ribosome)	PF00238.16(Ribosomal_L14:Ribosomal protein L14p/L23e)	GO:0003735(molecular_function:structural constituent of ribosome); GO:0015934(cellular_component:large ribosomal subunit); GO:0006412(biological_process:translation)	XP_019169941.1(PREDICTED: 50S ribosomal protein HLP; mitochondrial-like isoform X1 [Ipomoea nil])	sp|Q93Z17|HLP_ARATH(50S ribosomal protein HLP; mitochondrial OS=Arabidopsis thaliana OX=3702 GN=HLP PE=2 SV=1)
itb08g05470	mes-miR156a;mes-miR156b;mes-miR156c;mes-miR156d;mes-miR156e;mes-miR156f;mes-miR156g;stu-miR156e;stu-miR156f-5p;stu-miR156g-5p;stu-miR156h-5p;stu-miR156i-5p;stu-miR156j-5p;stu-miR156k-5p	itb08g05470.t5	1064	basic helix-loop-helix (bHLH) DNA-binding superfamily protein	ENOG4111DWU(K:Transcription)	ENOG4111DWU(Transcription factor)				PF00010.23(HLH:Helix-loop-helix DNA-binding domain)		XP_019174884.1(PREDICTED: transcription factor bHLH74-like isoform X1 [Ipomoea nil])	sp|Q6NKN9|BH074_ARATH(Transcription factor bHLH74 OS=Arabidopsis thaliana OX=3702 GN=BHLH74 PE=1 SV=1)
itb01g03670	mes-miR477d;stu-miR395a;stu-miR395b;stu-miR395c;stu-miR395d;stu-miR395e;stu-miR395f;stu-miR395g;stu-miR395h;stu-miR395i;stu-miR395j;stu-miR477a-5p	itb01g03670.t1	2622	dynamin-like protein	COG0699(S:Function unknown)	COG0699(Dynamin family)	K01528	DNM	map04072(Phospholipase D signaling pathway); map04144(Endocytosis); map04961(Endocrine and other factor-regulated calcium reabsorption); map05100(Bacterial invasion of epithelial cells); map04721(Synaptic vesicle cycle)	PF00350.20(Dynamin_N:Dynamin family); PF01031.17(Dynamin_M:Dynamin central region); PF02212.15(GED:Dynamin GTPase effector domain); PF00169.26(PH:PH domain); PF01926.20(MMR_HSR1:50S ribosome-binding GTPase); PF15413.3(PH_11:Pleckstrin homology domain); PF15409.3(PH_8:Pleckstrin homology domain)	GO:0003924(molecular_function:GTPase activity); GO:0005525(molecular_function:GTP binding)	XP_019174359.1(PREDICTED: dynamin-2A-like [Ipomoea nil])	sp|Q9SE83|DRP2A_ARATH(Dynamin-2A OS=Arabidopsis thaliana OX=3702 GN=DRP2A PE=1 SV=2)
itb04g17170	ath-miR159b-3p;stu-miR156d-3p	itb04g17170.t1	2413	Ankyrin repeat family protein	COG0666(S:Function unknown)	COG0666(Ankyrin Repeat)				PF13962.3(PGG:Domain of unknown function); PF12796.4(Ank_2:Ankyrin repeats (3 copies)); PF13637.3(Ank_4:Ankyrin repeats (many copies)); PF00023.27(Ank:Ankyrin repeat)		XP_019179950.1(PREDICTED: uncharacterized protein LOC109175152 [Ipomoea nil])
itb10g23180	ath-miR172c;ath-miR172d-3p;mes-miR167b;nta-miR172c;nta-miR172d;nta-miR172e;nta-miR172f;nta-miR172g;nta-miR172h;nta-miR172i;stu-miR156f-5p;stu-miR172a-3p;stu-miR172b-3p;stu-miR172c-3p;stu-miR172e-3p	itb10g23180.t1	1849	Mitochondrial transcription termination factor family protein	ENOG410XT49(S:Function unknown)	ENOG410XT49(mitochondrial transcription termination)	K15032	MTERFD		PF02536.11(mTERF:mTERF)		XP_019197875.1(PREDICTED: transcription termination factor MTERF4; chloroplastic-like isoform X1 [Ipomoea nil])
itb12g01980	tcc-miR530a	itb12g01980.t1	513	Small nuclear ribonucleoprotein family protein	ENOG41124H7(K:Transcription); ENOG410YEX1(S:Function unknown)	ENOG41124H7(N(alpha)-acetyltransferase 38; NatC auxiliary); ENOG410YEX1(-)	K12627	LSM8	map03018(RNA degradation); map03040(Spliceosome)	PF01423.19(LSM:LSM domain)	GO:0046540(cellular_component:U4/U6 x U5 tri-snRNP complex); GO:0003723(molecular_function:RNA binding); GO:0000398(biological_process:mRNA splicing; via spliceosome)	POE52979.1(sm-like protein lsm8 [Quercus suber])	sp|Q8VYI0|LSM8_ARATH(Sm-like protein LSM8 OS=Arabidopsis thaliana OX=3702 GN=LSM8 PE=1 SV=1)
itb01g30970	ath-miR164c-5p;mes-miR171e;mes-miR397b;stu-miR397-5p;tcc-miR396d	itb01g30970.t1	2597	Glycosyl hydrolase family protein	COG1472(G:Carbohydrate transport and metabolism)	COG1472(hydrolase family 3)				PF01915.19(Glyco_hydro_3_C:Glycosyl hydrolase family 3 C-terminal domain); PF00933.18(Glyco_hydro_3:Glycosyl hydrolase family 3 N terminal domain); PF14310.3(Fn3-like:Fibronectin type III-like domain)	GO:0046556(molecular_function:alpha-L-arabinofuranosidase activity); GO:0005975(biological_process:carbohydrate metabolic process); GO:0009044(molecular_function:xylan 1;4-beta-xylosidase activity); GO:0004553(molecular_function:hydrolase activity; hydrolyzing O-glycosyl compounds); GO:0031222(biological_process:arabinan catabolic process); GO:0045493(biological_process:xylan catabolic process); …	XP_019174586.1(PREDICTED: probable beta-D-xylosidase 7 [Ipomoea nil])	sp|Q9SGZ5|BXL7_ARATH(Probable beta-D-xylosidase 7 OS=Arabidopsis thaliana OX=3702 GN=BXL7 PE=2 SV=2)
itb04g16200	ath-miR172e-3p;mes-miR159a-3p;mes-miR159b;mes-miR394a;mes-miR394b;stu-miR384-5p	itb04g16200.t4	1922	Heavy metal transport/detoxification superfamily protein	COG2608(S:Function unknown)	COG2608(heavy metal transport detoxification protein)						XP_019150089.1(PREDICTED: heavy metal-associated isoprenylated plant protein 32-like isoform X2 [Ipomoea nil])	sp|F4JZL7|HIP33_ARATH(Heavy metal-associated isoprenylated plant protein 33 OS=Arabidopsis thaliana OX=3702 GN=HIPP33 PE=2 SV=1)
itb08g00650	mes-miR167b;mes-miR167g;mes-miR167h;mes-miR396a;mes-miR396b;mes-miR396c;mes-miR396d;mes-miR396e;mes-miR396f;stu-miR172c-3p;stu-miR396-5p;tcc-miR396d;vvi-miR396a;vvi-miR396b	itb08g00650.t1	3270	armadillo repeat kinesin	COG5059(Z:Cytoskeleton)	COG5059(Kinesin family member)	K10396	KIF5	map04144(Endocytosis); map04728(Dopaminergic synapse)	PF00225.20(Kinesin:Kinesin motor domain); PF16796.2(Microtub_bd:Microtubule binding); PF00514.20(Arm:Armadillo/beta-catenin-like repeat); PF04826.10(Arm_2:Armadillo-like)	GO:0008574(molecular_function:ATP-dependent microtubule motor activity; plus-end-directed); GO:0008104(biological_process:protein localization); GO:0008017(molecular_function:microtubule binding); GO:0007018(biological_process:microtubule-based movement); GO:0030705(biological_process:cytoskeleton-dependent intracellular transport); GO:0005871(cellular_component:kinesin complex); GO:0005874(cellu…	XP_019156515.1(PREDICTED: kinesin-like protein KIN-UB [Ipomoea nil])	sp|Q5VQ09|KINUB_ORYSJ(Kinesin-like protein KIN-UB OS=Oryza sativa subsp. japonica OX=39947 GN=KINUB PE=2 SV=1)
itb08g00650	mes-miR396a;mes-miR396b;mes-miR396c;mes-miR396d;mes-miR396e;mes-miR396f;stu-miR172c-3p;stu-miR396-5p;tcc-miR396d;vvi-miR396a;vvi-miR396b	itb08g00650.t2	3231	armadillo repeat kinesin	COG5059(Z:Cytoskeleton)	COG5059(Kinesin family member)	K10396	KIF5	map04144(Endocytosis); map04728(Dopaminergic synapse)	PF00225.20(Kinesin:Kinesin motor domain); PF16796.2(Microtub_bd:Microtubule binding); PF00514.20(Arm:Armadillo/beta-catenin-like repeat); PF04826.10(Arm_2:Armadillo-like)	GO:0008574(molecular_function:ATP-dependent microtubule motor activity; plus-end-directed); GO:0008104(biological_process:protein localization); GO:0008017(molecular_function:microtubule binding); GO:0007018(biological_process:microtubule-based movement); GO:0030705(biological_process:cytoskeleton-dependent intracellular transport); GO:0005871(cellular_component:kinesin complex); GO:0005874(cellu…	XP_019156515.1(PREDICTED: kinesin-like protein KIN-UB [Ipomoea nil])	sp|Q9FZ06|KINUA_ARATH(Kinesin-like protein KIN-UA OS=Arabidopsis thaliana OX=3702 GN=KINUA PE=1 SV=1)
itb03g09100	mes-miR396a;mes-miR396b;mes-miR396c;mes-miR396d;mes-miR396e;mes-miR396f;stu-miR396-5p;tcc-miR396d;vvi-miR396a;vvi-miR396b	itb03g09100.t1	1560	growth-regulating factor	ENOG4111S3M(K:Transcription); ENOG410YFT7(K:Transcription); ENOG410XSAG(O:Posttranslational modification; protein turnover; chaperones)	ENOG4111S3M(growth-regulating factor); ENOG410YFT7(growth-regulating factor); ENOG410XSAG(surface protease GP63)				PF08879.7(WRC:WRC); PF08880.8(QLQ:QLQ)		XP_019173276.1(PREDICTED: growth-regulating factor 1-like [Ipomoea nil])	sp|O81001|GRF1_ARATH(Growth-regulating factor 1 OS=Arabidopsis thaliana OX=3702 GN=GRF1 PE=1 SV=1)
itb05g02210	Nov-m3314-5p;mes-miR397b;stu-miR397-5p	itb05g02210.t1	2112	laccase	COG2132(Q:Secondary metabolites biosynthesis; transport and catabolism)	COG2132(Multicopper oxidase)	K05909	E1.10.3.2		PF07732.12(Cu-oxidase_3:Multicopper oxidase); PF07731.11(Cu-oxidase_2:Multicopper oxidase); PF00394.19(Cu-oxidase:Multicopper oxidase)		XP_019158205.1(PREDICTED: laccase-12-like [Ipomoea nil])	sp|Q9FLB5|LAC12_ARATH(Laccase-12 OS=Arabidopsis thaliana OX=3702 GN=LAC12 PE=2 SV=1)
itb05g25930	mes-miR171f;mes-miR408;stu-miR395a;stu-miR395b;stu-miR395c;stu-miR395d;stu-miR395e;stu-miR395f;stu-miR395g;stu-miR395h;stu-miR395i;stu-miR395j;stu-miR408b-3p;stu-miR482a-3p	itb05g25930.t1	2786	Plasma-membrane choline transporter family protein	ENOG410XS0P(S:Function unknown)	ENOG410XS0P(Solute carrier family 44 member)	K15377	SLC44A2_4_5	map05231(Choline metabolism in cancer)	PF04515.9(Choline_transpo:Plasma-membrane choline transporter)	GO:0015220(molecular_function:choline transmembrane transporter activity); GO:0009524(cellular_component:phragmoplast); GO:0010051(biological_process:xylem and phloem pattern formation); GO:0010088(biological_process:phloem development); GO:0016021(cellular_component:integral component of membrane); GO:0005802(cellular_component:trans-Golgi network); GO:0015871(biological_process:choline transpor…	XP_019183218.1(PREDICTED: choline transporter-like protein 2 [Ipomoea nil])	sp|Q94AN2|CHER1_ARATH(Choline transporter protein 1 OS=Arabidopsis thaliana OX=3702 GN=CHER1 PE=1 SV=1)
itb03g24950	Nov-m3690-3p;ath-miR858a;mes-miR166j;mes-miR167b;mes-miR167g;mes-miR167h;mes-miR394a;mes-miR394b;sly-miR167b-3p;stu-miR172c-3p;stu-miR384-5p;stu-miR395a;stu-miR395b;stu-miR395c;stu-miR395d;stu-miR395e;stu-miR395f;stu-miR395g;stu-miR395h;stu-miR395i;stu-miR395j;vvi-miR166a;vvi-miR166b	itb03g24950.t3	3953	conserved hypothetical protein	ENOG410Z795(S:Function unknown); ENOG410ZV62(S:Function unknown)	ENOG410Z795(-); ENOG410ZV62(-)						XP_019152277.1(PREDICTED: uncharacterized protein LOC109149083 isoform X4 [Ipomoea nil])
itb03g24950	Nov-m3690-3p;ath-miR858a;mes-miR166j;mes-miR167b;mes-miR167g;mes-miR167h;mes-miR394a;mes-miR394b;sly-miR167b-3p;stu-miR172c-3p;stu-miR384-5p;stu-miR395a;stu-miR395b;stu-miR395c;stu-miR395d;stu-miR395e;stu-miR395f;stu-miR395g;stu-miR395h;stu-miR395i;stu-miR395j;vvi-miR166a;vvi-miR166b	itb03g24950.t2	3768	conserved hypothetical protein	ENOG410Z795(S:Function unknown); ENOG410ZV62(S:Function unknown)	ENOG410Z795(-); ENOG410ZV62(-)						XP_019152276.1(PREDICTED: uncharacterized protein LOC109149083 isoform X3 [Ipomoea nil])
itb03g24950	Nov-m3690-3p;ath-miR858a;mes-miR166j;mes-miR167b;mes-miR167g;mes-miR167h;mes-miR394a;mes-miR394b;sly-miR167b-3p;stu-miR172c-3p;stu-miR384-5p;stu-miR395a;stu-miR395b;stu-miR395c;stu-miR395d;stu-miR395e;stu-miR395f;stu-miR395g;stu-miR395h;stu-miR395i;stu-miR395j;vvi-miR166a;vvi-miR166b	itb03g24950.t1	3800	conserved hypothetical protein	ENOG410Z795(S:Function unknown); ENOG410ZV62(S:Function unknown)	ENOG410Z795(-); ENOG410ZV62(-)						XP_019152276.1(PREDICTED: uncharacterized protein LOC109149083 isoform X3 [Ipomoea nil])
itb03g24950	Nov-m3690-3p;mes-miR166j;mes-miR167b;mes-miR167g;mes-miR167h;mes-miR394a;mes-miR394b;sly-miR167b-3p;stu-miR172c-3p;stu-miR384-5p;stu-miR395a;stu-miR395b;stu-miR395c;stu-miR395d;stu-miR395e;stu-miR395f;stu-miR395g;stu-miR395h;stu-miR395i;stu-miR395j;vvi-miR166a;vvi-miR166b	itb03g24950.t6	3781	conserved hypothetical protein	ENOG410Z795(S:Function unknown); ENOG410ZV62(S:Function unknown)	ENOG410Z795(-); ENOG410ZV62(-)						XP_019152277.1(PREDICTED: uncharacterized protein LOC109149083 isoform X4 [Ipomoea nil])
itb03g24950	Nov-m3690-3p;ath-miR858a;mes-miR166j;mes-miR167b;mes-miR167g;mes-miR167h;mes-miR394a;mes-miR394b;sly-miR167b-3p;stu-miR172c-3p;stu-miR384-5p;stu-miR395a;stu-miR395b;stu-miR395c;stu-miR395d;stu-miR395e;stu-miR395f;stu-miR395g;stu-miR395h;stu-miR395i;stu-miR395j;vvi-miR166a;vvi-miR166b	itb03g24950.t5	3808	conserved hypothetical protein	ENOG410Z795(S:Function unknown); ENOG410ZV62(S:Function unknown)	ENOG410Z795(-); ENOG410ZV62(-)						XP_019152277.1(PREDICTED: uncharacterized protein LOC109149083 isoform X4 [Ipomoea nil])
itb03g24950	Nov-m3690-3p;ath-miR858a;mes-miR166j;mes-miR167b;mes-miR167g;mes-miR167h;mes-miR394a;mes-miR394b;sly-miR167b-3p;stu-miR172c-3p;stu-miR384-5p;stu-miR395a;stu-miR395b;stu-miR395c;stu-miR395d;stu-miR395e;stu-miR395f;stu-miR395g;stu-miR395h;stu-miR395i;stu-miR395j;vvi-miR166a;vvi-miR166b	itb03g24950.t4	3838	conserved hypothetical protein	ENOG410Z795(S:Function unknown); ENOG410ZV62(S:Function unknown)	ENOG410Z795(-); ENOG410ZV62(-)						XP_019152277.1(PREDICTED: uncharacterized protein LOC109149083 isoform X4 [Ipomoea nil])
itb08g03920	ath-miR162a-3p;ath-miR162b-3p;mes-miR156a;mes-miR156b;mes-miR156c;mes-miR156d;mes-miR156e;mes-miR156f;mes-miR156g;mes-miR166j;stu-miR156e;stu-miR156f-5p;stu-miR156g-5p;stu-miR156h-5p;stu-miR156i-5p;stu-miR156j-5p;stu-miR156k-5p;stu-miR162a-3p;stu-miR162b-3p;stu-miR172c-3p;vvi-miR166a;vvi-miR166b	itb08g03920.t1	2531	HAD-superfamily hydrolase; subfamily IG; 5'-nucleotidase	ENOG410XQAV(S:Function unknown)	ENOG410XQAV(5'-nucleotidase)				PF05761.11(5_nucleotid:5' nucleotidase family)	GO:0016311(biological_process:dephosphorylation); GO:0008253(molecular_function:5'-nucleotidase activity)	XP_019156755.1(PREDICTED: 5'-nucleotidase domain-containing protein 4-like isoform X1 [Ipomoea nil])	sp|P49902|5NTC_HUMAN(Cytosolic purine 5'-nucleotidase OS=Homo sapiens OX=9606 GN=NT5C2 PE=1 SV=1)
itb15g22830	Nov-m0437-3p;Nov-m0438-3p;Nov-m3459-3p;mes-miR396c;mes-miR396d;mes-miR396e;mes-miR396f;stu-miR172c-3p;stu-miR396-5p;stu-miR482a-3p;tcc-miR396d;vvi-miR396a;vvi-miR396b	itb15g22830.t1	2340	NB-ARC domain-containing disease resistance protein	COG4886(S:Function unknown)	COG4886(leucine Rich Repeat)				PF00931.19(NB-ARC:NB-ARC domain)		XP_019176946.1(PREDICTED: putative late blight resistance protein homolog R1B-17 isoform X2 [Ipomoea nil])	sp|Q6L403|R1B17_SOLDE(Putative late blight resistance protein homolog R1B-17 OS=Solanum demissum OX=50514 GN=R1B-17 PE=3 SV=1)
itb02g18350	Nov-m0842-3p;ath-miR172c;ath-miR172d-3p;ath-miR172e-3p;mes-miR477d;nta-miR172c;nta-miR172d;nta-miR172e;nta-miR172f;nta-miR172g;nta-miR172h;nta-miR172i;stu-miR172a-3p;stu-miR172b-3p;stu-miR172c-3p;stu-miR172e-3p;stu-miR477a-5p;tcc-miR172d;vvi-miR396a	itb02g18350.t3	3503	SWAP (Suppressor-of-White-APricot)/surp domain-containing protein	ENOG410Y3I1(S:Function unknown)	ENOG410Y3I1(G patch domain containing 1)	K13123	GPATCH1		PF07713.10(DUF1604:Protein of unknown function (DUF1604)); PF01805.17(Surp:Surp module)	GO:0003723(molecular_function:RNA binding); GO:0006396(biological_process:RNA processing)	XP_019189741.1(PREDICTED: G patch domain-containing protein TGH [Ipomoea nil])	sp|Q8GXN9|TGH_ARATH(G patch domain-containing protein TGH OS=Arabidopsis thaliana OX=3702 GN=TGH PE=1 SV=1)
itb02g18350	Nov-m0842-3p;ath-miR172c;ath-miR172d-3p;ath-miR172e-3p;mes-miR477d;nta-miR172c;nta-miR172d;nta-miR172e;nta-miR172f;nta-miR172g;nta-miR172h;nta-miR172i;stu-miR172a-3p;stu-miR172b-3p;stu-miR172c-3p;stu-miR172e-3p;stu-miR477a-5p;tcc-miR172d;vvi-miR396a	itb02g18350.t2	3354	SWAP (Suppressor-of-White-APricot)/surp domain-containing protein	ENOG410Y3I1(S:Function unknown)	ENOG410Y3I1(G patch domain containing 1)	K13123	GPATCH1		PF07713.10(DUF1604:Protein of unknown function (DUF1604)); PF01805.17(Surp:Surp module)	GO:0003723(molecular_function:RNA binding); GO:0006396(biological_process:RNA processing)	XP_019189741.1(PREDICTED: G patch domain-containing protein TGH [Ipomoea nil])	sp|Q8GXN9|TGH_ARATH(G patch domain-containing protein TGH OS=Arabidopsis thaliana OX=3702 GN=TGH PE=1 SV=1)
itb02g18350	Nov-m0842-3p;ath-miR172c;ath-miR172d-3p;ath-miR172e-3p;mes-miR171e;mes-miR477d;nta-miR172c;nta-miR172d;nta-miR172e;nta-miR172f;nta-miR172g;nta-miR172h;nta-miR172i;stu-miR172a-3p;stu-miR172b-3p;stu-miR172c-3p;stu-miR172e-3p;stu-miR477a-5p;tcc-miR172d;vvi-miR396a	itb02g18350.t1	3671	SWAP (Suppressor-of-White-APricot)/surp domain-containing protein	ENOG410Y3I1(S:Function unknown)	ENOG410Y3I1(G patch domain containing 1)	K13123	GPATCH1		PF07713.10(DUF1604:Protein of unknown function (DUF1604)); PF01805.17(Surp:Surp module)	GO:0003723(molecular_function:RNA binding); GO:0006396(biological_process:RNA processing)	XP_019189741.1(PREDICTED: G patch domain-containing protein TGH [Ipomoea nil])	sp|Q8GXN9|TGH_ARATH(G patch domain-containing protein TGH OS=Arabidopsis thaliana OX=3702 GN=TGH PE=1 SV=1)
itb04g22800	stu-miR156d-3p;stu-miR319b;vvi-miR319g	itb04g22800.t3	4634	Inositol hexakisphosphate domain containing protein	ENOG410YSN6(S:Function unknown)	ENOG410YSN6(phosphatase domain containing; paladin 1)				PF14566.3(PTPlike_phytase:Inositol hexakisphosphate)		XP_019163134.1(PREDICTED: paladin [Ipomoea nil])	sp|Q9ULE6|PALD_HUMAN(Paladin OS=Homo sapiens OX=9606 GN=PALD1 PE=1 SV=3)
itb06g17380	mes-miR156a;mes-miR156b;mes-miR156c;mes-miR156d;mes-miR156e;mes-miR156f;mes-miR156g;mes-miR166j;stu-miR156e;stu-miR156f-5p;stu-miR156g-5p;stu-miR156h-5p;stu-miR156i-5p;stu-miR156j-5p;stu-miR156k-5p;stu-miR166a-5p;stu-miR171a-5p;stu-miR171c-5p;vvi-miR166a;vvi-miR166b	itb06g17380.t1	1110	eukaryotic translation initiation factor 3K	ENOG410ZSE4(J:Translation; ribosomal structure and biogenesis)	ENOG410ZSE4(Component of the eukaryotic translation initiation factor 3 (eIF-3) complex; which is involved in protein synthesis and; together with other initiation factors; stimulates binding of mRNA and methionyl-tRNAi to the 40S ribosome (By similarity))	K15028	EIF3K		PF10075.6(CSN8_PSD8_EIF3K:CSN8/PSMD8/EIF3K family)	GO:0005852(cellular_component:eukaryotic translation initiation factor 3 complex); GO:0016282(cellular_component:eukaryotic 43S preinitiation complex); GO:0006446(biological_process:regulation of translational initiation); GO:0033290(cellular_component:eukaryotic 48S preinitiation complex); GO:0001731(biological_process:formation of translation preinitiation complex); GO:0043022(molecular_functio…	XP_019197021.1(PREDICTED: eukaryotic translation initiation factor 3 subunit K isoform X1 [Ipomoea nil])	sp|Q94HF1|EIF3K_ORYSJ(Eukaryotic translation initiation factor 3 subunit K OS=Oryza sativa subsp. japonica OX=39947 GN=TIF3K1 PE=2 SV=1)
itb01g01830	ath-miR164c-5p;mes-miR164a;mes-miR164b;mes-miR164c	itb01g01830.t1	1057	kunitz trypsin inhibitor	ENOG410YHN1(O:Posttranslational modification; protein turnover; chaperones); ENOG411058V(O:Posttranslational modification; protein turnover; chaperones)	ENOG410YHN1(trypsin and protease inhibitor family protein Kunitz family protein); ENOG411058V(trypsin inhibitor)				PF00197.15(Kunitz_legume:Trypsin and protease inhibitor)		XP_019173406.1(PREDICTED: sporamin B-like [Ipomoea nil])	sp|P14715|SPOR1_IPOBA(Sporamin A OS=Ipomoea batatas OX=4120 PE=2 SV=1)
itb07g02250	mes-miR167a;mes-miR167b;mes-miR167d;mes-miR167e;mes-miR167f;mes-miR167g;mes-miR167h;stu-miR167a-5p;stu-miR167b-5p;stu-miR167c-5p;stu-miR167d-5p	itb07g02250.t1	768	HXXXD-type acyl-transferase family protein	ENOG410XUNM(S:Function unknown); ENOG410YB7X(S:Function unknown); ENOG41113XM(S:Function unknown); ENOG41113FV(S:Function unknown); ENOG4111CPX(S:Function unknown); ENOG41116RK(S:Function unknown)	ENOG410XUNM(Transferase family); ENOG410YB7X(Transferase family); ENOG41113XM(Transferase family); ENOG41113FV(Transferase family); ENOG4111CPX(Transferase family); ENOG41116RK(Transferase family)	K13065	E2.3.1.133; HCT	map00941(Flavonoid biosynthesis); map00940(Phenylpropanoid biosynthesis); map00945(Stilbenoid; diarylheptanoid and gingerol biosynthesis)	PF02458.12(Transferase:Transferase family)		XP_019155362.1(PREDICTED: salutaridinol 7-O-acetyltransferase-like [Ipomoea nil])	sp|Q70PR7|VINSY_RAUSE(Vinorine synthase OS=Rauvolfia serpentina OX=4060 GN=ACT PE=1 SV=2)
itb02g02800	ath-miR162a-3p;ath-miR162b-3p;ath-miR172e-3p;mes-miR171f;nta-miR172c;nta-miR172d;nta-miR172e;nta-miR172f;nta-miR172g;nta-miR172h;nta-miR172i;stu-miR162a-3p;stu-miR162b-3p;stu-miR166a-5p;stu-miR172a-3p;stu-miR172b-3p;stu-miR172c-3p;stu-miR172e-3p;vvi-miR396a;vvi-miR396b	itb02g02800.t1	1667	Pyridoxamine 5'-phosphate oxidase family protein	COG0748(P:Inorganic ion transport and metabolism)	COG0748(pyridoxamine 5-phosphate)				PF13883.3(Pyrid_oxidase_2:Pyridoxamine 5'-phosphate oxidase); PF01243.17(Pyridox_oxidase:Pyridoxamine 5'-phosphate oxidase)	GO:0010181(molecular_function:FMN binding); GO:0055114(biological_process:oxidation-reduction process); GO:0016491(molecular_function:oxidoreductase activity)	XP_019194361.1(PREDICTED: uncharacterized protein LOC109188228 [Ipomoea nil])
itb11g18920	mes-miR156a;mes-miR156b;mes-miR156c;mes-miR156d;mes-miR156e;mes-miR156f;mes-miR156g;mes-miR396a;mes-miR396b;mes-miR396c;mes-miR396d;mes-miR396e;mes-miR396f;stu-miR156e;stu-miR156g-5p;stu-miR156h-5p;stu-miR156i-5p;stu-miR156j-5p;stu-miR156k-5p;stu-miR396-5p;tcc-miR396d;vvi-miR319g;vvi-miR396a;vvi-miR396b	itb11g18920.t1	1869	Tetratricopeptide repeat (TPR)-like superfamily protein	ENOG410Z7Z7(S:Function unknown)	ENOG410Z7Z7(Pentatricopeptide repeat-containing protein)				PF13041.3(PPR_2:PPR repeat family); PF01535.17(PPR:PPR repeat); PF12854.4(PPR_1:PPR repeat); PF13812.3(PPR_3:Pentatricopeptide repeat domain)		XP_019200044.1(PREDICTED: putative pentatricopeptide repeat-containing protein At3g15130 [Ipomoea nil])	sp|Q9STE1|PP333_ARATH(Pentatricopeptide repeat-containing protein At4g21300 OS=Arabidopsis thaliana OX=3702 GN=PCMP-E36 PE=3 SV=1)
itb15g04890	ath-miR172c;ath-miR172d-3p;ath-miR172e-3p;mes-miR394a;mes-miR394b;mes-miR394c;nta-miR172c;nta-miR172d;nta-miR172e;nta-miR172f;nta-miR172g;nta-miR172h;nta-miR172i;stu-miR156d-3p;stu-miR172a-3p;stu-miR172b-3p;stu-miR172c-3p;stu-miR172e-3p;stu-miR384-5p;tcc-miR396d	itb15g04890.t4	2293	Transcription elongation factor (TFIIS) family protein	ENOG4111IDE(S:Function unknown)	ENOG4111IDE(expressed protein)				PF08711.8(Med26:TFIIS helical bundle-like domain)	GO:0005634(cellular_component:nucleus); GO:0006351(biological_process:transcription; DNA-templated)	XP_019188014.1(PREDICTED: probable mediator of RNA polymerase II transcription subunit 26b [Ipomoea nil])	sp|Q9FHK9|MD26B_ARATH(Probable mediator of RNA polymerase II transcription subunit 26b OS=Arabidopsis thaliana OX=3702 GN=MED26B PE=2 SV=1)
itb15g04890	ath-miR172c;ath-miR172d-3p;ath-miR172e-3p;mes-miR394a;mes-miR394b;mes-miR394c;nta-miR172c;nta-miR172d;nta-miR172e;nta-miR172f;nta-miR172g;nta-miR172h;nta-miR172i;stu-miR156d-3p;stu-miR172a-3p;stu-miR172b-3p;stu-miR172c-3p;stu-miR172e-3p;stu-miR384-5p;tcc-miR396d	itb15g04890.t1	2262	Transcription elongation factor (TFIIS) family protein	ENOG4111IDE(S:Function unknown)	ENOG4111IDE(expressed protein)				PF08711.8(Med26:TFIIS helical bundle-like domain)	GO:0070449(cellular_component:elongin complex); GO:0006368(biological_process:transcription elongation from RNA polymerase II promoter)	XP_019188014.1(PREDICTED: probable mediator of RNA polymerase II transcription subunit 26b [Ipomoea nil])	sp|Q9FHK9|MD26B_ARATH(Probable mediator of RNA polymerase II transcription subunit 26b OS=Arabidopsis thaliana OX=3702 GN=MED26B PE=2 SV=1)
itb15g04890	ath-miR172c;ath-miR172d-3p;ath-miR172e-3p;mes-miR394a;mes-miR394b;mes-miR394c;nta-miR172c;nta-miR172d;nta-miR172e;nta-miR172f;nta-miR172g;nta-miR172h;nta-miR172i;stu-miR156d-3p;stu-miR172a-3p;stu-miR172b-3p;stu-miR172c-3p;stu-miR172e-3p;stu-miR384-5p;tcc-miR396d	itb15g04890.t3	2342	Transcription elongation factor (TFIIS) family protein	ENOG4111IDE(S:Function unknown)	ENOG4111IDE(expressed protein)				PF08711.8(Med26:TFIIS helical bundle-like domain)	GO:0005634(cellular_component:nucleus); GO:0006351(biological_process:transcription; DNA-templated)	XP_019188014.1(PREDICTED: probable mediator of RNA polymerase II transcription subunit 26b [Ipomoea nil])	sp|Q9FHK9|MD26B_ARATH(Probable mediator of RNA polymerase II transcription subunit 26b OS=Arabidopsis thaliana OX=3702 GN=MED26B PE=2 SV=1)
itb15g04890	ath-miR172c;ath-miR172d-3p;ath-miR172e-3p;mes-miR394a;mes-miR394b;mes-miR394c;nta-miR172c;nta-miR172d;nta-miR172e;nta-miR172f;nta-miR172g;nta-miR172h;nta-miR172i;stu-miR156d-3p;stu-miR172a-3p;stu-miR172b-3p;stu-miR172c-3p;stu-miR172e-3p;stu-miR384-5p;tcc-miR396d	itb15g04890.t2	2168	Transcription elongation factor (TFIIS) family protein	ENOG4111IDE(S:Function unknown)	ENOG4111IDE(expressed protein)				PF08711.8(Med26:TFIIS helical bundle-like domain)	GO:0005634(cellular_component:nucleus); GO:0006351(biological_process:transcription; DNA-templated)	XP_019188014.1(PREDICTED: probable mediator of RNA polymerase II transcription subunit 26b [Ipomoea nil])	sp|Q9FHK9|MD26B_ARATH(Probable mediator of RNA polymerase II transcription subunit 26b OS=Arabidopsis thaliana OX=3702 GN=MED26B PE=2 SV=1)
itb09g03400	ath-miR159b-3p;ath-miR159c;mes-miR159a-3p;mes-miR159b;mes-miR167b;mes-miR319g;stu-miR167a-5p;stu-miR167b-5p;stu-miR167c-5p;stu-miR167d-5p;stu-miR172c-3p;stu-miR319b	itb09g03400.t2	3056	basic helix-loop-helix (bHLH) DNA-binding superfamily protein	ENOG41119PE(S:Function unknown); ENOG410YG0K(S:Function unknown)	ENOG41119PE(-); ENOG410YG0K(-)	K20283	GOLGA4				XP_019255480.1(PREDICTED: uncharacterized protein At4g38062-like [Nicotiana attenuata])	sp|P0CB23|Y4862_ARATH(Uncharacterized protein At4g38062 OS=Arabidopsis thaliana OX=3702 GN=At4g38062 PE=4 SV=1)
itb09g03400	ath-miR159b-3p;ath-miR159c;mes-miR159a-3p;mes-miR159b;mes-miR167b;mes-miR319g;stu-miR167a-5p;stu-miR167b-5p;stu-miR167c-5p;stu-miR167d-5p;stu-miR172c-3p;stu-miR319b	itb09g03400.t1	3110	basic helix-loop-helix (bHLH) DNA-binding superfamily protein	ENOG41119PE(S:Function unknown); ENOG410YG0K(S:Function unknown)	ENOG41119PE(-); ENOG410YG0K(-)	K20283	GOLGA4				XP_019255480.1(PREDICTED: uncharacterized protein At4g38062-like [Nicotiana attenuata])	sp|P0CB23|Y4862_ARATH(Uncharacterized protein At4g38062 OS=Arabidopsis thaliana OX=3702 GN=At4g38062 PE=4 SV=1)
itb11g06360	Nov-m1789-5p;Nov-m3690-3p;stu-miR166a-5p	itb11g06360.t1	1627	Coatomer epsilon subunit	ENOG410XS5P(U:Intracellular trafficking; secretion; and vesicular transport)	ENOG410XS5P(Coatomer protein complex; subunit epsilon)	K17268	COPE		PF04733.11(Coatomer_E:Coatomer epsilon subunit); PF14559.3(TPR_19:Tetratricopeptide repeat); PF07719.14(TPR_2:Tetratricopeptide repeat); PF00515.25(TPR_1:Tetratricopeptide repeat); PF13424.3(TPR_12:Tetratricopeptide repeat)	GO:0006890(biological_process:retrograde vesicle-mediated transport; Golgi to ER); GO:0005198(molecular_function:structural molecule activity); GO:0005622(cellular_component:intracellular)	XP_019198855.1(PREDICTED: coatomer subunit epsilon-1-like [Ipomoea nil])	sp|Q9SA78|COPE1_ARATH(Coatomer subunit epsilon-1 OS=Arabidopsis thaliana OX=3702 GN=At1g30630 PE=2 SV=1)
itb11g06360	Nov-m1789-5p;Nov-m3690-3p	itb11g06360.t2	1304	Coatomer epsilon subunit	ENOG410XS5P(U:Intracellular trafficking; secretion; and vesicular transport)	ENOG410XS5P(Coatomer protein complex; subunit epsilon)	K17268	COPE		PF04733.11(Coatomer_E:Coatomer epsilon subunit); PF14559.3(TPR_19:Tetratricopeptide repeat); PF07719.14(TPR_2:Tetratricopeptide repeat); PF00515.25(TPR_1:Tetratricopeptide repeat); PF13424.3(TPR_12:Tetratricopeptide repeat); PF12895.4(ANAPC3:Anaphase-promoting complex; cyclosome; subunit 3)	GO:0006890(biological_process:retrograde vesicle-mediated transport; Golgi to ER); GO:0005198(molecular_function:structural molecule activity); GO:0005622(cellular_component:intracellular)	XP_019198855.1(PREDICTED: coatomer subunit epsilon-1-like [Ipomoea nil])	sp|Q9SA78|COPE1_ARATH(Coatomer subunit epsilon-1 OS=Arabidopsis thaliana OX=3702 GN=At1g30630 PE=2 SV=1)
itb06g03070	Nov-m3690-3p;mes-miR396c;mes-miR396d;mes-miR396e;mes-miR396f;stu-miR395a;stu-miR395b;stu-miR395c;stu-miR395d;stu-miR395e;stu-miR395f;stu-miR395g;stu-miR395h;stu-miR395i;stu-miR395j;stu-miR396-5p;vvi-miR396b	itb06g03070.t1	2997	S-domain-2	ENOG410YBSH(T:Signal transduction mechanisms)	ENOG410YBSH(G-type lectin S-receptor-like serine threonine-protein kinase)	K04733	IRAK4	map05140(Leishmaniasis); map05152(Tuberculosis); map05142(Chagas disease (American trypanosomiasis)); map05162(Measles); map04624(Toll and Imd signaling pathway); map04010(MAPK signaling pathway); map05169(Epstein-Barr virus infection); map04620(Toll-like receptor signaling pathway); map04621(NOD-like receptor signaling pathway); map05133(Pertussis); map05164(Influenza A); map04064(NF-kappa B sig…	PF00069.22(Pkinase:Protein kinase domain); PF07714.14(Pkinase_Tyr:Protein tyrosine kinase); PF01453.21(B_lectin:D-mannose binding lectin); PF00188.23(CAP:Cysteine-rich secretory protein family); PF08276.8(PAN_2:PAN-like domain)	GO:0016740(molecular_function:transferase activity)	XP_019167821.1(PREDICTED: G-type lectin S-receptor-like serine/threonine-protein kinase SD2-5 [Ipomoea nil])	sp|Q8RWZ5|SD25_ARATH(G-type lectin S-receptor-like serine/threonine-protein kinase SD2-5 OS=Arabidopsis thaliana OX=3702 GN=SD25 PE=1 SV=1)
itb05g17460	ath-miR172c;ath-miR172d-3p;ath-miR172e-3p;mes-miR477d;nta-miR172c;nta-miR172d;nta-miR172e;nta-miR172f;nta-miR172g;nta-miR172h;nta-miR172i;stu-miR171a-5p;stu-miR171c-5p;stu-miR172a-3p;stu-miR172b-3p;stu-miR172c-3p;stu-miR172e-3p;stu-miR395a;stu-miR395b;stu-miR395c;stu-miR395d;stu-miR395e;stu-miR395f;stu-miR395g;stu-miR395h;stu-miR395i;stu-miR395j;stu-miR482a-3p;tcc-miR172d;tcc-miR530a	itb05g17460.t3	2042	NSP-interacting kinase	ENOG410ZS46(T:Signal transduction mechanisms)	ENOG410ZS46(NSP-interacting kinase)				PF07714.14(Pkinase_Tyr:Protein tyrosine kinase); PF00069.22(Pkinase:Protein kinase domain)	GO:0004674(molecular_function:protein serine/threonine kinase activity); GO:0006468(biological_process:protein phosphorylation); GO:0016021(cellular_component:integral component of membrane); GO:0005524(molecular_function:ATP binding)	XP_019195180.1(PREDICTED: protein NSP-INTERACTING KINASE 1-like isoform X4 [Ipomoea nil])	sp|Q9LFS4|NIK1_ARATH(Protein NSP-INTERACTING KINASE 1 OS=Arabidopsis thaliana OX=3702 GN=NIK1 PE=1 SV=1)
itb05g17460	ath-miR172c;ath-miR172d-3p;ath-miR172e-3p;mes-miR477d;nta-miR172c;nta-miR172d;nta-miR172e;nta-miR172f;nta-miR172g;nta-miR172h;nta-miR172i;stu-miR171a-5p;stu-miR171c-5p;stu-miR172a-3p;stu-miR172b-3p;stu-miR172c-3p;stu-miR172e-3p;stu-miR395a;stu-miR395b;stu-miR395c;stu-miR395d;stu-miR395e;stu-miR395f;stu-miR395g;stu-miR395h;stu-miR395i;stu-miR395j;stu-miR482a-3p;tcc-miR172d;tcc-miR530a	itb05g17460.t2	2565	NSP-interacting kinase	ENOG410ZS46(T:Signal transduction mechanisms)	ENOG410ZS46(NSP-interacting kinase)				PF07714.14(Pkinase_Tyr:Protein tyrosine kinase); PF00069.22(Pkinase:Protein kinase domain); PF08263.9(LRRNT_2:Leucine rich repeat N-terminal domain); PF12799.4(LRR_4:Leucine Rich repeats (2 copies)); PF13855.3(LRR_8:Leucine rich repeat)		XP_019195177.1(PREDICTED: protein NSP-INTERACTING KINASE 1-like isoform X1 [Ipomoea nil])	sp|Q9LFS4|NIK1_ARATH(Protein NSP-INTERACTING KINASE 1 OS=Arabidopsis thaliana OX=3702 GN=NIK1 PE=1 SV=1)
itb05g17460	ath-miR172c;ath-miR172d-3p;ath-miR172e-3p;mes-miR477d;nta-miR172c;nta-miR172d;nta-miR172e;nta-miR172f;nta-miR172g;nta-miR172h;nta-miR172i;stu-miR171a-5p;stu-miR171c-5p;stu-miR172a-3p;stu-miR172b-3p;stu-miR172c-3p;stu-miR172e-3p;stu-miR395a;stu-miR395b;stu-miR395c;stu-miR395d;stu-miR395e;stu-miR395f;stu-miR395g;stu-miR395h;stu-miR395i;stu-miR395j;stu-miR482a-3p;tcc-miR172d;tcc-miR530a	itb05g17460.t1	2559	NSP-interacting kinase	ENOG410ZS46(T:Signal transduction mechanisms)	ENOG410ZS46(NSP-interacting kinase)				PF07714.14(Pkinase_Tyr:Protein tyrosine kinase); PF00069.22(Pkinase:Protein kinase domain); PF08263.9(LRRNT_2:Leucine rich repeat N-terminal domain); PF12799.4(LRR_4:Leucine Rich repeats (2 copies)); PF13855.3(LRR_8:Leucine rich repeat)		XP_019195178.1(PREDICTED: protein NSP-INTERACTING KINASE 1-like isoform X2 [Ipomoea nil])	sp|Q9LFS4|NIK1_ARATH(Protein NSP-INTERACTING KINASE 1 OS=Arabidopsis thaliana OX=3702 GN=NIK1 PE=1 SV=1)
itb05g24550	ath-miR164c-5p;ath-miR172c;ath-miR172d-3p;ath-miR172e-3p;mes-miR394a;mes-miR394b;stu-miR172c-3p;stu-miR384-5p	itb05g24550.t1	1486	S-adenosyl-L-methionine-dependent methyltransferases superfamily protein	ENOG4110DEX(S:Function unknown)	ENOG4110DEX(Calmodulin-lysine N-methyltransferase)	K18826	CAMKMT	map00310(Lysine degradation)	PF10294.6(Methyltransf_16:Lysine methyltransferase); PF05175.11(MTS:Methyltransferase small domain); PF13489.3(Methyltransf_23:Methyltransferase domain); PF02527.12(GidB:rRNA small subunit methyltransferase G); PF13649.3(Methyltransf_25:Methyltransferase domain)	GO:0016020(cellular_component:membrane)	XP_019177457.1(PREDICTED: calmodulin-lysine N-methyltransferase [Ipomoea nil])	sp|B0K012|CMKMT_RAT(Calmodulin-lysine N-methyltransferase OS=Rattus norvegicus OX=10116 GN=Camkmt PE=1 SV=1)
itb05g24550	Nov-m0437-5p;ath-miR164c-5p;ath-miR172c;ath-miR172d-3p;ath-miR172e-3p;mes-miR394a;mes-miR394b;stu-miR172c-3p;stu-miR384-5p	itb05g24550.t3	1595	S-adenosyl-L-methionine-dependent methyltransferases superfamily protein	ENOG4110DEX(S:Function unknown)	ENOG4110DEX(Calmodulin-lysine N-methyltransferase)	K18826	CAMKMT	map00310(Lysine degradation)	PF10294.6(Methyltransf_16:Lysine methyltransferase); PF02527.12(GidB:rRNA small subunit methyltransferase G)	GO:0016020(cellular_component:membrane)	XP_019177457.1(PREDICTED: calmodulin-lysine N-methyltransferase [Ipomoea nil])	sp|B0K012|CMKMT_RAT(Calmodulin-lysine N-methyltransferase OS=Rattus norvegicus OX=10116 GN=Camkmt PE=1 SV=1)
itb05g24550	ath-miR164c-5p;ath-miR172c;ath-miR172d-3p;ath-miR172e-3p;mes-miR394a;mes-miR394b;stu-miR172c-3p;stu-miR384-5p	itb05g24550.t2	1567	S-adenosyl-L-methionine-dependent methyltransferases superfamily protein	ENOG4110DEX(S:Function unknown)	ENOG4110DEX(Calmodulin-lysine N-methyltransferase)	K18826	CAMKMT	map00310(Lysine degradation)	PF10294.6(Methyltransf_16:Lysine methyltransferase); PF05175.11(MTS:Methyltransferase small domain); PF02527.12(GidB:rRNA small subunit methyltransferase G)	GO:0016020(cellular_component:membrane)	XP_019177457.1(PREDICTED: calmodulin-lysine N-methyltransferase [Ipomoea nil])	sp|B0K012|CMKMT_RAT(Calmodulin-lysine N-methyltransferase OS=Rattus norvegicus OX=10116 GN=Camkmt PE=1 SV=1)
itb08g16760	Nov-m0437-3p;Nov-m0438-3p;mes-miR394a;mes-miR394b;mes-miR394c;mes-miR396c;mes-miR396d;mes-miR396e;mes-miR396f;mes-miR477d;stu-miR384-5p;stu-miR396-5p;stu-miR477a-5p;vvi-miR396b	itb08g16760.t1	1653	zinc ion binding;nucleic acid binding	ENOG410Y65V(S:Function unknown); ENOG410ZDYR(S:Function unknown)	ENOG410Y65V(Retrotransposon protein); ENOG410ZDYR(-)				PF14111.3(DUF4283:Domain of unknown function (DUF4283))		XP_019182139.1(PREDICTED: uncharacterized protein LOC109177283 [Ipomoea nil])
itb15g08560	ath-miR162a-3p;ath-miR162b-3p;mes-miR159a-3p;mes-miR159b;stu-miR162a-3p;stu-miR162b-3p;stu-miR172c-3p	itb15g08560.t1	1051	CYCLIN D7;1	ENOG410XRKC(D:Cell cycle control; cell division; chromosome partitioning)	ENOG410XRKC((DC) complex that phosphorylates and inhibits members of the retinoblastoma (RB) protein family including RB1 and regulates the cell-cycle during G(1) S transition. Phosphorylation of RB1 allows dissociation of the transcription factor E2F from the RB E2F complex and the subsequent transcription of E2F target genes which are responsible for the progression through the G(1) phase. Hypo…	K18813	CYCD7		PF00134.20(Cyclin_N:Cyclin; N-terminal domain); PF02984.16(Cyclin_C:Cyclin; C-terminal domain)		XP_019186502.1(PREDICTED: cyclin-D4-2-like [Ipomoea nil])	sp|Q9LZM0|CCD71_ARATH(Putative cyclin-D7-1 OS=Arabidopsis thaliana OX=3702 GN=CYCD7-1 PE=3 SV=1)
itb04g00970	Nov-m2294-5p;mes-miR164a;mes-miR164b;mes-miR164c;stu-miR397-5p	itb04g00970.t1	1478	cysteine synthase C1	COG0031(E:Amino acid transport and metabolism)	COG0031(cysteine biosynthetic process from serine)	K13034	ATCYSC1	map00460(Cyanoamino acid metabolism); map00270(Cysteine and methionine metabolism); map00920(Sulfur metabolism)	PF00291.22(PALP:Pyridoxal-phosphate dependent enzyme)	GO:0019499(biological_process:cyanide metabolic process); GO:0004124(molecular_function:cysteine synthase activity); GO:0005739(cellular_component:mitochondrion); GO:0006535(biological_process:cysteine biosynthetic process from serine); GO:0016740(molecular_function:transferase activity); GO:0030170(molecular_function:pyridoxal phosphate binding); GO:0050017(molecular_function:L-3-cyanoalanine sy…	XP_019190475.1(PREDICTED: bifunctional L-3-cyanoalanine synthase/cysteine synthase 1; mitochondrial-like [Ipomoea nil])	sp|Q76MX2|CAS1_SOLTU(Bifunctional L-3-cyanoalanine synthase/cysteine synthase 1; mitochondrial OS=Solanum tuberosum OX=4113 GN=PCAS-1 PE=1 SV=1)
itb03g18000	Nov-m0437-5p;ath-miR172e-3p;nta-miR172c;nta-miR172d;nta-miR172e;nta-miR172f;nta-miR172g;nta-miR172h;nta-miR172i;stu-miR172a-3p;stu-miR172b-3p;stu-miR172c-3p;stu-miR172e-3p	itb03g18000.t1	1833	Nucleotide-diphospho-sugar transferases superfamily protein	COG1215(M:Cell wall/membrane/envelope biogenesis)	COG1215(Glycosyl transferase; family 2)	K13680	CSLA		PF13641.3(Glyco_tranf_2_3:Glycosyltransferase like family 2); PF13632.3(Glyco_trans_2_3:Glycosyl transferase family group 2); PF00535.23(Glycos_transf_2:Glycosyl transferase family 2); PF13506.3(Glyco_transf_21:Glycosyl transferase family 21)	GO:0016021(cellular_component:integral component of membrane)	XP_019192259.1(PREDICTED: glucomannan 4-beta-mannosyltransferase 9-like [Ipomoea nil])	sp|Q9LZR3|CSLA9_ARATH(Glucomannan 4-beta-mannosyltransferase 9 OS=Arabidopsis thaliana OX=3702 GN=CSLA9 PE=2 SV=1)
itb06g10680	Nov-m0437-5p;Nov-m0438-5p;Nov-m3917-3p;ath-miR172c;ath-miR172d-3p;mes-miR396c;mes-miR396d;mes-miR396e;mes-miR396f;stu-miR172c-3p;stu-miR396-5p;tcc-miR396d;vvi-miR396b	itb06g10680.t1	2235	Zinc finger (C3HC4-type RING finger) family protein	ENOG410YA8F(S:Function unknown)	ENOG410YA8F(Zinc finger; C3HC4 type (RING finger))				PF13639.3(zf-RING_2:Ring finger domain); PF17123.2(zf-RING_11:RING-like zinc finger); PF13445.3(zf-RING_UBOX:RING-type zinc-finger); PF00097.22(zf-C3HC4:Zinc finger; C3HC4 type (RING finger)); PF12678.4(zf-rbx1:RING-H2 zinc finger domain); PF13923.3(zf-C3HC4_2:Zinc finger; C3HC4 type (RING finger)); PF13519.3(VWA_2:von Willebrand factor type A domain); PF14634.3(zf-RING_5:zinc-RING finger domain)…	GO:0046872(molecular_function:metal ion binding)	XP_019176820.1(PREDICTED: uncharacterized protein LOC109172130 [Ipomoea nil])	sp|Q0WQX9|WAVH2_ARATH(Probable E3 ubiquitin-protein ligase WAVH2 OS=Arabidopsis thaliana OX=3702 GN=WAVH2 PE=2 SV=1)
itb12g27930	Nov-m1125-3p;Nov-m1789-5p;ath-miR164c-5p;mes-miR156a;mes-miR156b;mes-miR156c;mes-miR156d;mes-miR156e;mes-miR156f;mes-miR156g;mes-miR164a;mes-miR164b;mes-miR164c;mes-miR166i;stu-miR156e;stu-miR156f-5p;stu-miR156g-5p;stu-miR156h-5p;stu-miR156i-5p;stu-miR156j-5p;stu-miR156k-5p;stu-miR171b-3p	itb12g27930.t1	3073	diacylglycerol kinase	ENOG410XQVB(I:Lipid transport and metabolism)	ENOG410XQVB(DiacylGlycerol Kinase)	K00901	dgkA; DGK	map00564(Glycerophospholipid metabolism); map04070(Phosphatidylinositol signaling system); map00561(Glycerolipid metabolism); map05231(Choline metabolism in cancer); map04072(Phospholipase D signaling pathway)	PF00609.16(DAGK_acc:Diacylglycerol kinase accessory domain); PF00781.21(DAGK_cat:Diacylglycerol kinase catalytic domain); PF00130.19(C1_1:Phorbol esters/diacylglycerol binding domain (C1 domain))	GO:0016020(cellular_component:membrane); GO:0016310(biological_process:phosphorylation); GO:0016021(cellular_component:integral component of membrane); GO:0016301(molecular_function:kinase activity); GO:0007205(biological_process:protein kinase C-activating G-protein coupled receptor signaling pathway); GO:0005622(cellular_component:intracellular); GO:0048366(biological_process:leaf development);…	XP_019200490.1(PREDICTED: diacylglycerol kinase 2 [Ipomoea nil])	sp|Q9FFN7|DGK2_ARATH(Diacylglycerol kinase 2 OS=Arabidopsis thaliana OX=3702 GN=DGK2 PE=1 SV=1)
itb12g27930	Nov-m1125-3p;Nov-m1789-5p;ath-miR164c-5p;mes-miR156a;mes-miR156b;mes-miR156c;mes-miR156d;mes-miR156e;mes-miR156f;mes-miR156g;mes-miR164a;mes-miR164b;mes-miR164c;mes-miR166i;stu-miR156e;stu-miR156f-5p;stu-miR156g-5p;stu-miR156h-5p;stu-miR156i-5p;stu-miR156j-5p;stu-miR156k-5p;stu-miR171b-3p	itb12g27930.t2	3183	diacylglycerol kinase	ENOG410XQVB(I:Lipid transport and metabolism)	ENOG410XQVB(DiacylGlycerol Kinase)	K00901	dgkA; DGK	map00564(Glycerophospholipid metabolism); map04070(Phosphatidylinositol signaling system); map00561(Glycerolipid metabolism); map05231(Choline metabolism in cancer); map04072(Phospholipase D signaling pathway)	PF00609.16(DAGK_acc:Diacylglycerol kinase accessory domain); PF00781.21(DAGK_cat:Diacylglycerol kinase catalytic domain); PF00130.19(C1_1:Phorbol esters/diacylglycerol binding domain (C1 domain))	GO:0016020(cellular_component:membrane); GO:0016310(biological_process:phosphorylation); GO:0016021(cellular_component:integral component of membrane); GO:0016301(molecular_function:kinase activity); GO:0007205(biological_process:protein kinase C-activating G-protein coupled receptor signaling pathway); GO:0005622(cellular_component:intracellular); GO:0048366(biological_process:leaf development);…	XP_019200490.1(PREDICTED: diacylglycerol kinase 2 [Ipomoea nil])	sp|Q9FFN7|DGK2_ARATH(Diacylglycerol kinase 2 OS=Arabidopsis thaliana OX=3702 GN=DGK2 PE=1 SV=1)
itb07g22250	Nov-m2294-5p;mes-miR171e	itb07g22250.t1	1591	F-box and associated interaction domains-containing protein	ENOG4111BB5(S:Function unknown); ENOG410YWCP(S:Function unknown); ENOG410ZSQE(S:Function unknown); ENOG410Z2HM(S:Function unknown); ENOG410YVTQ(S:Function unknown); ENOG4111EF8(S:Function unknown); ENOG410YX2S(S:Function unknown)	ENOG4111BB5(F-box kelch-repeat protein At3g06240-like); ENOG410YWCP(F-box protein); ENOG410ZSQE(F-box protein); ENOG410Z2HM(F-box Kelch-repeat protein); ENOG410YVTQ(CONTAINS InterPro DOMAIN s Cyclin-like F-box (InterPro IPR001810); F-box associated (InterPro IPR006527); F-box associated type 1 (InterPro IPR017451)); ENOG4111EF8(F-box domain); ENOG410YX2S(F-box protein)				PF07734.10(FBA_1:F-box associated); PF00646.30(F-box:F-box domain); PF12937.4(F-box-like:F-box-like)		XP_019170535.1(PREDICTED: F-box/kelch-repeat protein At3g23880-like [Ipomoea nil])	sp|Q3ECE2|FB85_ARATH(Putative F-box protein At1g70960 OS=Arabidopsis thaliana OX=3702 GN=At1g70960 PE=4 SV=1)
itb04g01200	ath-miR172c;ath-miR172d-3p;mes-miR167b;mes-miR167g;mes-miR167h;nta-miR172c;nta-miR172d;nta-miR172e;nta-miR172f;nta-miR172g;nta-miR172h;nta-miR172i;stu-miR172a-3p;stu-miR172b-3p;stu-miR172c-3p;stu-miR172e-3p	itb04g01200.t1	1050	conserved hypothetical protein	ENOG410Z0PJ(S:Function unknown); ENOG41106J2(S:Function unknown)	ENOG410Z0PJ(-); ENOG41106J2(-)						XP_019190207.1(PREDICTED: uncharacterized protein LOC109184626 [Ipomoea nil])
itb04g01200	ath-miR172c;ath-miR172d-3p;mes-miR167b;mes-miR167g;mes-miR167h;nta-miR172c;nta-miR172d;nta-miR172e;nta-miR172f;nta-miR172g;nta-miR172h;nta-miR172i;stu-miR172a-3p;stu-miR172b-3p;stu-miR172c-3p;stu-miR172e-3p	itb04g01200.t2	1110	conserved hypothetical protein	ENOG410Z0PJ(S:Function unknown); ENOG41106J2(S:Function unknown)	ENOG410Z0PJ(-); ENOG41106J2(-)						XP_019190207.1(PREDICTED: uncharacterized protein LOC109184626 [Ipomoea nil])
itb01g24030	Nov-m3917-3p;ath-miR164c-5p;mes-miR156a;mes-miR156b;mes-miR156c;mes-miR156d;mes-miR156e;mes-miR156f;mes-miR156g;mes-miR164a;mes-miR164b;mes-miR164c;stu-miR156a;stu-miR156b;stu-miR156c;stu-miR156d-5p;stu-miR156e;stu-miR156f-5p;stu-miR156g-5p;stu-miR156h-5p;stu-miR156i-5p;stu-miR156j-5p;stu-miR156k-5p	itb01g24030.t1	1363	squamosa promoter binding protein-like	ENOG410YVZE(K:Transcription)	ENOG410YVZE(Squamosa promoter-binding-like protein)				PF03110.11(SBP:SBP domain)		XP_019166257.1(PREDICTED: squamosa promoter-binding-like protein 9 isoform X1 [Ipomoea nil])	sp|Q700W2|SPL9_ARATH(Squamosa promoter-binding-like protein 9 OS=Arabidopsis thaliana OX=3702 GN=SPL9 PE=2 SV=2)
itb12g19220	ath-miR858a;ath-miR858b;tcc-miR172d	itb12g19220.t1	1136	myb domain protein	COG5147(K:Transcription)	COG5147(Myblike DNAbinding domain containing protein)	K09422	MYBP		PF00249.28(Myb_DNA-binding:Myb-like DNA-binding domain); PF13921.3(Myb_DNA-bind_6:Myb-like DNA-binding domain)		XP_019151107.1(PREDICTED: transcription factor MYB46-like [Ipomoea nil])	sp|Q8VZQ2|MYB61_ARATH(Transcription factor MYB61 OS=Arabidopsis thaliana OX=3702 GN=MYB61 PE=2 SV=1)
itb03g20440	mes-miR167a;mes-miR167b;mes-miR167d;mes-miR167e;mes-miR167f;mes-miR167g;mes-miR167h;stu-miR167a-5p;stu-miR167b-5p;stu-miR167c-5p;stu-miR167d-5p	itb03g20440.t1	246	LisH dimerisation motif;WD40/YVTN repeat-like-containing domain	ENOG410XP3K(S:Function unknown); ENOG410ZXVU(K:Transcription)	ENOG410XP3K(Positively regulates the activity of the minus-end directed microtubule motor protein dynein. May enhance dynein- mediated microtubule sliding by targeting dynein to the microtubule plus end. Required for); ENOG410ZXVU(transcriptional co-repressor)						XP_019191602.1(PREDICTED: transcriptional corepressor LEUNIG-like isoform X5 [Ipomoea nil])	sp|Q9FUY2|LEUNG_ARATH(Transcriptional corepressor LEUNIG OS=Arabidopsis thaliana OX=3702 GN=LUG PE=1 SV=2)
itb13g16460	mes-miR156a;mes-miR156b;mes-miR156c;mes-miR156d;mes-miR156e;mes-miR156f;mes-miR156g;stu-miR156a;stu-miR156b;stu-miR156c;stu-miR156d-5p;stu-miR156e;stu-miR156f-5p;stu-miR156g-5p;stu-miR156h-5p;stu-miR156i-5p;stu-miR156j-5p;stu-miR156k-5p;stu-miR390-5p	itb13g16460.t1	2003	SET domain-containing protein	ENOG4111SVH(S:Function unknown)	ENOG4111SVH(-)				PF00856.25(SET:SET domain)		XP_019182205.1(PREDICTED: uncharacterized protein LOC109177335 [Ipomoea nil])	sp|Q5ZML9|SETD3_CHICK(Histone-lysine N-methyltransferase setd3 OS=Gallus gallus OX=9031 GN=SETD3 PE=2 SV=1)
itb13g24380	Nov-m1789-5p;Nov-m2800-3p;ath-miR164c-5p;ath-miR172c;ath-miR172d-3p;ath-miR172e-3p;mes-miR164a;mes-miR164b;mes-miR164c;nta-miR172c;nta-miR172d;nta-miR172e;nta-miR172f;nta-miR172g;nta-miR172h;nta-miR172i;stu-miR171d-3p;stu-miR172a-3p;stu-miR172b-3p;stu-miR172c-3p;stu-miR172e-3p;tcc-miR172d;tcc-miR396d;tcc-miR530a	itb13g24380.t5	1571	Agenet domain-containing protein	ENOG410Y6CZ(S:Function unknown)	ENOG410Y6CZ(Agenet domain)				PF05641.9(Agenet:Agenet domain)		XP_019181298.1(PREDICTED: uncharacterized protein LOC109176288 isoform X1 [Ipomoea nil])
itb13g24380	Nov-m1789-5p;Nov-m2800-3p;ath-miR164c-5p;ath-miR172c;ath-miR172d-3p;ath-miR172e-3p;mes-miR164a;mes-miR164b;mes-miR164c;nta-miR172c;nta-miR172d;nta-miR172e;nta-miR172f;nta-miR172g;nta-miR172h;nta-miR172i;stu-miR171d-3p;stu-miR172a-3p;stu-miR172b-3p;stu-miR172c-3p;stu-miR172e-3p;tcc-miR172d;tcc-miR396d;tcc-miR530a	itb13g24380.t4	1474	Agenet domain-containing protein	ENOG410Y6CZ(S:Function unknown)	ENOG410Y6CZ(Agenet domain)				PF05641.9(Agenet:Agenet domain)		XP_019181298.1(PREDICTED: uncharacterized protein LOC109176288 isoform X1 [Ipomoea nil])
itb13g24380	Nov-m1789-5p;Nov-m2800-3p;ath-miR164c-5p;ath-miR172c;ath-miR172d-3p;ath-miR172e-3p;mes-miR164a;mes-miR164b;mes-miR164c;nta-miR172c;nta-miR172d;nta-miR172e;nta-miR172f;nta-miR172g;nta-miR172h;nta-miR172i;stu-miR171d-3p;stu-miR172a-3p;stu-miR172b-3p;stu-miR172c-3p;stu-miR172e-3p;tcc-miR172d;tcc-miR396d;tcc-miR530a	itb13g24380.t1	1909	Agenet domain-containing protein	ENOG410Y6CZ(S:Function unknown)	ENOG410Y6CZ(Agenet domain)				PF05641.9(Agenet:Agenet domain)		XP_019181298.1(PREDICTED: uncharacterized protein LOC109176288 isoform X1 [Ipomoea nil])
itb13g24380	Nov-m1789-5p;Nov-m2800-3p;ath-miR164c-5p;ath-miR172c;ath-miR172d-3p;ath-miR172e-3p;mes-miR164a;mes-miR164b;mes-miR164c;nta-miR172c;nta-miR172d;nta-miR172e;nta-miR172f;nta-miR172g;nta-miR172h;nta-miR172i;stu-miR171d-3p;stu-miR172a-3p;stu-miR172b-3p;stu-miR172c-3p;stu-miR172e-3p;tcc-miR172d;tcc-miR396d;tcc-miR530a	itb13g24380.t3	1805	Agenet domain-containing protein	ENOG410Y6CZ(S:Function unknown)	ENOG410Y6CZ(Agenet domain)				PF05641.9(Agenet:Agenet domain)		XP_019181298.1(PREDICTED: uncharacterized protein LOC109176288 isoform X1 [Ipomoea nil])
itb13g24380	Nov-m1789-5p;Nov-m2800-3p;ath-miR164c-5p;ath-miR172c;ath-miR172d-3p;ath-miR172e-3p;mes-miR164a;mes-miR164b;mes-miR164c;nta-miR172c;nta-miR172d;nta-miR172e;nta-miR172f;nta-miR172g;nta-miR172h;nta-miR172i;stu-miR171d-3p;stu-miR172a-3p;stu-miR172b-3p;stu-miR172c-3p;stu-miR172e-3p;tcc-miR172d;tcc-miR396d;tcc-miR530a	itb13g24380.t2	1917	Agenet domain-containing protein	ENOG410Y6CZ(S:Function unknown)	ENOG410Y6CZ(Agenet domain)				PF05641.9(Agenet:Agenet domain)		XP_019181298.1(PREDICTED: uncharacterized protein LOC109176288 isoform X1 [Ipomoea nil])
itb12g19680	Nov-m0437-5p;Nov-m0438-5p;Nov-m1125-3p;mes-miR396c;mes-miR396d;mes-miR396e;mes-miR396f;stu-miR396-5p;vvi-miR396b	itb12g19680.t1	1820	2-oxoglutarate (2OG) and Fe(II)-dependent oxygenase superfamily protein	ENOG410XTFZ(S:Function unknown)	ENOG410XTFZ(Conserved hypothetical; protein)				PF14226.3(DIOX_N:non-haem dioxygenase in morphine synthesis N-terminal)		XP_019151245.1(PREDICTED: uncharacterized protein LOC109147995 [Ipomoea nil])
itb12g19680	Nov-m1125-3p;mes-miR396c;mes-miR396d;mes-miR396e;mes-miR396f;stu-miR396-5p;vvi-miR396b	itb12g19680.t3	2900	2-oxoglutarate (2OG) and Fe(II)-dependent oxygenase superfamily protein	ENOG410XTFZ(S:Function unknown)	ENOG410XTFZ(Conserved hypothetical; protein)				PF14226.3(DIOX_N:non-haem dioxygenase in morphine synthesis N-terminal)		XP_019151245.1(PREDICTED: uncharacterized protein LOC109147995 [Ipomoea nil])
itb12g19680	Nov-m1125-3p;mes-miR396c;mes-miR396d;mes-miR396e;mes-miR396f;stu-miR396-5p;vvi-miR396b	itb12g19680.t2	1008	2-oxoglutarate (2OG) and Fe(II)-dependent oxygenase superfamily protein	ENOG410XTFZ(S:Function unknown)	ENOG410XTFZ(Conserved hypothetical; protein)				PF14226.3(DIOX_N:non-haem dioxygenase in morphine synthesis N-terminal)		XP_019151245.1(PREDICTED: uncharacterized protein LOC109147995 [Ipomoea nil])
itb07g01140	mes-miR166j;mes-miR319g;stu-miR172c-3p;stu-miR319b;vvi-miR166a;vvi-miR166b	itb07g01140.t1	2511	F-box protein	ENOG410XRWX(S:Function unknown); ENOG4111FAI(S:Function unknown)	ENOG410XRWX(F-box and WD repeat domain containing 7; E3 ubiquitin protein ligase); ENOG4111FAI(F-box WD-40 repeat-containing protein)				PF00400.29(WD40:WD domain; G-beta repeat); PF00646.30(F-box:F-box domain); PF12937.4(F-box-like:F-box-like)		XP_019197815.1(PREDICTED: F-box/WD-40 repeat-containing protein At5g21040 [Ipomoea nil])	sp|Q94AD8|FBW3_ARATH(F-box/WD-40 repeat-containing protein At5g21040 OS=Arabidopsis thaliana OX=3702 GN=At5g21040 PE=2 SV=1)
itb12g24040	mes-miR156a;mes-miR156b;mes-miR156c;mes-miR156d;mes-miR156e;mes-miR156f;mes-miR156g;mes-miR397b;stu-miR156e;stu-miR156f-5p;stu-miR156g-5p;stu-miR156h-5p;stu-miR156i-5p;stu-miR156j-5p;stu-miR156k-5p;stu-miR395a;stu-miR395b;stu-miR395c;stu-miR395d;stu-miR395e;stu-miR395f;stu-miR395g;stu-miR395h;stu-miR395i;stu-miR395j;stu-miR397-5p	itb12g24040.t1	1527	laccase	COG2132(Q:Secondary metabolites biosynthesis; transport and catabolism)	COG2132(Multicopper oxidase)	K05909	E1.10.3.2		PF00394.19(Cu-oxidase:Multicopper oxidase); PF07731.11(Cu-oxidase_2:Multicopper oxidase); PF07732.12(Cu-oxidase_3:Multicopper oxidase)	GO:0016722(molecular_function:oxidoreductase activity; oxidizing metal ions); GO:0052716(molecular_function:hydroquinone:oxygen oxidoreductase activity); GO:0048046(cellular_component:apoplast); GO:0046274(biological_process:lignin catabolic process); GO:0005507(molecular_function:copper ion binding); GO:0055114(biological_process:oxidation-reduction process)	XP_019151159.1(PREDICTED: laccase-12-like isoform X2 [Ipomoea nil])	sp|Q9SIY8|LAC5_ARATH(Laccase-5 OS=Arabidopsis thaliana OX=3702 GN=LAC5 PE=2 SV=1)
itb02g11180	Nov-m1789-5p;ath-miR172c;ath-miR172d-3p;ath-miR172e-3p;mes-miR167a;mes-miR167b;mes-miR167d;mes-miR167e;mes-miR167f;nta-miR172c;nta-miR172d;nta-miR172e;nta-miR172f;nta-miR172g;nta-miR172h;nta-miR172i;stu-miR167a-5p;stu-miR167b-5p;stu-miR167c-5p;stu-miR167d-5p;stu-miR172a-3p;stu-miR172b-3p;stu-miR172c-3p;stu-miR172e-3p;tcc-miR172d	itb02g11180.t1	2349	S-locus lectin protein kinase family protein	COG0515(T:Signal transduction mechanisms)	COG0515(Serine Threonine protein kinase)				PF07714.14(Pkinase_Tyr:Protein tyrosine kinase); PF00069.22(Pkinase:Protein kinase domain); PF01453.21(B_lectin:D-mannose binding lectin); PF00954.17(S_locus_glycop:S-locus glycoprotein domain); PF08276.8(PAN_2:PAN-like domain)	GO:0016310(biological_process:phosphorylation); GO:0016020(cellular_component:membrane); GO:0004672(molecular_function:protein kinase activity)	PHU13119.1(G-type lectin S-receptor-like serine/threonine-protein kinase [Capsicum chinense])	sp|O81832|Y4729_ARATH(G-type lectin S-receptor-like serine/threonine-protein kinase At4g27290 OS=Arabidopsis thaliana OX=3702 GN=At4g27290 PE=3 SV=4)
itb01g09000	Nov-m3690-3p;ath-miR172c;ath-miR172d-3p;ath-miR172e-3p;nta-miR172c;nta-miR172d;nta-miR172e;nta-miR172f;nta-miR172g;nta-miR172h;nta-miR172i;stu-miR172a-3p;stu-miR172b-3p;stu-miR172c-3p;stu-miR172e-3p	itb01g09000.t1	2573	CTC-interacting domain	ENOG4111EZQ(S:Function unknown)	ENOG4111EZQ(smr domain containing protein)				PF08590.7(DUF1771:Domain of unknown function (DUF1771)); PF07145.12(PAM2:Ataxin-2 C-terminal region)		XP_019154021.1(PREDICTED: polyadenylate-binding protein-interacting protein 7-like isoform X2 [Ipomoea nil])	sp|O64843|CID7_ARATH(Polyadenylate-binding protein-interacting protein 7 OS=Arabidopsis thaliana OX=3702 GN=CID7 PE=1 SV=1)
itb01g09000	Nov-m3690-3p;ath-miR172c;ath-miR172d-3p;ath-miR172e-3p;nta-miR172c;nta-miR172d;nta-miR172e;nta-miR172f;nta-miR172g;nta-miR172h;nta-miR172i;stu-miR172a-3p;stu-miR172b-3p;stu-miR172c-3p;stu-miR172e-3p	itb01g09000.t2	2652	CTC-interacting domain	ENOG4111EZQ(S:Function unknown); ENOG41101K4(S:Function unknown)	ENOG4111EZQ(smr domain containing protein); ENOG41101K4(NEDD4 binding protein)				PF07145.12(PAM2:Ataxin-2 C-terminal region)		XP_019154021.1(PREDICTED: polyadenylate-binding protein-interacting protein 7-like isoform X2 [Ipomoea nil])	sp|O64843|CID7_ARATH(Polyadenylate-binding protein-interacting protein 7 OS=Arabidopsis thaliana OX=3702 GN=CID7 PE=1 SV=1)
itb02g08380	Nov-m1789-5p;mes-miR166h;mes-miR166j;vvi-miR166a;vvi-miR166b	itb02g08380.t1	943	protein kinase C substrate; heavy chain-related	ENOG410XPE3(O:Posttranslational modification; protein turnover; chaperones)	ENOG410XPE3(protein kinase C substrate)	K08288	PRKCSH	map04141(Protein processing in endoplasmic reticulum)	PF12999.4(PRKCSH-like:Glucosidase II beta subunit-like)	GO:0016021(cellular_component:integral component of membrane); GO:0016020(cellular_component:membrane)	XP_019194096.1(PREDICTED: glucosidase 2 subunit beta-like [Ipomoea nil])	sp|Q9FM96|PSL4_ARATH(Glucosidase 2 subunit beta OS=Arabidopsis thaliana OX=3702 GN=PSL4 PE=2 SV=1)
itb02g08380	Nov-m1789-5p;mes-miR166h;mes-miR166j;vvi-miR166a;vvi-miR166b	itb02g08380.t2	1041	protein kinase C substrate; heavy chain-related	ENOG410XPE3(O:Posttranslational modification; protein turnover; chaperones)	ENOG410XPE3(protein kinase C substrate)	K08288	PRKCSH	map04141(Protein processing in endoplasmic reticulum)	PF12999.4(PRKCSH-like:Glucosidase II beta subunit-like)	GO:0016021(cellular_component:integral component of membrane); GO:0016020(cellular_component:membrane)	XP_019194096.1(PREDICTED: glucosidase 2 subunit beta-like [Ipomoea nil])	sp|Q9FM96|PSL4_ARATH(Glucosidase 2 subunit beta OS=Arabidopsis thaliana OX=3702 GN=PSL4 PE=2 SV=1)
itb05g27150	ath-miR172c;ath-miR172d-3p;ath-miR172e-3p;nta-miR172c;nta-miR172d;nta-miR172e;nta-miR172f;nta-miR172g;nta-miR172h;nta-miR172i;stu-miR172a-3p;stu-miR172b-3p;stu-miR172c-3p;stu-miR172e-3p;tcc-miR172d	itb05g27150.t2	1733	Calcium-dependent lipid-binding (CaLB domain) family protein	ENOG410YHFC(S:Function unknown)	ENOG410YHFC(Domain-Containing protein)				PF00168.27(C2:C2 domain)		XP_019183289.1(PREDICTED: uncharacterized protein LOC109178173 [Ipomoea nil])
itb05g27150	ath-miR172c;ath-miR172d-3p;ath-miR172e-3p;nta-miR172c;nta-miR172d;nta-miR172e;nta-miR172f;nta-miR172g;nta-miR172h;nta-miR172i;stu-miR172a-3p;stu-miR172b-3p;stu-miR172c-3p;stu-miR172e-3p;tcc-miR172d	itb05g27150.t3	1567	Calcium-dependent lipid-binding (CaLB domain) family protein	ENOG410YHFC(S:Function unknown)	ENOG410YHFC(Domain-Containing protein)				PF00168.27(C2:C2 domain)		XP_019183289.1(PREDICTED: uncharacterized protein LOC109178173 [Ipomoea nil])
itb05g27150	ath-miR172c;ath-miR172d-3p;ath-miR172e-3p;nta-miR172c;nta-miR172d;nta-miR172e;nta-miR172f;nta-miR172g;nta-miR172h;nta-miR172i;stu-miR172a-3p;stu-miR172b-3p;stu-miR172c-3p;stu-miR172e-3p;tcc-miR172d	itb05g27150.t1	1788	Calcium-dependent lipid-binding (CaLB domain) family protein	ENOG410YHFC(S:Function unknown)	ENOG410YHFC(Domain-Containing protein)				PF00168.27(C2:C2 domain)		XP_019183289.1(PREDICTED: uncharacterized protein LOC109178173 [Ipomoea nil])
itb15g01210	Nov-m1789-5p;Nov-m3690-3p;ath-miR172c;ath-miR172d-3p;sly-miR167b-3p;stu-miR156a;stu-miR156b;stu-miR156c;stu-miR156d-5p;stu-miR172c-3p	itb15g01210.t1	1965	pleiotropic drug resistance	COG0842(V:Defense mechanisms); COG0296(G:Carbohydrate transport and metabolism)	COG0842((ABC) transporter); COG0296(Catalyzes the formation of the alpha-1;6-glucosidic linkages in glycogen by scission of a 1;4-alpha-linked oligosaccharide from growing alpha-1;4-glucan chains and the subsequent attachment of the oligosaccharide to the alpha-1;6 position (By similarity))				PF01061.21(ABC2_membrane:ABC-2 type transporter); PF00005.24(ABC_tran:ABC transporter); PF14510.3(ABC_trans_N:ABC-transporter extracellular N-terminal); PF00004.26(AAA:ATPase family associated with various cellular activities (AAA)); PF13401.3(AAA_22:AAA domain); PF13191.3(AAA_16:AAA ATPase domain)	GO:0016021(cellular_component:integral component of membrane); GO:0006810(biological_process:transport); GO:0005524(molecular_function:ATP binding); GO:0016887(molecular_function:ATPase activity)	XP_019187475.1(PREDICTED: ABC transporter G family member 39-like isoform X1 [Ipomoea nil])	sp|Q7PC87|AB34G_ARATH(ABC transporter G family member 34 OS=Arabidopsis thaliana OX=3702 GN=ABCG34 PE=2 SV=1)
itb10g25520	Nov-m1613-5p;mes-miR396a;mes-miR396b;mes-miR396c;mes-miR396d;mes-miR396e;mes-miR396f;stu-miR156a;stu-miR156b;stu-miR156c;stu-miR156d-5p;stu-miR396-5p;tcc-miR396d;vvi-miR396a;vvi-miR396b	itb10g25520.t1	624	SAUR-like auxin-responsive protein family	ENOG410ZATX(S:Function unknown); ENOG410YVUY(S:Function unknown)	ENOG410ZATX(auxin-induced protein); ENOG410YVUY(auxin-induced protein)	K14488	SAUR	map04075(Plant hormone signal transduction)	PF02519.11(Auxin_inducible:Auxin responsive protein)	GO:0009733(biological_process:response to auxin)	XP_019169342.1(PREDICTED: auxin-responsive protein SAUR21-like [Ipomoea nil])	sp|Q9FJG0|SAU20_ARATH(Auxin-responsive protein SAUR20 OS=Arabidopsis thaliana OX=3702 GN=SAUR20 PE=2 SV=1)
itb10g25820	mes-miR167a;mes-miR167b;mes-miR167d;mes-miR167e;mes-miR167f;mes-miR167g;mes-miR167h;mes-miR319a;mes-miR319b;mes-miR319c;mes-miR319d;mes-miR319e;stu-miR319a-3p	itb10g25820.t2	2234	Protein of unknown function (DUF1624)	COG4299(S:Function unknown)	COG4299(heparan-alpha-glucosaminide n-acetyltransferase)	K10532;K09872	HGSNAT;PIP	map04142(Lysosome); map00531(Glycosaminoglycan degradation)	PF07786.9(DUF1624:Protein of unknown function (DUF1624))		XP_019170338.1(PREDICTED: heparan-alpha-glucosaminide N-acetyltransferase-like [Ipomoea nil])	sp|Q3UDW8|HGNAT_MOUSE(Heparan-alpha-glucosaminide N-acetyltransferase OS=Mus musculus OX=10090 GN=Hgsnat PE=1 SV=2)
itb10g25820	mes-miR167a;mes-miR167b;mes-miR167d;mes-miR167e;mes-miR167f;mes-miR167g;mes-miR167h;mes-miR319a;mes-miR319b;mes-miR319c;mes-miR319d;mes-miR319e;stu-miR319a-3p	itb10g25820.t3	2111	Protein of unknown function (DUF1624)	COG4299(S:Function unknown)	COG4299(heparan-alpha-glucosaminide n-acetyltransferase)	K10532;K09872	HGSNAT;PIP	map04142(Lysosome); map00531(Glycosaminoglycan degradation)	PF07786.9(DUF1624:Protein of unknown function (DUF1624))		XP_019170338.1(PREDICTED: heparan-alpha-glucosaminide N-acetyltransferase-like [Ipomoea nil])	sp|Q3UDW8|HGNAT_MOUSE(Heparan-alpha-glucosaminide N-acetyltransferase OS=Mus musculus OX=10090 GN=Hgsnat PE=1 SV=2)
itb10g25820	mes-miR167a;mes-miR167b;mes-miR167d;mes-miR167e;mes-miR167f;mes-miR167g;mes-miR167h;mes-miR319a;mes-miR319b;mes-miR319c;mes-miR319d;mes-miR319e;stu-miR319a-3p	itb10g25820.t1	2185	Protein of unknown function (DUF1624)	COG4299(S:Function unknown)	COG4299(heparan-alpha-glucosaminide n-acetyltransferase)	K10532;K09872	HGSNAT;PIP	map04142(Lysosome); map00531(Glycosaminoglycan degradation)	PF07786.9(DUF1624:Protein of unknown function (DUF1624))		XP_019170338.1(PREDICTED: heparan-alpha-glucosaminide N-acetyltransferase-like [Ipomoea nil])	sp|Q3UDW8|HGNAT_MOUSE(Heparan-alpha-glucosaminide N-acetyltransferase OS=Mus musculus OX=10090 GN=Hgsnat PE=1 SV=2)
itb10g25820	mes-miR167a;mes-miR167b;mes-miR167d;mes-miR167e;mes-miR167f;mes-miR167g;mes-miR167h;mes-miR319a;mes-miR319b;mes-miR319c;mes-miR319d;mes-miR319e;stu-miR319a-3p	itb10g25820.t4	2325	Protein of unknown function (DUF1624)	COG4299(S:Function unknown)	COG4299(heparan-alpha-glucosaminide n-acetyltransferase)	K10532;K09872	HGSNAT;PIP	map04142(Lysosome); map00531(Glycosaminoglycan degradation)	PF07786.9(DUF1624:Protein of unknown function (DUF1624))		XP_019170338.1(PREDICTED: heparan-alpha-glucosaminide N-acetyltransferase-like [Ipomoea nil])	sp|Q3UDW8|HGNAT_MOUSE(Heparan-alpha-glucosaminide N-acetyltransferase OS=Mus musculus OX=10090 GN=Hgsnat PE=1 SV=2)
itb04g15780	Nov-m3917-3p;mes-miR159a-3p;mes-miR159b	itb04g15780.t4	3266	chloride channel D	COG0038(P:Inorganic ion transport and metabolism)	COG0038(chloride channel)	K05016	CLCN7		PF00654.17(Voltage_CLC:Voltage gated chloride channel)	GO:0009826(biological_process:unidimensional cell growth); GO:0016021(cellular_component:integral component of membrane); GO:0005802(cellular_component:trans-Golgi network); GO:0006821(biological_process:chloride transport); GO:0005247(molecular_function:voltage-gated chloride channel activity); GO:1903959(biological_process:regulation of anion transmembrane transport)	XP_019159462.1(PREDICTED: chloride channel protein CLC-d-like isoform X2 [Ipomoea nil])	sp|P92943|CLCD_ARATH(Chloride channel protein CLC-d OS=Arabidopsis thaliana OX=3702 GN=CLC-D PE=1 SV=2)
itb04g15780	Nov-m3917-3p	itb04g15780.t1	3182	chloride channel D	COG0038(P:Inorganic ion transport and metabolism)	COG0038(chloride channel)	K05016	CLCN7		PF00654.17(Voltage_CLC:Voltage gated chloride channel); PF00571.25(CBS:CBS domain)	GO:0009826(biological_process:unidimensional cell growth); GO:0016021(cellular_component:integral component of membrane); GO:0005802(cellular_component:trans-Golgi network); GO:0006821(biological_process:chloride transport); GO:0005247(molecular_function:voltage-gated chloride channel activity); GO:1903959(biological_process:regulation of anion transmembrane transport)	XP_019159378.1(PREDICTED: chloride channel protein CLC-d-like isoform X1 [Ipomoea nil])	sp|P92943|CLCD_ARATH(Chloride channel protein CLC-d OS=Arabidopsis thaliana OX=3702 GN=CLC-D PE=1 SV=2)
itb04g15780	Nov-m3917-3p;mes-miR156a;mes-miR156b;mes-miR156c;mes-miR156d;mes-miR156e;mes-miR156f;mes-miR156g;mes-miR396a;mes-miR396b;stu-miR156a;stu-miR156b;stu-miR156c;stu-miR156d-5p;stu-miR156e;stu-miR156f-5p;stu-miR156g-5p;stu-miR156h-5p;stu-miR156i-5p;stu-miR156j-5p;stu-miR156k-5p;vvi-miR396b	itb04g15780.t3	3646	chloride channel D	COG0038(P:Inorganic ion transport and metabolism)	COG0038(chloride channel)	K05016	CLCN7		PF00654.17(Voltage_CLC:Voltage gated chloride channel); PF00571.25(CBS:CBS domain)	GO:0009826(biological_process:unidimensional cell growth); GO:0016021(cellular_component:integral component of membrane); GO:0005802(cellular_component:trans-Golgi network); GO:0006821(biological_process:chloride transport); GO:0005247(molecular_function:voltage-gated chloride channel activity); GO:1903959(biological_process:regulation of anion transmembrane transport)	XP_019159378.1(PREDICTED: chloride channel protein CLC-d-like isoform X1 [Ipomoea nil])	sp|P92943|CLCD_ARATH(Chloride channel protein CLC-d OS=Arabidopsis thaliana OX=3702 GN=CLC-D PE=1 SV=2)
itb04g15780	Nov-m3917-3p	itb04g15780.t2	3177	chloride channel D	COG0038(P:Inorganic ion transport and metabolism)	COG0038(chloride channel)	K05016	CLCN7		PF00654.17(Voltage_CLC:Voltage gated chloride channel); PF00571.25(CBS:CBS domain)	GO:0009826(biological_process:unidimensional cell growth); GO:0016021(cellular_component:integral component of membrane); GO:0005802(cellular_component:trans-Golgi network); GO:0006821(biological_process:chloride transport); GO:0005247(molecular_function:voltage-gated chloride channel activity); GO:1903959(biological_process:regulation of anion transmembrane transport)	XP_019159462.1(PREDICTED: chloride channel protein CLC-d-like isoform X2 [Ipomoea nil])	sp|P92943|CLCD_ARATH(Chloride channel protein CLC-d OS=Arabidopsis thaliana OX=3702 GN=CLC-D PE=1 SV=2)
itb06g12210	Nov-m3459-3p	itb06g12210.t1	846	hypothetical protein
itb09g09170	ath-miR172e-3p;mes-miR397b;nta-miR172c;nta-miR172d;nta-miR172e;nta-miR172f;nta-miR172g;nta-miR172h;nta-miR172i;stu-miR172a-3p;stu-miR172b-3p;stu-miR172c-3p;stu-miR172e-3p	itb09g09170.t1	516	FAD-binding Berberine family protein	COG0277(C:Energy production and conversion)	COG0277(FAD linked oxidase domain protein)				PF01565.20(FAD_binding_4:FAD binding domain)	GO:0003824(molecular_function:catalytic activity)	XP_019162957.1(PREDICTED: tetrahydrocannabinolic acid synthase-like [Ipomoea nil])	sp|A6P6V9|CBDAS_CANSA(Cannabidiolic acid synthase OS=Cannabis sativa OX=3483 GN=CBDAS PE=1 SV=1)
itb15g10930	mes-miR156a;mes-miR156b;mes-miR156c;mes-miR156d;mes-miR156e;mes-miR156f;mes-miR156g;stu-miR156e;stu-miR156f-5p;stu-miR156g-5p;stu-miR156h-5p;stu-miR156i-5p;stu-miR156j-5p;stu-miR156k-5p	itb15g10930.t1	987	nodulin MtN21 /EamA-like transporter family protein	ENOG4111ADX(S:Function unknown); ENOG41114N0(S:Function unknown); ENOG41108VK(U:Intracellular trafficking; secretion; and vesicular transport); ENOG4111991(S:Function unknown); ENOG4111BCK(S:Function unknown); ENOG4111A81(S:Function unknown)	ENOG4111ADX(Nodulin MtN21 family protein); ENOG41114N0(auxin-induced protein 5NG4-like); ENOG41108VK(EamA-like transporter family); ENOG4111991(Auxin-induced protein); ENOG4111BCK(EamA-like transporter family); ENOG4111A81(auxin-induced protein)				PF00892.17(EamA:EamA-like transporter family)	GO:0016020(cellular_component:membrane)	XP_019187329.1(PREDICTED: WAT1-related protein At3g28050-like isoform X2 [Ipomoea nil])	sp|Q94JU2|WTR18_ARATH(WAT1-related protein At3g28050 OS=Arabidopsis thaliana OX=3702 GN=At3g28050 PE=2 SV=1)
itb04g22880	Nov-m3690-3p;ath-miR159b-3p;ath-miR159c;ath-miR164c-5p;ath-miR172e-3p;mes-miR164a;mes-miR164b;mes-miR164c;mes-miR166j;mes-miR319a;mes-miR319b;mes-miR319c;mes-miR319d;mes-miR319e;mes-miR319g;mes-miR319h;stu-miR172c-3p;stu-miR319a-3p;stu-miR319b;vvi-miR166a;vvi-miR166b	itb04g22880.t2	3270	Sec23/Sec24 protein transport family protein	COG5047(U:Intracellular trafficking; secretion; and vesicular transport)	COG5047(transport protein)				PF04811.12(Sec23_trunk:Sec23/Sec24 trunk domain); PF08033.9(Sec23_BS:Sec23/Sec24 beta-sandwich domain); PF04815.12(Sec23_helical:Sec23/Sec24 helical domain); PF04810.12(zf-Sec23_Sec24:Sec23/Sec24 zinc finger); PF00626.19(Gelsolin:Gelsolin repeat)	GO:0006886(biological_process:intracellular protein transport); GO:0006888(biological_process:ER to Golgi vesicle-mediated transport); GO:0030127(cellular_component:COPII vesicle coat); GO:0008270(molecular_function:zinc ion binding)	XP_019163201.1(PREDICTED: protein transport protein SEC23 [Ipomoea nil])	sp|O74873|SC231_SCHPO(Protein transport protein sec23-1 OS=Schizosaccharomyces pombe (strain 972 / ATCC 24843) OX=284812 GN=sec231 PE=3 SV=1)
itb04g22880	Nov-m3690-3p;ath-miR159b-3p;ath-miR159c;ath-miR164c-5p;ath-miR172e-3p;mes-miR164a;mes-miR164b;mes-miR164c;mes-miR166j;mes-miR319a;mes-miR319b;mes-miR319c;mes-miR319d;mes-miR319e;mes-miR319g;mes-miR319h;stu-miR172c-3p;stu-miR319a-3p;stu-miR319b;vvi-miR166a;vvi-miR166b	itb04g22880.t1	3403	Sec23/Sec24 protein transport family protein	COG5047(U:Intracellular trafficking; secretion; and vesicular transport)	COG5047(transport protein)				PF04811.12(Sec23_trunk:Sec23/Sec24 trunk domain); PF08033.9(Sec23_BS:Sec23/Sec24 beta-sandwich domain); PF04815.12(Sec23_helical:Sec23/Sec24 helical domain); PF04810.12(zf-Sec23_Sec24:Sec23/Sec24 zinc finger); PF00626.19(Gelsolin:Gelsolin repeat)	GO:0006886(biological_process:intracellular protein transport); GO:0006888(biological_process:ER to Golgi vesicle-mediated transport); GO:0030127(cellular_component:COPII vesicle coat); GO:0008270(molecular_function:zinc ion binding)	XP_019163201.1(PREDICTED: protein transport protein SEC23 [Ipomoea nil])	sp|O74873|SC231_SCHPO(Protein transport protein sec23-1 OS=Schizosaccharomyces pombe (strain 972 / ATCC 24843) OX=284812 GN=sec231 PE=3 SV=1)
itb06g11870	mes-miR156a;mes-miR156b;mes-miR156c;mes-miR156d;mes-miR156e;mes-miR156f;mes-miR156g;mes-miR396a;mes-miR396b;mes-miR396c;mes-miR396d;mes-miR396e;mes-miR396f;mes-miR397b;mes-miR477d;stu-miR156e;stu-miR156f-5p;stu-miR156g-5p;stu-miR156h-5p;stu-miR156i-5p;stu-miR156j-5p;stu-miR156k-5p;stu-miR396-5p;stu-miR397-5p;tcc-miR396d;vvi-miR396a;vvi-miR396b	itb06g11870.t1	828	Reticulon family protein	ENOG410XPKH(U:Intracellular trafficking; secretion; and vesicular transport)	ENOG410XPKH(Reticulon)				PF02453.14(Reticulon:Reticulon)	GO:0044425(cellular_component:membrane part); GO:0016021(cellular_component:integral component of membrane); GO:0005783(cellular_component:endoplasmic reticulum); GO:0005789(cellular_component:endoplasmic reticulum membrane)	XP_019177072.1(PREDICTED: reticulon-like protein B9 [Ipomoea nil])	sp|Q9LJQ5|RTNLI_ARATH(Reticulon-like protein B9 OS=Arabidopsis thaliana OX=3702 GN=RTNLB9 PE=2 SV=1)
itb04g12160	Nov-m1125-3p;ath-miR858a;ath-miR858b;mes-miR166j;mes-miR394a;mes-miR394b;stu-miR384-5p;vvi-miR166a;vvi-miR166b	itb04g12160.t1	738	transmembrane kinase-like	ENOG4111F3A(S:Function unknown)	ENOG4111F3A(kinase-like protein)				PF12799.4(LRR_4:Leucine Rich repeats (2 copies)); PF13855.3(LRR_8:Leucine rich repeat)	GO:0016020(cellular_component:membrane)	XP_019178623.1(PREDICTED: putative kinase-like protein TMKL1 [Ipomoea nil])	sp|P33543|TMKL1_ARATH(Putative kinase-like protein TMKL1 OS=Arabidopsis thaliana OX=3702 GN=TMKL1 PE=1 SV=1)
itb00g05320	stu-miR156a;stu-miR156b;stu-miR156c;stu-miR156d-5p;stu-miR172c-3p;tcc-miR172d;tcc-miR530a	itb00g05320.t1	1622	Ribosomal L5P family protein	ENOG410Y5K9(J:Translation; ribosomal structure and biogenesis); COG0199(J:Translation; ribosomal structure and biogenesis)	ENOG410Y5K9(-); COG0199(Binds 16S rRNA; required for the assembly of 30S particles and may also be responsible for determining the conformation of the 16S rRNA at the A site (By similarity))				PF00673.18(Ribosomal_L5_C:ribosomal L5P family C-terminus)		AUD39303.1(ribosomal protein subunit L5 (mitochondrion) [Faramea multiflora])	sp|P51409|RM05_SOLTU(60S ribosomal protein L5; mitochondrial OS=Solanum tuberosum OX=4113 GN=RPL5 PE=2 SV=2)
itb06g07530	ath-miR165a-3p;ath-miR165b;ath-miR172e-3p;mes-miR166a;mes-miR166b;mes-miR166c;mes-miR166d;mes-miR166e;mes-miR166f;mes-miR166g;mes-miR166h;mes-miR166i;mes-miR166j;mes-miR396c;mes-miR396d;mes-miR396e;mes-miR396f;stu-miR166a-3p;stu-miR166b;stu-miR166c-3p;stu-miR166d-3p;stu-miR396-5p;tcc-miR166c;tcc-miR530a;vvi-miR166a;vvi-miR166b;vvi-miR396b	itb06g07530.t3	3049	Homeobox-leucine zipper family protein / lipid-binding START domain-containing protein	ENOG410XQ3R(K:Transcription)	ENOG410XQ3R(homeobox-leucine zipper protein)	K09338	HD-ZIP		PF01852.16(START:START domain); PF08670.8(MEKHLA:MEKHLA domain); PF00046.26(Homeobox:Homeobox domain)		XP_019175907.1(PREDICTED: homeobox-leucine zipper protein ATHB-15-like isoform X1 [Ipomoea nil])	sp|Q9ZU11|ATB15_ARATH(Homeobox-leucine zipper protein ATHB-15 OS=Arabidopsis thaliana OX=3702 GN=ATHB-15 PE=1 SV=1)
itb06g07530	ath-miR165a-3p;ath-miR165b;ath-miR172e-3p;mes-miR156a;mes-miR156b;mes-miR156c;mes-miR156d;mes-miR156e;mes-miR156f;mes-miR156g;mes-miR166a;mes-miR166b;mes-miR166c;mes-miR166d;mes-miR166e;mes-miR166f;mes-miR166g;mes-miR166h;mes-miR166i;mes-miR166j;stu-miR156e;stu-miR156g-5p;stu-miR156h-5p;stu-miR156i-5p;stu-miR156j-5p;stu-miR156k-5p;stu-miR166a-3p;stu-miR166b;stu-miR166c-3p;stu-miR166d-3p;tcc-miR16…	itb06g07530.t2	3242	Homeobox-leucine zipper family protein / lipid-binding START domain-containing protein	ENOG410XQ3R(K:Transcription)	ENOG410XQ3R(homeobox-leucine zipper protein)	K09338	HD-ZIP		PF01852.16(START:START domain); PF08670.8(MEKHLA:MEKHLA domain); PF00046.26(Homeobox:Homeobox domain)		XP_019175907.1(PREDICTED: homeobox-leucine zipper protein ATHB-15-like isoform X1 [Ipomoea nil])	sp|Q9ZU11|ATB15_ARATH(Homeobox-leucine zipper protein ATHB-15 OS=Arabidopsis thaliana OX=3702 GN=ATHB-15 PE=1 SV=1)
itb06g07530	ath-miR165a-3p;ath-miR165b;ath-miR172e-3p;mes-miR156a;mes-miR156b;mes-miR156c;mes-miR156d;mes-miR156e;mes-miR156f;mes-miR156g;mes-miR166a;mes-miR166b;mes-miR166c;mes-miR166d;mes-miR166e;mes-miR166f;mes-miR166g;mes-miR166h;mes-miR166i;mes-miR166j;stu-miR156e;stu-miR156g-5p;stu-miR156h-5p;stu-miR156i-5p;stu-miR156j-5p;stu-miR156k-5p;stu-miR166a-3p;stu-miR166b;stu-miR166c-3p;stu-miR166d-3p;tcc-miR16…	itb06g07530.t1	3226	Homeobox-leucine zipper family protein / lipid-binding START domain-containing protein	ENOG410XQ3R(K:Transcription)	ENOG410XQ3R(homeobox-leucine zipper protein)	K09338	HD-ZIP		PF01852.16(START:START domain); PF08670.8(MEKHLA:MEKHLA domain); PF00046.26(Homeobox:Homeobox domain)		XP_019175907.1(PREDICTED: homeobox-leucine zipper protein ATHB-15-like isoform X1 [Ipomoea nil])	sp|Q9ZU11|ATB15_ARATH(Homeobox-leucine zipper protein ATHB-15 OS=Arabidopsis thaliana OX=3702 GN=ATHB-15 PE=1 SV=1)
itb06g07530	ath-miR165a-3p;ath-miR165b;ath-miR172e-3p;mes-miR156a;mes-miR156b;mes-miR156c;mes-miR156d;mes-miR156e;mes-miR156f;mes-miR156g;mes-miR166a;mes-miR166b;mes-miR166c;mes-miR166d;mes-miR166e;mes-miR166f;mes-miR166g;mes-miR166h;mes-miR166i;mes-miR166j;stu-miR156e;stu-miR156g-5p;stu-miR156h-5p;stu-miR156i-5p;stu-miR156j-5p;stu-miR156k-5p;stu-miR166a-3p;stu-miR166b;stu-miR166c-3p;stu-miR166d-3p;tcc-miR16…	itb06g07530.t7	3293	homeobox gene	ENOG410XQ3R(K:Transcription)	ENOG410XQ3R(homeobox-leucine zipper protein)	K09338	HD-ZIP		PF01852.16(START:START domain); PF00046.26(Homeobox:Homeobox domain)		XP_019175907.1(PREDICTED: homeobox-leucine zipper protein ATHB-15-like isoform X1 [Ipomoea nil])	sp|Q39123|ATHB8_ARATH(Homeobox-leucine zipper protein ATHB-8 OS=Arabidopsis thaliana OX=3702 GN=ATHB-8 PE=1 SV=1)
itb06g07530	ath-miR165a-3p;ath-miR165b;ath-miR172e-3p;mes-miR156a;mes-miR156b;mes-miR156c;mes-miR156d;mes-miR156e;mes-miR156f;mes-miR156g;mes-miR166a;mes-miR166b;mes-miR166c;mes-miR166d;mes-miR166e;mes-miR166f;mes-miR166g;mes-miR166h;mes-miR166i;mes-miR166j;stu-miR156e;stu-miR156g-5p;stu-miR156h-5p;stu-miR156i-5p;stu-miR156j-5p;stu-miR156k-5p;stu-miR166a-3p;stu-miR166b;stu-miR166c-3p;stu-miR166d-3p;tcc-miR16…	itb06g07530.t6	3759	homeobox gene	ENOG410XQ3R(K:Transcription)	ENOG410XQ3R(homeobox-leucine zipper protein)	K09338	HD-ZIP		PF01852.16(START:START domain); PF08670.8(MEKHLA:MEKHLA domain); PF00046.26(Homeobox:Homeobox domain)		XP_019175907.1(PREDICTED: homeobox-leucine zipper protein ATHB-15-like isoform X1 [Ipomoea nil])	sp|Q39123|ATHB8_ARATH(Homeobox-leucine zipper protein ATHB-8 OS=Arabidopsis thaliana OX=3702 GN=ATHB-8 PE=1 SV=1)
itb06g07530	ath-miR165a-3p;ath-miR165b;ath-miR172e-3p;mes-miR166a;mes-miR166b;mes-miR166c;mes-miR166d;mes-miR166e;mes-miR166f;mes-miR166g;mes-miR166h;mes-miR166i;mes-miR166j;mes-miR396c;mes-miR396d;mes-miR396e;mes-miR396f;stu-miR166a-3p;stu-miR166b;stu-miR166c-3p;stu-miR166d-3p;stu-miR396-5p;tcc-miR166c;tcc-miR530a;vvi-miR166a;vvi-miR166b;vvi-miR396b	itb06g07530.t5	3104	homeobox gene	ENOG410XQ3R(K:Transcription)	ENOG410XQ3R(homeobox-leucine zipper protein)	K09338	HD-ZIP		PF01852.16(START:START domain); PF00046.26(Homeobox:Homeobox domain)		XP_019175907.1(PREDICTED: homeobox-leucine zipper protein ATHB-15-like isoform X1 [Ipomoea nil])	sp|Q39123|ATHB8_ARATH(Homeobox-leucine zipper protein ATHB-8 OS=Arabidopsis thaliana OX=3702 GN=ATHB-8 PE=1 SV=1)
itb06g07530	ath-miR165a-3p;ath-miR165b;ath-miR172e-3p;mes-miR156a;mes-miR156b;mes-miR156c;mes-miR156d;mes-miR156e;mes-miR156f;mes-miR156g;mes-miR166a;mes-miR166b;mes-miR166c;mes-miR166d;mes-miR166e;mes-miR166f;mes-miR166g;mes-miR166h;mes-miR166i;mes-miR166j;mes-miR396c;mes-miR396d;mes-miR396e;mes-miR396f;stu-miR156e;stu-miR156g-5p;stu-miR156h-5p;stu-miR156i-5p;stu-miR156j-5p;stu-miR156k-5p;stu-miR166a-3p;stu…	itb06g07530.t4	3628	homeobox gene	ENOG410XQ3R(K:Transcription)	ENOG410XQ3R(homeobox-leucine zipper protein)	K09338	HD-ZIP		PF01852.16(START:START domain); PF08670.8(MEKHLA:MEKHLA domain); PF00046.26(Homeobox:Homeobox domain)		XP_019175907.1(PREDICTED: homeobox-leucine zipper protein ATHB-15-like isoform X1 [Ipomoea nil])	sp|Q39123|ATHB8_ARATH(Homeobox-leucine zipper protein ATHB-8 OS=Arabidopsis thaliana OX=3702 GN=ATHB-8 PE=1 SV=1)
itb11g01600	Nov-m0437-3p;Nov-m0438-3p;ath-miR858a;ath-miR858b;mes-miR396a;mes-miR396b;mes-miR396c;mes-miR396d;mes-miR396e;mes-miR396f;stu-miR396-5p;tcc-miR396d;vvi-miR396a;vvi-miR396b	itb11g01600.t1	597	Ribonuclease H-like superfamily protein	ENOG4111MK6(S:Function unknown); ENOG410Y65V(S:Function unknown); ENOG410YADE(S:Function unknown)	ENOG4111MK6(Retrotransposon protein); ENOG410Y65V(Retrotransposon protein); ENOG410YADE(Reverse transcriptase (RNA-dependent DNA polymerase))				PF13966.3(zf-RVT:zinc-binding in reverse transcriptase)		XP_019186483.1(PREDICTED: uncharacterized protein LOC109181186 [Ipomoea nil])	sp|P0C2F6|RNHX1_ARATH(Putative ribonuclease H protein At1g65750 OS=Arabidopsis thaliana OX=3702 GN=At1g65750 PE=3 SV=1)
itb02g25680	ath-miR858a;mes-miR166j;mes-miR396a;mes-miR396b;stu-miR172c-3p;vvi-miR166a;vvi-miR166b;vvi-miR396a;vvi-miR396b	itb02g25680.t1	4313	pleiotropic drug resistance	COG0842(V:Defense mechanisms)	COG0842((ABC) transporter)				PF01061.21(ABC2_membrane:ABC-2 type transporter); PF00005.24(ABC_tran:ABC transporter); PF08370.8(PDR_assoc:Plant PDR ABC transporter associated); PF13304.3(AAA_21:AAA domain; putative AbiEii toxin; Type IV TA system); PF14510.3(ABC_trans_N:ABC-transporter extracellular N-terminal); PF12698.4(ABC2_membrane_3:ABC-2 family transporter protein)	GO:0016020(cellular_component:membrane); GO:0000166(molecular_function:nucleotide binding)	XP_019195405.1(PREDICTED: pleiotropic drug resistance protein 1-like isoform X1 [Ipomoea nil])	sp|Q76CU2|PDR1_TOBAC(Pleiotropic drug resistance protein 1 OS=Nicotiana tabacum OX=4097 GN=PDR1 PE=2 SV=1)
itb02g25680	ath-miR858a;mes-miR166j;mes-miR396a;mes-miR396b;vvi-miR166a;vvi-miR166b;vvi-miR396a;vvi-miR396b	itb02g25680.t3	4289	pleiotropic drug resistance	COG0842(V:Defense mechanisms)	COG0842((ABC) transporter)				PF01061.21(ABC2_membrane:ABC-2 type transporter); PF00005.24(ABC_tran:ABC transporter); PF08370.8(PDR_assoc:Plant PDR ABC transporter associated); PF13304.3(AAA_21:AAA domain; putative AbiEii toxin; Type IV TA system); PF14510.3(ABC_trans_N:ABC-transporter extracellular N-terminal); PF12698.4(ABC2_membrane_3:ABC-2 family transporter protein)	GO:0016020(cellular_component:membrane); GO:0000166(molecular_function:nucleotide binding)	XP_019195405.1(PREDICTED: pleiotropic drug resistance protein 1-like isoform X1 [Ipomoea nil])	sp|Q76CU2|PDR1_TOBAC(Pleiotropic drug resistance protein 1 OS=Nicotiana tabacum OX=4097 GN=PDR1 PE=2 SV=1)
itb02g25680	ath-miR858a;mes-miR166j;mes-miR396a;mes-miR396b;vvi-miR166a;vvi-miR166b;vvi-miR396a;vvi-miR396b	itb02g25680.t2	3820	pleiotropic drug resistance	COG0842(V:Defense mechanisms)	COG0842((ABC) transporter)				PF01061.21(ABC2_membrane:ABC-2 type transporter); PF00005.24(ABC_tran:ABC transporter); PF08370.8(PDR_assoc:Plant PDR ABC transporter associated); PF13304.3(AAA_21:AAA domain; putative AbiEii toxin; Type IV TA system); PF14510.3(ABC_trans_N:ABC-transporter extracellular N-terminal)		XP_019195421.1(PREDICTED: pleiotropic drug resistance protein 1-like isoform X3 [Ipomoea nil])	sp|Q76CU2|PDR1_TOBAC(Pleiotropic drug resistance protein 1 OS=Nicotiana tabacum OX=4097 GN=PDR1 PE=2 SV=1)
itb02g25680	ath-miR858a;mes-miR166j;mes-miR396a;mes-miR396b;stu-miR172c-3p;vvi-miR166a;vvi-miR166b;vvi-miR396a;vvi-miR396b	itb02g25680.t4	3954	pleiotropic drug resistance	COG0842(V:Defense mechanisms)	COG0842((ABC) transporter)				PF01061.21(ABC2_membrane:ABC-2 type transporter); PF00005.24(ABC_tran:ABC transporter); PF08370.8(PDR_assoc:Plant PDR ABC transporter associated); PF13304.3(AAA_21:AAA domain; putative AbiEii toxin; Type IV TA system); PF14510.3(ABC_trans_N:ABC-transporter extracellular N-terminal)	GO:0016020(cellular_component:membrane); GO:0000166(molecular_function:nucleotide binding)	XP_019195421.1(PREDICTED: pleiotropic drug resistance protein 1-like isoform X3 [Ipomoea nil])	sp|Q76CU2|PDR1_TOBAC(Pleiotropic drug resistance protein 1 OS=Nicotiana tabacum OX=4097 GN=PDR1 PE=2 SV=1)
itb04g29770	stu-miR166a-5p;stu-miR171b-3p;stu-miR172c-3p	itb04g29770.t1	1723	nitrate excretion transporter1	COG3104(E:Amino acid transport and metabolism)	COG3104(transporter)	K14638	SLC15A3_4; PHT		PF00854.18(PTR2:POT family)	GO:0016020(cellular_component:membrane); GO:0006810(biological_process:transport)	XP_019199213.1(PREDICTED: protein NRT1/ PTR FAMILY 2.7-like [Ipomoea nil])	sp|Q9M1E2|PTR37_ARATH(Protein NRT1/ PTR FAMILY 2.7 OS=Arabidopsis thaliana OX=3702 GN=NPF2.7 PE=1 SV=1)
itb06g10330	ath-miR172c;ath-miR172d-3p;mes-miR166i;mes-miR167a;mes-miR167b;mes-miR167d;mes-miR167e;mes-miR167f;mes-miR167g;mes-miR167h;mes-miR171f;mes-miR394a;mes-miR394b;mes-miR396a;mes-miR396b;stu-miR167a-5p;stu-miR167b-5p;stu-miR167c-5p;stu-miR167d-5p;stu-miR171b-3p;stu-miR172c-3p;stu-miR384-5p;stu-miR397-5p	itb06g10330.t1	5738	TRAF-like family protein	ENOG410XQV8(S:Function unknown)	ENOG410XQV8(meprin and TRAF homology domain-containing protein MATH domain-containing protein)				PF00917.23(MATH:MATH domain); PF14631.3(FancD2:Fanconi anaemia protein FancD2 nuclease)	GO:0016567(biological_process:protein ubiquitination); GO:0043130(molecular_function:ubiquitin binding); GO:0004842(molecular_function:ubiquitin-protein transferase activity); GO:0000151(cellular_component:ubiquitin ligase complex); GO:0006281(biological_process:DNA repair)	XP_019177025.1(PREDICTED: uncharacterized protein LOC109172306 [Ipomoea nil])	sp|Q84WU2|UBP13_ARATH(Ubiquitin carboxyl-terminal hydrolase 13 OS=Arabidopsis thaliana OX=3702 GN=UBP13 PE=1 SV=1)
itb07g03400	ath-miR858a;ath-miR858b;mes-miR156a;mes-miR156b;mes-miR156c;mes-miR156d;mes-miR156e;mes-miR156f;mes-miR156g;mes-miR167b;mes-miR167g;mes-miR167h;stu-miR156e;stu-miR156f-5p;stu-miR156g-5p;stu-miR156h-5p;stu-miR156i-5p;stu-miR156j-5p;stu-miR156k-5p	itb07g03400.t1	1395	Vacuolar sorting protein 9 (VPS9) domain	ENOG410YDJ2(S:Function unknown); ENOG410YGAZ(S:Function unknown)	ENOG410YDJ2(-); ENOG410YGAZ(guanine nucleotide exchange factor)	K20131	RABGEF1		PF02204.15(VPS9:Vacuolar sorting protein 9 (VPS9) domain)		XP_019155512.1(PREDICTED: vacuolar protein sorting-associated protein 9A-like [Ipomoea nil])	sp|Q9LT31|VPS9A_ARATH(Vacuolar protein sorting-associated protein 9A OS=Arabidopsis thaliana OX=3702 GN=VPS9A PE=1 SV=1)
itb12g23190	tcc-miR396d	itb12g23190.t3	1289	Glucose-1-phosphate adenylyltransferase family protein	COG1208(M:Cell wall/membrane/envelope biogenesis)	COG1208(nucleotidyl transferase)	K00966	GMPP	map00520(Amino sugar and nucleotide sugar metabolism); map00051(Fructose and mannose metabolism)	PF00483.20(NTP_transferase:Nucleotidyl transferase); PF00132.21(Hexapep:Bacterial transferase hexapeptide (six repeats))	GO:0009058(biological_process:biosynthetic process); GO:0016779(molecular_function:nucleotidyltransferase activity)	XP_019151560.1(PREDICTED: mannose-1-phosphate guanylyltransferase 1 [Ipomoea nil])	sp|O22287|GMPP1_ARATH(Mannose-1-phosphate guanylyltransferase 1 OS=Arabidopsis thaliana OX=3702 GN=CYT1 PE=1 SV=1)
itb09g14730	mes-miR156a;mes-miR156b;mes-miR156c;mes-miR156d;mes-miR156e;mes-miR156f;mes-miR156g;mes-miR396a;mes-miR396b;mes-miR396c;mes-miR396d;mes-miR396e;mes-miR396f;mes-miR398;stu-miR156e;stu-miR156g-5p;stu-miR156h-5p;stu-miR156i-5p;stu-miR156j-5p;stu-miR156k-5p;stu-miR396-5p;tcc-miR396d;vvi-miR396a;vvi-miR396b	itb09g14730.t1	1486	growth-regulating factor	ENOG410Y9TR(K:Transcription); COG0816(L:Replication; recombination and repair)	ENOG410Y9TR(growth-regulating factor); COG0816(Could be a nuclease that resolves Holliday junction intermediates in genetic recombination (By similarity))				PF08879.7(WRC:WRC); PF08880.8(QLQ:QLQ)		XP_019152881.1(PREDICTED: growth-regulating factor 3-like isoform X2 [Ipomoea nil])	sp|Q9SJR5|GRF3_ARATH(Growth-regulating factor 3 OS=Arabidopsis thaliana OX=3702 GN=GRF3 PE=1 SV=1)
itb04g21700	mes-miR156a;mes-miR156b;mes-miR156c;mes-miR156d;mes-miR156e;mes-miR156f;mes-miR156g;mes-miR394a;mes-miR394b;mes-miR394c;mes-miR396a;mes-miR396b;stu-miR156d-3p;stu-miR156e;stu-miR156f-5p;stu-miR156g-5p;stu-miR156h-5p;stu-miR156i-5p;stu-miR156j-5p;stu-miR156k-5p;stu-miR384-5p;tcc-miR396d;vvi-miR396a;vvi-miR396b	itb04g21700.t1	1913	Pentatricopeptide repeat (PPR-like) superfamily protein	ENOG410Z7Z7(S:Function unknown)	ENOG410Z7Z7(Pentatricopeptide repeat-containing protein)				PF13041.3(PPR_2:PPR repeat family); PF01535.17(PPR:PPR repeat); PF13812.3(PPR_3:Pentatricopeptide repeat domain); PF12854.4(PPR_1:PPR repeat); PF17177.1(PPR_long:Pentacotripeptide-repeat region of PROPR); PF10037.6(MRP-S27:Mitochondrial 28S ribosomal protein S27)		XP_019152029.1(PREDICTED: putative pentatricopeptide repeat-containing protein At5g43820 [Ipomoea nil])	sp|Q9ZQF1|PP152_ARATH(Pentatricopeptide repeat-containing protein At2g15630; mitochondrial OS=Arabidopsis thaliana OX=3702 GN=At2g15630 PE=3 SV=1)
itb02g13060	Nov-m2800-3p;Nov-m3690-3p;ath-miR159b-3p;ath-miR159c;mes-miR159a-3p;mes-miR159b;mes-miR394a;mes-miR394b;nta-miR172c;nta-miR172d;nta-miR172e;nta-miR172f;nta-miR172g;nta-miR172h;nta-miR172i;stu-miR172a-3p;stu-miR172b-3p;stu-miR172e-3p;stu-miR384-5p;tcc-miR530a	itb02g13060.t2	4187	RNA-dependent RNA polymerase	ENOG410XQMQ(K:Transcription)	ENOG410XQMQ(rna polymerase)	K11699	RDR; RDRP		PF05183.9(RdRP:RNA dependent RNA polymerase)	GO:0010495(biological_process:long-distance posttranscriptional gene silencing); GO:0005730(cellular_component:nucleolus); GO:0030422(biological_process:production of siRNA involved in RNA interference); GO:0000166(molecular_function:nucleotide binding); GO:0050832(biological_process:defense response to fungus); GO:0003968(molecular_function:RNA-directed RNA polymerase activity); GO:0003676(molec…	XP_019197287.1(PREDICTED: RNA-dependent RNA polymerase 2 [Ipomoea nil])	sp|O82504|RDR2_ARATH(RNA-dependent RNA polymerase 2 OS=Arabidopsis thaliana OX=3702 GN=RDR2 PE=1 SV=1)
itb02g13060	Nov-m2800-3p;Nov-m3690-3p;ath-miR159b-3p;ath-miR159c;mes-miR159a-3p;mes-miR159b;mes-miR394a;mes-miR394b;nta-miR172c;nta-miR172d;nta-miR172e;nta-miR172f;nta-miR172g;nta-miR172h;nta-miR172i;stu-miR172a-3p;stu-miR172b-3p;stu-miR172e-3p;stu-miR384-5p;tcc-miR530a	itb02g13060.t1	3902	RNA-dependent RNA polymerase	ENOG410XQMQ(K:Transcription)	ENOG410XQMQ(rna polymerase)	K11699	RDR; RDRP		PF05183.9(RdRP:RNA dependent RNA polymerase)	GO:0010495(biological_process:long-distance posttranscriptional gene silencing); GO:0005730(cellular_component:nucleolus); GO:0030422(biological_process:production of siRNA involved in RNA interference); GO:0000166(molecular_function:nucleotide binding); GO:0050832(biological_process:defense response to fungus); GO:0003968(molecular_function:RNA-directed RNA polymerase activity); GO:0003676(molec…	XP_019197287.1(PREDICTED: RNA-dependent RNA polymerase 2 [Ipomoea nil])	sp|O82504|RDR2_ARATH(RNA-dependent RNA polymerase 2 OS=Arabidopsis thaliana OX=3702 GN=RDR2 PE=1 SV=1)
itb06g11520	Nov-m1789-5p;mes-miR166i;mes-miR166j;mes-miR477d;stu-miR477a-5p;tcc-miR530a;vvi-miR166a;vvi-miR166b	itb06g11520.t1	1812	Protein kinase superfamily protein	ENOG410YAMN(S:Function unknown)	ENOG410YAMN(lysM domain-containing GPI-anchored protein)				PF00069.22(Pkinase:Protein kinase domain)		XP_019176954.1(PREDICTED: lysM domain-containing GPI-anchored protein 1-like [Ipomoea nil])	sp|Q93ZH0|LYM1_ARATH(LysM domain-containing GPI-anchored protein 1 OS=Arabidopsis thaliana OX=3702 GN=LYM1 PE=1 SV=1)
itb13g18370	Nov-m3134-5p;ath-miR164c-5p;ath-miR858b;mes-miR164a;mes-miR164b;mes-miR164c;stu-miR167a-5p;stu-miR167b-5p;stu-miR167c-5p;stu-miR167d-5p;stu-miR171a-5p;stu-miR171c-5p	itb13g18370.t4	3342	Signal transduction histidine kinase; hybrid-type; ethylene sensor	COG0642(T:Signal transduction mechanisms); ENOG410ZJID(U:Intracellular trafficking; secretion; and vesicular transport)	COG0642(Histidine kinase); ENOG410ZJID(GAF domain)	K14509	ETR; ERS	map04016(MAPK signaling pathway - plant); map04075(Plant hormone signal transduction)	PF01590.23(GAF:GAF domain); PF00512.22(HisKA:His Kinase A (phospho-acceptor) domain)	GO:0018106(biological_process:peptidyl-histidine phosphorylation); GO:0000155(molecular_function:phosphorelay sensor kinase activity); GO:0016021(cellular_component:integral component of membrane); GO:0005789(cellular_component:endoplasmic reticulum membrane); GO:0051740(molecular_function:ethylene binding); GO:0010105(biological_process:negative regulation of ethylene-activated signaling pathway…	XP_019181054.1(PREDICTED: ethylene receptor 2-like isoform X1 [Ipomoea nil])	sp|Q0WPQ2|ETR2_ARATH(Ethylene receptor 2 OS=Arabidopsis thaliana OX=3702 GN=ETR2 PE=1 SV=2)
itb13g18370	Nov-m3134-5p;ath-miR164c-5p;ath-miR858b;mes-miR164a;mes-miR164b;mes-miR164c;mes-miR397b;stu-miR167a-5p;stu-miR167b-5p;stu-miR167c-5p;stu-miR167d-5p;stu-miR171a-5p;stu-miR171c-5p	itb13g18370.t3	3256	Signal transduction histidine kinase; hybrid-type; ethylene sensor	COG0642(T:Signal transduction mechanisms); ENOG410ZJID(U:Intracellular trafficking; secretion; and vesicular transport)	COG0642(Histidine kinase); ENOG410ZJID(GAF domain)	K14509	ETR; ERS	map04016(MAPK signaling pathway - plant); map04075(Plant hormone signal transduction)	PF01590.23(GAF:GAF domain); PF00512.22(HisKA:His Kinase A (phospho-acceptor) domain)	GO:0018106(biological_process:peptidyl-histidine phosphorylation); GO:0000155(molecular_function:phosphorelay sensor kinase activity); GO:0016021(cellular_component:integral component of membrane); GO:0005789(cellular_component:endoplasmic reticulum membrane); GO:0051740(molecular_function:ethylene binding); GO:0010105(biological_process:negative regulation of ethylene-activated signaling pathway…	XP_019181054.1(PREDICTED: ethylene receptor 2-like isoform X1 [Ipomoea nil])	sp|Q0WPQ2|ETR2_ARATH(Ethylene receptor 2 OS=Arabidopsis thaliana OX=3702 GN=ETR2 PE=1 SV=2)
itb13g18370	Nov-m3134-5p;ath-miR164c-5p;ath-miR858b;mes-miR164a;mes-miR164b;mes-miR164c;stu-miR167a-5p;stu-miR167b-5p;stu-miR167c-5p;stu-miR167d-5p;stu-miR171a-5p;stu-miR171c-5p	itb13g18370.t2	4304	Signal transduction histidine kinase; hybrid-type; ethylene sensor	COG0642(T:Signal transduction mechanisms); ENOG410ZJID(U:Intracellular trafficking; secretion; and vesicular transport)	COG0642(Histidine kinase); ENOG410ZJID(GAF domain)	K14509	ETR; ERS	map04016(MAPK signaling pathway - plant); map04075(Plant hormone signal transduction)	PF00072.21(Response_reg:Response regulator receiver domain); PF01590.23(GAF:GAF domain); PF02518.23(HATPase_c:Histidine kinase-; DNA gyrase B-; and HSP90-like ATPase); PF00512.22(HisKA:His Kinase A (phospho-acceptor) domain)	GO:0018106(biological_process:peptidyl-histidine phosphorylation); GO:0000155(molecular_function:phosphorelay sensor kinase activity); GO:0016021(cellular_component:integral component of membrane); GO:0005789(cellular_component:endoplasmic reticulum membrane); GO:0051740(molecular_function:ethylene binding); GO:0010105(biological_process:negative regulation of ethylene-activated signaling pathway…	XP_019181054.1(PREDICTED: ethylene receptor 2-like isoform X1 [Ipomoea nil])	sp|Q0WPQ2|ETR2_ARATH(Ethylene receptor 2 OS=Arabidopsis thaliana OX=3702 GN=ETR2 PE=1 SV=2)
itb13g18370	Nov-m3134-5p;ath-miR164c-5p;ath-miR858b;mes-miR164a;mes-miR164b;mes-miR164c;stu-miR167a-5p;stu-miR167b-5p;stu-miR167c-5p;stu-miR167d-5p;stu-miR171a-5p;stu-miR171c-5p	itb13g18370.t1	4218	Signal transduction histidine kinase; hybrid-type; ethylene sensor	COG0642(T:Signal transduction mechanisms); ENOG410ZJID(U:Intracellular trafficking; secretion; and vesicular transport)	COG0642(Histidine kinase); ENOG410ZJID(GAF domain)	K14509	ETR; ERS	map04016(MAPK signaling pathway - plant); map04075(Plant hormone signal transduction)	PF00072.21(Response_reg:Response regulator receiver domain); PF01590.23(GAF:GAF domain); PF02518.23(HATPase_c:Histidine kinase-; DNA gyrase B-; and HSP90-like ATPase); PF00512.22(HisKA:His Kinase A (phospho-acceptor) domain)	GO:0018106(biological_process:peptidyl-histidine phosphorylation); GO:0000155(molecular_function:phosphorelay sensor kinase activity); GO:0016021(cellular_component:integral component of membrane); GO:0005789(cellular_component:endoplasmic reticulum membrane); GO:0051740(molecular_function:ethylene binding); GO:0010105(biological_process:negative regulation of ethylene-activated signaling pathway…	XP_019181054.1(PREDICTED: ethylene receptor 2-like isoform X1 [Ipomoea nil])	sp|Q0WPQ2|ETR2_ARATH(Ethylene receptor 2 OS=Arabidopsis thaliana OX=3702 GN=ETR2 PE=1 SV=2)
itb09g00820	mes-miR156a;mes-miR156b;mes-miR156c;mes-miR156d;mes-miR156e;mes-miR156f;mes-miR156g;stu-miR156a;stu-miR156b;stu-miR156c;stu-miR156d-5p;stu-miR156e;stu-miR156f-5p;stu-miR156g-5p;stu-miR156h-5p;stu-miR156i-5p;stu-miR156j-5p;stu-miR156k-5p	itb09g00820.t1	926	SAUR-like auxin-responsive protein family	ENOG410YQVF(S:Function unknown); ENOG41104BZ(S:Function unknown); ENOG4111BAD(S:Function unknown)	ENOG410YQVF(Auxin-induced protein); ENOG41104BZ(Auxin responsive protein); ENOG4111BAD(auxin-induced protein)	K14488	SAUR	map04075(Plant hormone signal transduction)	PF02519.11(Auxin_inducible:Auxin responsive protein)		XP_019165175.1(PREDICTED: auxin-induced protein 6B-like [Ipomoea nil])	sp|Q9SGU2|SAU71_ARATH(Auxin-responsive protein SAUR71 OS=Arabidopsis thaliana OX=3702 GN=SAUR71 PE=2 SV=1)
itb13g18370	Nov-m3134-5p;ath-miR164c-5p;ath-miR858b;mes-miR164a;mes-miR164b;mes-miR164c;stu-miR167a-5p;stu-miR167b-5p;stu-miR167c-5p;stu-miR167d-5p;stu-miR171a-5p;stu-miR171c-5p	itb13g18370.t9	3966	Signal transduction histidine kinase; hybrid-type; ethylene sensor	COG0642(T:Signal transduction mechanisms); ENOG410ZJID(U:Intracellular trafficking; secretion; and vesicular transport); ENOG410XNMH(T:Signal transduction mechanisms)	COG0642(Histidine kinase); ENOG410ZJID(GAF domain); ENOG410XNMH(Histidine kinase)	K14509	ETR; ERS	map04016(MAPK signaling pathway - plant); map04075(Plant hormone signal transduction)	PF01590.23(GAF:GAF domain); PF00512.22(HisKA:His Kinase A (phospho-acceptor) domain)	GO:0018106(biological_process:peptidyl-histidine phosphorylation); GO:0000155(molecular_function:phosphorelay sensor kinase activity); GO:0016021(cellular_component:integral component of membrane); GO:0005789(cellular_component:endoplasmic reticulum membrane); GO:0051740(molecular_function:ethylene binding); GO:0010105(biological_process:negative regulation of ethylene-activated signaling pathway…	XP_019181054.1(PREDICTED: ethylene receptor 2-like isoform X1 [Ipomoea nil])	sp|Q0WPQ2|ETR2_ARATH(Ethylene receptor 2 OS=Arabidopsis thaliana OX=3702 GN=ETR2 PE=1 SV=2)
itb13g18370	Nov-m3134-5p;ath-miR164c-5p;ath-miR858b;mes-miR164a;mes-miR164b;mes-miR164c;stu-miR171a-5p;stu-miR171c-5p	itb13g18370.t8	3189	Signal transduction histidine kinase; hybrid-type; ethylene sensor	COG0642(T:Signal transduction mechanisms); ENOG410ZJID(U:Intracellular trafficking; secretion; and vesicular transport)	COG0642(Histidine kinase); ENOG410ZJID(GAF domain)	K14509	ETR; ERS	map04016(MAPK signaling pathway - plant); map04075(Plant hormone signal transduction)	PF00072.21(Response_reg:Response regulator receiver domain); PF01590.23(GAF:GAF domain); PF02518.23(HATPase_c:Histidine kinase-; DNA gyrase B-; and HSP90-like ATPase); PF00512.22(HisKA:His Kinase A (phospho-acceptor) domain)	GO:0018106(biological_process:peptidyl-histidine phosphorylation); GO:0000155(molecular_function:phosphorelay sensor kinase activity); GO:0016021(cellular_component:integral component of membrane); GO:0005789(cellular_component:endoplasmic reticulum membrane); GO:0051740(molecular_function:ethylene binding); GO:0010105(biological_process:negative regulation of ethylene-activated signaling pathway…	XP_019181054.1(PREDICTED: ethylene receptor 2-like isoform X1 [Ipomoea nil])	sp|Q0WPQ2|ETR2_ARATH(Ethylene receptor 2 OS=Arabidopsis thaliana OX=3702 GN=ETR2 PE=1 SV=2)
itb03g17190	Nov-m1125-3p;ath-miR858a;ath-miR858b;mes-miR396a;mes-miR396b;mes-miR396c;mes-miR396d;mes-miR396e;mes-miR396f;mes-miR477d;sly-miR167b-3p;stu-miR396-5p;stu-miR477a-5p;tcc-miR396d;vvi-miR396a;vvi-miR396b	itb03g17190.t1	2157	Pentatricopeptide repeat (PPR-like) superfamily protein	ENOG410Z7Z7(S:Function unknown)	ENOG410Z7Z7(Pentatricopeptide repeat-containing protein)	K17964	LRPPRC		PF13041.3(PPR_2:PPR repeat family); PF12854.4(PPR_1:PPR repeat); PF01535.17(PPR:PPR repeat); PF13812.3(PPR_3:Pentatricopeptide repeat domain); PF17177.1(PPR_long:Pentacotripeptide-repeat region of PROPR)		XP_019191819.1(PREDICTED: pentatricopeptide repeat-containing protein At3g04760; chloroplastic-like [Ipomoea nil])	sp|Q9SR00|PP213_ARATH(Pentatricopeptide repeat-containing protein At3g04760; chloroplastic OS=Arabidopsis thaliana OX=3702 GN=At3g04760 PE=2 SV=1)
itb04g23070	mes-miR171e;stu-miR171b-3p	itb04g23070.t1	1104	Polyketide cyclase/dehydrase and lipid transport superfamily protein	COG5637(S:Function unknown)	COG5637(Cyclase dehydrase)				PF03364.17(Polyketide_cyc:Polyketide cyclase / dehydrase and lipid transport); PF10604.6(Polyketide_cyc2:Polyketide cyclase / dehydrase and lipid transport)		XP_019163420.1(PREDICTED: uncharacterized protein LOC109159755 [Ipomoea nil])
itb02g21680	mes-miR408;stu-miR156a;stu-miR156b;stu-miR156c;stu-miR156d-5p;stu-miR408b-3p	itb02g21680.t1	1498	Zinc-finger domain of monoamine-oxidase A repressor R1	ENOG4111RZZ(S:Function unknown)	ENOG4111RZZ(Zinc-finger domain of monoamine-oxidase A repressor R1)				PF10497.6(zf-4CXXC_R1:Zinc-finger domain of monoamine-oxidase A repressor R1)		XP_019196173.1(PREDICTED: cell division cycle-associated protein 7-like [Ipomoea nil])	sp|Q96GN5|CDA7L_HUMAN(Cell division cycle-associated 7-like protein OS=Homo sapiens OX=9606 GN=CDCA7L PE=1 SV=2)
itb02g21680	mes-miR408;stu-miR156a;stu-miR156b;stu-miR156c;stu-miR156d-5p;stu-miR408b-3p	itb02g21680.t2	1599	Zinc-finger domain of monoamine-oxidase A repressor R1	ENOG4111RZZ(S:Function unknown)	ENOG4111RZZ(Zinc-finger domain of monoamine-oxidase A repressor R1)				PF10497.6(zf-4CXXC_R1:Zinc-finger domain of monoamine-oxidase A repressor R1)		XP_019196173.1(PREDICTED: cell division cycle-associated protein 7-like [Ipomoea nil])	sp|Q96GN5|CDA7L_HUMAN(Cell division cycle-associated 7-like protein OS=Homo sapiens OX=9606 GN=CDCA7L PE=1 SV=2)
itb04g03180	ath-miR159b-3p;ath-miR159c;mes-miR159a-3p;mes-miR159b;mes-miR319a;mes-miR319b;mes-miR319c;mes-miR319d;mes-miR319e;mes-miR319g;mes-miR319h;stu-miR319a-3p;stu-miR319b;vvi-miR319g	itb04g03180.t1	3474	hypothetical protein	COG0666(S:Function unknown)	COG0666(Ankyrin Repeat)						XP_015164519.1(PREDICTED: ankyrin repeat-containing protein At2g01680-like [Solanum tuberosum])
itb03g27110	mes-miR156a;mes-miR156b;mes-miR156c;mes-miR156d;mes-miR156e;mes-miR156f;mes-miR156g;mes-miR397b;stu-miR156e;stu-miR156f-5p;stu-miR156g-5p;stu-miR156h-5p;stu-miR156i-5p;stu-miR156j-5p;stu-miR156k-5p;stu-miR408b-3p;tcc-miR396d	itb03g27110.t1	4110	phosphate deficiency response	COG0474(P:Inorganic ion transport and metabolism)	COG0474(P-type atpase)	K14950	ATP13A1; SPF1		PF00122.17(E1-E2_ATPase:E1-E2 ATPase); PF00702.23(Hydrolase:haloacid dehalogenase-like hydrolase); PF13246.3(Cation_ATPase:Cation transport ATPase (P-type))	GO:0010073(biological_process:meristem maintenance); GO:0098655(biological_process:cation transmembrane transport); GO:0005783(cellular_component:endoplasmic reticulum); GO:0048867(biological_process:stem cell fate determination); GO:0006875(biological_process:cellular metal ion homeostasis); GO:0006874(biological_process:cellular calcium ion homeostasis); GO:0016021(cellular_component:integral c…	XP_019184215.1(PREDICTED: probable manganese-transporting ATPase PDR2 [Ipomoea nil])	sp|Q9LT02|PDR2_ARATH(Probable manganese-transporting ATPase PDR2 OS=Arabidopsis thaliana OX=3702 GN=PDR2 PE=1 SV=1)
itb03g27110	mes-miR156a;mes-miR156b;mes-miR156c;mes-miR156d;mes-miR156e;mes-miR156f;mes-miR156g;mes-miR397b;stu-miR156e;stu-miR156f-5p;stu-miR156g-5p;stu-miR156h-5p;stu-miR156i-5p;stu-miR156j-5p;stu-miR156k-5p;stu-miR408b-3p;tcc-miR396d	itb03g27110.t2	4170	phosphate deficiency response	COG0474(P:Inorganic ion transport and metabolism)	COG0474(P-type atpase)	K14950	ATP13A1; SPF1		PF00702.23(Hydrolase:haloacid dehalogenase-like hydrolase); PF00122.17(E1-E2_ATPase:E1-E2 ATPase); PF13246.3(Cation_ATPase:Cation transport ATPase (P-type))	GO:0010073(biological_process:meristem maintenance); GO:0098655(biological_process:cation transmembrane transport); GO:0005783(cellular_component:endoplasmic reticulum); GO:0048867(biological_process:stem cell fate determination); GO:0006875(biological_process:cellular metal ion homeostasis); GO:0006874(biological_process:cellular calcium ion homeostasis); GO:0016021(cellular_component:integral c…	XP_019184205.1(PREDICTED: probable manganese-transporting ATPase PDR2 [Ipomoea nil])	sp|Q9LT02|PDR2_ARATH(Probable manganese-transporting ATPase PDR2 OS=Arabidopsis thaliana OX=3702 GN=PDR2 PE=1 SV=1)
itb11g17320	ath-miR858a;ath-miR858b	itb11g17320.t1	696	myb domain protein	COG5147(K:Transcription)	COG5147(Myblike DNAbinding domain containing protein)	K09422	MYBP		PF00249.28(Myb_DNA-binding:Myb-like DNA-binding domain); PF13921.3(Myb_DNA-bind_6:Myb-like DNA-binding domain)	GO:0003677(molecular_function:DNA binding)	XP_019163166.1(PREDICTED: myb-related protein 305-like [Ipomoea nil])	sp|Q10MB4|MYB2_ORYSJ(Transcription factor MYB2 OS=Oryza sativa subsp. japonica OX=39947 GN=MYB2 PE=2 SV=1)
itb09g28560	Nov-m0437-3p;Nov-m0438-3p;Nov-m0438-5p;Nov-m1789-5p;Nov-m3134-5p;Nov-m3459-3p;ath-miR159b-3p;ath-miR159c;mes-miR159a-3p;mes-miR159b;mes-miR167a;mes-miR167d;mes-miR167e;mes-miR167f;mes-miR397b;stu-miR156a;stu-miR156b;stu-miR156c;stu-miR156d-5p;stu-miR167a-5p;stu-miR167b-5p;stu-miR167c-5p;stu-miR167d-5p;stu-miR482a-3p	itb09g28560.t1	2914	NB-ARC domain-containing disease resistance protein	COG4886(S:Function unknown)	COG4886(leucine Rich Repeat)	K13457	RPM1; RPS3	map04626(Plant-pathogen interaction)	PF00931.19(NB-ARC:NB-ARC domain); PF13855.3(LRR_8:Leucine rich repeat); PF13173.3(AAA_14:AAA domain); PF13191.3(AAA_16:AAA ATPase domain)		XP_019164286.1(PREDICTED: disease resistance protein RPM1-like [Ipomoea nil])	sp|Q39214|RPM1_ARATH(Disease resistance protein RPM1 OS=Arabidopsis thaliana OX=3702 GN=RPM1 PE=1 SV=1)
itb01g02200	stu-miR156f-5p;tcc-miR530a	itb01g02200.t1	2309	ENTH/ANTH/VHS superfamily protein	ENOG410XQ90(U:Intracellular trafficking; secretion; and vesicular transport)	ENOG410XQ90(Clathrin assembly protein)	K20043	SNAP91; AP180; CALM		PF07651.13(ANTH:ANTH domain); PF01417.17(ENTH:ENTH domain)	GO:0005488(molecular_function:binding)	XP_019169352.1(PREDICTED: putative clathrin assembly protein At1g03050 [Ipomoea nil])	sp|Q9SA65|CAP4_ARATH(Putative clathrin assembly protein At1g03050 OS=Arabidopsis thaliana OX=3702 GN=At1g03050 PE=2 SV=1)
itb13g18890	ath-miR159b-3p;ath-miR159c;mes-miR171e;mes-miR171f;stu-miR156a;stu-miR156b;stu-miR156c;stu-miR156d-5p;stu-miR171a-3p;stu-miR171b-3p;stu-miR171d-3p;stu-miR171e	itb13g18890.t1	1686	GRAS family transcription factor	ENOG410YJHM(K:Transcription)	ENOG410YJHM(Nodulation-signaling pathway 2)				PF03514.11(GRAS:GRAS domain family)		XP_019180152.1(PREDICTED: nodulation-signaling pathway 2 protein-like [Ipomoea nil])	sp|Q5NE24|NSP2_MEDTR(Nodulation-signaling pathway 2 protein OS=Medicago truncatula OX=3880 GN=NSP2 PE=1 SV=1)
itb14g19350	Nov-m3690-3p;mes-miR156a;mes-miR156b;mes-miR156c;mes-miR156d;mes-miR156e;mes-miR156f;mes-miR156g;mes-miR167g;mes-miR167h;mes-miR397b;stu-miR156a;stu-miR156b;stu-miR156c;stu-miR156d-5p;stu-miR156e;stu-miR156f-5p;stu-miR156g-5p;stu-miR156h-5p;stu-miR156i-5p;stu-miR156j-5p;stu-miR156k-5p	itb14g19350.t1	2098	Pyridoxal phosphate (PLP)-dependent transferases superfamily protein	COG0076(E:Amino acid transport and metabolism)	COG0076(decarboxylase)	K01592	TYDC	map00950(Isoquinoline alkaloid biosynthesis); map00350(Tyrosine metabolism)	PF00282.16(Pyridoxal_deC:Pyridoxal-dependent decarboxylase conserved domain); PF01212.18(Beta_elim_lyase:Beta-eliminating lyase)	GO:0006520(biological_process:cellular amino acid metabolic process); GO:0030170(molecular_function:pyridoxal phosphate binding); GO:0016831(molecular_function:carboxy-lyase activity)	XP_019178236.1(PREDICTED: tyrosine decarboxylase 1 [Ipomoea nil])	sp|Q8RY79|TYDC1_ARATH(Tyrosine decarboxylase 1 OS=Arabidopsis thaliana OX=3702 GN=ELI5 PE=2 SV=1)
itb10g05740	mes-miR156a;mes-miR156b;mes-miR156c;mes-miR156d;mes-miR156e;mes-miR156f;mes-miR156g;stu-miR156e;stu-miR156f-5p;stu-miR156g-5p;stu-miR156h-5p;stu-miR156i-5p;stu-miR156j-5p;stu-miR156k-5p	itb10g05740.t1	2130	Zinc finger (CCCH-type) family protein / RNA recognition motif (RRM)-containing protein	ENOG411182H(S:Function unknown); ENOG410YCDX(S:Function unknown)	ENOG411182H(zinc finger CCCH domain-containing protein); ENOG410YCDX(zinc finger CCCH domain-containing protein)				PF00076.19(RRM_1:RNA recognition motif. (a.k.a. RRM; RBD; or RNP domain))		XP_019163372.1(PREDICTED: zinc finger CCCH domain-containing protein 22-like isoform X1 [Ipomoea nil])	sp|Q10M00|C3H22_ORYSJ(Zinc finger CCCH domain-containing protein 22 OS=Oryza sativa subsp. japonica OX=39947 GN=Os03g0328900 PE=2 SV=2)
itb04g11480	mes-miR159a-3p;mes-miR159b;stu-miR171b-3p;stu-miR171d-3p	itb04g11480.t1	822	HXXXD-type acyl-transferase family protein	ENOG410YB7X(S:Function unknown); ENOG4111CPX(S:Function unknown); ENOG41106M9(S:Function unknown); ENOG4111AUS(S:Function unknown); ENOG410XUNM(S:Function unknown); ENOG41113FV(S:Function unknown)	ENOG410YB7X(Transferase family); ENOG4111CPX(Transferase family); ENOG41106M9(Transferase family); ENOG4111AUS(Transferase family); ENOG410XUNM(Transferase family); ENOG41113FV(Transferase family)	K13065	E2.3.1.133; HCT	map00941(Flavonoid biosynthesis); map00940(Phenylpropanoid biosynthesis); map00945(Stilbenoid; diarylheptanoid and gingerol biosynthesis)	PF02458.12(Transferase:Transferase family)		XP_019179898.1(PREDICTED: vinorine synthase-like [Ipomoea nil])	sp|Q70PR7|VINSY_RAUSE(Vinorine synthase OS=Rauvolfia serpentina OX=4060 GN=ACT PE=1 SV=2)
itb02g06210	Nov-m3690-3p;mes-miR396a;mes-miR396b;mes-miR477d;stu-miR156f-5p;vvi-miR396a;vvi-miR396b	itb02g06210.t1	2263	ENTH/ANTH/VHS superfamily protein	ENOG410XQ90(U:Intracellular trafficking; secretion; and vesicular transport)	ENOG410XQ90(Clathrin assembly protein)	K20043	SNAP91; AP180; CALM		PF07651.13(ANTH:ANTH domain)	GO:0005488(molecular_function:binding)	XP_019193345.1(PREDICTED: clathrin coat assembly protein AP180 [Ipomoea nil])	sp|Q9ZVN6|AP180_ARATH(Clathrin coat assembly protein AP180 OS=Arabidopsis thaliana OX=3702 GN=AP180 PE=1 SV=1)
itb06g10140	Nov-m3690-3p;mes-miR390b	itb06g10140.t1	954	hypothetical protein								XP_019181936.1(PREDICTED: uncharacterized protein LOC109177054 [Ipomoea nil])
itb15g22120	Nov-m1125-3p;stu-miR395a;stu-miR395b;stu-miR395c;stu-miR395d;stu-miR395e;stu-miR395f;stu-miR395g;stu-miR395h;stu-miR395i;stu-miR395j	itb15g22120.t1	1384	carotenoid cleavage dioxygenase	COG3670(Q:Secondary metabolites biosynthesis; transport and catabolism); ENOG410Y26G(S:Function unknown)	COG3670(dioxygenase); ENOG410Y26G(gamma adaptin ear containing; arf binding protein)	K11159	K11159		PF03055.12(RPE65:Retinal pigment epithelial membrane protein)		XP_019184911.1(PREDICTED: carotenoid 9;10(9';10')-cleavage dioxygenase 1-like isoform X2 [Ipomoea nil])	sp|Q8LP17|CCD1_PEA(Carotenoid 9;10(9';10')-cleavage dioxygenase 1 OS=Pisum sativum OX=3888 GN=CCD1 PE=2 SV=1)
itb07g23010	mes-miR394a;mes-miR394b;mes-miR394c;stu-miR172c-3p;stu-miR384-5p;tcc-miR172d	itb07g23010.t1	2315	Duplicated homeodomain-like superfamily protein	COG5147(K:Transcription)	COG5147(Myblike DNAbinding domain containing protein)	K09422	MYBP		PF00249.28(Myb_DNA-binding:Myb-like DNA-binding domain); PF13921.3(Myb_DNA-bind_6:Myb-like DNA-binding domain)	GO:0009987(biological_process:cellular process)	XP_019170720.1(PREDICTED: myb-like protein Q isoform X1 [Ipomoea nil])	sp|F4IRB4|MYB88_ARATH(Transcription factor MYB88 OS=Arabidopsis thaliana OX=3702 GN=MYB88 PE=1 SV=1)
itb14g12540	Nov-m1789-5p;Nov-m2832-3p;Nov-m3690-3p;ath-miR159b-3p;ath-miR858a;ath-miR858b;mes-miR166j;mes-miR171f;mes-miR319a;mes-miR319b;mes-miR319c;mes-miR319d;mes-miR319e;mes-miR319h;mes-miR394c;mes-miR396a;mes-miR396b;mes-miR477d;stu-miR166b;stu-miR171a-3p;stu-miR171e;stu-miR319a-3p;stu-miR319b;stu-miR477a-5p;tcc-miR166c;vvi-miR166a;vvi-miR166b;vvi-miR319g	itb14g12540.t1	11190	P-loop containing nucleoside triphosphate hydrolases superfamily protein	COG0553(L:Replication; recombination and repair)	COG0553(helicase)				PF00176.20(SNF2_N:SNF2 family N-terminal domain); PF14619.3(SnAC:Snf2-ATP coupling; chromatin remodelling complex); PF00271.28(Helicase_C:Helicase conserved C-terminal domain); PF04851.12(ResIII:Type III restriction enzyme; res subunit); PF06733.12(DEAD_2:DEAD_2)		XP_019163693.1(PREDICTED: chromatin structure-remodeling complex protein SYD isoform X2 [Ipomoea nil])	sp|F4IHS2|SYD_ARATH(Chromatin structure-remodeling complex protein SYD OS=Arabidopsis thaliana OX=3702 GN=SYD PE=1 SV=1)
itb14g12540	Nov-m1789-5p;Nov-m2832-3p;Nov-m3690-3p;ath-miR159b-3p;ath-miR858a;ath-miR858b;mes-miR166j;mes-miR171f;mes-miR319a;mes-miR319b;mes-miR319c;mes-miR319d;mes-miR319e;mes-miR319h;mes-miR394c;mes-miR396a;mes-miR396b;mes-miR477d;stu-miR166b;stu-miR171a-3p;stu-miR171e;stu-miR319a-3p;stu-miR319b;stu-miR477a-5p;tcc-miR166c;vvi-miR166a;vvi-miR166b;vvi-miR319g	itb14g12540.t2	10635	P-loop containing nucleoside triphosphate hydrolases superfamily protein	COG0553(L:Replication; recombination and repair)	COG0553(helicase)				PF00176.20(SNF2_N:SNF2 family N-terminal domain); PF14619.3(SnAC:Snf2-ATP coupling; chromatin remodelling complex); PF00271.28(Helicase_C:Helicase conserved C-terminal domain); PF04851.12(ResIII:Type III restriction enzyme; res subunit); PF06733.12(DEAD_2:DEAD_2)		XP_019163693.1(PREDICTED: chromatin structure-remodeling complex protein SYD isoform X2 [Ipomoea nil])	sp|F4IHS2|SYD_ARATH(Chromatin structure-remodeling complex protein SYD OS=Arabidopsis thaliana OX=3702 GN=SYD PE=1 SV=1)
itb10g24030	ath-miR162a-3p;ath-miR162b-3p;mes-miR167b;mes-miR167g;mes-miR167h;stu-miR156a;stu-miR156b;stu-miR156c;stu-miR156d-5p;stu-miR162a-3p;stu-miR162b-3p;vvi-miR396a;vvi-miR396b	itb10g24030.t2	2616	Protein of unknown function (DUF620)	ENOG41113AJ(S:Function unknown)	ENOG41113AJ(expressed protein)				PF04788.9(DUF620:Protein of unknown function (DUF620))		XP_019170283.1(PREDICTED: uncharacterized protein LOC109165800 [Ipomoea nil])
itb10g24030	ath-miR162a-3p;ath-miR162b-3p;mes-miR167b;mes-miR167g;mes-miR167h;stu-miR156a;stu-miR156b;stu-miR156c;stu-miR156d-5p;stu-miR162a-3p;stu-miR162b-3p;vvi-miR396a;vvi-miR396b	itb10g24030.t1	2738	Protein of unknown function (DUF620)	ENOG41113AJ(S:Function unknown)	ENOG41113AJ(expressed protein)				PF04788.9(DUF620:Protein of unknown function (DUF620))		XP_019170283.1(PREDICTED: uncharacterized protein LOC109165800 [Ipomoea nil])
itb05g13370	stu-miR482a-3p	itb05g13370.t1	2193	STAS domain / Sulfate transporter family	COG0659(P:Inorganic ion transport and metabolism)	COG0659(sulfate transporter)	K17469	SULTR2		PF00916.17(Sulfate_transp:Sulfate permease family); PF01740.18(STAS:STAS domain)	GO:1902358(biological_process:sulfate transmembrane transport); GO:0016021(cellular_component:integral component of membrane); GO:0015116(molecular_function:sulfate transmembrane transporter activity); GO:0008271(molecular_function:secondary active sulfate transmembrane transporter activity); GO:0005887(cellular_component:integral component of plasma membrane); GO:0008272(biological_process:sulfa…	XP_019154528.1(PREDICTED: low affinity sulfate transporter 3-like isoform X1 [Ipomoea nil])	sp|P53393|SUT3_STYHA(Low affinity sulfate transporter 3 OS=Stylosanthes hamata OX=37660 GN=ST3 PE=2 SV=1)
itb02g23920	ath-miR858a;mes-miR171e;stu-miR160a-5p;stu-miR160b;stu-miR171a-3p;stu-miR171b-3p;stu-miR171d-3p;stu-miR171e	itb02g23920.t1	3266	Tudor/PWWP/MBT superfamily protein	ENOG410XQW7(S:Function unknown); ENOG410YFEE(S:Function unknown); ENOG410YCWS(S:Function unknown)	ENOG410XQW7(PDS5; regulator of cohesion maintenance; homolog); ENOG410YFEE(-); ENOG410YCWS(-)				PF05278.9(PEARLI-4:Arabidopsis phospholipase-like protein (PEARLI 4))		XP_019197727.1(PREDICTED: uncharacterized protein LOC109191526 [Ipomoea nil])	sp|Q6K431|TRX1_ORYSJ(Histone-lysine N-methyltransferase TRX1 OS=Oryza sativa subsp. japonica OX=39947 GN=TRX1 PE=1 SV=1)
itb02g23920	ath-miR858a;mes-miR171e;stu-miR160a-5p;stu-miR160b;stu-miR171a-3p;stu-miR171b-3p;stu-miR171d-3p;stu-miR171e	itb02g23920.t2	3173	Tudor/PWWP/MBT superfamily protein	ENOG410XQW7(S:Function unknown); ENOG410YFEE(S:Function unknown); ENOG410YCWS(S:Function unknown)	ENOG410XQW7(PDS5; regulator of cohesion maintenance; homolog); ENOG410YFEE(-); ENOG410YCWS(-)				PF05278.9(PEARLI-4:Arabidopsis phospholipase-like protein (PEARLI 4))		XP_019197727.1(PREDICTED: uncharacterized protein LOC109191526 [Ipomoea nil])	sp|O04716|MSH6_ARATH(DNA mismatch repair protein MSH6 OS=Arabidopsis thaliana OX=3702 GN=MSH6 PE=1 SV=2)
itb02g23920	ath-miR858a;mes-miR171e;stu-miR160a-5p;stu-miR160b;stu-miR171a-3p;stu-miR171b-3p;stu-miR171d-3p;stu-miR171e	itb02g23920.t3	3467	Tudor/PWWP/MBT superfamily protein	ENOG410XQW7(S:Function unknown); ENOG410YFEE(S:Function unknown); ENOG410YCWS(S:Function unknown)	ENOG410XQW7(PDS5; regulator of cohesion maintenance; homolog); ENOG410YFEE(-); ENOG410YCWS(-)				PF05278.9(PEARLI-4:Arabidopsis phospholipase-like protein (PEARLI 4))		XP_019197727.1(PREDICTED: uncharacterized protein LOC109191526 [Ipomoea nil])	sp|Q6K431|TRX1_ORYSJ(Histone-lysine N-methyltransferase TRX1 OS=Oryza sativa subsp. japonica OX=39947 GN=TRX1 PE=1 SV=1)
itb15g23730	Nov-m3134-5p;Nov-m3314-5p;Nov-m3690-3p;mes-miR394a;mes-miR394b;stu-miR384-5p	itb15g23730.t1	1233	ATP-dependent caseinolytic (Clp) protease/crotonase family protein	COG1024(I:Lipid transport and metabolism)	COG1024(Enoyl-CoA hydratase)	K05605	HIBCH	map00280(Valine; leucine and isoleucine degradation); map00640(Propanoate metabolism); map00410(beta-Alanine metabolism)	PF16113.2(ECH_2:Enoyl-CoA hydratase/isomerase); PF00378.17(ECH_1:Enoyl-CoA hydratase/isomerase)	GO:0003860(molecular_function:3-hydroxyisobutyryl-CoA hydrolase activity); GO:0005739(cellular_component:mitochondrion)	XP_019162095.1(PREDICTED: 3-hydroxyisobutyryl-CoA hydrolase-like protein 2; mitochondrial [Ipomoea nil])	sp|Q8RXN4|HIBC5_ARATH(3-hydroxyisobutyryl-CoA hydrolase-like protein 2; mitochondrial OS=Arabidopsis thaliana OX=3702 GN=At4g31810 PE=1 SV=1)
itb11g03120	mes-miR396a;mes-miR396b;mes-miR396c;mes-miR396d;mes-miR396e;mes-miR396f;stu-miR396-5p;tcc-miR396d;vvi-miR396a;vvi-miR396b	itb11g03120.t1	1728	Protein of unknown function (DUF_B2219) domain containing protein	ENOG410XSH6(S:Function unknown)	ENOG410XSH6(polyphenol oxidase)	K00422	E1.10.3.1	map00950(Isoquinoline alkaloid biosynthesis); map00350(Tyrosine metabolism)	PF12143.5(PPO1_KFDV:Protein of unknown function (DUF_B2219)); PF00264.17(Tyrosinase:Common central domain of tyrosinase); PF12142.5(PPO1_DWL:Polyphenol oxidase middle domain)	GO:0009536(cellular_component:plastid); GO:0008152(biological_process:metabolic process); GO:0009543(cellular_component:chloroplast thylakoid lumen); GO:0004097(molecular_function:catechol oxidase activity); GO:0046872(molecular_function:metal ion binding); GO:0055114(biological_process:oxidation-reduction process)	XP_019159371.1(PREDICTED: polyphenol oxidase I; chloroplastic-like [Ipomoea nil])	sp|Q9MB14|PPO2_IPOBA(Polyphenol oxidase II; chloroplastic OS=Ipomoea batatas OX=4120 GN=co-2 PE=2 SV=2)
itb04g30450	Nov-m3314-5p;ath-miR172c;ath-miR172d-3p;ath-miR172e-3p;mes-miR156a;mes-miR156b;mes-miR156c;mes-miR156d;mes-miR156e;mes-miR156f;mes-miR156g;mes-miR396a;mes-miR396b;mes-miR396c;mes-miR396d;mes-miR396e;mes-miR396f;nta-miR172c;nta-miR172d;nta-miR172e;nta-miR172f;nta-miR172g;nta-miR172h;nta-miR172i;stu-miR156e;stu-miR156g-5p;stu-miR156h-5p;stu-miR156i-5p;stu-miR156j-5p;stu-miR156k-5p;stu-miR172a-3p;st…	itb04g30450.t1	2703	P-loop containing nucleoside triphosphate hydrolases superfamily protein	COG2074(G:Carbohydrate transport and metabolism)	COG2074(2-Phosphoglycerate kinase)				PF13238.3(AAA_18:AAA domain); PF13671.3(AAA_33:AAA domain); PF13521.3(AAA_28:AAA domain); PF06414.9(Zeta_toxin:Zeta toxin)		XP_019199251.1(PREDICTED: P-loop NTPase domain-containing protein LPA1 homolog 1 [Ipomoea nil])	sp|Q9FJH9|LPAH1_ARATH(P-loop NTPase domain-containing protein LPA1 homolog 1 OS=Arabidopsis thaliana OX=3702 GN=At5g60760 PE=2 SV=1)
itb04g11750	Nov-m3917-3p;mes-miR390b;stu-miR408b-3p	itb04g11750.t1	2301	Leucine-rich repeat protein kinase family protein	COG4886(S:Function unknown); COG0515(T:Signal transduction mechanisms); ENOG41102Z7(T:Signal transduction mechanisms)	COG4886(leucine Rich Repeat); COG0515(Serine Threonine protein kinase); ENOG41102Z7(receptor protein kinase)				PF00069.22(Pkinase:Protein kinase domain); PF07714.14(Pkinase_Tyr:Protein tyrosine kinase); PF13855.3(LRR_8:Leucine rich repeat); PF12799.4(LRR_4:Leucine Rich repeats (2 copies)); PF08263.9(LRRNT_2:Leucine rich repeat N-terminal domain)	GO:0016301(molecular_function:kinase activity)	XP_019179915.1(PREDICTED: receptor-like kinase TMK4 [Ipomoea nil])	sp|Q9LK43|TMK4_ARATH(Receptor-like kinase TMK4 OS=Arabidopsis thaliana OX=3702 GN=TMK4 PE=1 SV=1)
itb04g32570	ath-miR172e-3p;mes-miR396a;mes-miR396b;nta-miR172c;nta-miR172d;nta-miR172e;nta-miR172f;nta-miR172g;nta-miR172h;nta-miR172i;stu-miR171a-5p;stu-miR171c-5p;stu-miR172a-3p;stu-miR172b-3p;stu-miR172c-3p;stu-miR172e-3p;vvi-miR396b	itb04g32570.t2	1797	UBP1-associated protein 2A	COG0724(S:Function unknown); ENOG410YETR(S:Function unknown)	COG0724(Rna-binding protein); ENOG410YETR(RNA recognition motif. (a.k.a. RRM; RBD; or RNP domain))	K12741	HNRNPA1_3	map03040(Spliceosome)	PF00076.19(RRM_1:RNA recognition motif. (a.k.a. RRM; RBD; or RNP domain)); PF16367.2(RRM_7:RNA recognition motif); PF08559.7(Cut8:Cut8; nuclear proteasome tether protein)	GO:0003676(molecular_function:nucleic acid binding); GO:0000166(molecular_function:nucleotide binding)	XP_019199370.1(PREDICTED: UBP1-associated protein 2A-like [Ipomoea nil])	sp|Q9LES2|UBA2A_ARATH(UBP1-associated protein 2A OS=Arabidopsis thaliana OX=3702 GN=UBA2A PE=1 SV=1)
itb14g17820	ath-miR858a;ath-miR858b;stu-miR156d-3p;tcc-miR396d	itb14g17820.t1	2587	fructose-2;6-bisphosphatase	COG0406(G:Carbohydrate transport and metabolism)	COG0406(Phosphoglycerate mutase)	K01103	PFKFB3	map00051(Fructose and mannose metabolism); map04066(HIF-1 signaling pathway); map04152(AMPK signaling pathway)	PF01591.15(6PF2K:6-phosphofructo-2-kinase); PF00300.19(His_Phos_1:Histidine phosphatase superfamily (branch 1)); PF00686.16(CBM_20:Starch binding domain); PF13671.3(AAA_33:AAA domain)	GO:0005829(cellular_component:cytosol); GO:0043609(biological_process:regulation of carbon utilization); GO:0046835(biological_process:carbohydrate phosphorylation); GO:0005524(molecular_function:ATP binding); GO:2001070(molecular_function:starch binding); GO:0005886(cellular_component:plasma membrane); GO:0003873(molecular_function:6-phosphofructo-2-kinase activity); GO:0006000(biological_proces…	XP_019178641.1(PREDICTED: 6-phosphofructo-2-kinase/fructose-2;6-bisphosphatase isoform X2 [Ipomoea nil])	sp|Q9MB58|F26_ARATH(6-phosphofructo-2-kinase/fructose-2;6-bisphosphatase OS=Arabidopsis thaliana OX=3702 GN=FKFBP PE=1 SV=1)
itb12g04820	stu-miR171a-5p;stu-miR171c-5p;stu-miR172c-3p	itb12g04820.t1	2125	natural resistance associated macrophage protein	COG1914(P:Inorganic ion transport and metabolism); ENOG410XRTN(S:Function unknown)	COG1914(H( )-stimulated; divalent metal cation uptake system (By similarity)); ENOG410XRTN(U-box domain-containing protein)	K21398	SLC11A2; DMT1; NRAMP2	map04978(Mineral absorption); map04142(Lysosome); map04216(Ferroptosis)	PF01566.15(Nramp:Natural resistance-associated macrophage protein)	GO:0005215(molecular_function:transporter activity); GO:0016021(cellular_component:integral component of membrane); GO:0006810(biological_process:transport)	XP_019182854.1(PREDICTED: metal transporter Nramp3 [Ipomoea nil])	sp|Q9FN18|NRAM4_ARATH(Metal transporter Nramp4 OS=Arabidopsis thaliana OX=3702 GN=NRAMP4 PE=2 SV=1)
itb11g11470	mes-miR156a;mes-miR156b;mes-miR156c;mes-miR156d;mes-miR156e;mes-miR156f;mes-miR156g;mes-miR390b;mes-miR399f;stu-miR156e;stu-miR156f-5p;stu-miR156g-5p;stu-miR156h-5p;stu-miR156i-5p;stu-miR156j-5p;stu-miR156k-5p;stu-miR390-5p;tcc-miR399a	itb11g11470.t5	1511	DNA glycosylase superfamily protein	COG2818(L:Replication; recombination and repair)	COG2818(DNA-3-methyladenine glycosylase activity)	K01246	tag	map03410(Base excision repair)	PF03352.10(Adenine_glyco:Methyladenine glycosylase)	GO:0003824(molecular_function:catalytic activity); GO:0006281(biological_process:DNA repair)	XP_019167440.1(PREDICTED: uncharacterized protein LOC109163151 [Ipomoea nil])	sp|Q7VG78|GUAA_HELHP(Probable GMP synthase [glutamine-hydrolyzing] OS=Helicobacter hepaticus (strain ATCC 51449 / 3B1) OX=235279 GN=guaA PE=3 SV=1)
itb11g11470	mes-miR156a;mes-miR156b;mes-miR156c;mes-miR156d;mes-miR156e;mes-miR156f;mes-miR156g;mes-miR390b;mes-miR399f;stu-miR156e;stu-miR156f-5p;stu-miR156g-5p;stu-miR156h-5p;stu-miR156i-5p;stu-miR156j-5p;stu-miR156k-5p;stu-miR390-5p;tcc-miR399a	itb11g11470.t4	1767	DNA glycosylase superfamily protein	COG2818(L:Replication; recombination and repair)	COG2818(DNA-3-methyladenine glycosylase activity)	K01246	tag	map03410(Base excision repair)	PF03352.10(Adenine_glyco:Methyladenine glycosylase)		XP_019167440.1(PREDICTED: uncharacterized protein LOC109163151 [Ipomoea nil])	sp|P05100|3MG1_ECOLI(DNA-3-methyladenine glycosylase 1 OS=Escherichia coli (strain K12) OX=83333 GN=tag PE=1 SV=1)
itb11g11470	mes-miR156a;mes-miR156b;mes-miR156c;mes-miR156d;mes-miR156e;mes-miR156f;mes-miR156g;mes-miR390b;mes-miR399f;stu-miR156e;stu-miR156f-5p;stu-miR156g-5p;stu-miR156h-5p;stu-miR156i-5p;stu-miR156j-5p;stu-miR156k-5p;stu-miR390-5p;tcc-miR399a	itb11g11470.t6	1699	DNA glycosylase superfamily protein	COG2818(L:Replication; recombination and repair)	COG2818(DNA-3-methyladenine glycosylase activity)	K01246	tag	map03410(Base excision repair)	PF03352.10(Adenine_glyco:Methyladenine glycosylase)		XP_019167440.1(PREDICTED: uncharacterized protein LOC109163151 [Ipomoea nil])	sp|P05100|3MG1_ECOLI(DNA-3-methyladenine glycosylase 1 OS=Escherichia coli (strain K12) OX=83333 GN=tag PE=1 SV=1)
itb11g11470	mes-miR156a;mes-miR156b;mes-miR156c;mes-miR156d;mes-miR156e;mes-miR156f;mes-miR156g;mes-miR390b;mes-miR399f;stu-miR156e;stu-miR156f-5p;stu-miR156g-5p;stu-miR156h-5p;stu-miR156i-5p;stu-miR156j-5p;stu-miR156k-5p;stu-miR390-5p;tcc-miR399a	itb11g11470.t1	1401	DNA glycosylase superfamily protein	COG2818(L:Replication; recombination and repair)	COG2818(DNA-3-methyladenine glycosylase activity)	K01246	tag	map03410(Base excision repair)	PF03352.10(Adenine_glyco:Methyladenine glycosylase)		XP_019167440.1(PREDICTED: uncharacterized protein LOC109163151 [Ipomoea nil])	sp|Q7VG78|GUAA_HELHP(Probable GMP synthase [glutamine-hydrolyzing] OS=Helicobacter hepaticus (strain ATCC 51449 / 3B1) OX=235279 GN=guaA PE=3 SV=1)
itb12g06800	ath-miR164c-5p;mes-miR164a;mes-miR164b;mes-miR164c;mes-miR477d	itb12g06800.t2	1652	NAC domain containing protein	ENOG410Y9QZ(S:Function unknown); ENOG4110515(S:Function unknown)	ENOG410Y9QZ(NAC domain-containing protein); ENOG4110515(No apical meristem (NAM) protein)				PF02365.12(NAM:No apical meristem (NAM) protein)		XP_019157006.1(PREDICTED: NAC domain-containing protein 92-like isoform X1 [Ipomoea nil])	sp|Q9FLR3|NAC79_ARATH(NAC domain-containing protein 79 OS=Arabidopsis thaliana OX=3702 GN=NAC079 PE=2 SV=1)
itb11g11470	mes-miR156a;mes-miR156b;mes-miR156c;mes-miR156d;mes-miR156e;mes-miR156f;mes-miR156g;mes-miR399f;stu-miR156e;stu-miR156f-5p;stu-miR156g-5p;stu-miR156h-5p;stu-miR156i-5p;stu-miR156j-5p;stu-miR156k-5p;tcc-miR399a	itb11g11470.t3	1780	DNA glycosylase superfamily protein	COG2818(L:Replication; recombination and repair)	COG2818(DNA-3-methyladenine glycosylase activity)	K01246	tag	map03410(Base excision repair)	PF03352.10(Adenine_glyco:Methyladenine glycosylase)		XP_019167440.1(PREDICTED: uncharacterized protein LOC109163151 [Ipomoea nil])	sp|P05100|3MG1_ECOLI(DNA-3-methyladenine glycosylase 1 OS=Escherichia coli (strain K12) OX=83333 GN=tag PE=1 SV=1)
itb11g11470	mes-miR156a;mes-miR156b;mes-miR156c;mes-miR156d;mes-miR156e;mes-miR156f;mes-miR156g;mes-miR399f;stu-miR156e;stu-miR156f-5p;stu-miR156g-5p;stu-miR156h-5p;stu-miR156i-5p;stu-miR156j-5p;stu-miR156k-5p;tcc-miR399a	itb11g11470.t2	1563	DNA glycosylase superfamily protein	COG2818(L:Replication; recombination and repair)	COG2818(DNA-3-methyladenine glycosylase activity)	K01246	tag	map03410(Base excision repair)	PF03352.10(Adenine_glyco:Methyladenine glycosylase)		XP_019167440.1(PREDICTED: uncharacterized protein LOC109163151 [Ipomoea nil])	sp|Q7VG78|GUAA_HELHP(Probable GMP synthase [glutamine-hydrolyzing] OS=Helicobacter hepaticus (strain ATCC 51449 / 3B1) OX=235279 GN=guaA PE=3 SV=1)
itb10g20830	ath-miR172c;ath-miR172d-3p;ath-miR172e-3p;mes-miR394a;mes-miR394b;mes-miR394c;mes-miR396a;mes-miR396b;nta-miR172c;nta-miR172d;nta-miR172e;nta-miR172f;nta-miR172g;nta-miR172h;nta-miR172i;stu-miR172a-3p;stu-miR172b-3p;stu-miR172c-3p;stu-miR172e-3p;stu-miR384-5p;tcc-miR172d;vvi-miR396b	itb10g20830.t1	2385	S-locus lectin protein kinase family protein	COG0515(T:Signal transduction mechanisms)	COG0515(Serine Threonine protein kinase)				PF07714.14(Pkinase_Tyr:Protein tyrosine kinase); PF00069.22(Pkinase:Protein kinase domain); PF01453.21(B_lectin:D-mannose binding lectin); PF08276.8(PAN_2:PAN-like domain); PF00954.17(S_locus_glycop:S-locus glycoprotein domain); PF11883.5(DUF3403:Domain of unknown function (DUF3403))		XP_019168912.1(PREDICTED: uncharacterized protein LOC109164821 [Ipomoea nil])	sp|O81832|Y4729_ARATH(G-type lectin S-receptor-like serine/threonine-protein kinase At4g27290 OS=Arabidopsis thaliana OX=3702 GN=At4g27290 PE=3 SV=4)
itb02g09310	mes-miR396a;mes-miR396b;mes-miR396c;mes-miR396d;mes-miR396e;mes-miR396f;stu-miR396-5p;tcc-miR396d;vvi-miR396a;vvi-miR396b	itb02g09310.t1	378	MADS-box transcription factor family protein	ENOG410XS0C(S:Function unknown)	ENOG410XS0C(-)	K12412	MCM1	map04111(Cell cycle - yeast); map04011(MAPK signaling pathway - yeast)	PF00319.15(SRF-TF:SRF-type transcription factor (DNA-binding and dimerisation domain)); PF00578.18(AhpC-TSA:AhpC/TSA family)		XP_019193122.1(PREDICTED: floral homeotic protein AGAMOUS-like [Ipomoea nil])	sp|Q4PSU4|AGL61_ARATH(Agamous-like MADS-box protein AGL61 OS=Arabidopsis thaliana OX=3702 GN=AGL61 PE=1 SV=1)
itb07g10850	ath-miR159b-3p;ath-miR159c;mes-miR159a-3p;mes-miR159b;mes-miR319h;stu-miR319b	itb07g10850.t1	396	hypothetical protein	COG0222(J:Translation; ribosomal structure and biogenesis)	COG0222(Seems to be the binding site for several of the factors involved in protein synthesis and appears to be essential for accurate translation (By similarity))	K02935	RP-L7; MRPL12; rplL	map03010(Ribosome)			PSS36516.1(50S ribosomal protein like [Actinidia chinensis var. chinensis])	sp|A6X0A8|RL7_OCHA4(50S ribosomal protein L7/L12 OS=Ochrobactrum anthropi (strain ATCC 49188 / DSM 6882 / JCM 21032 / NBRC 15819 / NCTC 12168) OX=439375 GN=rplL PE=3 SV=1)
itb04g24190	Nov-m3917-3p;tcc-miR530a	itb04g24190.t1	1069	Chaperone DnaJ-domain superfamily protein	COG0484(O:Posttranslational modification; protein turnover; chaperones)	COG0484(ATP binding to DnaK triggers the release of the substrate protein; thus completing the reaction cycle. Several rounds of ATP-dependent interactions between DnaJ; DnaK and GrpE are required for fully efficient folding. Also involved; together with DnaK and GrpE; in the DNA replication of plasmids through activation of initiation proteins (By similarity))				PF00226.28(DnaJ:DnaJ domain)	GO:0009535(cellular_component:chloroplast thylakoid membrane); GO:0010598(cellular_component:NAD(P)H dehydrogenase complex (plastoquinone)); GO:0016021(cellular_component:integral component of membrane)	XP_019164284.1(PREDICTED: NAD(P)H-quinone oxidoreductase subunit T; chloroplastic [Ipomoea nil])	sp|Q9SMS0|NDHT_ARATH(NAD(P)H-quinone oxidoreductase subunit T; chloroplastic OS=Arabidopsis thaliana OX=3702 GN=ndhT PE=1 SV=1)
itb13g00520	ath-miR172e-3p;mes-miR167b;mes-miR167g;mes-miR167h;nta-miR172c;nta-miR172d;nta-miR172e;nta-miR172f;nta-miR172g;nta-miR172h;nta-miR172i;stu-miR171b-3p;stu-miR172a-3p;stu-miR172b-3p;stu-miR172c-3p;stu-miR172e-3p;tcc-miR396d	itb13g00520.t3	3392	Protein of unknown function (DUF630 and DUF632)	ENOG410YFMP(S:Function unknown)	ENOG410YFMP(Protein of unknown function (DUF630))				PF04782.9(DUF632:Protein of unknown function (DUF632)); PF04783.9(DUF630:Protein of unknown function (DUF630)); PF01442.15(Apolipoprotein:Apolipoprotein A1/A4/E domain)		XP_019155282.1(PREDICTED: uncharacterized protein LOC109152167 [Ipomoea nil])	sp|Q93YU8|NRG2_ARATH(Nitrate regulatory gene2 protein OS=Arabidopsis thaliana OX=3702 GN=NRG2 PE=1 SV=1)
itb13g00520	ath-miR172e-3p;mes-miR167b;mes-miR167g;mes-miR167h;nta-miR172c;nta-miR172d;nta-miR172e;nta-miR172f;nta-miR172g;nta-miR172h;nta-miR172i;stu-miR171b-3p;stu-miR172a-3p;stu-miR172b-3p;stu-miR172c-3p;stu-miR172e-3p;tcc-miR396d	itb13g00520.t2	2949	Protein of unknown function (DUF630 and DUF632)	ENOG410YFMP(S:Function unknown)	ENOG410YFMP(Protein of unknown function (DUF630))				PF04782.9(DUF632:Protein of unknown function (DUF632)); PF04783.9(DUF630:Protein of unknown function (DUF630)); PF01442.15(Apolipoprotein:Apolipoprotein A1/A4/E domain)		XP_019155282.1(PREDICTED: uncharacterized protein LOC109152167 [Ipomoea nil])	sp|Q93YU8|NRG2_ARATH(Nitrate regulatory gene2 protein OS=Arabidopsis thaliana OX=3702 GN=NRG2 PE=1 SV=1)
itb10g25970	Nov-m3690-3p;mes-miR167a;mes-miR390b;mes-miR396c;mes-miR396d;mes-miR396e;mes-miR396f;sly-miR167b-3p;stu-miR319b;stu-miR396-5p;tcc-miR172d;tcc-miR396d	itb10g25970.t1	3210	ABC transporter family protein	COG1132(V:Defense mechanisms)	COG1132((ABC) transporter)	K05658	ABCB1; CD243	map05206(MicroRNAs in cancer); map02010(ABC transporters); map04976(Bile secretion); map05226(Gastric cancer)	PF00005.24(ABC_tran:ABC transporter); PF00664.20(ABC_membrane:ABC transporter transmembrane region); PF02463.16(SMC_N:RecF/RecN/SMC N terminal domain); PF13555.3(AAA_29:P-loop containing region of AAA domain); PF06414.9(Zeta_toxin:Zeta toxin); PF09818.6(ABC_ATPase:Predicted ATPase of the ABC class)	GO:0042626(molecular_function:ATPase activity; coupled to transmembrane movement of substances); GO:0016021(cellular_component:integral component of membrane); GO:0055085(biological_process:transmembrane transport); GO:0005524(molecular_function:ATP binding)	XP_019176060.1(PREDICTED: putative multidrug resistance protein [Ipomoea nil])	sp|Q6YUU5|MDR_ORYSJ(Putative multidrug resistance protein OS=Oryza sativa subsp. japonica OX=39947 GN=Os02g0190300 PE=3 SV=1)
itb05g17350	Nov-m1125-3p;Nov-m3690-3p;mes-miR166j;mes-miR167a;mes-miR167b;mes-miR167g;mes-miR167h;sly-miR167b-3p;stu-miR156a;stu-miR156b;stu-miR156c;stu-miR156d-5p;stu-miR167a-5p;stu-miR167b-5p;stu-miR167c-5p;stu-miR167d-5p;vvi-miR166a;vvi-miR166b	itb05g17350.t2	2905	SMAD/FHA domain-containing protein	ENOG410XR6C(T:Signal transduction mechanisms); ENOG410XTHZ(T:Signal transduction mechanisms)	ENOG410XR6C(Solute carrier family 4 (Anion exchanger); member 1; adaptor protein); ENOG410XTHZ(Protein phosphatase 1 regulatory subunit 8)				PF00498.23(FHA:FHA domain); PF16697.2(Yop-YscD_cpl:Inner membrane component of T3SS; cytoplasmic domain)		XP_019195353.1(PREDICTED: kanadaptin [Ipomoea nil])	sp|Q9BWU0|NADAP_HUMAN(Kanadaptin OS=Homo sapiens OX=9606 GN=SLC4A1AP PE=1 SV=1)
itb04g00210	mes-miR477d;stu-miR477a-5p	itb04g00210.t1	2242	cyclic nucleotide gated channel	ENOG410XPSE(U:Intracellular trafficking; secretion; and vesicular transport)	ENOG410XPSE(Potassium voltage-gated channel; subfamily H (Eag-related); member)	K05391	CNGC	map04626(Plant-pathogen interaction)	PF00520.28(Ion_trans:Ion transport protein); PF00027.26(cNMP_binding:Cyclic nucleotide-binding domain)	GO:0006811(biological_process:ion transport); GO:0016020(cellular_component:membrane); GO:0055085(biological_process:transmembrane transport)	XP_019191070.1(PREDICTED: cyclic nucleotide-gated ion channel 1-like [Ipomoea nil])	sp|Q9LNJ0|CNG10_ARATH(Probable cyclic nucleotide-gated ion channel 10 OS=Arabidopsis thaliana OX=3702 GN=CNGC10 PE=2 SV=2)
itb03g09660	ath-miR172c;ath-miR172d-3p;ath-miR172e-3p;mes-miR477d;nta-miR172c;nta-miR172d;nta-miR172e;nta-miR172f;nta-miR172g;nta-miR172h;nta-miR172i;stu-miR156f-5p;stu-miR172a-3p;stu-miR172b-3p;stu-miR172c-3p;stu-miR172e-3p;tcc-miR172d	itb03g09660.t1	2134	natural resistance-associated macrophage protein	COG1914(P:Inorganic ion transport and metabolism); ENOG410XRTN(S:Function unknown)	COG1914(H( )-stimulated; divalent metal cation uptake system (By similarity)); ENOG410XRTN(U-box domain-containing protein)	K21398	SLC11A2; DMT1; NRAMP2	map04978(Mineral absorption); map04142(Lysosome); map04216(Ferroptosis)	PF01566.15(Nramp:Natural resistance-associated macrophage protein)	GO:0005215(molecular_function:transporter activity); GO:0016021(cellular_component:integral component of membrane); GO:0006810(biological_process:transport)	XP_019155051.1(PREDICTED: metal transporter Nramp3-like [Ipomoea nil])	sp|Q9SNV9|NRAM3_ARATH(Metal transporter Nramp3 OS=Arabidopsis thaliana OX=3702 GN=NRAMP3 PE=1 SV=2)
itb15g04240	mes-miR396a;mes-miR396b;mes-miR396c;mes-miR396d;mes-miR396e;mes-miR396f;mes-miR408;stu-miR396-5p;tcc-miR396d;vvi-miR396a;vvi-miR396b	itb15g04240.t1	771	F-box family protein	ENOG410YZE8(S:Function unknown); ENOG41106SW(S:Function unknown)	ENOG410YZE8(-); ENOG41106SW(-)				PF12937.4(F-box-like:F-box-like); PF00646.30(F-box:F-box domain)		XP_019187719.1(PREDICTED: probable F-box protein At5g04010 [Ipomoea nil])	sp|Q5EAF6|FB336_ARATH(Probable F-box protein At5g04010 OS=Arabidopsis thaliana OX=3702 GN=NSFBx PE=2 SV=1)
itb01g06910	Nov-m1125-3p;ath-miR172c;ath-miR172d-3p;ath-miR172e-3p;mes-miR390b;nta-miR172c;nta-miR172d;nta-miR172e;nta-miR172f;nta-miR172g;nta-miR172h;nta-miR172i;stu-miR172a-3p;stu-miR172b-3p;stu-miR172c-3p;stu-miR172e-3p;stu-miR390-5p;stu-miR397-5p;tcc-miR172d	itb01g06910.t10	2699	Leucine-rich repeat transmembrane protein kinase	ENOG410YCE2(S:Function unknown); COG0515(T:Signal transduction mechanisms); COG4886(S:Function unknown)	ENOG410YCE2(STYKc); COG0515(Serine Threonine protein kinase); COG4886(leucine Rich Repeat)				PF11721.5(Malectin:Di-glucose binding within endoplasmic reticulum); PF12799.4(LRR_4:Leucine Rich repeats (2 copies)); PF13855.3(LRR_8:Leucine rich repeat)		XP_019190173.1(PREDICTED: probable leucine-rich repeat receptor-like serine/threonine-protein kinase At3g14840 [Ipomoea nil])	sp|C0LGN2|Y3148_ARATH(Probable leucine-rich repeat receptor-like serine/threonine-protein kinase At3g14840 OS=Arabidopsis thaliana OX=3702 GN=LRR-RLK PE=1 SV=1)
itb06g07040	ath-miR172c;ath-miR172d-3p;ath-miR172e-3p;mes-miR156a;mes-miR156b;mes-miR156c;mes-miR156d;mes-miR156e;mes-miR156f;mes-miR156g;nta-miR172c;nta-miR172d;nta-miR172e;nta-miR172f;nta-miR172g;nta-miR172h;nta-miR172i;stu-miR156e;stu-miR156f-5p;stu-miR156g-5p;stu-miR156h-5p;stu-miR156i-5p;stu-miR156j-5p;stu-miR156k-5p;stu-miR172a-3p;stu-miR172b-3p;stu-miR172c-3p;stu-miR172e-3p;tcc-miR172d	itb06g07040.t1	1080	purine permease	ENOG410YE7D(S:Function unknown)	ENOG410YE7D(purine permease)				PF16913.2(PUNUT:Purine nucleobase transmembrane transport); PF00892.17(EamA:EamA-like transporter family)		XP_019160503.1(PREDICTED: probable purine permease 4 [Ipomoea nil])	sp|Q9SY29|PUP4_ARATH(Probable purine permease 4 OS=Arabidopsis thaliana OX=3702 GN=PUP4 PE=2 SV=1)
itb05g26230	Nov-m1125-3p;ath-miR159b-3p;ath-miR159c;mes-miR156a;mes-miR156b;mes-miR156c;mes-miR156d;mes-miR156e;mes-miR156f;mes-miR156g;mes-miR159a-3p;mes-miR159b;mes-miR171e;mes-miR319g;mes-miR390b;stu-miR156e;stu-miR156g-5p;stu-miR156h-5p;stu-miR156i-5p;stu-miR156j-5p;stu-miR156k-5p;stu-miR171b-3p;stu-miR319b	itb05g26230.t1	939	hypothetical protein						PF08744.7(NOZZLE:Plant transcription factor NOZZLE)		PSS16224.1(Protein SPOROCYTELESS like [Actinidia chinensis var. chinensis])
itb09g17880	stu-miR171b-3p;tcc-miR530a	itb09g17880.t1	1727	basic helix-loop-helix (bHLH) DNA-binding superfamily protein	ENOG410YWTN(K:Transcription); ENOG410YDYN(K:Transcription)	ENOG410YWTN(Helix-loop-helix DNA-binding domain); ENOG410YDYN(Transcription factor)				PF00010.23(HLH:Helix-loop-helix DNA-binding domain)		XP_019157249.1(PREDICTED: transcription factor bHLH130-like [Ipomoea nil])	sp|Q66GR3|BH130_ARATH(Transcription factor bHLH130 OS=Arabidopsis thaliana OX=3702 GN=BHLH130 PE=1 SV=1)
itb09g17880	stu-miR171b-3p;tcc-miR530a	itb09g17880.t3	1825	basic helix-loop-helix (bHLH) DNA-binding superfamily protein	ENOG410YWTN(K:Transcription); ENOG410YDYN(K:Transcription)	ENOG410YWTN(Helix-loop-helix DNA-binding domain); ENOG410YDYN(Transcription factor)						XP_019157249.1(PREDICTED: transcription factor bHLH130-like [Ipomoea nil])	sp|Q66GR3|BH130_ARATH(Transcription factor bHLH130 OS=Arabidopsis thaliana OX=3702 GN=BHLH130 PE=1 SV=1)
itb09g17880	stu-miR171b-3p;tcc-miR530a	itb09g17880.t2	1093	hypothetical protein	ENOG410YWTN(K:Transcription)	ENOG410YWTN(Helix-loop-helix DNA-binding domain)						XP_019157249.1(PREDICTED: transcription factor bHLH130-like [Ipomoea nil])
itb13g17330	Nov-m3690-3p;stu-miR171a-5p;stu-miR171b-3p;stu-miR171c-5p	itb13g17330.t1	2063	alpha/beta-Hydrolases superfamily protein	ENOG410XSI0(S:Function unknown); ENOG410YFCF(O:Posttranslational modification; protein turnover; chaperones); ENOG4112AY3(S:Function unknown); ENOG410XUZA(S:Function unknown)	ENOG410XSI0(Lipase (class 3)); ENOG410YFCF(Lipase (class 3)); ENOG4112AY3(Lipase (class 3)); ENOG410XUZA(Phospholipase)				PF01764.22(Lipase_3:Lipase (class 3)); PF11187.5(DUF2974:Protein of unknown function (DUF2974))	GO:0016787(molecular_function:hydrolase activity); GO:0006629(biological_process:lipid metabolic process)	XP_019181292.1(PREDICTED: lipase-like isoform X1 [Ipomoea nil])	sp|Q0CBM7|FAEA_ASPTN(Probable feruloyl esterase A OS=Aspergillus terreus (strain NIH 2624 / FGSC A1156) OX=341663 GN=faeA PE=3 SV=1)
itb13g17330	Nov-m3690-3p;stu-miR171b-3p	itb13g17330.t2	1330	alpha/beta-Hydrolases superfamily protein	ENOG410YFCF(O:Posttranslational modification; protein turnover; chaperones); ENOG410XSI0(S:Function unknown); ENOG4112AY3(S:Function unknown); ENOG410XUZA(S:Function unknown); ENOG4111VS9(S:Function unknown)	ENOG410YFCF(Lipase (class 3)); ENOG410XSI0(Lipase (class 3)); ENOG4112AY3(Lipase (class 3)); ENOG410XUZA(Phospholipase); ENOG4111VS9(lipase (Family)				PF01764.22(Lipase_3:Lipase (class 3)); PF11187.5(DUF2974:Protein of unknown function (DUF2974))		XP_019181292.1(PREDICTED: lipase-like isoform X1 [Ipomoea nil])	sp|Q9XTR8|LIP1_CAEEL(Lipase ZK262.3 OS=Caenorhabditis elegans OX=6239 GN=ZK262.3 PE=1 SV=1)
itb13g17330	Nov-m3690-3p;stu-miR171b-3p	itb13g17330.t3	1349	alpha/beta-Hydrolases superfamily protein	ENOG410YFCF(O:Posttranslational modification; protein turnover; chaperones); ENOG410XSI0(S:Function unknown); ENOG4112AY3(S:Function unknown); ENOG410XUZA(S:Function unknown)	ENOG410YFCF(Lipase (class 3)); ENOG410XSI0(Lipase (class 3)); ENOG4112AY3(Lipase (class 3)); ENOG410XUZA(Phospholipase)				PF01764.22(Lipase_3:Lipase (class 3)); PF11187.5(DUF2974:Protein of unknown function (DUF2974))		XP_019181292.1(PREDICTED: lipase-like isoform X1 [Ipomoea nil])	sp|O59952|LIP_THELA(Lipase OS=Thermomyces lanuginosus OX=5541 GN=LIP PE=1 SV=1)
itb06g23950	Nov-m0437-5p;Nov-m1125-3p;Nov-m1789-5p;Nov-m3690-3p;mes-miR166j;mes-miR399a;mes-miR399f;mes-miR403a;mes-miR403b;stu-miR160a-5p;stu-miR160b;tcc-miR530a;vvi-miR166a;vvi-miR166b;vvi-miR403a;vvi-miR403b;vvi-miR403c;vvi-miR403d;vvi-miR403e;vvi-miR403f	itb06g23950.t3	7370	acetyl-CoA carboxylase	COG0439(I:Lipid transport and metabolism)	COG0439(acetyl-CoA carboxylase biotin carboxylase)	K11262	ACACA	map00640(Propanoate metabolism); map00620(Pyruvate metabolism); map04922(Glucagon signaling pathway); map00061(Fatty acid biosynthesis); map00254(Aflatoxin biosynthesis); map04910(Insulin signaling pathway); map04152(AMPK signaling pathway)	PF08326.9(ACC_central:Acetyl-CoA carboxylase; central region); PF01039.19(Carboxyl_trans:Carboxyl transferase domain); PF02786.14(CPSase_L_D2:Carbamoyl-phosphate synthase L chain; ATP binding domain); PF00289.19(Biotin_carb_N:Biotin carboxylase; N-terminal domain); PF02785.16(Biotin_carb_C:Biotin carboxylase C-terminal domain); PF00364.19(Biotin_lipoyl:Biotin-requiring enzyme); PF02655.11(ATP-gra…	GO:0006633(biological_process:fatty acid biosynthetic process); GO:0004075(molecular_function:biotin carboxylase activity); GO:0046872(molecular_function:metal ion binding); GO:0005524(molecular_function:ATP binding); GO:0003989(molecular_function:acetyl-CoA carboxylase activity)	XP_019152926.1(PREDICTED: acetyl-CoA carboxylase 1-like [Ipomoea nil])	sp|Q38970|ACC1_ARATH(Acetyl-CoA carboxylase 1 OS=Arabidopsis thaliana OX=3702 GN=ACC1 PE=1 SV=1)
itb06g23950	Nov-m0437-5p;Nov-m1125-3p;Nov-m1789-5p;Nov-m3690-3p;mes-miR166j;mes-miR399a;mes-miR399f;mes-miR403a;mes-miR403b;stu-miR160a-5p;stu-miR160b;tcc-miR530a;vvi-miR166a;vvi-miR166b;vvi-miR403a;vvi-miR403b;vvi-miR403c;vvi-miR403d;vvi-miR403e;vvi-miR403f	itb06g23950.t2	7277	acetyl-CoA carboxylase	COG0439(I:Lipid transport and metabolism)	COG0439(acetyl-CoA carboxylase biotin carboxylase)	K11262	ACACA	map00640(Propanoate metabolism); map00620(Pyruvate metabolism); map04922(Glucagon signaling pathway); map00061(Fatty acid biosynthesis); map00254(Aflatoxin biosynthesis); map04910(Insulin signaling pathway); map04152(AMPK signaling pathway)	PF08326.9(ACC_central:Acetyl-CoA carboxylase; central region); PF01039.19(Carboxyl_trans:Carboxyl transferase domain); PF02786.14(CPSase_L_D2:Carbamoyl-phosphate synthase L chain; ATP binding domain); PF00289.19(Biotin_carb_N:Biotin carboxylase; N-terminal domain); PF02785.16(Biotin_carb_C:Biotin carboxylase C-terminal domain); PF00364.19(Biotin_lipoyl:Biotin-requiring enzyme); PF02655.11(ATP-gra…	GO:0006633(biological_process:fatty acid biosynthetic process); GO:0004075(molecular_function:biotin carboxylase activity); GO:0046872(molecular_function:metal ion binding); GO:0005524(molecular_function:ATP binding); GO:0003989(molecular_function:acetyl-CoA carboxylase activity)	XP_019152926.1(PREDICTED: acetyl-CoA carboxylase 1-like [Ipomoea nil])	sp|Q38970|ACC1_ARATH(Acetyl-CoA carboxylase 1 OS=Arabidopsis thaliana OX=3702 GN=ACC1 PE=1 SV=1)
itb06g23950	Nov-m0437-5p;Nov-m1125-3p;Nov-m1789-5p;mes-miR166j;mes-miR399a;mes-miR399f;mes-miR403a;mes-miR403b;stu-miR160a-5p;stu-miR160b;tcc-miR530a;vvi-miR166a;vvi-miR166b;vvi-miR403a;vvi-miR403b;vvi-miR403c;vvi-miR403d;vvi-miR403e;vvi-miR403f	itb06g23950.t1	7432	acetyl-CoA carboxylase	COG0439(I:Lipid transport and metabolism)	COG0439(acetyl-CoA carboxylase biotin carboxylase)	K11262	ACACA	map00640(Propanoate metabolism); map00620(Pyruvate metabolism); map04922(Glucagon signaling pathway); map00061(Fatty acid biosynthesis); map00254(Aflatoxin biosynthesis); map04910(Insulin signaling pathway); map04152(AMPK signaling pathway)	PF08326.9(ACC_central:Acetyl-CoA carboxylase; central region); PF01039.19(Carboxyl_trans:Carboxyl transferase domain); PF02786.14(CPSase_L_D2:Carbamoyl-phosphate synthase L chain; ATP binding domain); PF00289.19(Biotin_carb_N:Biotin carboxylase; N-terminal domain); PF02785.16(Biotin_carb_C:Biotin carboxylase C-terminal domain); PF00364.19(Biotin_lipoyl:Biotin-requiring enzyme); PF02655.11(ATP-gra…	GO:0006633(biological_process:fatty acid biosynthetic process); GO:0004075(molecular_function:biotin carboxylase activity); GO:0046872(molecular_function:metal ion binding); GO:0005524(molecular_function:ATP binding); GO:0003989(molecular_function:acetyl-CoA carboxylase activity)	XP_019152926.1(PREDICTED: acetyl-CoA carboxylase 1-like [Ipomoea nil])	sp|Q38970|ACC1_ARATH(Acetyl-CoA carboxylase 1 OS=Arabidopsis thaliana OX=3702 GN=ACC1 PE=1 SV=1)
itb07g11010	stu-miR156a;stu-miR156b;stu-miR156c;stu-miR156d-5p	itb07g11010.t1	1899	F-box/RNI-like superfamily protein	ENOG410YJZJ(S:Function unknown); ENOG41117WJ(S:Function unknown); ENOG411183N(S:Function unknown); ENOG41118IX(S:Function unknown)	ENOG410YJZJ(-); ENOG41117WJ(-); ENOG411183N(F-box FBD LRR-repeat protein); ENOG41118IX(FBD)				PF00646.30(F-box:F-box domain); PF12937.4(F-box-like:F-box-like)		XP_019159761.1(PREDICTED: F-box/FBD/LRR-repeat protein At1g13570-like isoform X1 [Ipomoea nil])	sp|Q9FZ70|FDL1_ARATH(F-box/FBD/LRR-repeat protein At1g13570 OS=Arabidopsis thaliana OX=3702 GN=At1g13570 PE=2 SV=1)
itb10g15890	mes-miR319a;mes-miR319b;mes-miR319c;mes-miR319d;mes-miR319e;mes-miR319g;mes-miR319h;stu-miR156f-5p;stu-miR319a-3p;stu-miR319b	itb10g15890.t2	1877	conserved hypothetical protein	ENOG410YF2F(S:Function unknown)	ENOG410YF2F(intracellular protein transport protein)					GO:0000902(biological_process:cell morphogenesis)	XP_019170191.1(PREDICTED: uncharacterized protein At5g41620-like isoform X1 [Ipomoea nil])	sp|Q66GQ2|Y5162_ARATH(Uncharacterized protein At5g41620 OS=Arabidopsis thaliana OX=3702 GN=At5g41620 PE=2 SV=2)
itb08g03070	mes-miR477d;stu-miR477a-5p;tcc-miR396d	itb08g03070.t2	1606	FAD/NAD(P)-binding oxidoreductase family protein	COG0654(C:Energy production and conversion); COG0654(H:Coenzyme transport and metabolism)	COG0654(oxidoreductase activity; acting on paired donors; with incorporation or reduction of molecular oxygen; NAD(P)H as one donor; and incorporation of one atom of oxygen); COG0654(oxidoreductase activity; acting on paired donors; with incorporation or reduction of molecular oxygen; NAD(P)H as one donor; and incorporation of one atom of oxygen)				PF01494.16(FAD_binding_3:FAD binding domain)	GO:0044550(biological_process:secondary metabolite biosynthetic process); GO:0004497(molecular_function:monooxygenase activity); GO:0016491(molecular_function:oxidoreductase activity)	XP_019156256.1(PREDICTED: uncharacterized protein LOC109152998 [Ipomoea nil])	sp|O81816|MO2_ARATH(Monooxygenase 2 OS=Arabidopsis thaliana OX=3702 GN=MO2 PE=2 SV=1)
itb08g03070	mes-miR477d;stu-miR477a-5p;tcc-miR396d	itb08g03070.t1	1498	FAD/NAD(P)-binding oxidoreductase family protein	COG0654(C:Energy production and conversion); COG0654(H:Coenzyme transport and metabolism)	COG0654(oxidoreductase activity; acting on paired donors; with incorporation or reduction of molecular oxygen; NAD(P)H as one donor; and incorporation of one atom of oxygen); COG0654(oxidoreductase activity; acting on paired donors; with incorporation or reduction of molecular oxygen; NAD(P)H as one donor; and incorporation of one atom of oxygen)				PF01494.16(FAD_binding_3:FAD binding domain); PF05834.9(Lycopene_cycl:Lycopene cyclase protein)	GO:0044550(biological_process:secondary metabolite biosynthetic process); GO:0004497(molecular_function:monooxygenase activity); GO:0016020(cellular_component:membrane); GO:0016491(molecular_function:oxidoreductase activity)	XP_019156256.1(PREDICTED: uncharacterized protein LOC109152998 [Ipomoea nil])	sp|O81816|MO2_ARATH(Monooxygenase 2 OS=Arabidopsis thaliana OX=3702 GN=MO2 PE=2 SV=1)
itb05g02500	Nov-m0842-3p;ath-miR172c;ath-miR172d-3p;ath-miR172e-3p;mes-miR394a;mes-miR394b;mes-miR394c;mes-miR396c;mes-miR396d;mes-miR396e;mes-miR396f;stu-miR172c-3p;stu-miR384-5p;stu-miR396-5p;tcc-miR396d	itb05g02500.t1	1875	S-adenosyl-L-methionine-dependent methyltransferases superfamily protein	ENOG410ZJXQ(S:Function unknown)	ENOG410ZJXQ(methyltransferase)				PF03141.13(Methyltransf_29:Putative S-adenosyl-L-methionine-dependent methyltransferase); PF08241.9(Methyltransf_11:Methyltransferase domain); PF13649.3(Methyltransf_25:Methyltransferase domain)	GO:0008168(molecular_function:methyltransferase activity); GO:0032259(biological_process:methylation)	XP_019158272.1(PREDICTED: probable methyltransferase PMT23 [Ipomoea nil])	sp|Q9SIZ3|PMTN_ARATH(Probable methyltransferase PMT23 OS=Arabidopsis thaliana OX=3702 GN=At2g40280 PE=2 SV=2)
itb06g08360	Nov-m3690-3p;ath-miR172e-3p;mes-miR166i;nta-miR172c;nta-miR172d;nta-miR172e;nta-miR172f;nta-miR172g;nta-miR172h;nta-miR172i;stu-miR172a-3p;stu-miR172b-3p;stu-miR172c-3p;stu-miR172e-3p	itb06g08360.t1	2274	conserved hypothetical protein	ENOG410YUAK(S:Function unknown)	ENOG410YUAK(-)						XP_019190571.1(PREDICTED: uncharacterized protein LOC109185026 [Ipomoea nil])
itb09g05410	ath-miR858a;ath-miR858b;mes-miR390b;mes-miR477d;stu-miR171d-3p;stu-miR477a-5p;tcc-miR396d	itb09g05410.t1	1906	APS reductase	COG0175(P:Inorganic ion transport and metabolism)	COG0175(Reduction of activated sulfate into sulfite (By similarity))	K05907	APR	map00920(Sulfur metabolism)	PF01507.16(PAPS_reduct:Phosphoadenosine phosphosulfate reductase family); PF00085.17(Thioredoxin:Thioredoxin); PF13098.3(Thioredoxin_2:Thioredoxin-like domain)	GO:0019419(biological_process:sulfate reduction); GO:0016671(molecular_function:oxidoreductase activity; acting on a sulfur group of donors; disulfide as acceptor); GO:0045454(biological_process:cell redox homeostasis); GO:0005623(cellular_component:cell)	XP_019171826.1(PREDICTED: 5'-adenylylsulfate reductase 1; chloroplastic-like [Ipomoea nil])	sp|P92979|APR1_ARATH(5'-adenylylsulfate reductase 1; chloroplastic OS=Arabidopsis thaliana OX=3702 GN=APR1 PE=1 SV=2)
itb09g05410	ath-miR858a;ath-miR858b;mes-miR390b;mes-miR477d;stu-miR171d-3p;stu-miR477a-5p;tcc-miR396d	itb09g05410.t2	1999	APS reductase	COG0175(P:Inorganic ion transport and metabolism)	COG0175(Reduction of activated sulfate into sulfite (By similarity))	K05907	APR	map00920(Sulfur metabolism)	PF01507.16(PAPS_reduct:Phosphoadenosine phosphosulfate reductase family)	GO:0019419(biological_process:sulfate reduction); GO:0016671(molecular_function:oxidoreductase activity; acting on a sulfur group of donors; disulfide as acceptor); GO:0045454(biological_process:cell redox homeostasis); GO:0005623(cellular_component:cell)	XP_019171826.1(PREDICTED: 5'-adenylylsulfate reductase 1; chloroplastic-like [Ipomoea nil])	sp|P92979|APR1_ARATH(5'-adenylylsulfate reductase 1; chloroplastic OS=Arabidopsis thaliana OX=3702 GN=APR1 PE=1 SV=2)
itb06g04790	Nov-m3690-3p;mes-miR396c;mes-miR396d;mes-miR396e;mes-miR396f;mes-miR477d;stu-miR396-5p;vvi-miR396b	itb06g04790.t1	1743	RING/FYVE/PHD-type zinc finger family protein	COG2930(S:Function unknown)	COG2930(SH3 domain containing; Ysc84-like 1 (S. cerevisiae))	K20523	SH3YL1		PF04366.9(Ysc84:Las17-binding protein actin regulator); PF01363.18(FYVE:FYVE zinc finger)	GO:0035091(molecular_function:phosphatidylinositol binding); GO:1900027(biological_process:regulation of ruffle assembly); GO:0046872(molecular_function:metal ion binding); GO:0032587(cellular_component:ruffle membrane)	XP_019193337.1(PREDICTED: uncharacterized protein LOC109187564 [Ipomoea nil])	sp|Q9URW6|YIE2_SCHPO(SH3 domain-containing protein PJ696.02 OS=Schizosaccharomyces pombe (strain 972 / ATCC 24843) OX=284812 GN=SPAPJ696.02 PE=1 SV=1)
itb01g01500	mes-miR156a;mes-miR156b;mes-miR156c;mes-miR156d;mes-miR156e;mes-miR156f;mes-miR156g;stu-miR156e;stu-miR156f-5p;stu-miR156g-5p;stu-miR156h-5p;stu-miR156i-5p;stu-miR156j-5p;stu-miR156k-5p;stu-miR171b-3p;vvi-miR396a;vvi-miR396b	itb01g01500.t1	939	conserved hypothetical protein	ENOG410XV3A(S:Function unknown); ENOG410Y33Z(S:Function unknown); ENOG4111WHQ(S:Function unknown); ENOG41126E7(S:Function unknown)	ENOG410XV3A(CHCH domain); ENOG410Y33Z(-); ENOG4111WHQ(CHCH domain); ENOG41126E7(coiled-coil-helix-coiled-coil-helix domain containing)				PF06747.10(CHCH:CHCH domain)		XP_019173249.1(PREDICTED: coiled-coil-helix-coiled-coil-helix domain-containing protein 10; mitochondrial-like [Ipomoea nil])
itb11g23090	ath-miR172c;ath-miR172d-3p;stu-miR172c-3p	itb11g23090.t1	1744	AAA-ATPase	COG0465(O:Posttranslational modification; protein turnover; chaperones)	COG0465(Acts as a processive; ATP-dependent zinc metallopeptidase for both cytoplasmic and membrane proteins. Plays a role in the quality control of integral membrane proteins (By similarity))	K08900	BCS1		PF14363.3(AAA_assoc:Domain associated at C-terminal with AAA); PF00004.26(AAA:ATPase family associated with various cellular activities (AAA)); PF07728.11(AAA_5:AAA domain (dynein-related subfamily)); PF05673.10(DUF815:Protein of unknown function (DUF815)); PF05496.9(RuvB_N:Holliday junction DNA helicase ruvB N-terminus); PF13191.3(AAA_16:AAA ATPase domain); PF13555.3(AAA_29:P-loop containing reg…	GO:0005524(molecular_function:ATP binding)	XP_019154448.1(PREDICTED: AAA-ATPase At3g28510-like [Ipomoea nil])	sp|Q9LJJ7|AATP9_ARATH(AAA-ATPase At3g28580 OS=Arabidopsis thaliana OX=3702 GN=At3g28580 PE=2 SV=1)
itb08g15510	stu-miR395a;stu-miR395b;stu-miR395c;stu-miR395d;stu-miR395e;stu-miR395f;stu-miR395g;stu-miR395h;stu-miR395i;stu-miR395j	itb08g15510.t1	1606	glucosyl transferase family	ENOG410ZJKS(M:Cell wall/membrane/envelope biogenesis); ENOG410YCH5(M:Cell wall/membrane/envelope biogenesis); ENOG41106K3(O:Posttranslational modification; protein turnover; chaperones)	ENOG410ZJKS(galacturonosyltransferase-like 9-like); ENOG410YCH5(polygalacturonate 4-alpha-galacturonosyltransferase transferase; transferring glycosyl groups transferase; transferring hexosyl groups); ENOG41106K3(glycosyltransferase 8 domain containing)				PF01501.17(Glyco_transf_8:Glycosyl transferase family 8)		XP_019157924.1(PREDICTED: probable galacturonosyltransferase-like 9 [Ipomoea nil])	sp|O04536|GATL9_ARATH(Probable galacturonosyltransferase-like 9 OS=Arabidopsis thaliana OX=3702 GN=GATL9 PE=2 SV=1)
itb09g21790	Nov-m3690-3p;stu-miR156a;stu-miR156b;stu-miR156c;stu-miR156d-5p	itb09g21790.t1	1464	conserved hypothetical protein	ENOG410XT6I(S:Function unknown)	ENOG410XT6I(-)				PF00702.23(Hydrolase:haloacid dehalogenase-like hydrolase)	GO:0009570(cellular_component:chloroplast stroma)	XP_019176209.1(PREDICTED: uncharacterized protein LOC109171614 isoform X1 [Ipomoea nil])
itb01g02740	mes-miR398;mes-miR399a;mes-miR399f;stu-miR172c-3p;tcc-miR399a;tcc-miR530a	itb01g02740.t1	3436	phospholipase D delta	COG1502(I:Lipid transport and metabolism)	COG1502(Catalyzes the reversible phosphatidyl group transfer from one phosphatidylglycerol molecule to another to form cardiolipin (CL) (diphosphatidylglycerol) and glycerol (By similarity))	K01115	PLD1_2	map00565(Ether lipid metabolism); map00564(Glycerophospholipid metabolism); map05231(Choline metabolism in cancer); map04144(Endocytosis); map04014(Ras signaling pathway); map04024(cAMP signaling pathway); map04072(Phospholipase D signaling pathway); map04928(Parathyroid hormone synthesis; secretion and action); map04071(Sphingolipid signaling pathway); map04724(Glutamatergic synapse); map04666(F…	PF12357.5(PLD_C:Phospholipase D C terminal); PF00168.27(C2:C2 domain); PF00614.19(PLDc:Phospholipase D Active site motif); PF13091.3(PLDc_2:PLD-like domain)		XP_019173722.1(PREDICTED: phospholipase D delta-like [Ipomoea nil])	sp|Q9C5Y0|PLDD1_ARATH(Phospholipase D delta OS=Arabidopsis thaliana OX=3702 GN=PLDDELTA PE=1 SV=2)
itb09g17560	ath-miR159b-3p;mes-miR159a-3p;mes-miR159b;mes-miR319h;mes-miR397b;stu-miR319b;tcc-miR530a	itb09g17560.t1	1215	C2H2-type zinc finger family protein	COG5048(S:Function unknown)	COG5048(Zinc finger protein)					GO:0046872(molecular_function:metal ion binding); GO:0003676(molecular_function:nucleic acid binding)	XP_019191488.1(PREDICTED: zinc finger protein WIP2-like [Ipomoea nil])	sp|Q9SVY1|ZWIP2_ARATH(Zinc finger protein WIP2 OS=Arabidopsis thaliana OX=3702 GN=WIP2 PE=1 SV=1)
itb01g18790	ath-miR159c;mes-miR156a;mes-miR156b;mes-miR156c;mes-miR156d;mes-miR156e;mes-miR156f;mes-miR156g;mes-miR159a-3p;mes-miR159b;mes-miR164a;mes-miR164b;mes-miR164c;mes-miR319a;mes-miR319b;mes-miR319c;mes-miR319d;mes-miR319e;mes-miR319g;mes-miR319h;stu-miR156e;stu-miR156g-5p;stu-miR156h-5p;stu-miR156i-5p;stu-miR156j-5p;stu-miR156k-5p;stu-miR319a-3p;stu-miR319b;vvi-miR319g	itb01g18790.t1	1532	RING/U-box superfamily protein	ENOG410XRAE(S:Function unknown)	ENOG410XRAE(RING finger)	K10604	MGRN1	map04120(Ubiquitin mediated proteolysis)	PF13920.3(zf-C3HC4_3:Zinc finger; C3HC4 type (RING finger)); PF14447.3(Prok-RING_4:Prokaryotic RING finger family 4); PF13639.3(zf-RING_2:Ring finger domain)	GO:0046872(molecular_function:metal ion binding); GO:0008270(molecular_function:zinc ion binding)	XP_019197692.1(PREDICTED: probable E3 ubiquitin-protein ligase LUL4 [Ipomoea nil])	sp|Q8LA32|LUL4_ARATH(Probable E3 ubiquitin-protein ligase LUL4 OS=Arabidopsis thaliana OX=3702 GN=LUL4 PE=2 SV=1)
itb01g28550	Nov-m3444-5p;ath-miR159c;ath-miR858b;mes-miR156a;mes-miR156b;mes-miR156c;mes-miR156d;mes-miR156e;mes-miR156f;mes-miR156g;mes-miR167b;mes-miR167g;mes-miR167h;mes-miR394a;mes-miR394b;mes-miR396c;mes-miR396d;mes-miR396e;mes-miR396f;stu-miR156e;stu-miR156g-5p;stu-miR156h-5p;stu-miR156i-5p;stu-miR156j-5p;stu-miR156k-5p;stu-miR172c-3p;stu-miR384-5p;stu-miR396-5p;stu-miR408b-3p	itb01g28550.t2	7750	CW-type Zinc Finger	ENOG4111YF4(S:Function unknown); ENOG410XW8A(S:Function unknown)	ENOG4111YF4(CW-type Zinc Finger); ENOG410XW8A(CW-type Zinc Finger)				PF07496.12(zf-CW:CW-type Zinc Finger)		XP_019174611.1(PREDICTED: uncharacterized protein LOC109170105 [Ipomoea nil])
itb14g06190	mes-miR167a;mes-miR167b;mes-miR167d;mes-miR167e;mes-miR167f;mes-miR167g;mes-miR167h;stu-miR167a-5p;stu-miR167b-5p;stu-miR167c-5p;stu-miR167d-5p;stu-miR172c-3p	itb14g06190.t2	2153	Sieve element occlusion C-terminus domain containing protein	ENOG4111ADI(S:Function unknown)	ENOG4111ADI(Mediator complex subunit 28)				PF14577.3(SEO_C:Sieve element occlusion C-terminus); PF14576.3(SEO_N:Sieve element occlusion N-terminus)		XP_019163753.1(PREDICTED: protein SIEVE ELEMENT OCCLUSION B-like isoform X1 [Ipomoea nil])	sp|Q93XX2|SEOA_ARATH(Protein SIEVE ELEMENT OCCLUSION A OS=Arabidopsis thaliana OX=3702 GN=SEOA PE=1 SV=1)
itb14g06190	mes-miR167a;mes-miR167b;mes-miR167d;mes-miR167e;mes-miR167f;mes-miR167g;mes-miR167h;stu-miR167a-5p;stu-miR167b-5p;stu-miR167c-5p;stu-miR167d-5p;stu-miR172c-3p	itb14g06190.t1	2738	Sieve element occlusion C-terminus domain containing protein	ENOG4111ADI(S:Function unknown)	ENOG4111ADI(Mediator complex subunit 28)				PF14577.3(SEO_C:Sieve element occlusion C-terminus); PF14576.3(SEO_N:Sieve element occlusion N-terminus)		XP_019163418.1(PREDICTED: protein SIEVE ELEMENT OCCLUSION B-like [Ipomoea nil])	sp|Q93XX2|SEOA_ARATH(Protein SIEVE ELEMENT OCCLUSION A OS=Arabidopsis thaliana OX=3702 GN=SEOA PE=1 SV=1)
itb09g24770	mes-miR408;stu-miR408b-3p	itb09g24770.t1	847	uclacyanin	ENOG410YVSJ(S:Function unknown); ENOG410YPS7(S:Function unknown); ENOG410YQ18(S:Function unknown)	ENOG410YVSJ(copper ion binding electron carrier); ENOG410YPS7(Basic blue); ENOG410YQ18(Plastocyanin-like domain-containing protein)				PF02298.14(Cu_bind_like:Plastocyanin-like domain)	GO:0046658(cellular_component:anchored component of plasma membrane); GO:0016021(cellular_component:integral component of membrane); GO:0009055(molecular_function:electron carrier activity)	XP_019173189.1(PREDICTED: mavicyanin-like [Ipomoea nil])	sp|Q41001|BCP_PEA(Blue copper protein OS=Pisum sativum OX=3888 PE=2 SV=1)
itb12g20620	ath-miR159c;mes-miR319a;mes-miR319b;mes-miR319c;mes-miR319d;mes-miR319e;mes-miR319g;mes-miR319h;stu-miR319a-3p;stu-miR319b;vvi-miR319g	itb12g20620.t1	1400	Cytidine/deoxycytidylate deaminase family protein	COG0295(F:Nucleotide transport and metabolism)	COG0295(cytidine deaminase)	K01489	cdd; CDA	map00240(Pyrimidine metabolism); map00983(Drug metabolism - other enzymes)	PF08211.9(dCMP_cyt_deam_2:Cytidine and deoxycytidylate deaminase zinc-binding region); PF00383.20(dCMP_cyt_deam_1:Cytidine and deoxycytidylate deaminase zinc-binding region)	GO:0016787(molecular_function:hydrolase activity); GO:0009972(biological_process:cytidine deamination); GO:0005829(cellular_component:cytosol); GO:0004126(molecular_function:cytidine deaminase activity); GO:0008270(molecular_function:zinc ion binding); GO:0046872(molecular_function:metal ion binding)	XP_019151388.1(PREDICTED: cytidine deaminase 1-like [Ipomoea nil])	sp|O65896|CDA1_ARATH(Cytidine deaminase 1 OS=Arabidopsis thaliana OX=3702 GN=CDA1 PE=1 SV=1)
itb09g00490	Nov-m3314-5p;mes-miR408;mes-miR477d;stu-miR408b-3p	itb09g00490.t1	2542	glycosyl hydrolase family 35 protein	COG1874(G:Carbohydrate transport and metabolism)	COG1874(beta-galactosidase)				PF01301.16(Glyco_hydro_35:Glycosyl hydrolases family 35); PF02140.15(Gal_Lectin:Galactose binding lectin domain); PF13364.3(BetaGal_dom4_5:Beta-galactosidase jelly roll domain)		XP_019165121.1(PREDICTED: beta-galactosidase 13-like isoform X1 [Ipomoea nil])	sp|Q9SCU9|BGA13_ARATH(Beta-galactosidase 13 OS=Arabidopsis thaliana OX=3702 GN=BGAL13 PE=2 SV=1)
itb11g11930	mes-miR394a;mes-miR394b;mes-miR477d;sly-miR167b-3p;stu-miR384-5p;stu-miR477a-5p	itb11g11930.t2	980	tetraticopeptide domain-containing thioredoxin	ENOG410XR19(S:Function unknown)	ENOG410XR19(suppression of tumorigenicity 13 (colon carcinoma) (Hsp70 interacting protein))	K09560	ST13		PF00515.25(TPR_1:Tetratricopeptide repeat); PF07719.14(TPR_2:Tetratricopeptide repeat); PF13371.3(TPR_9:Tetratricopeptide repeat); PF13414.3(TPR_11:TPR repeat); PF13181.3(TPR_8:Tetratricopeptide repeat); PF13432.3(TPR_16:Tetratricopeptide repeat)	GO:0045454(biological_process:cell redox homeostasis); GO:0005623(cellular_component:cell)	XP_019167226.1(PREDICTED: LOW QUALITY PROTEIN: TPR repeat-containing thioredoxin TDX [Ipomoea nil])	sp|Q8VWG7|TDX_ARATH(TPR repeat-containing thioredoxin TDX OS=Arabidopsis thaliana OX=3702 GN=TDX PE=1 SV=1)
itb11g11930	mes-miR394a;mes-miR394b;mes-miR477d;sly-miR167b-3p;stu-miR384-5p;stu-miR477a-5p	itb11g11930.t3	1707	tetraticopeptide domain-containing thioredoxin	ENOG410XR19(S:Function unknown)	ENOG410XR19(suppression of tumorigenicity 13 (colon carcinoma) (Hsp70 interacting protein))	K09560	ST13		PF00515.25(TPR_1:Tetratricopeptide repeat); PF07719.14(TPR_2:Tetratricopeptide repeat); PF13371.3(TPR_9:Tetratricopeptide repeat); PF13414.3(TPR_11:TPR repeat); PF13432.3(TPR_16:Tetratricopeptide repeat)	GO:0045454(biological_process:cell redox homeostasis); GO:0005623(cellular_component:cell)	XP_019167226.1(PREDICTED: LOW QUALITY PROTEIN: TPR repeat-containing thioredoxin TDX [Ipomoea nil])	sp|Q8VWG7|TDX_ARATH(TPR repeat-containing thioredoxin TDX OS=Arabidopsis thaliana OX=3702 GN=TDX PE=1 SV=1)
itb11g11930	mes-miR394a;mes-miR394b;mes-miR477d;sly-miR167b-3p;stu-miR384-5p;stu-miR477a-5p	itb11g11930.t1	1594	tetraticopeptide domain-containing thioredoxin	ENOG410XR19(S:Function unknown); ENOG410XTRE(S:Function unknown)	ENOG410XR19(suppression of tumorigenicity 13 (colon carcinoma) (Hsp70 interacting protein)); ENOG410XTRE(TIFY 6B-like)	K09560	ST13		PF00085.17(Thioredoxin:Thioredoxin); PF00515.25(TPR_1:Tetratricopeptide repeat); PF07719.14(TPR_2:Tetratricopeptide repeat); PF13371.3(TPR_9:Tetratricopeptide repeat); PF13414.3(TPR_11:TPR repeat); PF04756.10(OST3_OST6:OST3 / OST6 family; transporter family); PF13728.3(TraF:F plasmid transfer operon protein); PF13905.3(Thioredoxin_8:Thioredoxin-like); PF14595.3(Thioredoxin_9:Thioredoxin); PF13432…		XP_019167226.1(PREDICTED: LOW QUALITY PROTEIN: TPR repeat-containing thioredoxin TDX [Ipomoea nil])	sp|Q8VWG7|TDX_ARATH(TPR repeat-containing thioredoxin TDX OS=Arabidopsis thaliana OX=3702 GN=TDX PE=1 SV=1)
itb11g11930	Nov-m0437-5p;Nov-m0438-5p;mes-miR394a;mes-miR394b;mes-miR477d;sly-miR167b-3p;stu-miR384-5p;stu-miR477a-5p	itb11g11930.t4	2371	tetraticopeptide domain-containing thioredoxin	ENOG410XR19(S:Function unknown)	ENOG410XR19(suppression of tumorigenicity 13 (colon carcinoma) (Hsp70 interacting protein))	K09560	ST13		PF00515.25(TPR_1:Tetratricopeptide repeat); PF07719.14(TPR_2:Tetratricopeptide repeat); PF13371.3(TPR_9:Tetratricopeptide repeat); PF13414.3(TPR_11:TPR repeat); PF13432.3(TPR_16:Tetratricopeptide repeat)	GO:0045454(biological_process:cell redox homeostasis); GO:0005623(cellular_component:cell)	XP_019167226.1(PREDICTED: LOW QUALITY PROTEIN: TPR repeat-containing thioredoxin TDX [Ipomoea nil])	sp|Q8VWG7|TDX_ARATH(TPR repeat-containing thioredoxin TDX OS=Arabidopsis thaliana OX=3702 GN=TDX PE=1 SV=1)
itb04g00280	mes-miR156a;mes-miR156b;mes-miR156c;mes-miR156d;mes-miR156e;mes-miR156f;mes-miR156g;sly-miR167b-3p;stu-miR156a;stu-miR156b;stu-miR156c;stu-miR156d-5p;stu-miR156e;stu-miR156f-5p;stu-miR156g-5p;stu-miR156h-5p;stu-miR156i-5p;stu-miR156j-5p;stu-miR156k-5p;stu-miR397-5p	itb04g00280.t1	2037	thylakoid rhodanese-like	ENOG4111G9P(S:Function unknown); ENOG410XQB6(G:Carbohydrate transport and metabolism)	ENOG4111G9P(-); ENOG410XQB6(Chitinase domain containing 1)	K17525	CHID1				XP_019192501.1(PREDICTED: uncharacterized protein LOC109186803 [Ipomoea nil])	sp|Q9M158|STR4_ARATH(Rhodanese-like domain-containing protein 4; chloroplastic OS=Arabidopsis thaliana OX=3702 GN=STR4 PE=1 SV=2)
itb05g01690	ath-miR172c;ath-miR172d-3p;ath-miR172e-3p;nta-miR172c;nta-miR172d;nta-miR172e;nta-miR172f;nta-miR172g;nta-miR172h;nta-miR172i;stu-miR172a-3p;stu-miR172b-3p;stu-miR172c-3p;stu-miR172e-3p	itb05g01690.t1	1386	NAC domain containing protein	ENOG410Y9QZ(S:Function unknown)	ENOG410Y9QZ(NAC domain-containing protein)				PF02365.12(NAM:No apical meristem (NAM) protein); PF00564.21(PB1:PB1 domain)	GO:0006351(biological_process:transcription; DNA-templated)	XP_019184369.1(PREDICTED: NAC domain-containing protein 37-like [Ipomoea nil])	sp|Q9FLJ2|NC100_ARATH(NAC domain-containing protein 100 OS=Arabidopsis thaliana OX=3702 GN=NAC100 PE=2 SV=1)
itb12g07590	Nov-m2800-3p;mes-miR156a;mes-miR156b;mes-miR156c;mes-miR156d;mes-miR156e;mes-miR156f;mes-miR156g;mes-miR166i;mes-miR396c;mes-miR396d;mes-miR396e;mes-miR396f;mes-miR408;stu-miR156e;stu-miR156g-5p;stu-miR156h-5p;stu-miR156i-5p;stu-miR156j-5p;stu-miR156k-5p;stu-miR172c-3p;stu-miR396-5p;stu-miR408b-3p;vvi-miR396b	itb12g07590.t1	2536	cysteine-rich RLK (RECEPTOR-like protein kinase)	COG0515(T:Signal transduction mechanisms)	COG0515(Serine Threonine protein kinase)	K04733	IRAK4	map05140(Leishmaniasis); map05152(Tuberculosis); map05142(Chagas disease (American trypanosomiasis)); map05162(Measles); map04624(Toll and Imd signaling pathway); map04010(MAPK signaling pathway); map05169(Epstein-Barr virus infection); map04620(Toll-like receptor signaling pathway); map04621(NOD-like receptor signaling pathway); map05133(Pertussis); map05164(Influenza A); map04064(NF-kappa B sig…	PF07714.14(Pkinase_Tyr:Protein tyrosine kinase); PF00069.22(Pkinase:Protein kinase domain); PF01657.14(Stress-antifung:Salt stress response/antifungal)	GO:0016020(cellular_component:membrane)	XP_019161750.1(PREDICTED: cysteine-rich receptor-like protein kinase 42 [Ipomoea nil])	sp|Q9FNE1|CRK42_ARATH(Cysteine-rich receptor-like protein kinase 42 OS=Arabidopsis thaliana OX=3702 GN=CRK42 PE=2 SV=1)
itb12g07590	Nov-m2800-3p;mes-miR156a;mes-miR156b;mes-miR156c;mes-miR156d;mes-miR156e;mes-miR156f;mes-miR156g;mes-miR166i;mes-miR396c;mes-miR396d;mes-miR396e;mes-miR396f;mes-miR408;stu-miR156e;stu-miR156g-5p;stu-miR156h-5p;stu-miR156i-5p;stu-miR156j-5p;stu-miR156k-5p;stu-miR396-5p;stu-miR408b-3p;vvi-miR396b	itb12g07590.t2	1752	cysteine-rich RLK (RECEPTOR-like protein kinase)	COG0515(T:Signal transduction mechanisms)	COG0515(Serine Threonine protein kinase)	K04733	IRAK4	map05140(Leishmaniasis); map05152(Tuberculosis); map05142(Chagas disease (American trypanosomiasis)); map05162(Measles); map04624(Toll and Imd signaling pathway); map04010(MAPK signaling pathway); map05169(Epstein-Barr virus infection); map04620(Toll-like receptor signaling pathway); map04621(NOD-like receptor signaling pathway); map05133(Pertussis); map05164(Influenza A); map04064(NF-kappa B sig…	PF07714.14(Pkinase_Tyr:Protein tyrosine kinase); PF00069.22(Pkinase:Protein kinase domain); PF01657.14(Stress-antifung:Salt stress response/antifungal)	GO:0016020(cellular_component:membrane)	XP_019161750.1(PREDICTED: cysteine-rich receptor-like protein kinase 42 [Ipomoea nil])	sp|Q9FNE1|CRK42_ARATH(Cysteine-rich receptor-like protein kinase 42 OS=Arabidopsis thaliana OX=3702 GN=CRK42 PE=2 SV=1)
itb10g06310	Nov-m3314-5p;mes-miR167a;mes-miR167b;mes-miR167g;mes-miR167h;stu-miR167a-5p;stu-miR167b-5p;stu-miR167c-5p;stu-miR167d-5p;stu-miR172c-3p;tcc-miR530a;vvi-miR396b	itb10g06310.t1	5963	glucan synthase-like	ENOG410XQ8V(S:Function unknown)	ENOG410XQ8V(synthase)	K11000	CALS		PF02364.12(Glucan_synthase:1;3-beta-glucan synthase component); PF14288.3(FKS1_dom1:1;3-beta-glucan synthase subunit FKS1; domain-1)	GO:0006075(biological_process:(1->3)-beta-D-glucan biosynthetic process); GO:0003843(molecular_function:1;3-beta-D-glucan synthase activity); GO:0016021(cellular_component:integral component of membrane); GO:0000148(cellular_component:1;3-beta-D-glucan synthase complex)	XP_019178938.1(PREDICTED: callose synthase 10 isoform X1 [Ipomoea nil])	sp|Q9SJM0|CALSA_ARATH(Callose synthase 10 OS=Arabidopsis thaliana OX=3702 GN=CALS10 PE=2 SV=5)
itb06g17090	ath-miR164c-5p;mes-miR164a;mes-miR164b;mes-miR164c;mes-miR167g;mes-miR167h;mes-miR168a;sly-miR168a-5p;sly-miR168b-5p;stu-miR156a;stu-miR156b;stu-miR156c;stu-miR156d-5p;vvi-miR319g	itb06g17090.t1	2836	RNA-binding KH domain-containing protein	ENOG410XNN8(S:Function unknown)	ENOG410XNN8(mRNA transport)	K21444	PCBP3_4		PF00013.26(KH_1:KH domain); PF07650.14(KH_2:KH domain); PF13184.3(KH_5:NusA-like KH domain)		XP_019196873.1(PREDICTED: KH domain-containing protein HEN4 [Ipomoea nil])	sp|Q8W4B1|RCF3_ARATH(RNA-binding KH domain-containing protein RCF3 OS=Arabidopsis thaliana OX=3702 GN=RCF3 PE=1 SV=1)
itb05g16920	Nov-m1789-5p;mes-miR166i;mes-miR396a;mes-miR396b;mes-miR396c;mes-miR396d;mes-miR396e;mes-miR396f;stu-miR166a-5p;stu-miR396-5p;stu-miR397-5p;tcc-miR396d;vvi-miR396a;vvi-miR396b	itb05g16920.t4	3478	alpha-amylase-like	COG0366(G:Carbohydrate transport and metabolism)	COG0366(alpha amylase; catalytic)	K01176	AMY; amyA; malS	map04973(Carbohydrate digestion and absorption); map00500(Starch and sucrose metabolism)	PF07821.9(Alpha-amyl_C2:Alpha-amylase C-terminal beta-sheet domain); PF00128.21(Alpha-amylase:Alpha amylase; catalytic domain)		XP_019195534.1(PREDICTED: uncharacterized protein LOC109189197 [Ipomoea nil])	sp|Q94A41|AMY3_ARATH(Alpha-amylase 3; chloroplastic OS=Arabidopsis thaliana OX=3702 GN=AMY3 PE=1 SV=1)
itb05g16920	Nov-m1789-5p;mes-miR166i;mes-miR396a;mes-miR396b;mes-miR396c;mes-miR396d;mes-miR396e;mes-miR396f;stu-miR166a-5p;stu-miR396-5p;stu-miR397-5p;tcc-miR396d;vvi-miR396a;vvi-miR396b	itb05g16920.t1	3470	alpha-amylase-like	COG0366(G:Carbohydrate transport and metabolism)	COG0366(alpha amylase; catalytic)	K01176	AMY; amyA; malS	map04973(Carbohydrate digestion and absorption); map00500(Starch and sucrose metabolism)	PF07821.9(Alpha-amyl_C2:Alpha-amylase C-terminal beta-sheet domain); PF00128.21(Alpha-amylase:Alpha amylase; catalytic domain)		XP_019195534.1(PREDICTED: uncharacterized protein LOC109189197 [Ipomoea nil])	sp|Q94A41|AMY3_ARATH(Alpha-amylase 3; chloroplastic OS=Arabidopsis thaliana OX=3702 GN=AMY3 PE=1 SV=1)
itb05g16920	Nov-m1789-5p;mes-miR166i;mes-miR396a;mes-miR396b;mes-miR396c;mes-miR396d;mes-miR396e;mes-miR396f;stu-miR166a-5p;stu-miR396-5p;stu-miR397-5p;tcc-miR396d;vvi-miR396a;vvi-miR396b	itb05g16920.t3	3401	alpha-amylase-like	COG0366(G:Carbohydrate transport and metabolism)	COG0366(alpha amylase; catalytic)	K01176	AMY; amyA; malS	map04973(Carbohydrate digestion and absorption); map00500(Starch and sucrose metabolism)	PF07821.9(Alpha-amyl_C2:Alpha-amylase C-terminal beta-sheet domain); PF00128.21(Alpha-amylase:Alpha amylase; catalytic domain)		XP_019195534.1(PREDICTED: uncharacterized protein LOC109189197 [Ipomoea nil])	sp|Q94A41|AMY3_ARATH(Alpha-amylase 3; chloroplastic OS=Arabidopsis thaliana OX=3702 GN=AMY3 PE=1 SV=1)
itb04g15250	ath-miR159b-3p;ath-miR159c;ath-miR172c;ath-miR172d-3p;mes-miR319g;stu-miR319b	itb04g15250.t5	2275	PLAT/LH2 domain-containing lipoxygenase family protein	ENOG410YN4N(S:Function unknown)	ENOG410YN4N(Plant lipoxygenase may be involved in a number of diverse aspects of plant physiology including growth and development; pest resistance; and senescence or responses to wounding (By similarity))	K15718	LOX1_5	map00591(Linoleic acid metabolism)	PF00305.16(Lipoxygenase:Lipoxygenase); PF01477.20(PLAT:PLAT/LH2 domain)		XP_019170420.1(PREDICTED: probable linoleate 9S-lipoxygenase 5 isoform X1 [Ipomoea nil])	sp|Q43191|LOX15_SOLTU(Probable linoleate 9S-lipoxygenase 5 OS=Solanum tuberosum OX=4113 GN=LOX1.5 PE=2 SV=1)
itb08g08500	Nov-m0664-3p;mes-miR167a;mes-miR167b;mes-miR396a;mes-miR396b;mes-miR396c;mes-miR396d;mes-miR396e;mes-miR396f;stu-miR167a-5p;stu-miR167b-5p;stu-miR167c-5p;stu-miR167d-5p;stu-miR396-5p;tcc-miR396d;vvi-miR396b	itb08g08500.t1	1486	embryo defective	ENOG410YIS3(S:Function unknown)	ENOG410YIS3(-)					GO:0016020(cellular_component:membrane)	XP_019165317.1(PREDICTED: uncharacterized protein LOC109161398 [Ipomoea nil])
itb08g08500	Nov-m0664-3p;mes-miR167a;mes-miR167b;mes-miR396a;mes-miR396b;mes-miR396c;mes-miR396d;mes-miR396e;mes-miR396f;stu-miR166a-5p;stu-miR167a-5p;stu-miR167b-5p;stu-miR167c-5p;stu-miR167d-5p;stu-miR396-5p;tcc-miR396d;vvi-miR396b	itb08g08500.t2	1363	embryo defective	ENOG410YIS3(S:Function unknown)	ENOG410YIS3(-)					GO:0016020(cellular_component:membrane)	XP_019165317.1(PREDICTED: uncharacterized protein LOC109161398 [Ipomoea nil])
itb05g02210	Nov-m3314-5p;mes-miR397b;stu-miR397-5p	itb05g02210.t2	1836	laccase	COG2132(Q:Secondary metabolites biosynthesis; transport and catabolism)	COG2132(Multicopper oxidase)	K05909	E1.10.3.2		PF00394.19(Cu-oxidase:Multicopper oxidase); PF07731.11(Cu-oxidase_2:Multicopper oxidase); PF07732.12(Cu-oxidase_3:Multicopper oxidase)		XP_019158205.1(PREDICTED: laccase-12-like [Ipomoea nil])	sp|Q9FLB5|LAC12_ARATH(Laccase-12 OS=Arabidopsis thaliana OX=3702 GN=LAC12 PE=2 SV=1)
itb05g12330	Nov-m0437-3p;Nov-m0438-3p;mes-miR167b;mes-miR167g;mes-miR167h;mes-miR396c;mes-miR396d;mes-miR396e;mes-miR396f;mes-miR398;stu-miR172c-3p;stu-miR396-5p;stu-miR482a-3p;vvi-miR396b	itb05g12330.t2	3561	Disease resistance protein (TIR-NBS-LRR class) family	ENOG4112BMQ(S:Function unknown); COG4886(S:Function unknown); ENOG4111THG(S:Function unknown)	ENOG4112BMQ(TMV resistance protein N-like); COG4886(leucine Rich Repeat); ENOG4111THG(Resistance protein)				PF01582.17(TIR:TIR domain); PF00931.19(NB-ARC:NB-ARC domain); PF13676.3(TIR_2:TIR domain)		XP_019189327.1(PREDICTED: TMV resistance protein N-like isoform X3 [Ipomoea nil])	sp|Q40392|TMVRN_NICGU(TMV resistance protein N OS=Nicotiana glutinosa OX=35889 GN=N PE=1 SV=1)
itb05g12330	Nov-m0437-3p;Nov-m0438-3p;Nov-m2294-5p;mes-miR167b;mes-miR167g;mes-miR167h;stu-miR482a-3p	itb05g12330.t3	1969	Disease resistance protein (TIR-NBS-LRR class) family	ENOG4112BMQ(S:Function unknown); COG4886(S:Function unknown); ENOG4111THG(S:Function unknown)	ENOG4112BMQ(TMV resistance protein N-like); COG4886(leucine Rich Repeat); ENOG4111THG(Resistance protein)				PF01582.17(TIR:TIR domain); PF00931.19(NB-ARC:NB-ARC domain); PF13676.3(TIR_2:TIR domain)		XP_019189327.1(PREDICTED: TMV resistance protein N-like isoform X3 [Ipomoea nil])	sp|Q40392|TMVRN_NICGU(TMV resistance protein N OS=Nicotiana glutinosa OX=35889 GN=N PE=1 SV=1)
itb05g12330	Nov-m0437-3p;Nov-m0438-3p;mes-miR167b;mes-miR167g;mes-miR167h;mes-miR396c;mes-miR396d;mes-miR396e;mes-miR396f;mes-miR398;stu-miR172c-3p;stu-miR396-5p;stu-miR482a-3p;vvi-miR396b	itb05g12330.t1	3733	Disease resistance protein (TIR-NBS-LRR class) family	ENOG4112BMQ(S:Function unknown); COG4886(S:Function unknown); ENOG4111THG(S:Function unknown)	ENOG4112BMQ(TMV resistance protein N-like); COG4886(leucine Rich Repeat); ENOG4111THG(Resistance protein)				PF01582.17(TIR:TIR domain); PF00931.19(NB-ARC:NB-ARC domain); PF13676.3(TIR_2:TIR domain)		XP_019189327.1(PREDICTED: TMV resistance protein N-like isoform X3 [Ipomoea nil])	sp|Q40392|TMVRN_NICGU(TMV resistance protein N OS=Nicotiana glutinosa OX=35889 GN=N PE=1 SV=1)
itb05g12330	ath-miR172e-3p;mes-miR396c;mes-miR396d;mes-miR396e;mes-miR396f;mes-miR398;nta-miR172c;nta-miR172d;nta-miR172e;nta-miR172f;nta-miR172g;nta-miR172h;nta-miR172i;stu-miR172a-3p;stu-miR172b-3p;stu-miR172c-3p;stu-miR172e-3p;stu-miR396-5p;vvi-miR396b	itb05g12330.t4	1767	NB-ARC domain-containing disease resistance protein	ENOG4112BMQ(S:Function unknown); COG4886(S:Function unknown)	ENOG4112BMQ(TMV resistance protein N-like); COG4886(leucine Rich Repeat)						XP_019189908.1(PREDICTED: TMV resistance protein N-like [Ipomoea nil])	sp|Q9FI14|TAO1_ARATH(Disease resistance protein TAO1 OS=Arabidopsis thaliana OX=3702 GN=TAO1 PE=4 SV=1)
itb03g29640	ath-miR172e-3p;mes-miR166j;mes-miR167a;mes-miR167b;mes-miR168a;mes-miR394a;mes-miR394b;nta-miR172c;nta-miR172d;nta-miR172e;nta-miR172f;nta-miR172g;nta-miR172h;nta-miR172i;sly-miR168a-5p;sly-miR168b-5p;stu-miR167a-5p;stu-miR167b-5p;stu-miR167c-5p;stu-miR167d-5p;stu-miR171a-5p;stu-miR171c-5p;stu-miR172a-3p;stu-miR172b-3p;stu-miR172c-3p;stu-miR172e-3p;stu-miR384-5p;tcc-miR172d;vvi-miR166a;vvi-miR166b	itb03g29640.t2	3723	Protein kinase superfamily protein	ENOG410XQGS(T:Signal transduction mechanisms)	ENOG410XQGS(mitogen-activated protein kinase kinase kinase)	K20717	YDA	map04016(MAPK signaling pathway - plant)	PF00069.22(Pkinase:Protein kinase domain); PF07714.14(Pkinase_Tyr:Protein tyrosine kinase); PF14531.3(Kinase-like:Kinase-like)	GO:0005737(cellular_component:cytoplasm); GO:0006468(biological_process:protein phosphorylation); GO:0004702(molecular_function:receptor signaling protein serine/threonine kinase activity); GO:0000166(molecular_function:nucleotide binding)	XP_019177949.1(PREDICTED: mitogen-activated protein kinase kinase kinase YODA-like [Ipomoea nil])	sp|Q9CAD5|YODA_ARATH(Mitogen-activated protein kinase kinase kinase YODA OS=Arabidopsis thaliana OX=3702 GN=YDA PE=1 SV=1)
itb03g29640	ath-miR164c-5p;ath-miR172e-3p;mes-miR166j;mes-miR167a;mes-miR167b;mes-miR168a;mes-miR394a;mes-miR394b;nta-miR172c;nta-miR172d;nta-miR172e;nta-miR172f;nta-miR172g;nta-miR172h;nta-miR172i;sly-miR168a-5p;sly-miR168b-5p;stu-miR167a-5p;stu-miR167b-5p;stu-miR167c-5p;stu-miR167d-5p;stu-miR171a-5p;stu-miR171c-5p;stu-miR172a-3p;stu-miR172b-3p;stu-miR172c-3p;stu-miR172e-3p;stu-miR384-5p;tcc-miR172d;vvi-miR…	itb03g29640.t1	3608	Protein kinase superfamily protein	ENOG410XQGS(T:Signal transduction mechanisms)	ENOG410XQGS(mitogen-activated protein kinase kinase kinase)	K20717	YDA	map04016(MAPK signaling pathway - plant)	PF00069.22(Pkinase:Protein kinase domain); PF07714.14(Pkinase_Tyr:Protein tyrosine kinase); PF14531.3(Kinase-like:Kinase-like)	GO:0005737(cellular_component:cytoplasm); GO:0006468(biological_process:protein phosphorylation); GO:0004702(molecular_function:receptor signaling protein serine/threonine kinase activity); GO:0000166(molecular_function:nucleotide binding)	XP_019177949.1(PREDICTED: mitogen-activated protein kinase kinase kinase YODA-like [Ipomoea nil])	sp|Q9CAD5|YODA_ARATH(Mitogen-activated protein kinase kinase kinase YODA OS=Arabidopsis thaliana OX=3702 GN=YDA PE=1 SV=1)
itb03g29640	ath-miR164c-5p;ath-miR172e-3p;mes-miR166j;mes-miR167a;mes-miR167b;mes-miR394a;mes-miR394b;nta-miR172c;nta-miR172d;nta-miR172e;nta-miR172f;nta-miR172g;nta-miR172h;nta-miR172i;stu-miR167a-5p;stu-miR167b-5p;stu-miR167c-5p;stu-miR167d-5p;stu-miR171a-5p;stu-miR171c-5p;stu-miR172a-3p;stu-miR172b-3p;stu-miR172c-3p;stu-miR172e-3p;stu-miR384-5p;tcc-miR172d;vvi-miR166a;vvi-miR166b	itb03g29640.t4	2820	Protein kinase superfamily protein	ENOG410XQGS(T:Signal transduction mechanisms)	ENOG410XQGS(mitogen-activated protein kinase kinase kinase)	K20717	YDA	map04016(MAPK signaling pathway - plant)	PF00069.22(Pkinase:Protein kinase domain); PF07714.14(Pkinase_Tyr:Protein tyrosine kinase); PF14531.3(Kinase-like:Kinase-like)	GO:0005737(cellular_component:cytoplasm); GO:0006468(biological_process:protein phosphorylation); GO:0004702(molecular_function:receptor signaling protein serine/threonine kinase activity); GO:0000166(molecular_function:nucleotide binding)	XP_019177949.1(PREDICTED: mitogen-activated protein kinase kinase kinase YODA-like [Ipomoea nil])	sp|Q9CAD5|YODA_ARATH(Mitogen-activated protein kinase kinase kinase YODA OS=Arabidopsis thaliana OX=3702 GN=YDA PE=1 SV=1)
itb03g29640	ath-miR164c-5p;ath-miR172e-3p;mes-miR166j;mes-miR167a;mes-miR167b;mes-miR394a;mes-miR394b;nta-miR172c;nta-miR172d;nta-miR172e;nta-miR172f;nta-miR172g;nta-miR172h;nta-miR172i;stu-miR167a-5p;stu-miR167b-5p;stu-miR167c-5p;stu-miR167d-5p;stu-miR171a-5p;stu-miR171c-5p;stu-miR172a-3p;stu-miR172b-3p;stu-miR172c-3p;stu-miR172e-3p;stu-miR384-5p;tcc-miR172d;vvi-miR166a;vvi-miR166b	itb03g29640.t5	2861	Protein kinase superfamily protein	ENOG410XQGS(T:Signal transduction mechanisms)	ENOG410XQGS(mitogen-activated protein kinase kinase kinase)	K20717	YDA	map04016(MAPK signaling pathway - plant)	PF00069.22(Pkinase:Protein kinase domain); PF07714.14(Pkinase_Tyr:Protein tyrosine kinase); PF14531.3(Kinase-like:Kinase-like)	GO:0005737(cellular_component:cytoplasm); GO:0006468(biological_process:protein phosphorylation); GO:0004702(molecular_function:receptor signaling protein serine/threonine kinase activity); GO:0000166(molecular_function:nucleotide binding)	XP_019177949.1(PREDICTED: mitogen-activated protein kinase kinase kinase YODA-like [Ipomoea nil])	sp|Q9CAD5|YODA_ARATH(Mitogen-activated protein kinase kinase kinase YODA OS=Arabidopsis thaliana OX=3702 GN=YDA PE=1 SV=1)
itb05g19490	Nov-m0842-3p;ath-miR858a;ath-miR858b;mes-miR396c;mes-miR396d;mes-miR396e;mes-miR396f;stu-miR156d-3p;stu-miR396-5p;tcc-miR396d;vvi-miR396b	itb05g19490.t2	1766	myb domain protein	COG5147(K:Transcription)	COG5147(Myblike DNAbinding domain containing protein)	K09422	MYBP		PF00249.28(Myb_DNA-binding:Myb-like DNA-binding domain); PF13921.3(Myb_DNA-bind_6:Myb-like DNA-binding domain)		XP_019194987.1(PREDICTED: myb-related protein Myb4-like isoform X1 [Ipomoea nil])	sp|Q9M2D9|MYB17_ARATH(Transcription factor MYB41 OS=Arabidopsis thaliana OX=3702 GN=MYB17 PE=1 SV=1)
itb05g19490	Nov-m0842-3p;ath-miR858a;ath-miR858b;mes-miR396c;mes-miR396d;mes-miR396e;mes-miR396f;stu-miR156d-3p;stu-miR396-5p;tcc-miR396d;vvi-miR396b	itb05g19490.t3	1522	myb domain protein	COG5147(K:Transcription)	COG5147(Myblike DNAbinding domain containing protein)	K09422	MYBP		PF00249.28(Myb_DNA-binding:Myb-like DNA-binding domain); PF13921.3(Myb_DNA-bind_6:Myb-like DNA-binding domain)		XP_019194987.1(PREDICTED: myb-related protein Myb4-like isoform X1 [Ipomoea nil])	sp|Q9M2D9|MYB17_ARATH(Transcription factor MYB41 OS=Arabidopsis thaliana OX=3702 GN=MYB17 PE=1 SV=1)
itb05g19490	Nov-m0842-3p;ath-miR858a;ath-miR858b;mes-miR396c;mes-miR396d;mes-miR396e;mes-miR396f;stu-miR156d-3p;stu-miR396-5p;tcc-miR396d;vvi-miR396b	itb05g19490.t1	1552	myb domain protein	COG5147(K:Transcription)	COG5147(Myblike DNAbinding domain containing protein)	K09422	MYBP		PF00249.28(Myb_DNA-binding:Myb-like DNA-binding domain); PF13921.3(Myb_DNA-bind_6:Myb-like DNA-binding domain)		XP_019194987.1(PREDICTED: myb-related protein Myb4-like isoform X1 [Ipomoea nil])	sp|Q9M2D9|MYB17_ARATH(Transcription factor MYB41 OS=Arabidopsis thaliana OX=3702 GN=MYB17 PE=1 SV=1)
itb09g09530	mes-miR397b;stu-miR397-5p	itb09g09530.t1	1127	senescence-associated gene	COG1028(S:Function unknown)	COG1028(Dehydrogenase reductase)	K08081	TR1	map00960(Tropane; piperidine and pyridine alkaloid biosynthesis)	PF13561.3(adh_short_C2:Enoyl-(Acyl carrier protein) reductase); PF00106.22(adh_short:short chain dehydrogenase); PF08659.7(KR:KR domain); PF01370.18(Epimerase:NAD dependent epimerase/dehydratase family)	GO:0055114(biological_process:oxidation-reduction process); GO:0016491(molecular_function:oxidoreductase activity)	XP_019162936.1(PREDICTED: tropinone reductase homolog [Ipomoea nil])	sp|Q9ZW18|SAG13_ARATH(Senescence-associated protein 13 OS=Arabidopsis thaliana OX=3702 GN=SAG13 PE=1 SV=1)
itb09g09530	Nov-m3690-3p;mes-miR397b;stu-miR397-5p	itb09g09530.t2	1214	NAD(P)-binding Rossmann-fold superfamily protein	COG1028(S:Function unknown)	COG1028(Dehydrogenase reductase)	K08081	TR1	map00960(Tropane; piperidine and pyridine alkaloid biosynthesis)	PF00106.22(adh_short:short chain dehydrogenase); PF13561.3(adh_short_C2:Enoyl-(Acyl carrier protein) reductase); PF08659.7(KR:KR domain)		XP_019162936.1(PREDICTED: tropinone reductase homolog [Ipomoea nil])	sp|Q9ZW18|SAG13_ARATH(Senescence-associated protein 13 OS=Arabidopsis thaliana OX=3702 GN=SAG13 PE=1 SV=1)
itb09g08800	Nov-m2294-5p;mes-miR396a;mes-miR396b;mes-miR396c;mes-miR396d;mes-miR396e;mes-miR396f;stu-miR396-5p;stu-miR477a-5p;tcc-miR396d;vvi-miR396a;vvi-miR396b	itb09g08800.t1	2048	Pleckstrin homology (PH) domain-containing protein	ENOG41114AA(S:Function unknown)	ENOG41114AA(Domain-Containing protein)				PF00169.26(PH:PH domain)	GO:0018105(biological_process:peptidyl-serine phosphorylation); GO:0005622(cellular_component:intracellular); GO:0004674(molecular_function:protein serine/threonine kinase activity); GO:0042742(biological_process:defense response to bacterium); GO:0035556(biological_process:intracellular signal transduction); GO:0009505(cellular_component:plant-type cell wall)	XP_019162336.1(PREDICTED: switch-associated protein 70 [Ipomoea nil])
itb15g04170	ath-miR164c-5p;mes-miR164a;mes-miR164b;mes-miR164c;mes-miR166j;vvi-miR166a;vvi-miR166b	itb15g04170.t1	2961	WD-40 repeat family protein / small nuclear ribonucleoprotein Prp4p-related	ENOG410XNP8(S:Function unknown)	ENOG410XNP8(U4 u6 small nuclear ribonucleoprotein)	K12662	PRPF4; PRP4	map03040(Spliceosome)	PF03095.12(PTPA:Phosphotyrosyl phosphate activator (PTPA) protein); PF00400.29(WD40:WD domain; G-beta repeat); PF12894.4(ANAPC4_WD40:Anaphase-promoting complex subunit 4 WD40 domain); PF08799.8(PRP4:pre-mRNA processing factor 4 (PRP4) like)		XP_019187095.1(PREDICTED: U4/U6 small nuclear ribonucleoprotein PRP4-like protein [Ipomoea nil])	sp|O22212|PRP4L_ARATH(U4/U6 small nuclear ribonucleoprotein PRP4-like protein OS=Arabidopsis thaliana OX=3702 GN=LIS PE=2 SV=1)
itb14g07500	ath-miR164c-5p;mes-miR394a;mes-miR394b;mes-miR394c;stu-miR384-5p	itb14g07500.t3	1854	phytochromobilin:ferredoxin oxidoreductase; chloroplast / phytochromobilin synthase (HY2)	ENOG41102EM(H:Coenzyme transport and metabolism)	ENOG41102EM(Catalyzes the two-electron reduction of the C2 and C3(1) diene system of 15;16-dihydrobiliverdin (By similarity))	K08101	HY2	map00860(Porphyrin and chlorophyll metabolism)	PF05996.9(Fe_bilin_red:Ferredoxin-dependent bilin reductase)	GO:0050897(molecular_function:cobalt ion binding); GO:0050619(molecular_function:phytochromobilin:ferredoxin oxidoreductase activity); GO:0010019(biological_process:chloroplast-nucleus signaling pathway); GO:0010024(biological_process:phytochromobilin biosynthetic process); GO:0055114(biological_process:oxidation-reduction process); GO:0009507(cellular_component:chloroplast)	XP_019163722.1(PREDICTED: phytochromobilin:ferredoxin oxidoreductase; chloroplastic isoform X2 [Ipomoea nil])	sp|Q9SR43|PFBS_ARATH(Phytochromobilin:ferredoxin oxidoreductase; chloroplastic OS=Arabidopsis thaliana OX=3702 GN=HY2 PE=2 SV=1)
itb14g07500	ath-miR164c-5p;mes-miR394a;mes-miR394b;mes-miR394c;stu-miR384-5p	itb14g07500.t2	2011	phytochromobilin:ferredoxin oxidoreductase; chloroplast / phytochromobilin synthase (HY2)	ENOG41102EM(H:Coenzyme transport and metabolism)	ENOG41102EM(Catalyzes the two-electron reduction of the C2 and C3(1) diene system of 15;16-dihydrobiliverdin (By similarity))	K08101	HY2	map00860(Porphyrin and chlorophyll metabolism)	PF05996.9(Fe_bilin_red:Ferredoxin-dependent bilin reductase)	GO:0050897(molecular_function:cobalt ion binding); GO:0050619(molecular_function:phytochromobilin:ferredoxin oxidoreductase activity); GO:0010019(biological_process:chloroplast-nucleus signaling pathway); GO:0010024(biological_process:phytochromobilin biosynthetic process); GO:0055114(biological_process:oxidation-reduction process); GO:0009507(cellular_component:chloroplast)	XP_019163716.1(PREDICTED: phytochromobilin:ferredoxin oxidoreductase; chloroplastic isoform X1 [Ipomoea nil])	sp|Q9SR43|PFBS_ARATH(Phytochromobilin:ferredoxin oxidoreductase; chloroplastic OS=Arabidopsis thaliana OX=3702 GN=HY2 PE=2 SV=1)
itb14g07500	ath-miR164c-5p;mes-miR394a;mes-miR394b;mes-miR394c;stu-miR384-5p	itb14g07500.t1	2090	phytochromobilin:ferredoxin oxidoreductase; chloroplast / phytochromobilin synthase (HY2)	ENOG41102EM(H:Coenzyme transport and metabolism)	ENOG41102EM(Catalyzes the two-electron reduction of the C2 and C3(1) diene system of 15;16-dihydrobiliverdin (By similarity))	K08101	HY2	map00860(Porphyrin and chlorophyll metabolism)	PF05996.9(Fe_bilin_red:Ferredoxin-dependent bilin reductase)	GO:0050897(molecular_function:cobalt ion binding); GO:0050619(molecular_function:phytochromobilin:ferredoxin oxidoreductase activity); GO:0010019(biological_process:chloroplast-nucleus signaling pathway); GO:0010024(biological_process:phytochromobilin biosynthetic process); GO:0055114(biological_process:oxidation-reduction process); GO:0009507(cellular_component:chloroplast)	XP_019163716.1(PREDICTED: phytochromobilin:ferredoxin oxidoreductase; chloroplastic isoform X1 [Ipomoea nil])	sp|Q9SR43|PFBS_ARATH(Phytochromobilin:ferredoxin oxidoreductase; chloroplastic OS=Arabidopsis thaliana OX=3702 GN=HY2 PE=2 SV=1)
itb14g07500	ath-miR164c-5p;mes-miR394a;mes-miR394b;mes-miR394c;stu-miR156f-5p;stu-miR384-5p	itb14g07500.t4	1852	phytochromobilin:ferredoxin oxidoreductase; chloroplast / phytochromobilin synthase (HY2)	ENOG41102EM(H:Coenzyme transport and metabolism)	ENOG41102EM(Catalyzes the two-electron reduction of the C2 and C3(1) diene system of 15;16-dihydrobiliverdin (By similarity))	K08101	HY2	map00860(Porphyrin and chlorophyll metabolism)	PF05996.9(Fe_bilin_red:Ferredoxin-dependent bilin reductase)	GO:0050897(molecular_function:cobalt ion binding); GO:0050619(molecular_function:phytochromobilin:ferredoxin oxidoreductase activity); GO:0010019(biological_process:chloroplast-nucleus signaling pathway); GO:0010024(biological_process:phytochromobilin biosynthetic process); GO:0055114(biological_process:oxidation-reduction process); GO:0009507(cellular_component:chloroplast)	XP_019163716.1(PREDICTED: phytochromobilin:ferredoxin oxidoreductase; chloroplastic isoform X1 [Ipomoea nil])	sp|Q9SR43|PFBS_ARATH(Phytochromobilin:ferredoxin oxidoreductase; chloroplastic OS=Arabidopsis thaliana OX=3702 GN=HY2 PE=2 SV=1)
itb04g30240	sly-miR167b-3p;stu-miR171a-5p;stu-miR171c-5p;stu-miR172c-3p;tcc-miR530a	itb04g30240.t1	870	sugar transporter	ENOG410XNQK(G:Carbohydrate transport and metabolism)	ENOG410XNQK(Transporter)				PF00083.21(Sugar_tr:Sugar (and other) transporter)		XP_019199567.1(PREDICTED: sugar transport protein 2-like [Ipomoea nil])	sp|Q9SBA7|STP8_ARATH(Sugar transport protein 8 OS=Arabidopsis thaliana OX=3702 GN=STP8 PE=2 SV=2)
itb07g06230	mes-miR477d;stu-miR477a-5p	itb07g06230.t1	2985	CHASE domain containing histidine kinase protein	ENOG410ZW4C(T:Signal transduction mechanisms); COG0642(T:Signal transduction mechanisms)	ENOG410ZW4C(CHASE); COG0642(Histidine kinase)	K14489	AHK2_3_4	map04075(Plant hormone signal transduction)	PF03924.10(CHASE:CHASE domain); PF02518.23(HATPase_c:Histidine kinase-; DNA gyrase B-; and HSP90-like ATPase); PF00072.21(Response_reg:Response regulator receiver domain); PF00512.22(HisKA:His Kinase A (phospho-acceptor) domain)	GO:0018106(biological_process:peptidyl-histidine phosphorylation); GO:0005783(cellular_component:endoplasmic reticulum); GO:0006470(biological_process:protein dephosphorylation); GO:0019955(molecular_function:cytokine binding); GO:0007231(biological_process:osmosensory signaling pathway); GO:0010029(biological_process:regulation of seed germination); GO:0042742(biological_process:defense response…	XP_019176525.1(PREDICTED: histidine kinase 4 [Ipomoea nil])	sp|Q9C5U0|AHK4_ARATH(Histidine kinase 4 OS=Arabidopsis thaliana OX=3702 GN=AHK4 PE=1 SV=1)
itb15g02840	Nov-m0437-3p;Nov-m0438-3p;mes-miR156a;mes-miR156b;mes-miR156c;mes-miR156d;mes-miR156e;mes-miR156f;mes-miR156g;stu-miR156e;stu-miR156f-5p;stu-miR156g-5p;stu-miR156h-5p;stu-miR156i-5p;stu-miR156j-5p;stu-miR156k-5p	itb15g02840.t2	1206	peroxidase	ENOG410YBAI(G:Carbohydrate transport and metabolism)	ENOG410YBAI(peroxidase)	K00430	E1.11.1.7	map00940(Phenylpropanoid biosynthesis)	PF00141.20(peroxidase:Peroxidase)	GO:0020037(molecular_function:heme binding); GO:0016021(cellular_component:integral component of membrane); GO:0004601(molecular_function:peroxidase activity); GO:0098869(biological_process:cellular oxidant detoxification); GO:0042744(biological_process:hydrogen peroxide catabolic process); GO:0046872(molecular_function:metal ion binding); GO:0006979(biological_process:response to oxidative stres…	Q9LEH3.1(RecName: Full=Peroxidase 15; Short=Prx15; AltName: Full=Anionic peroxidase; Flags: Precursor)	sp|Q9LEH3|PER15_IPOBA(Peroxidase 15 OS=Ipomoea batatas OX=4120 GN=pod PE=1 SV=1)
itb15g02840	Nov-m0437-3p;Nov-m0438-3p;mes-miR156a;mes-miR156b;mes-miR156c;mes-miR156d;mes-miR156e;mes-miR156f;mes-miR156g;stu-miR156e;stu-miR156f-5p;stu-miR156g-5p;stu-miR156h-5p;stu-miR156i-5p;stu-miR156j-5p;stu-miR156k-5p	itb15g02840.t1	1296	peroxidase	ENOG410YBAI(G:Carbohydrate transport and metabolism); ENOG411051J(S:Function unknown)	ENOG410YBAI(peroxidase); ENOG411051J(Peroxidase)	K00430	E1.11.1.7	map00940(Phenylpropanoid biosynthesis)	PF00141.20(peroxidase:Peroxidase)	GO:0020037(molecular_function:heme binding); GO:0016021(cellular_component:integral component of membrane); GO:0004601(molecular_function:peroxidase activity); GO:0098869(biological_process:cellular oxidant detoxification); GO:0042744(biological_process:hydrogen peroxide catabolic process); GO:0046872(molecular_function:metal ion binding); GO:0006979(biological_process:response to oxidative stres…	Q9LEH3.1(RecName: Full=Peroxidase 15; Short=Prx15; AltName: Full=Anionic peroxidase; Flags: Precursor)	sp|Q9LEH3|PER15_IPOBA(Peroxidase 15 OS=Ipomoea batatas OX=4120 GN=pod PE=1 SV=1)
itb05g24180	Nov-m3917-3p;ath-miR164c-5p;mes-miR390b;mes-miR477d;stu-miR390-5p;stu-miR477a-5p	itb05g24180.t1	2739	acyl activating enzyme	COG0318(I:Lipid transport and metabolism); COG0318(Q:Secondary metabolites biosynthesis; transport and catabolism)	COG0318(Amp-dependent synthetase and ligase); COG0318(Amp-dependent synthetase and ligase)	K00666	ACSF2		PF00501.25(AMP-binding:AMP-binding enzyme); PF13193.3(AMP-binding_C:AMP-binding enzyme C-terminal domain)		XP_019177134.1(PREDICTED: probable acyl-activating enzyme 1; peroxisomal [Ipomoea nil])	sp|F4HUK6|AAE1_ARATH(Probable acyl-activating enzyme 1; peroxisomal OS=Arabidopsis thaliana OX=3702 GN=AAE1 PE=2 SV=1)
itb05g24180	Nov-m0664-3p;Nov-m3917-3p;mes-miR159a-3p;mes-miR159b;mes-miR390b;mes-miR477d;stu-miR390-5p;stu-miR477a-5p	itb05g24180.t2	2201	acyl activating enzyme	COG0318(I:Lipid transport and metabolism); COG0318(Q:Secondary metabolites biosynthesis; transport and catabolism)	COG0318(Amp-dependent synthetase and ligase); COG0318(Amp-dependent synthetase and ligase)	K00666	ACSF2		PF00501.25(AMP-binding:AMP-binding enzyme); PF13193.3(AMP-binding_C:AMP-binding enzyme C-terminal domain)		XP_019177134.1(PREDICTED: probable acyl-activating enzyme 1; peroxisomal [Ipomoea nil])	sp|F4HUK6|AAE1_ARATH(Probable acyl-activating enzyme 1; peroxisomal OS=Arabidopsis thaliana OX=3702 GN=AAE1 PE=2 SV=1)
itb04g04720	Nov-m3690-3p;mes-miR166i;stu-miR172c-3p	itb04g04720.t1	1878	FAD-binding Berberine family protein	COG0277(C:Energy production and conversion); ENOG4110F4M(S:Function unknown)	COG0277(FAD linked oxidase domain protein); ENOG4110F4M(FAD binding domain-containing protein)				PF01565.20(FAD_binding_4:FAD binding domain); PF08031.9(BBE:Berberine and berberine like)	GO:0050660(molecular_function:flavin adenine dinucleotide binding); GO:0016614(molecular_function:oxidoreductase activity; acting on CH-OH group of donors); GO:0055114(biological_process:oxidation-reduction process); GO:0016491(molecular_function:oxidoreductase activity)	XP_019186684.1(PREDICTED: berberine bridge enzyme-like 13 [Ipomoea nil])	sp|Q93ZA3|BBE13_ARATH(Berberine bridge enzyme-like 13 OS=Arabidopsis thaliana OX=3702 GN=At1g30760 PE=1 SV=1)
itb01g08930	Nov-m1613-5p;mes-miR319h;stu-miR172c-3p	itb01g08930.t1	1423	conserved hypothetical protein	ENOG411234X(S:Function unknown); COG0724(S:Function unknown)	ENOG411234X(-); COG0724(Rna-binding protein)						XP_019154116.1(PREDICTED: uncharacterized protein LOC109150612 [Ipomoea nil])
itb14g19290	ath-miR159b-3p;mes-miR159a-3p;mes-miR159b	itb14g19290.t2	1638	pfkB-like carbohydrate kinase family protein	ENOG4111F4Q(G:Carbohydrate transport and metabolism)	ENOG4111F4Q(Ketohexokinase)				PF00294.21(PfkB:pfkB family carbohydrate kinase)	GO:0046835(biological_process:carbohydrate phosphorylation); GO:0004747(molecular_function:ribokinase activity); GO:0006014(biological_process:D-ribose metabolic process)	XP_019178714.1(PREDICTED: ketohexokinase-like isoform X2 [Ipomoea nil])
itb14g19290	ath-miR159b-3p;mes-miR159a-3p;mes-miR159b	itb14g19290.t3	1239	pfkB-like carbohydrate kinase family protein	ENOG4111F4Q(G:Carbohydrate transport and metabolism)	ENOG4111F4Q(Ketohexokinase)				PF00294.21(PfkB:pfkB family carbohydrate kinase)	GO:0016773(molecular_function:phosphotransferase activity; alcohol group as acceptor); GO:0016310(biological_process:phosphorylation); GO:0016301(molecular_function:kinase activity); GO:0005975(biological_process:carbohydrate metabolic process)	XP_019178713.1(PREDICTED: ketohexokinase-like isoform X1 [Ipomoea nil])
itb02g22760	mes-miR166j;mes-miR171f;mes-miR477d;stu-miR156d-3p;stu-miR319b;stu-miR477a-5p;vvi-miR166a;vvi-miR166b;vvi-miR319g	itb02g22760.t1	2952	TUDOR-SN protein	COG1525(L:Replication; recombination and repair)	COG1525(nuclease)	K15979	SND1	map05203(Viral carcinogenesis)	PF00565.14(SNase:Staphylococcal nuclease homologue); PF00567.21(TUDOR:Tudor domain)		XP_019188827.1(PREDICTED: ribonuclease TUDOR 1 isoform X1 [Ipomoea nil])	sp|Q9FLT0|TSN2_ARATH(Ribonuclease TUDOR 2 OS=Arabidopsis thaliana OX=3702 GN=TSN2 PE=1 SV=1)
itb02g14790	ath-miR159c;ath-miR172e-3p;mes-miR319g;mes-miR319h;nta-miR172c;nta-miR172d;nta-miR172e;nta-miR172f;nta-miR172g;nta-miR172h;nta-miR172i;stu-miR172a-3p;stu-miR172b-3p;stu-miR172c-3p;stu-miR172e-3p;stu-miR319b	itb02g14790.t3	3379	Plant protein of unknown function domain containing protein	ENOG4111A8U(S:Function unknown); ENOG410ZKCS(S:Function unknown)	ENOG4111A8U(Conserved gene of); ENOG410ZKCS(UPF0481 protein)				PF03140.12(DUF247:Plant protein of unknown function)		XP_019193010.1(PREDICTED: UPF0481 protein At3g47200-like [Ipomoea nil])	sp|Q9SD53|Y3720_ARATH(UPF0481 protein At3g47200 OS=Arabidopsis thaliana OX=3702 GN=At3g47200 PE=2 SV=1)
itb02g14790	ath-miR172e-3p;nta-miR172c;nta-miR172d;nta-miR172e;nta-miR172f;nta-miR172g;nta-miR172h;nta-miR172i;stu-miR172a-3p;stu-miR172b-3p;stu-miR172c-3p;stu-miR172e-3p	itb02g14790.t2	2454	Plant protein of unknown function domain containing protein	ENOG4111A8U(S:Function unknown); ENOG410ZKCS(S:Function unknown)	ENOG4111A8U(Conserved gene of); ENOG410ZKCS(UPF0481 protein)				PF03140.12(DUF247:Plant protein of unknown function)		XP_019193010.1(PREDICTED: UPF0481 protein At3g47200-like [Ipomoea nil])	sp|Q9SD53|Y3720_ARATH(UPF0481 protein At3g47200 OS=Arabidopsis thaliana OX=3702 GN=At3g47200 PE=2 SV=1)
itb02g14790	ath-miR172e-3p;nta-miR172c;nta-miR172d;nta-miR172e;nta-miR172f;nta-miR172g;nta-miR172h;nta-miR172i;stu-miR172a-3p;stu-miR172b-3p;stu-miR172c-3p;stu-miR172e-3p	itb02g14790.t1	2638	Plant protein of unknown function domain containing protein	ENOG4111A8U(S:Function unknown); ENOG410ZKCS(S:Function unknown)	ENOG4111A8U(Conserved gene of); ENOG410ZKCS(UPF0481 protein)				PF03140.12(DUF247:Plant protein of unknown function)		XP_019193010.1(PREDICTED: UPF0481 protein At3g47200-like [Ipomoea nil])	sp|Q9SD53|Y3720_ARATH(UPF0481 protein At3g47200 OS=Arabidopsis thaliana OX=3702 GN=At3g47200 PE=2 SV=1)
itb14g20020	Nov-m3690-3p;mes-miR394a;mes-miR394b;stu-miR384-5p	itb14g20020.t1	1898	methyltransferases	COG3129(S:Function unknown)	COG3129(Specifically methylates the adenine in position 1618 of 23S rRNA (By similarity))	K06970	rlmF		PF05971.9(Methyltransf_10:Protein of unknown function (DUF890))		XP_019178245.1(PREDICTED: methyltransferase-like protein 16 [Ipomoea nil])	sp|Q554C9|MET16_DICDI(U6 small nuclear RNA (adenine-(43)-N(6))-methyltransferase OS=Dictyostelium discoideum OX=44689 GN=DDB_G0275203 PE=3 SV=1)
itb15g08980	mes-miR168a;mes-miR171f;stu-miR156f-5p;stu-miR171b-3p	itb15g08980.t1	3607	eukaryotic translation initiation factor 3A	ENOG410XQ37(J:Translation; ribosomal structure and biogenesis)	ENOG410XQ37(Component of the eukaryotic translation initiation factor 3 (eIF-3) complex; which is involved in protein synthesis and; together with other initiation factors; stimulates binding of mRNA and methionyl-tRNAi to the 40S ribosome (By similarity))	K03254	EIF3A	map03013(RNA transport)	PF01399.24(PCI:PCI domain)		XP_019187591.1(PREDICTED: eukaryotic translation initiation factor 3 subunit A-like [Ipomoea nil])	sp|Q40554|EIF3A_TOBAC(Eukaryotic translation initiation factor 3 subunit A OS=Nicotiana tabacum OX=4097 GN=TIF3A1 PE=2 SV=1)
itb11g22210	Nov-m0437-3p;Nov-m0438-3p;Nov-m1125-3p;Nov-m3690-3p;ath-miR172e-3p;mes-miR408;stu-miR156d-3p	itb11g22210.t1	3658	Disease resistance protein (CC-NBS-LRR class) family	COG4886(S:Function unknown)	COG4886(leucine Rich Repeat)				PF00931.19(NB-ARC:NB-ARC domain); PF13191.3(AAA_16:AAA ATPase domain)		XP_019164495.1(PREDICTED: putative late blight resistance protein homolog R1B-17 isoform X4 [Ipomoea nil])	sp|Q6L400|R1B16_SOLDE(Putative late blight resistance protein homolog R1B-16 OS=Solanum demissum OX=50514 GN=R1B-16 PE=3 SV=1)
itb06g25730	Nov-m0438-5p;Nov-m2294-5p;ath-miR164c-5p;mes-miR164a;mes-miR164b;mes-miR164c;mes-miR394a;mes-miR394b;stu-miR384-5p;tcc-miR396d	itb06g25730.t1	1448	similar to RCD one	ENOG4111KQX(S:Function unknown); ENOG4111NY1(S:Function unknown)	ENOG4111KQX(RCD1-SRO-TAF4 (RST) plant domain); ENOG4111NY1(inactive poly ADP-ribose polymerase)				PF12174.5(RST:RCD1-SRO-TAF4 (RST) plant domain); PF00644.17(PARP:Poly(ADP-ribose) polymerase catalytic domain)		XP_019152538.1(PREDICTED: probable inactive poly [ADP-ribose] polymerase SRO5 isoform X1 [Ipomoea nil])	sp|Q9FJJ3|SRO5_ARATH(Probable inactive poly [ADP-ribose] polymerase SRO5 OS=Arabidopsis thaliana OX=3702 GN=SRO5 PE=1 SV=1)
itb06g25730	Nov-m0438-5p;Nov-m2294-5p;ath-miR164c-5p;mes-miR164a;mes-miR164b;mes-miR164c;mes-miR394a;mes-miR394b;stu-miR384-5p;tcc-miR396d	itb06g25730.t2	1526	similar to RCD one	ENOG4111KQX(S:Function unknown); ENOG4111NY1(S:Function unknown)	ENOG4111KQX(RCD1-SRO-TAF4 (RST) plant domain); ENOG4111NY1(inactive poly ADP-ribose polymerase)				PF00644.17(PARP:Poly(ADP-ribose) polymerase catalytic domain)		XP_019152538.1(PREDICTED: probable inactive poly [ADP-ribose] polymerase SRO5 isoform X1 [Ipomoea nil])	sp|Q9FJJ3|SRO5_ARATH(Probable inactive poly [ADP-ribose] polymerase SRO5 OS=Arabidopsis thaliana OX=3702 GN=SRO5 PE=1 SV=1)
itb05g15340	ath-miR164c-5p;mes-miR156a;mes-miR156b;mes-miR156c;mes-miR156d;mes-miR156e;mes-miR156f;mes-miR156g;mes-miR164a;mes-miR164b;mes-miR164c;mes-miR166j;stu-miR156e;stu-miR156f-5p;stu-miR156g-5p;stu-miR156h-5p;stu-miR156i-5p;stu-miR156j-5p;stu-miR156k-5p;vvi-miR166a;vvi-miR166b	itb05g15340.t3	759	Flavin containing amine oxidoreductase family	COG1232(H:Coenzyme transport and metabolism)	COG1232(protoporphyrinogen oxidase)	K00231	PPOX; hemY	map00860(Porphyrin and chlorophyll metabolism)			XP_019153506.1(PREDICTED: protoporphyrinogen oxidase; mitochondrial [Ipomoea nil])	sp|O24164|PPOM_TOBAC(Protoporphyrinogen oxidase; mitochondrial OS=Nicotiana tabacum OX=4097 GN=PPXII PE=1 SV=1)
itb04g25540	mes-miR156a;mes-miR156b;mes-miR156c;mes-miR156d;mes-miR156e;mes-miR156f;mes-miR156g;mes-miR396c;mes-miR396d;mes-miR396e;mes-miR396f;mes-miR399a;mes-miR399f;stu-miR156e;stu-miR156f-5p;stu-miR156g-5p;stu-miR156h-5p;stu-miR156i-5p;stu-miR156j-5p;stu-miR156k-5p;stu-miR396-5p;tcc-miR399a	itb04g25540.t1	1597	phosphate transporter 1;4	ENOG410ZVN7(G:Carbohydrate transport and metabolism)	ENOG410ZVN7(phosphate transporter)	K08176	PHO84		PF00083.21(Sugar_tr:Sugar (and other) transporter); PF07690.13(MFS_1:Major Facilitator Superfamily)	GO:0005315(molecular_function:inorganic phosphate transmembrane transporter activity); GO:0016021(cellular_component:integral component of membrane); GO:0006817(biological_process:phosphate ion transport); GO:0055085(biological_process:transmembrane transport)	XP_019165160.1(PREDICTED: inorganic phosphate transporter 1-4-like [Ipomoea nil])	sp|Q96303|PHT14_ARATH(Inorganic phosphate transporter 1-4 OS=Arabidopsis thaliana OX=3702 GN=PHT1-4 PE=1 SV=1)
itb09g09230	ath-miR172c;ath-miR172d-3p;ath-miR172e-3p;mes-miR166j;mes-miR397b;nta-miR172c;nta-miR172d;nta-miR172e;nta-miR172f;nta-miR172g;nta-miR172h;nta-miR172i;stu-miR172a-3p;stu-miR172b-3p;stu-miR172c-3p;stu-miR172e-3p;tcc-miR172d;vvi-miR166a;vvi-miR166b	itb09g09230.t1	1590	FAD-binding Berberine family protein	COG0277(C:Energy production and conversion)	COG0277(FAD linked oxidase domain protein)				PF01565.20(FAD_binding_4:FAD binding domain); PF08031.9(BBE:Berberine and berberine like)	GO:0003824(molecular_function:catalytic activity)	XP_019162957.1(PREDICTED: tetrahydrocannabinolic acid synthase-like [Ipomoea nil])	sp|A6P6V9|CBDAS_CANSA(Cannabidiolic acid synthase OS=Cannabis sativa OX=3483 GN=CBDAS PE=1 SV=1)
itb01g08060	ath-miR165a-3p;ath-miR165b;mes-miR166a;mes-miR166b;mes-miR166c;mes-miR166d;mes-miR166e;mes-miR166f;mes-miR166g;mes-miR166i;mes-miR166j;stu-miR166a-3p;stu-miR166b;stu-miR166c-3p;stu-miR166d-3p;tcc-miR166c;vvi-miR166a;vvi-miR166b	itb01g08060.t1	1511	CBS domain-containing protein	ENOG4111QFC(S:Function unknown)	ENOG4111QFC(CBS domain-containing protein)				PF00571.25(CBS:CBS domain)		XP_019153807.1(PREDICTED: CBS domain-containing protein CBSX5-like [Ipomoea nil])	sp|Q84WQ5|CBSX5_ARATH(CBS domain-containing protein CBSX5 OS=Arabidopsis thaliana OX=3702 GN=CBSX5 PE=2 SV=2)
itb04g28830	Nov-m1125-3p;ath-miR159c;stu-miR156f-5p;stu-miR166a-5p;tcc-miR396d	itb04g28830.t1	3133	FTSH protease	COG0465(O:Posttranslational modification; protein turnover; chaperones)	COG0465(Acts as a processive; ATP-dependent zinc metallopeptidase for both cytoplasmic and membrane proteins. Plays a role in the quality control of integral membrane proteins (By similarity))	K08956	AFG3		PF01434.15(Peptidase_M41:Peptidase family M41); PF00004.26(AAA:ATPase family associated with various cellular activities (AAA)); PF06480.12(FtsH_ext:FtsH Extracellular); PF07728.11(AAA_5:AAA domain (dynein-related subfamily))	GO:0004176(molecular_function:ATP-dependent peptidase activity); GO:0009535(cellular_component:chloroplast thylakoid membrane); GO:0004222(molecular_function:metalloendopeptidase activity); GO:0045041(biological_process:protein import into mitochondrial intermembrane space); GO:0016021(cellular_component:integral component of membrane); GO:0006461(biological_process:protein complex assembly); GO:…	XP_019199216.1(PREDICTED: ATP-dependent zinc metalloprotease FTSH 10; mitochondrial-like [Ipomoea nil])	sp|Q0DHL4|FTSH8_ORYSJ(ATP-dependent zinc metalloprotease FTSH 8; mitochondrial OS=Oryza sativa subsp. japonica OX=39947 GN=FTSH8 PE=3 SV=1)
itb12g00700	ath-miR172c;ath-miR172d-3p;ath-miR172e-3p;stu-miR172c-3p	itb12g00700.t1	618	DNAJ-like	COG0484(O:Posttranslational modification; protein turnover; chaperones); COG2214(O:Posttranslational modification; protein turnover; chaperones)	COG0484(ATP binding to DnaK triggers the release of the substrate protein; thus completing the reaction cycle. Several rounds of ATP-dependent interactions between DnaJ; DnaK and GrpE are required for fully efficient folding. Also involved; together with DnaK and GrpE; in the DNA replication of plasmids through activation of initiation proteins (By similarity)); COG2214(DNAj domain protein)				PF00226.28(DnaJ:DnaJ domain)		XP_019182920.1(PREDICTED: chaperone protein dnaJ 20; chloroplastic-like [Ipomoea nil])	sp|Q9SDN0|DNJ20_ARATH(Chaperone protein dnaJ 20; chloroplastic OS=Arabidopsis thaliana OX=3702 GN=ATJ20 PE=1 SV=2)
itb07g22730	mes-miR167a;mes-miR167d;mes-miR167e;mes-miR167f;mes-miR396a;mes-miR396b;mes-miR396c;mes-miR396d;mes-miR396e;mes-miR396f;stu-miR156a;stu-miR156b;stu-miR156c;stu-miR156d-5p;stu-miR172c-3p;stu-miR396-5p;tcc-miR396d;vvi-miR396a;vvi-miR396b	itb07g22730.t3	2490	S-adenosyl-L-methionine-dependent methyltransferases superfamily protein	ENOG410YD4N(S:Function unknown)	ENOG410YD4N(Methyltransferase)				PF03141.13(Methyltransf_29:Putative S-adenosyl-L-methionine-dependent methyltransferase); PF08241.9(Methyltransf_11:Methyltransferase domain); PF13649.3(Methyltransf_25:Methyltransferase domain)	GO:0008168(molecular_function:methyltransferase activity); GO:0016021(cellular_component:integral component of membrane); GO:0032259(biological_process:methylation)	XP_019170678.1(PREDICTED: probable methyltransferase PMT2 [Ipomoea nil])	sp|B9DFI7|PMT2_ARATH(Probable methyltransferase PMT2 OS=Arabidopsis thaliana OX=3702 GN=At1g26850 PE=2 SV=2)
itb01g20690	Nov-m1125-3p;ath-miR165a-3p;ath-miR165b;mes-miR166a;mes-miR166b;mes-miR166c;mes-miR166d;mes-miR166e;mes-miR166f;mes-miR166g;mes-miR166i;mes-miR166j;mes-miR167b;stu-miR166a-3p;stu-miR166b;stu-miR166c-3p;stu-miR166d-3p;tcc-miR166c;vvi-miR166a;vvi-miR166b	itb01g20690.t1	3963	Di-glucose binding protein with Kinesin motor domain	COG5059(Z:Cytoskeleton)	COG5059(Kinesin family member)	K10406	KIFC2_3		PF00225.20(Kinesin:Kinesin motor domain); PF16796.2(Microtub_bd:Microtubule binding); PF11721.5(Malectin:Di-glucose binding within endoplasmic reticulum)	GO:0005871(cellular_component:kinesin complex); GO:0007018(biological_process:microtubule-based movement); GO:0005488(molecular_function:binding); GO:0016887(molecular_function:ATPase activity); GO:0003777(molecular_function:microtubule motor activity)	XP_019153765.1(PREDICTED: kinesin-like protein KIN-14Q [Ipomoea nil])	sp|F4IBQ9|KN14Q_ARATH(Kinesin-like protein KIN-14Q OS=Arabidopsis thaliana OX=3702 GN=KIN14Q PE=3 SV=1)
itb01g15420	ath-miR172c;ath-miR172d-3p;stu-miR172c-3p	itb01g15420.t1	270	alpha/beta-Hydrolases superfamily protein	ENOG4111QDI(S:Function unknown)	ENOG4111QDI(Alpha beta hydrolase fold protein)					GO:0016787(molecular_function:hydrolase activity); GO:0016021(cellular_component:integral component of membrane); GO:0016020(cellular_component:membrane)	XP_019158408.1(PREDICTED: uncharacterized protein LOC109155128 [Ipomoea nil])
itb04g25020	stu-miR171a-3p;stu-miR171e	itb04g25020.t1	834	Protein TIC						PF05758.9(Ycf1:Ycf1)		AGW96977.1(hypothetical chloroplast RF19 (chloroplast) [Ipomoea cairica])	sp|A7Y3K2|TI214_IPOPU(Protein TIC 214 OS=Ipomoea purpurea OX=4121 GN=TIC214 PE=3 SV=1)
itb15g15500	mes-miR394a;mes-miR394b;mes-miR394c;mes-miR396a;mes-miR396b;stu-miR384-5p;vvi-miR396b	itb15g15500.t1	471	hypothetical protein
itb15g21290	Nov-m3690-3p;ath-miR172c;ath-miR172d-3p;ath-miR172e-3p;nta-miR172c;nta-miR172d;nta-miR172e;nta-miR172f;nta-miR172g;nta-miR172h;nta-miR172i;stu-miR172a-3p;stu-miR172b-3p;stu-miR172c-3p;stu-miR172e-3p;tcc-miR172d	itb15g21290.t1	933	hypothetical protein
itb04g31100	ath-miR858a;ath-miR858b	itb04g31100.t1	641	Cyclin-dependent protein kinase inhibitor SMR2								BAF37782.1(hypothetical protein [Ipomoea trifida])
itb15g03690	Nov-m2832-3p;ath-miR172e-3p;nta-miR172c;nta-miR172d;nta-miR172e;nta-miR172f;nta-miR172g;nta-miR172h;nta-miR172i;sly-miR168a-5p;sly-miR168b-5p;stu-miR156f-5p;stu-miR172a-3p;stu-miR172b-3p;stu-miR172c-3p;stu-miR172e-3p;vvi-miR396b	itb15g03690.t4	4233	conserved hypothetical protein	ENOG410YJSK(S:Function unknown)	ENOG410YJSK(EFR3 homolog)						XP_019186681.1(PREDICTED: uncharacterized protein LOC109181388 isoform X2 [Ipomoea nil])	sp|Q6C8F7|EFR3_YARLI(Protein EFR3 OS=Yarrowia lipolytica (strain CLIB 122 / E 150) OX=284591 GN=EFR3 PE=3 SV=1)
itb15g03690	Nov-m2832-3p;ath-miR172e-3p;mes-miR166j;nta-miR172c;nta-miR172d;nta-miR172e;nta-miR172f;nta-miR172g;nta-miR172h;nta-miR172i;sly-miR168a-5p;sly-miR168b-5p;stu-miR156f-5p;stu-miR172a-3p;stu-miR172b-3p;stu-miR172c-3p;stu-miR172e-3p;vvi-miR166a;vvi-miR166b;vvi-miR396b	itb15g03690.t5	4052	conserved hypothetical protein	ENOG410YJSK(S:Function unknown)	ENOG410YJSK(EFR3 homolog)						XP_019186681.1(PREDICTED: uncharacterized protein LOC109181388 isoform X2 [Ipomoea nil])	sp|Q6C8F7|EFR3_YARLI(Protein EFR3 OS=Yarrowia lipolytica (strain CLIB 122 / E 150) OX=284591 GN=EFR3 PE=3 SV=1)
itb15g03690	Nov-m2832-3p;ath-miR172e-3p;mes-miR156a;mes-miR156b;mes-miR156c;mes-miR156d;mes-miR156e;mes-miR156f;mes-miR156g;nta-miR172c;nta-miR172d;nta-miR172e;nta-miR172f;nta-miR172g;nta-miR172h;nta-miR172i;sly-miR168a-5p;sly-miR168b-5p;stu-miR156e;stu-miR156f-5p;stu-miR156g-5p;stu-miR156h-5p;stu-miR156i-5p;stu-miR156j-5p;stu-miR156k-5p;stu-miR172a-3p;stu-miR172b-3p;stu-miR172c-3p;stu-miR172e-3p;vvi-miR396b	itb15g03690.t6	3685	conserved hypothetical protein	ENOG410YJSK(S:Function unknown); ENOG410ZY7U(S:Function unknown)	ENOG410YJSK(EFR3 homolog); ENOG410ZY7U(-)						XP_009789124.1(PREDICTED: protein EFR3 homolog B isoform X3 [Nicotiana sylvestris])	sp|Q6C8F7|EFR3_YARLI(Protein EFR3 OS=Yarrowia lipolytica (strain CLIB 122 / E 150) OX=284591 GN=EFR3 PE=3 SV=1)
itb15g03690	Nov-m2832-3p;ath-miR172e-3p;mes-miR156a;mes-miR156b;mes-miR156c;mes-miR156d;mes-miR156e;mes-miR156f;mes-miR156g;nta-miR172c;nta-miR172d;nta-miR172e;nta-miR172f;nta-miR172g;nta-miR172h;nta-miR172i;sly-miR168a-5p;sly-miR168b-5p;stu-miR156e;stu-miR156f-5p;stu-miR156g-5p;stu-miR156h-5p;stu-miR156i-5p;stu-miR156j-5p;stu-miR156k-5p;stu-miR172a-3p;stu-miR172b-3p;stu-miR172c-3p;stu-miR172e-3p;vvi-miR396b	itb15g03690.t7	3839	conserved hypothetical protein	ENOG410YJSK(S:Function unknown); ENOG410ZY7U(S:Function unknown)	ENOG410YJSK(EFR3 homolog); ENOG410ZY7U(-)						XP_009789124.1(PREDICTED: protein EFR3 homolog B isoform X3 [Nicotiana sylvestris])	sp|Q6C8F7|EFR3_YARLI(Protein EFR3 OS=Yarrowia lipolytica (strain CLIB 122 / E 150) OX=284591 GN=EFR3 PE=3 SV=1)
itb15g03690	Nov-m2832-3p;ath-miR172e-3p;nta-miR172c;nta-miR172d;nta-miR172e;nta-miR172f;nta-miR172g;nta-miR172h;nta-miR172i;sly-miR168a-5p;sly-miR168b-5p;stu-miR156f-5p;stu-miR172a-3p;stu-miR172b-3p;stu-miR172c-3p;stu-miR172e-3p;vvi-miR396b	itb15g03690.t1	4039	conserved hypothetical protein	ENOG410YJSK(S:Function unknown)	ENOG410YJSK(EFR3 homolog)						XP_019186681.1(PREDICTED: uncharacterized protein LOC109181388 isoform X2 [Ipomoea nil])	sp|Q6C8F7|EFR3_YARLI(Protein EFR3 OS=Yarrowia lipolytica (strain CLIB 122 / E 150) OX=284591 GN=EFR3 PE=3 SV=1)
itb15g03690	Nov-m2832-3p;ath-miR172e-3p;nta-miR172c;nta-miR172d;nta-miR172e;nta-miR172f;nta-miR172g;nta-miR172h;nta-miR172i;sly-miR168a-5p;sly-miR168b-5p;stu-miR156f-5p;stu-miR172a-3p;stu-miR172b-3p;stu-miR172c-3p;stu-miR172e-3p;vvi-miR396b	itb15g03690.t2	4079	conserved hypothetical protein	ENOG410YJSK(S:Function unknown)	ENOG410YJSK(EFR3 homolog)						XP_019186681.1(PREDICTED: uncharacterized protein LOC109181388 isoform X2 [Ipomoea nil])	sp|Q6C8F7|EFR3_YARLI(Protein EFR3 OS=Yarrowia lipolytica (strain CLIB 122 / E 150) OX=284591 GN=EFR3 PE=3 SV=1)
itb15g03690	Nov-m2832-3p;ath-miR172e-3p;nta-miR172c;nta-miR172d;nta-miR172e;nta-miR172f;nta-miR172g;nta-miR172h;nta-miR172i;sly-miR168a-5p;sly-miR168b-5p;stu-miR156f-5p;stu-miR172a-3p;stu-miR172b-3p;stu-miR172c-3p;stu-miR172e-3p;vvi-miR396b	itb15g03690.t3	4193	conserved hypothetical protein	ENOG410YJSK(S:Function unknown)	ENOG410YJSK(EFR3 homolog)						XP_019186681.1(PREDICTED: uncharacterized protein LOC109181388 isoform X2 [Ipomoea nil])	sp|Q6C8F7|EFR3_YARLI(Protein EFR3 OS=Yarrowia lipolytica (strain CLIB 122 / E 150) OX=284591 GN=EFR3 PE=3 SV=1)
itb03g06590	ath-miR172c;ath-miR172d-3p;ath-miR172e-3p;mes-miR164a;mes-miR164b;mes-miR164c;mes-miR166j;mes-miR394a;mes-miR394b;mes-miR394c;mes-miR408;nta-miR172c;nta-miR172d;nta-miR172e;nta-miR172f;nta-miR172g;nta-miR172h;nta-miR172i;stu-miR172a-3p;stu-miR172b-3p;stu-miR172c-3p;stu-miR172e-3p;stu-miR384-5p;stu-miR408b-3p;stu-miR482a-3p;tcc-miR172d;vvi-miR166a;vvi-miR166b	itb03g06590.t1	2949	FAD/NAD(P)-binding oxidoreductase family protein	COG0515(T:Signal transduction mechanisms); COG1233(Q:Secondary metabolites biosynthesis; transport and catabolism)	COG0515(Serine Threonine protein kinase); COG1233(phytoene)	K04733	IRAK4	map05140(Leishmaniasis); map05152(Tuberculosis); map05142(Chagas disease (American trypanosomiasis)); map05162(Measles); map04624(Toll and Imd signaling pathway); map04010(MAPK signaling pathway); map05169(Epstein-Barr virus infection); map04620(Toll-like receptor signaling pathway); map04621(NOD-like receptor signaling pathway); map05133(Pertussis); map05164(Influenza A); map04064(NF-kappa B sig…	PF01593.21(Amino_oxidase:Flavin containing amine oxidoreductase); PF00069.22(Pkinase:Protein kinase domain); PF07714.14(Pkinase_Tyr:Protein tyrosine kinase); PF13450.3(NAD_binding_8:NAD(P)-binding Rossmann-like domain); PF00890.21(FAD_binding_2:FAD binding domain)		XP_019172353.1(PREDICTED: protein kinase APK1B; chloroplastic-like [Ipomoea nil])	sp|C0LGV0|Y5487_ARATH(Probable LRR receptor-like serine/threonine-protein kinase At5g48740 OS=Arabidopsis thaliana OX=3702 GN=At5g48740 PE=2 SV=1)
itb04g09990	Nov-m3134-5p;mes-miR156a;mes-miR156b;mes-miR156c;mes-miR156d;mes-miR156e;mes-miR156f;mes-miR156g;stu-miR156e;stu-miR156g-5p;stu-miR156h-5p;stu-miR156i-5p;stu-miR156j-5p;stu-miR156k-5p	itb04g09990.t1	2155	histone deacetylase	COG0123(B:Chromatin structure and dynamics); COG0123(Q:Secondary metabolites biosynthesis; transport and catabolism)	COG0123(Histone deacetylase); COG0123(Histone deacetylase)	K06067	HDAC1_2	map04110(Cell cycle); map05165(Human papillomavirus infection); map05203(Viral carcinogenesis); map05202(Transcriptional misregulation in cancer); map05200(Pathways in cancer); map05169(Epstein-Barr virus infection); map04919(Thyroid hormone signaling pathway); map04213(Longevity regulating pathway - multiple species); map05016(Huntington disease); map04330(Notch signaling pathway); map05034(Alco…	PF00850.16(Hist_deacetyl:Histone deacetylase domain)	GO:0032041(molecular_function:NAD-dependent histone deacetylase activity (H3-K14 specific)); GO:0005634(cellular_component:nucleus); GO:0006355(biological_process:regulation of transcription; DNA-templated); GO:2000026(biological_process:regulation of multicellular organismal development); GO:0016573(biological_process:histone acetylation); GO:0045892(biological_process:negative regulation of tra…	XP_019181506.1(PREDICTED: histone deacetylase 19-like [Ipomoea nil])	sp|O22446|HDA19_ARATH(Histone deacetylase 19 OS=Arabidopsis thaliana OX=3702 GN=HDA19 PE=1 SV=2)
itb04g09990	Nov-m3134-5p;mes-miR156a;mes-miR156b;mes-miR156c;mes-miR156d;mes-miR156e;mes-miR156f;mes-miR156g;stu-miR156e;stu-miR156g-5p;stu-miR156h-5p;stu-miR156i-5p;stu-miR156j-5p;stu-miR156k-5p	itb04g09990.t2	2150	histone deacetylase	COG0123(B:Chromatin structure and dynamics); COG0123(Q:Secondary metabolites biosynthesis; transport and catabolism)	COG0123(Histone deacetylase); COG0123(Histone deacetylase)	K06067	HDAC1_2	map04110(Cell cycle); map05165(Human papillomavirus infection); map05203(Viral carcinogenesis); map05202(Transcriptional misregulation in cancer); map05200(Pathways in cancer); map05169(Epstein-Barr virus infection); map04919(Thyroid hormone signaling pathway); map04213(Longevity regulating pathway - multiple species); map05016(Huntington disease); map04330(Notch signaling pathway); map05034(Alco…	PF00850.16(Hist_deacetyl:Histone deacetylase domain)	GO:0032041(molecular_function:NAD-dependent histone deacetylase activity (H3-K14 specific)); GO:0005634(cellular_component:nucleus); GO:0006355(biological_process:regulation of transcription; DNA-templated); GO:2000026(biological_process:regulation of multicellular organismal development); GO:0016573(biological_process:histone acetylation); GO:0045892(biological_process:negative regulation of tra…	XP_019181506.1(PREDICTED: histone deacetylase 19-like [Ipomoea nil])	sp|O22446|HDA19_ARATH(Histone deacetylase 19 OS=Arabidopsis thaliana OX=3702 GN=HDA19 PE=1 SV=2)
itb08g08660	ath-miR172c;ath-miR172d-3p;ath-miR172e-3p;mes-miR164a;mes-miR164b;mes-miR164c;mes-miR167a;mes-miR167b;mes-miR167d;mes-miR167e;mes-miR167f;mes-miR167g;mes-miR167h;mes-miR398;nta-miR172c;nta-miR172d;nta-miR172e;nta-miR172f;nta-miR172g;nta-miR172h;nta-miR172i;stu-miR167a-5p;stu-miR167b-5p;stu-miR167c-5p;stu-miR167d-5p;stu-miR172a-3p;stu-miR172b-3p;stu-miR172c-3p;stu-miR172e-3p;tcc-miR172d	itb08g08660.t1	3404	Protein kinase family protein	COG0515(T:Signal transduction mechanisms)	COG0515(Serine Threonine protein kinase)				PF06760.8(DUF1221:Protein of unknown function (DUF1221)); PF07714.14(Pkinase_Tyr:Protein tyrosine kinase); PF00069.22(Pkinase:Protein kinase domain)		XP_019160429.1(PREDICTED: probable serine/threonine-protein kinase DDB_G0277165 [Ipomoea nil])	sp|P25848|PHY1_CERPU(Light-sensor Protein kinase OS=Ceratodon purpureus OX=3225 GN=PHY1 PE=3 SV=3)
itb05g21090	Nov-m0842-3p;ath-miR172c;ath-miR172d-3p;ath-miR172e-3p;ath-miR858a;mes-miR156a;mes-miR156b;mes-miR156c;mes-miR156d;mes-miR156e;mes-miR156f;mes-miR156g;mes-miR396a;mes-miR396b;mes-miR396c;mes-miR396d;mes-miR396e;mes-miR396f;nta-miR172c;nta-miR172d;nta-miR172e;nta-miR172f;nta-miR172g;nta-miR172h;nta-miR172i;stu-miR156e;stu-miR156f-5p;stu-miR156g-5p;stu-miR156h-5p;stu-miR156i-5p;stu-miR156j-5p;stu-m…	itb05g21090.t3	2964	conserved hypothetical protein	ENOG4110MDM(S:Function unknown)	ENOG4110MDM(-)						XP_019195519.1(PREDICTED: uncharacterized protein LOC109189190 isoform X1 [Ipomoea nil])
itb05g21090	Nov-m0842-3p;ath-miR172c;ath-miR172d-3p;ath-miR172e-3p;ath-miR858a;mes-miR156a;mes-miR156b;mes-miR156c;mes-miR156d;mes-miR156e;mes-miR156f;mes-miR156g;mes-miR396a;mes-miR396b;mes-miR396c;mes-miR396d;mes-miR396e;mes-miR396f;nta-miR172c;nta-miR172d;nta-miR172e;nta-miR172f;nta-miR172g;nta-miR172h;nta-miR172i;stu-miR156e;stu-miR156f-5p;stu-miR156g-5p;stu-miR156h-5p;stu-miR156i-5p;stu-miR156j-5p;stu-m…	itb05g21090.t2	2949	conserved hypothetical protein	ENOG4110MDM(S:Function unknown)	ENOG4110MDM(-)						XP_019195522.1(PREDICTED: uncharacterized protein LOC109189190 isoform X3 [Ipomoea nil])
itb05g21090	Nov-m0842-3p;ath-miR172c;ath-miR172d-3p;ath-miR172e-3p;mes-miR156a;mes-miR156b;mes-miR156c;mes-miR156d;mes-miR156e;mes-miR156f;mes-miR156g;mes-miR396a;mes-miR396b;mes-miR396c;mes-miR396d;mes-miR396e;mes-miR396f;nta-miR172c;nta-miR172d;nta-miR172e;nta-miR172f;nta-miR172g;nta-miR172h;nta-miR172i;stu-miR156e;stu-miR156f-5p;stu-miR156g-5p;stu-miR156h-5p;stu-miR156i-5p;stu-miR156j-5p;stu-miR156k-5p;st…	itb05g21090.t1	2967	conserved hypothetical protein	ENOG4110MDM(S:Function unknown)	ENOG4110MDM(-)						XP_019195522.1(PREDICTED: uncharacterized protein LOC109189190 isoform X3 [Ipomoea nil])
itb02g12020	Nov-m0437-3p;Nov-m0438-3p;Nov-m3690-3p;ath-miR172c;ath-miR172d-3p;ath-miR172e-3p;mes-miR394a;mes-miR394b;mes-miR394c;mes-miR396a;mes-miR396b;mes-miR397b;mes-miR398;nta-miR172c;nta-miR172d;nta-miR172e;nta-miR172f;nta-miR172g;nta-miR172h;nta-miR172i;stu-miR172a-3p;stu-miR172b-3p;stu-miR172c-3p;stu-miR172e-3p;stu-miR384-5p;vvi-miR396b	itb02g12020.t5	4342	nuclear RNA polymerase C1	COG0086(K:Transcription)	COG0086(DNA-dependent RNA polymerase catalyzes the transcription of DNA into RNA using the four ribonucleoside triphosphates as substrates (By similarity))	K03018	RPC1; POLR3A	map00240(Pyrimidine metabolism); map03020(RNA polymerase); map00230(Purine metabolism); map04623(Cytosolic DNA-sensing pathway)	PF04998.14(RNA_pol_Rpb1_5:RNA polymerase Rpb1; domain 5); PF00623.17(RNA_pol_Rpb1_2:RNA polymerase Rpb1; domain 2); PF04997.9(RNA_pol_Rpb1_1:RNA polymerase Rpb1; domain 1); PF04983.15(RNA_pol_Rpb1_3:RNA polymerase Rpb1; domain 3); PF05000.14(RNA_pol_Rpb1_4:RNA polymerase Rpb1; domain 4)	GO:0001056(molecular_function:RNA polymerase III activity); GO:0005666(cellular_component:DNA-directed RNA polymerase III complex); GO:0006383(biological_process:transcription from RNA polymerase III promoter); GO:0003677(molecular_function:DNA binding)	XP_019198099.1(PREDICTED: DNA-directed RNA polymerase III subunit 1-like isoform X2 [Ipomoea nil])	sp|F4JXF9|NRPC1_ARATH(DNA-directed RNA polymerase III subunit 1 OS=Arabidopsis thaliana OX=3702 GN=NRPC1 PE=2 SV=1)
itb02g12020	Nov-m0437-3p;Nov-m0438-3p;Nov-m3690-3p;ath-miR172c;ath-miR172d-3p;ath-miR172e-3p;mes-miR394a;mes-miR394b;mes-miR394c;mes-miR396a;mes-miR396b;mes-miR397b;mes-miR398;nta-miR172c;nta-miR172d;nta-miR172e;nta-miR172f;nta-miR172g;nta-miR172h;nta-miR172i;stu-miR172a-3p;stu-miR172b-3p;stu-miR172c-3p;stu-miR172e-3p;stu-miR384-5p;vvi-miR396b	itb02g12020.t4	4239	nuclear RNA polymerase C1	COG0086(K:Transcription)	COG0086(DNA-dependent RNA polymerase catalyzes the transcription of DNA into RNA using the four ribonucleoside triphosphates as substrates (By similarity))	K03018	RPC1; POLR3A	map00240(Pyrimidine metabolism); map03020(RNA polymerase); map00230(Purine metabolism); map04623(Cytosolic DNA-sensing pathway)	PF04998.14(RNA_pol_Rpb1_5:RNA polymerase Rpb1; domain 5); PF00623.17(RNA_pol_Rpb1_2:RNA polymerase Rpb1; domain 2); PF04997.9(RNA_pol_Rpb1_1:RNA polymerase Rpb1; domain 1); PF04983.15(RNA_pol_Rpb1_3:RNA polymerase Rpb1; domain 3); PF05000.14(RNA_pol_Rpb1_4:RNA polymerase Rpb1; domain 4)	GO:0001056(molecular_function:RNA polymerase III activity); GO:0005666(cellular_component:DNA-directed RNA polymerase III complex); GO:0006383(biological_process:transcription from RNA polymerase III promoter); GO:0003677(molecular_function:DNA binding)	XP_019198099.1(PREDICTED: DNA-directed RNA polymerase III subunit 1-like isoform X2 [Ipomoea nil])	sp|F4JXF9|NRPC1_ARATH(DNA-directed RNA polymerase III subunit 1 OS=Arabidopsis thaliana OX=3702 GN=NRPC1 PE=2 SV=1)
itb02g12020	Nov-m0437-3p;Nov-m0437-5p;Nov-m0438-3p;Nov-m3314-5p;ath-miR172c;ath-miR172d-3p;ath-miR172e-3p;mes-miR171f;mes-miR394a;mes-miR394b;mes-miR394c;mes-miR396a;mes-miR396b;mes-miR397b;mes-miR398;nta-miR172c;nta-miR172d;nta-miR172e;nta-miR172f;nta-miR172g;nta-miR172h;nta-miR172i;stu-miR172a-3p;stu-miR172b-3p;stu-miR172c-3p;stu-miR172e-3p;stu-miR384-5p;vvi-miR396b	itb02g12020.t3	5372	nuclear RNA polymerase C1	COG0086(K:Transcription)	COG0086(DNA-dependent RNA polymerase catalyzes the transcription of DNA into RNA using the four ribonucleoside triphosphates as substrates (By similarity))	K03018	RPC1; POLR3A	map00240(Pyrimidine metabolism); map03020(RNA polymerase); map00230(Purine metabolism); map04623(Cytosolic DNA-sensing pathway)	PF04998.14(RNA_pol_Rpb1_5:RNA polymerase Rpb1; domain 5); PF00623.17(RNA_pol_Rpb1_2:RNA polymerase Rpb1; domain 2); PF04997.9(RNA_pol_Rpb1_1:RNA polymerase Rpb1; domain 1); PF04983.15(RNA_pol_Rpb1_3:RNA polymerase Rpb1; domain 3); PF05000.14(RNA_pol_Rpb1_4:RNA polymerase Rpb1; domain 4)	GO:0001056(molecular_function:RNA polymerase III activity); GO:0005666(cellular_component:DNA-directed RNA polymerase III complex); GO:0006383(biological_process:transcription from RNA polymerase III promoter); GO:0003677(molecular_function:DNA binding)	XP_019198099.1(PREDICTED: DNA-directed RNA polymerase III subunit 1-like isoform X2 [Ipomoea nil])	sp|F4JXF9|NRPC1_ARATH(DNA-directed RNA polymerase III subunit 1 OS=Arabidopsis thaliana OX=3702 GN=NRPC1 PE=2 SV=1)
itb02g12020	Nov-m0437-3p;Nov-m0437-5p;Nov-m0438-3p;Nov-m3314-5p;ath-miR172c;ath-miR172d-3p;ath-miR172e-3p;mes-miR171f;mes-miR394a;mes-miR394b;mes-miR394c;mes-miR396a;mes-miR396b;mes-miR397b;mes-miR398;nta-miR172c;nta-miR172d;nta-miR172e;nta-miR172f;nta-miR172g;nta-miR172h;nta-miR172i;stu-miR172a-3p;stu-miR172b-3p;stu-miR172c-3p;stu-miR172e-3p;stu-miR384-5p;vvi-miR396b	itb02g12020.t2	5451	nuclear RNA polymerase C1	COG0086(K:Transcription)	COG0086(DNA-dependent RNA polymerase catalyzes the transcription of DNA into RNA using the four ribonucleoside triphosphates as substrates (By similarity))	K03018	RPC1; POLR3A	map00240(Pyrimidine metabolism); map03020(RNA polymerase); map00230(Purine metabolism); map04623(Cytosolic DNA-sensing pathway)	PF04998.14(RNA_pol_Rpb1_5:RNA polymerase Rpb1; domain 5); PF00623.17(RNA_pol_Rpb1_2:RNA polymerase Rpb1; domain 2); PF04997.9(RNA_pol_Rpb1_1:RNA polymerase Rpb1; domain 1); PF04983.15(RNA_pol_Rpb1_3:RNA polymerase Rpb1; domain 3); PF05000.14(RNA_pol_Rpb1_4:RNA polymerase Rpb1; domain 4)	GO:0001056(molecular_function:RNA polymerase III activity); GO:0005666(cellular_component:DNA-directed RNA polymerase III complex); GO:0006383(biological_process:transcription from RNA polymerase III promoter); GO:0003677(molecular_function:DNA binding)	XP_019198099.1(PREDICTED: DNA-directed RNA polymerase III subunit 1-like isoform X2 [Ipomoea nil])	sp|F4JXF9|NRPC1_ARATH(DNA-directed RNA polymerase III subunit 1 OS=Arabidopsis thaliana OX=3702 GN=NRPC1 PE=2 SV=1)
itb02g12020	Nov-m0437-3p;Nov-m0437-5p;Nov-m0438-3p;Nov-m3314-5p;ath-miR172c;ath-miR172d-3p;ath-miR172e-3p;mes-miR171f;mes-miR394a;mes-miR394b;mes-miR394c;mes-miR396a;mes-miR396b;mes-miR397b;mes-miR398;nta-miR172c;nta-miR172d;nta-miR172e;nta-miR172f;nta-miR172g;nta-miR172h;nta-miR172i;stu-miR172a-3p;stu-miR172b-3p;stu-miR172c-3p;stu-miR172e-3p;stu-miR384-5p;vvi-miR396b	itb02g12020.t1	5368	nuclear RNA polymerase C1	COG0086(K:Transcription)	COG0086(DNA-dependent RNA polymerase catalyzes the transcription of DNA into RNA using the four ribonucleoside triphosphates as substrates (By similarity))	K03018	RPC1; POLR3A	map00240(Pyrimidine metabolism); map03020(RNA polymerase); map00230(Purine metabolism); map04623(Cytosolic DNA-sensing pathway)	PF04998.14(RNA_pol_Rpb1_5:RNA polymerase Rpb1; domain 5); PF00623.17(RNA_pol_Rpb1_2:RNA polymerase Rpb1; domain 2); PF04997.9(RNA_pol_Rpb1_1:RNA polymerase Rpb1; domain 1); PF04983.15(RNA_pol_Rpb1_3:RNA polymerase Rpb1; domain 3); PF05000.14(RNA_pol_Rpb1_4:RNA polymerase Rpb1; domain 4)	GO:0001056(molecular_function:RNA polymerase III activity); GO:0005666(cellular_component:DNA-directed RNA polymerase III complex); GO:0006383(biological_process:transcription from RNA polymerase III promoter); GO:0003677(molecular_function:DNA binding)	XP_019198099.1(PREDICTED: DNA-directed RNA polymerase III subunit 1-like isoform X2 [Ipomoea nil])	sp|F4JXF9|NRPC1_ARATH(DNA-directed RNA polymerase III subunit 1 OS=Arabidopsis thaliana OX=3702 GN=NRPC1 PE=2 SV=1)
itb11g09900	ath-miR165a-3p;ath-miR165b;ath-miR172e-3p;mes-miR156a;mes-miR156b;mes-miR156c;mes-miR156d;mes-miR156e;mes-miR156f;mes-miR156g;mes-miR166a;mes-miR166b;mes-miR166c;mes-miR166d;mes-miR166e;mes-miR166f;mes-miR166g;mes-miR166h;mes-miR166i;mes-miR166j;mes-miR171e;mes-miR396a;mes-miR396b;stu-miR156e;stu-miR156f-5p;stu-miR156g-5p;stu-miR156h-5p;stu-miR156i-5p;stu-miR156j-5p;stu-miR156k-5p;stu-miR166a-3p;…	itb11g09900.t2	3769	Homeobox-leucine zipper family protein / lipid-binding START domain-containing protein	ENOG410XQ3R(K:Transcription)	ENOG410XQ3R(homeobox-leucine zipper protein)	K09338	HD-ZIP		PF01852.16(START:START domain); PF00046.26(Homeobox:Homeobox domain)	GO:0005634(cellular_component:nucleus); GO:0008289(molecular_function:lipid binding); GO:0003677(molecular_function:DNA binding)	XP_019198775.1(PREDICTED: homeobox-leucine zipper protein ATHB-15-like [Ipomoea nil])	sp|Q9ZU11|ATB15_ARATH(Homeobox-leucine zipper protein ATHB-15 OS=Arabidopsis thaliana OX=3702 GN=ATHB-15 PE=1 SV=1)
itb11g09900	ath-miR165a-3p;ath-miR165b;ath-miR172e-3p;mes-miR166a;mes-miR166b;mes-miR166c;mes-miR166d;mes-miR166e;mes-miR166f;mes-miR166g;mes-miR166h;mes-miR166i;mes-miR166j;mes-miR171e;stu-miR166a-3p;stu-miR166a-5p;stu-miR166b;stu-miR166c-3p;stu-miR166d-3p;stu-miR171d-3p;stu-miR395a;stu-miR395b;stu-miR395c;stu-miR395d;stu-miR395e;stu-miR395f;stu-miR395g;stu-miR395h;stu-miR395i;stu-miR395j;tcc-miR166c;vvi-mi…	itb11g09900.t3	3534	Homeobox-leucine zipper family protein / lipid-binding START domain-containing protein	ENOG410XQ3R(K:Transcription)	ENOG410XQ3R(homeobox-leucine zipper protein)	K09338	HD-ZIP		PF01852.16(START:START domain); PF00046.26(Homeobox:Homeobox domain)	GO:0005634(cellular_component:nucleus); GO:0008289(molecular_function:lipid binding); GO:0003677(molecular_function:DNA binding)	XP_019198775.1(PREDICTED: homeobox-leucine zipper protein ATHB-15-like [Ipomoea nil])	sp|Q9ZU11|ATB15_ARATH(Homeobox-leucine zipper protein ATHB-15 OS=Arabidopsis thaliana OX=3702 GN=ATHB-15 PE=1 SV=1)
itb11g09900	ath-miR165a-3p;ath-miR165b;ath-miR172e-3p;mes-miR166a;mes-miR166b;mes-miR166c;mes-miR166d;mes-miR166e;mes-miR166f;mes-miR166g;mes-miR166h;mes-miR166i;mes-miR166j;mes-miR171e;mes-miR396a;mes-miR396b;stu-miR166a-3p;stu-miR166a-5p;stu-miR166b;stu-miR166c-3p;stu-miR166d-3p;stu-miR171d-3p;stu-miR395a;stu-miR395b;stu-miR395c;stu-miR395d;stu-miR395e;stu-miR395f;stu-miR395g;stu-miR395h;stu-miR395i;stu-mi…	itb11g09900.t1	3503	Homeobox-leucine zipper family protein / lipid-binding START domain-containing protein	ENOG410XQ3R(K:Transcription)	ENOG410XQ3R(homeobox-leucine zipper protein)	K09338	HD-ZIP		PF01852.16(START:START domain); PF08670.8(MEKHLA:MEKHLA domain); PF00046.26(Homeobox:Homeobox domain)	GO:0005634(cellular_component:nucleus); GO:0008289(molecular_function:lipid binding); GO:0003677(molecular_function:DNA binding)	XP_019198775.1(PREDICTED: homeobox-leucine zipper protein ATHB-15-like [Ipomoea nil])	sp|Q9ZU11|ATB15_ARATH(Homeobox-leucine zipper protein ATHB-15 OS=Arabidopsis thaliana OX=3702 GN=ATHB-15 PE=1 SV=1)
itb11g09900	ath-miR165a-3p;ath-miR165b;ath-miR172e-3p;mes-miR156a;mes-miR156b;mes-miR156c;mes-miR156d;mes-miR156e;mes-miR156f;mes-miR156g;mes-miR166a;mes-miR166b;mes-miR166c;mes-miR166d;mes-miR166e;mes-miR166f;mes-miR166g;mes-miR166h;mes-miR166i;mes-miR166j;mes-miR171e;stu-miR156e;stu-miR156f-5p;stu-miR156g-5p;stu-miR156h-5p;stu-miR156i-5p;stu-miR156j-5p;stu-miR156k-5p;stu-miR166a-3p;stu-miR166a-5p;stu-miR16…	itb11g09900.t4	3452	Homeobox-leucine zipper family protein / lipid-binding START domain-containing protein	ENOG410XQ3R(K:Transcription)	ENOG410XQ3R(homeobox-leucine zipper protein)	K09338	HD-ZIP		PF01852.16(START:START domain); PF00046.26(Homeobox:Homeobox domain); PF08670.8(MEKHLA:MEKHLA domain)	GO:0005634(cellular_component:nucleus); GO:0008289(molecular_function:lipid binding); GO:0003677(molecular_function:DNA binding)	XP_019198775.1(PREDICTED: homeobox-leucine zipper protein ATHB-15-like [Ipomoea nil])	sp|Q9ZU11|ATB15_ARATH(Homeobox-leucine zipper protein ATHB-15 OS=Arabidopsis thaliana OX=3702 GN=ATHB-15 PE=1 SV=1)
itb11g14370	ath-miR172c;ath-miR172d-3p;stu-miR166a-5p;stu-miR172c-3p;tcc-miR530a	itb11g14370.t1	2049	S-adenosyl-L-methionine-dependent methyltransferases superfamily protein	ENOG410XNZZ(S:Function unknown); ENOG4111SMF(S:Function unknown)	ENOG410XNZZ(methyltransferase like 13); ENOG4111SMF(methyltransferase-like protein 13-like)						XP_019166840.1(PREDICTED: methyltransferase-like protein 13 [Ipomoea nil])	sp|Q6NTR1|MET13_XENLA(Methyltransferase-like protein 13 OS=Xenopus laevis OX=8355 GN=mettl13 PE=2 SV=1)
itb04g23180	ath-miR159b-3p;ath-miR159c;mes-miR159a-3p;mes-miR159b;mes-miR171f	itb04g23180.t1	2022	DOMAIN OF UNKNOWN FUNCTION 724	ENOG410YXA1(S:Function unknown); ENOG410YHUE(S:Function unknown)	ENOG410YXA1(Protein of unknown function (DUF724)); ENOG410YHUE(Agenet domain)				PF05266.11(DUF724:Protein of unknown function (DUF724)); PF05641.9(Agenet:Agenet domain); PF04111.9(APG6:Autophagy protein Apg6); PF05667.8(DUF812:Protein of unknown function (DUF812))		XP_019161901.1(PREDICTED: DUF724 domain-containing protein 2-like [Ipomoea nil])	sp|Q8H0V4|DUF7_ARATH(DUF724 domain-containing protein 7 OS=Arabidopsis thaliana OX=3702 GN=DUF7 PE=1 SV=1)
itb12g26790	mes-miR390b;stu-miR390-5p	itb12g26790.t1	1195	RNA-binding (RRM/RBD/RNP motifs) family protein	ENOG41127HC(S:Function unknown)	ENOG41127HC(RNA recognition motif containing protein)				PF00076.19(RRM_1:RNA recognition motif. (a.k.a. RRM; RBD; or RNP domain))	GO:0003676(molecular_function:nucleic acid binding)	XP_019149676.1(PREDICTED: RNA-binding protein 2-like isoform X2 [Ipomoea nil])	sp|G7ID19|RBP2_MEDTR(RNA-binding protein 2 OS=Medicago truncatula OX=3880 GN=RBP2 PE=2 SV=1)
itb15g15770	Nov-m3690-3p;ath-miR164c-5p;ath-miR172c;ath-miR172d-3p;ath-miR858a;ath-miR858b;mes-miR164a;mes-miR164b;mes-miR164c;mes-miR166i;stu-miR156a;stu-miR156b;stu-miR156c;stu-miR156d-5p;stu-miR172c-3p	itb15g15770.t1	5224	SUPPRESSOR OF AUXIN RESISTANCE1	ENOG410YYM5(U:Intracellular trafficking; secretion; and vesicular transport)	ENOG410YYM5(Nucleoporin 160kDa)	K14303	NUP160; NUP120	map03013(RNA transport)	PF11715.5(Nup160:Nucleoporin Nup120/160)		XP_019191116.1(PREDICTED: nuclear pore complex protein NUP160 isoform X3 [Ipomoea nil])	sp|Q9C811|NU160_ARATH(Nuclear pore complex protein NUP160 OS=Arabidopsis thaliana OX=3702 GN=NUP160 PE=1 SV=2)
itb15g15770	Nov-m3690-3p;ath-miR164c-5p;ath-miR172c;ath-miR172d-3p;ath-miR858a;ath-miR858b;mes-miR164a;mes-miR164b;mes-miR164c;mes-miR166i;mes-miR396a;mes-miR396b;mes-miR396c;mes-miR396d;mes-miR396e;mes-miR396f;stu-miR156a;stu-miR156b;stu-miR156c;stu-miR156d-5p;stu-miR172c-3p;stu-miR396-5p;tcc-miR396d;vvi-miR396a;vvi-miR396b	itb15g15770.t2	5196	SUPPRESSOR OF AUXIN RESISTANCE1	ENOG410YYM5(U:Intracellular trafficking; secretion; and vesicular transport)	ENOG410YYM5(Nucleoporin 160kDa)	K14303	NUP160; NUP120	map03013(RNA transport)	PF11715.5(Nup160:Nucleoporin Nup120/160)		XP_019191113.1(PREDICTED: nuclear pore complex protein NUP160 isoform X1 [Ipomoea nil])	sp|Q9C811|NU160_ARATH(Nuclear pore complex protein NUP160 OS=Arabidopsis thaliana OX=3702 GN=NUP160 PE=1 SV=2)
itb15g15770	Nov-m3690-3p;ath-miR164c-5p;ath-miR858a;ath-miR858b;mes-miR164a;mes-miR164b;mes-miR164c;mes-miR166i;stu-miR156a;stu-miR156b;stu-miR156c;stu-miR156d-5p	itb15g15770.t3	4246	SUPPRESSOR OF AUXIN RESISTANCE1	ENOG410YYM5(U:Intracellular trafficking; secretion; and vesicular transport)	ENOG410YYM5(Nucleoporin 160kDa)	K14303	NUP160; NUP120	map03013(RNA transport)	PF11715.5(Nup160:Nucleoporin Nup120/160)		XP_019191116.1(PREDICTED: nuclear pore complex protein NUP160 isoform X3 [Ipomoea nil])	sp|Q9C811|NU160_ARATH(Nuclear pore complex protein NUP160 OS=Arabidopsis thaliana OX=3702 GN=NUP160 PE=1 SV=2)
itb10g12400	ath-miR159b-3p;ath-miR159c;ath-miR172c;ath-miR172d-3p;ath-miR172e-3p;mes-miR159a-3p;mes-miR159b;mes-miR167a;mes-miR167b;mes-miR167d;mes-miR167e;mes-miR167f;mes-miR167g;mes-miR167h;mes-miR390b;stu-miR160a-5p;stu-miR160b;stu-miR167a-5p;stu-miR167b-5p;stu-miR167c-5p;stu-miR167d-5p;stu-miR172c-3p	itb10g12400.t1	2205	RING/U-box superfamily protein	ENOG410Y9QY(S:Function unknown)	ENOG410Y9QY(zinc finger; C3HC4 type domain containing protein; expressed)				PF13639.3(zf-RING_2:Ring finger domain); PF17123.2(zf-RING_11:RING-like zinc finger); PF00097.22(zf-C3HC4:Zinc finger; C3HC4 type (RING finger)); PF13445.3(zf-RING_UBOX:RING-type zinc-finger); PF13923.3(zf-C3HC4_2:Zinc finger; C3HC4 type (RING finger)); PF12678.4(zf-rbx1:RING-H2 zinc finger domain); PF14634.3(zf-RING_5:zinc-RING finger domain)	GO:0016567(biological_process:protein ubiquitination); GO:0004842(molecular_function:ubiquitin-protein transferase activity); GO:0008270(molecular_function:zinc ion binding)	XP_019158637.1(PREDICTED: uncharacterized protein LOC109155394 [Ipomoea nil])	sp|O82239|RFI2_ARATH(E3 ubiquitin-protein ligase RFI2 OS=Arabidopsis thaliana OX=3702 GN=RFI2 PE=1 SV=2)
itb01g24400	mes-miR396c;mes-miR396d;mes-miR396e;mes-miR396f;stu-miR396-5p;tcc-miR396d;tcc-miR530a;vvi-miR396b	itb01g24400.t2	516	phosphatidyl inositol monophosphate 5 kinase	COG4642(S:Function unknown)	COG4642(whole genome shotgun sequence)	K00889	PIP5K	map04666(Fc gamma R-mediated phagocytosis); map05231(Choline metabolism in cancer); map04810(Regulation of actin cytoskeleton); map00562(Inositol phosphate metabolism); map04011(MAPK signaling pathway - yeast); map04139(Mitophagy - yeast); map04070(Phosphatidylinositol signaling system); map04072(Phospholipase D signaling pathway); map04144(Endocytosis)			XP_019165723.1(PREDICTED: phosphatidylinositol 4-phosphate 5-kinase 4-like [Ipomoea nil])	sp|Q9M1K2|PI5K4_ARATH(Phosphatidylinositol 4-phosphate 5-kinase 4 OS=Arabidopsis thaliana OX=3702 GN=PIP5K4 PE=4 SV=1)
itb09g14140	ath-miR172e-3p;mes-miR156a;mes-miR156b;mes-miR156c;mes-miR156d;mes-miR156e;mes-miR156f;mes-miR156g;nta-miR172c;nta-miR172d;nta-miR172e;nta-miR172f;nta-miR172g;nta-miR172h;nta-miR172i;stu-miR156a;stu-miR156b;stu-miR156c;stu-miR156d-5p;stu-miR156e;stu-miR156f-5p;stu-miR156g-5p;stu-miR156h-5p;stu-miR156i-5p;stu-miR156j-5p;stu-miR156k-5p;stu-miR172a-3p;stu-miR172b-3p;stu-miR172c-3p;stu-miR172e-3p	itb09g14140.t1	1073	ovate family protein	ENOG410YHQG(S:Function unknown); ENOG41106YS(S:Function unknown)	ENOG410YHQG(atofp18 ofp18); ENOG41106YS(Pfam:DUF623)				PF04844.10(Ovate:Transcriptional repressor; ovate)		XP_019156628.1(PREDICTED: transcription repressor OFP13-like [Ipomoea nil])	sp|Q9FMC8|OPF13_ARATH(Transcription repressor OFP13 OS=Arabidopsis thaliana OX=3702 GN=OFP13 PE=1 SV=1)
itb03g02040	Nov-m1789-5p;ath-miR162a-3p;ath-miR162b-3p;ath-miR858a;mes-miR477d;stu-miR162a-3p;stu-miR162b-3p	itb03g02040.t1	2151	Malectin/receptor-like protein kinase family protein	ENOG410ZY1Z(T:Signal transduction mechanisms); COG0515(T:Signal transduction mechanisms)	ENOG410ZY1Z(STYKc); COG0515(Serine Threonine protein kinase)	K04733	IRAK4	map05140(Leishmaniasis); map05152(Tuberculosis); map05142(Chagas disease (American trypanosomiasis)); map05162(Measles); map04624(Toll and Imd signaling pathway); map04010(MAPK signaling pathway); map05169(Epstein-Barr virus infection); map04620(Toll-like receptor signaling pathway); map04621(NOD-like receptor signaling pathway); map05133(Pertussis); map05164(Influenza A); map04064(NF-kappa B sig…	PF07714.14(Pkinase_Tyr:Protein tyrosine kinase); PF00069.22(Pkinase:Protein kinase domain)		XP_019185255.1(PREDICTED: receptor-like protein kinase FERONIA [Ipomoea nil])	sp|Q9FID8|Y5900_ARATH(Putative receptor-like protein kinase At5g39000 OS=Arabidopsis thaliana OX=3702 GN=At5g39000 PE=3 SV=1)
itb14g05750	mes-miR156a;mes-miR156b;mes-miR156c;mes-miR156d;mes-miR156e;mes-miR156f;mes-miR156g;stu-miR156e;stu-miR156f-5p;stu-miR156g-5p;stu-miR156h-5p;stu-miR156i-5p;stu-miR156j-5p;stu-miR156k-5p;tcc-miR396d	itb14g05750.t1	972	Cox19-like CHCH family protein	ENOG4111V0I(O:Posttranslational modification; protein turnover; chaperones)	ENOG4111V0I(mitochondrial intermembrane space import and assembly protein)	K17782	MIA40; CHCHD4		PF06747.10(CHCH:CHCH domain)	GO:0006996(biological_process:organelle organization); GO:0072594(biological_process:establishment of protein localization to organelle); GO:0044444(cellular_component:cytoplasmic part); GO:0043231(cellular_component:intracellular membrane-bounded organelle); GO:0006605(biological_process:protein targeting)	XP_019164092.1(PREDICTED: mitochondrial intermembrane space import and assembly protein 40 homolog [Ipomoea nil])	sp|Q8GYJ4|MIA40_ARATH(Mitochondrial intermembrane space import and assembly protein 40 homolog OS=Arabidopsis thaliana OX=3702 GN=MIA40 PE=2 SV=1)
itb14g05180	mes-miR394a;mes-miR394b;mes-miR396a;mes-miR396b;stu-miR384-5p;vvi-miR396b	itb14g05180.t1	1921	Pectin lyase-like superfamily protein	COG5434(M:Cell wall/membrane/envelope biogenesis)	COG5434(Glycoside hydrolase family 28)				PF00295.14(Glyco_hydro_28:Glycosyl hydrolases family 28); PF12708.4(Pectate_lyase_3:Pectate lyase superfamily protein); PF13229.3(Beta_helix:Right handed beta helix region)	GO:0016798(molecular_function:hydrolase activity; acting on glycosyl bonds); GO:0008152(biological_process:metabolic process)	XP_019163786.1(PREDICTED: polygalacturonase At1g48100-like [Ipomoea nil])	sp|Q949Z1|PGLR4_ARATH(Polygalacturonase At1g48100 OS=Arabidopsis thaliana OX=3702 GN=At1g48100 PE=2 SV=1)
itb11g22910	Nov-m0437-5p;Nov-m0438-5p;ath-miR165a-3p;ath-miR165b;mes-miR156a;mes-miR156b;mes-miR156c;mes-miR156d;mes-miR156e;mes-miR156f;mes-miR156g;stu-miR156e;stu-miR156f-5p;stu-miR156g-5p;stu-miR156h-5p;stu-miR156i-5p;stu-miR156j-5p;stu-miR156k-5p	itb11g22910.t2	2873	alpha-N-acetylglucosaminidase family / NAGLU family	ENOG410XNMK(S:Function unknown)	ENOG410XNMK(alpha-N-acetylglucosaminidase)	K01205	NAGLU	map04142(Lysosome); map00531(Glycosaminoglycan degradation)	PF05089.9(NAGLU:Alpha-N-acetylglucosaminidase (NAGLU) tim-barrel domain); PF12972.4(NAGLU_C:Alpha-N-acetylglucosaminidase (NAGLU) C-terminal domain)		XP_019154371.1(PREDICTED: alpha-N-acetylglucosaminidase-like [Ipomoea nil])	sp|Q9FNA3|NAGLU_ARATH(Alpha-N-acetylglucosaminidase OS=Arabidopsis thaliana OX=3702 GN=NAGLU PE=2 SV=1)
itb11g22910	Nov-m1789-5p;ath-miR165a-3p;ath-miR165b	itb11g22910.t3	2565	alpha-N-acetylglucosaminidase family / NAGLU family	ENOG410XNMK(S:Function unknown)	ENOG410XNMK(alpha-N-acetylglucosaminidase)	K01205	NAGLU	map04142(Lysosome); map00531(Glycosaminoglycan degradation)	PF05089.9(NAGLU:Alpha-N-acetylglucosaminidase (NAGLU) tim-barrel domain); PF12972.4(NAGLU_C:Alpha-N-acetylglucosaminidase (NAGLU) C-terminal domain); PF12971.4(NAGLU_N:Alpha-N-acetylglucosaminidase (NAGLU) N-terminal domain)		XP_019154371.1(PREDICTED: alpha-N-acetylglucosaminidase-like [Ipomoea nil])	sp|Q9FNA3|NAGLU_ARATH(Alpha-N-acetylglucosaminidase OS=Arabidopsis thaliana OX=3702 GN=NAGLU PE=2 SV=1)
itb11g22910	Nov-m0437-5p;Nov-m0438-5p;Nov-m1789-5p;ath-miR165a-3p;ath-miR165b;mes-miR156a;mes-miR156b;mes-miR156c;mes-miR156d;mes-miR156e;mes-miR156f;mes-miR156g;stu-miR156e;stu-miR156f-5p;stu-miR156g-5p;stu-miR156h-5p;stu-miR156i-5p;stu-miR156j-5p;stu-miR156k-5p	itb11g22910.t1	2773	alpha-N-acetylglucosaminidase family / NAGLU family	ENOG410XNMK(S:Function unknown)	ENOG410XNMK(alpha-N-acetylglucosaminidase)	K01205	NAGLU	map04142(Lysosome); map00531(Glycosaminoglycan degradation)	PF05089.9(NAGLU:Alpha-N-acetylglucosaminidase (NAGLU) tim-barrel domain); PF12972.4(NAGLU_C:Alpha-N-acetylglucosaminidase (NAGLU) C-terminal domain); PF12971.4(NAGLU_N:Alpha-N-acetylglucosaminidase (NAGLU) N-terminal domain)		XP_019154371.1(PREDICTED: alpha-N-acetylglucosaminidase-like [Ipomoea nil])	sp|Q9FNA3|NAGLU_ARATH(Alpha-N-acetylglucosaminidase OS=Arabidopsis thaliana OX=3702 GN=NAGLU PE=2 SV=1)
itb11g22910	Nov-m1789-5p;ath-miR165a-3p;ath-miR165b	itb11g22910.t4	2427	alpha-N-acetylglucosaminidase family / NAGLU family	ENOG410XNMK(S:Function unknown)	ENOG410XNMK(alpha-N-acetylglucosaminidase)	K01205	NAGLU	map04142(Lysosome); map00531(Glycosaminoglycan degradation)	PF05089.9(NAGLU:Alpha-N-acetylglucosaminidase (NAGLU) tim-barrel domain); PF12972.4(NAGLU_C:Alpha-N-acetylglucosaminidase (NAGLU) C-terminal domain); PF12971.4(NAGLU_N:Alpha-N-acetylglucosaminidase (NAGLU) N-terminal domain)		XP_019154371.1(PREDICTED: alpha-N-acetylglucosaminidase-like [Ipomoea nil])	sp|Q9FNA3|NAGLU_ARATH(Alpha-N-acetylglucosaminidase OS=Arabidopsis thaliana OX=3702 GN=NAGLU PE=2 SV=1)
itb12g26120	ath-miR858a;ath-miR858b;mes-miR156a;mes-miR156b;mes-miR156c;mes-miR156d;mes-miR156e;mes-miR156f;mes-miR156g;stu-miR156a;stu-miR156b;stu-miR156c;stu-miR156d-5p;stu-miR156e;stu-miR156f-5p;stu-miR156g-5p;stu-miR156h-5p;stu-miR156i-5p;stu-miR156j-5p;stu-miR156k-5p	itb12g26120.t1	1457	Probable membrane-associated kinase regulator	ENOG411176B(S:Function unknown); ENOG410YGY6(S:Function unknown)	ENOG411176B(membrane-associated kinase regulator); ENOG410YGY6(membrane-associated kinase regulator 2-like)						XP_019200214.1(PREDICTED: probable membrane-associated kinase regulator 2 [Ipomoea nil])	sp|Q9SH58|MAKR2_ARATH(Probable membrane-associated kinase regulator 2 OS=Arabidopsis thaliana OX=3702 GN=MAKR2 PE=2 SV=1)
itb07g21890	mes-miR156a;mes-miR156b;mes-miR156c;mes-miR156d;mes-miR156e;mes-miR156f;mes-miR156g;mes-miR166j;stu-miR156a;stu-miR156b;stu-miR156c;stu-miR156d-5p;stu-miR156e;stu-miR156f-5p;stu-miR156g-5p;stu-miR156h-5p;stu-miR156i-5p;stu-miR156j-5p;stu-miR156k-5p;vvi-miR166a;vvi-miR166b	itb07g21890.t1	1035	Squamosa promoter-binding protein-like (SBP domain) transcription factor family protein	ENOG41120IC(S:Function unknown); ENOG41114MK(S:Function unknown); ENOG410YGJH(K:Transcription)	ENOG41120IC(Squamosa promoter-binding-like protein); ENOG41114MK(SBP domain); ENOG410YGJH(Squamosa promoter-binding-like protein)				PF03110.11(SBP:SBP domain)		XP_019170523.1(PREDICTED: squamosa promoter-binding-like protein 6 [Ipomoea nil])	sp|A2X0Q6|SPL3_ORYSI(Squamosa promoter-binding-like protein 3 OS=Oryza sativa subsp. indica OX=39946 GN=SPL3 PE=2 SV=1)
itb09g10000	Nov-m0664-3p;Nov-m1789-5p;ath-miR172e-3p;mes-miR166h;mes-miR166j;mes-miR394a;mes-miR394b;mes-miR396c;mes-miR396d;mes-miR396e;mes-miR396f;nta-miR172c;nta-miR172d;nta-miR172e;nta-miR172f;nta-miR172g;nta-miR172h;nta-miR172i;stu-miR172a-3p;stu-miR172b-3p;stu-miR172e-3p;stu-miR384-5p;stu-miR396-5p;vvi-miR166a;vvi-miR166b;vvi-miR396a;vvi-miR396b	itb09g10000.t1	1611	alpha 1;4-glycosyltransferase family protein	ENOG4111PD8(S:Function unknown)	ENOG4111PD8(lactosylceramide)	K01988	A4GALT	map00601(Glycosphingolipid biosynthesis - lacto and neolacto series); map00603(Glycosphingolipid biosynthesis - globo and isoglobo series)	PF04572.9(Gb3_synth:Alpha 1;4-glycosyltransferase conserved region); PF04488.12(Gly_transf_sug:Glycosyltransferase sugar-binding region containing DXD motif)		XP_019162545.1(PREDICTED: lactosylceramide 4-alpha-galactosyltransferase-like [Ipomoea nil])	sp|P0C8Q4|Y4990_ARATH(Uncharacterized protein At4g19900 OS=Arabidopsis thaliana OX=3702 GN=At4g19900 PE=2 SV=1)
itb09g04670	ath-miR162a-3p;ath-miR162b-3p;mes-miR394a;mes-miR394b;stu-miR156a;stu-miR156b;stu-miR156c;stu-miR156d-5p;stu-miR162a-3p;stu-miR162b-3p;stu-miR171b-3p;stu-miR384-5p	itb09g04670.t1	2689	chloroplast heat shock protein 70-2	COG0443(O:Posttranslational modification; protein turnover; chaperones)	COG0443(Heat shock protein)	K03283	HSPA1s	map05164(Influenza A); map05162(Measles); map05145(Toxoplasmosis); map04010(MAPK signaling pathway); map03040(Spliceosome); map05134(Legionellosis); map04612(Antigen processing and presentation); map04213(Longevity regulating pathway - multiple species); map04144(Endocytosis); map04915(Estrogen signaling pathway); map04141(Protein processing in endoplasmic reticulum)	PF00012.17(HSP70:Hsp70 protein); PF06723.10(MreB_Mbl:MreB/Mbl protein); PF06406.8(StbA:StbA protein)	GO:0006457(biological_process:protein folding); GO:0051082(molecular_function:unfolded protein binding); GO:0005524(molecular_function:ATP binding)	XP_019171638.1(PREDICTED: stromal 70 kDa heat shock-related protein; chloroplastic [Ipomoea nil])	sp|Q02028|HSP7S_PEA(Stromal 70 kDa heat shock-related protein; chloroplastic OS=Pisum sativum OX=3888 GN=HSP70 PE=2 SV=1)
itb12g18110	mes-miR159a-3p;mes-miR159b;mes-miR167a;mes-miR171e;mes-miR396a;mes-miR396b;mes-miR396c;mes-miR396d;mes-miR396e;mes-miR396f;mes-miR397b;mes-miR408;stu-miR396-5p;vvi-miR319g;vvi-miR396a;vvi-miR396b	itb12g18110.t1	3459	FtsH extracellular protease family	COG0465(O:Posttranslational modification; protein turnover; chaperones)	COG0465(Acts as a processive; ATP-dependent zinc metallopeptidase for both cytoplasmic and membrane proteins. Plays a role in the quality control of integral membrane proteins (By similarity))				PF00004.26(AAA:ATPase family associated with various cellular activities (AAA)); PF01434.15(Peptidase_M41:Peptidase family M41); PF07728.11(AAA_5:AAA domain (dynein-related subfamily)); PF05496.9(RuvB_N:Holliday junction DNA helicase ruvB N-terminus); PF13207.3(AAA_17:AAA domain); PF06068.10(TIP49:TIP49 C-terminus); PF13245.3(AAA_19:Part of AAA domain)	GO:0009658(biological_process:chloroplast organization); GO:0000166(molecular_function:nucleotide binding); GO:0016020(cellular_component:membrane); GO:0008237(molecular_function:metallopeptidase activity); GO:0009507(cellular_component:chloroplast)	XP_006343838.1(PREDICTED: probable inactive ATP-dependent zinc metalloprotease FTSHI 1; chloroplastic [Solanum tuberosum])	sp|O22993|FTSI1_ARATH(Probable inactive ATP-dependent zinc metalloprotease FTSHI 1; chloroplastic OS=Arabidopsis thaliana OX=3702 GN=FTSHI1 PE=1 SV=1)
itb11g16860	Nov-m1789-5p;Nov-m3690-3p	itb11g16860.t2	2425	Pyruvate kinase family protein	COG0469(G:Carbohydrate transport and metabolism)	COG0469(Pyruvate kinase)	K00873	PK; pyk	map05165(Human papillomavirus infection); map05203(Viral carcinogenesis); map00230(Purine metabolism); map00620(Pyruvate metabolism); map00010(Glycolysis / Gluconeogenesis); map04922(Glucagon signaling pathway); map05230(Central carbon metabolism in cancer); map04930(Type II diabetes mellitus)	PF00224.18(PK:Pyruvate kinase; barrel domain); PF02887.13(PK_C:Pyruvate kinase; alpha/beta domain)	GO:0030955(molecular_function:potassium ion binding); GO:0000287(molecular_function:magnesium ion binding); GO:0004743(molecular_function:pyruvate kinase activity); GO:0016301(molecular_function:kinase activity); GO:0006096(biological_process:glycolytic process)	XP_019163213.1(PREDICTED: pyruvate kinase; cytosolic isozyme [Ipomoea nil])	sp|Q42806|KPYC_SOYBN(Pyruvate kinase; cytosolic isozyme OS=Glycine max OX=3847 PE=2 SV=1)
itb11g16860	Nov-m1789-5p;Nov-m3690-3p	itb11g16860.t1	2053	Pyruvate kinase family protein	COG0469(G:Carbohydrate transport and metabolism)	COG0469(Pyruvate kinase)	K00873	PK; pyk	map05165(Human papillomavirus infection); map05203(Viral carcinogenesis); map00230(Purine metabolism); map00620(Pyruvate metabolism); map00010(Glycolysis / Gluconeogenesis); map04922(Glucagon signaling pathway); map05230(Central carbon metabolism in cancer); map04930(Type II diabetes mellitus)	PF00224.18(PK:Pyruvate kinase; barrel domain); PF02887.13(PK_C:Pyruvate kinase; alpha/beta domain)	GO:0030955(molecular_function:potassium ion binding); GO:0000287(molecular_function:magnesium ion binding); GO:0004743(molecular_function:pyruvate kinase activity); GO:0016301(molecular_function:kinase activity); GO:0006096(biological_process:glycolytic process)	XP_019163213.1(PREDICTED: pyruvate kinase; cytosolic isozyme [Ipomoea nil])	sp|Q42806|KPYC_SOYBN(Pyruvate kinase; cytosolic isozyme OS=Glycine max OX=3847 PE=2 SV=1)
itb08g05020	stu-miR160a-5p;stu-miR160b;stu-miR166a-5p;stu-miR172c-3p	itb08g05020.t1	2243	NRAMP metal ion transporter	COG1914(P:Inorganic ion transport and metabolism)	COG1914(H( )-stimulated; divalent metal cation uptake system (By similarity))	K21398	SLC11A2; DMT1; NRAMP2	map04978(Mineral absorption); map04142(Lysosome); map04216(Ferroptosis)	PF01566.15(Nramp:Natural resistance-associated macrophage protein)	GO:0005215(molecular_function:transporter activity); GO:0016021(cellular_component:integral component of membrane); GO:0006810(biological_process:transport)	XP_019156775.1(PREDICTED: metal transporter Nramp2-like [Ipomoea nil])	sp|Q9C6B2|NRAM2_ARATH(Metal transporter Nramp2 OS=Arabidopsis thaliana OX=3702 GN=NRAMP2 PE=2 SV=1)
itb15g07710	mes-miR394a;mes-miR394b;mes-miR397b;mes-miR399f;nta-miR172c;nta-miR172d;nta-miR172e;nta-miR172f;nta-miR172g;nta-miR172h;nta-miR172i;stu-miR172a-3p;stu-miR172b-3p;stu-miR172c-3p;stu-miR172e-3p;stu-miR319b;stu-miR384-5p;stu-miR397-5p	itb15g07710.t1	2193	Laccase/Diphenol oxidase family protein	COG2132(Q:Secondary metabolites biosynthesis; transport and catabolism)	COG2132(Multicopper oxidase)	K05909	E1.10.3.2		PF00394.19(Cu-oxidase:Multicopper oxidase); PF07731.11(Cu-oxidase_2:Multicopper oxidase); PF07732.12(Cu-oxidase_3:Multicopper oxidase)	GO:0048046(cellular_component:apoplast); GO:0052716(molecular_function:hydroquinone:oxygen oxidoreductase activity); GO:0046274(biological_process:lignin catabolic process); GO:0005507(molecular_function:copper ion binding); GO:0055114(biological_process:oxidation-reduction process)	XP_019186143.1(PREDICTED: laccase-4-like [Ipomoea nil])	sp|O80434|LAC4_ARATH(Laccase-4 OS=Arabidopsis thaliana OX=3702 GN=IRX12 PE=2 SV=2)
itb00g04590	ath-miR172c;ath-miR172d-3p;ath-miR172e-3p;nta-miR172c;nta-miR172d;nta-miR172e;nta-miR172f;nta-miR172g;nta-miR172h;nta-miR172i;stu-miR172a-3p;stu-miR172b-3p;stu-miR172c-3p;stu-miR172e-3p	itb00g04590.t1	2133	Dof-type zinc finger DNA-binding family protein	ENOG410YZTI(S:Function unknown)	ENOG410YZTI(Zinc finger protein)				PF02701.12(zf-Dof:Dof domain; zinc finger)		XP_019170254.1(PREDICTED: dof zinc finger protein DOF1.4 isoform X2 [Ipomoea nil])	sp|Q9FZA4|DOF14_ARATH(Dof zinc finger protein DOF1.4 OS=Arabidopsis thaliana OX=3702 GN=DOF1.4 PE=2 SV=1)
itb00g04590	ath-miR172c;ath-miR172d-3p;ath-miR172e-3p;nta-miR172c;nta-miR172d;nta-miR172e;nta-miR172f;nta-miR172g;nta-miR172h;nta-miR172i;stu-miR172a-3p;stu-miR172b-3p;stu-miR172c-3p;stu-miR172e-3p	itb00g04590.t2	2080	Dof-type zinc finger DNA-binding family protein	ENOG410YZTI(S:Function unknown)	ENOG410YZTI(Zinc finger protein)				PF02701.12(zf-Dof:Dof domain; zinc finger)		XP_019170254.1(PREDICTED: dof zinc finger protein DOF1.4 isoform X2 [Ipomoea nil])	sp|Q9FZA4|DOF14_ARATH(Dof zinc finger protein DOF1.4 OS=Arabidopsis thaliana OX=3702 GN=DOF1.4 PE=2 SV=1)
itb12g16220	ath-miR172c;ath-miR172d-3p;ath-miR172e-3p;mes-miR166j;mes-miR171f;mes-miR477d;nta-miR172c;nta-miR172d;nta-miR172e;nta-miR172f;nta-miR172g;nta-miR172h;nta-miR172i;stu-miR166b;stu-miR172a-3p;stu-miR172b-3p;stu-miR172c-3p;stu-miR172e-3p;stu-miR477a-5p;stu-miR482a-3p;tcc-miR166c;tcc-miR172d;vvi-miR166a;vvi-miR166b	itb12g16220.t1	2710	AP2/B3-like transcriptional factor family protein	ENOG410YHK7(K:Transcription); ENOG4111BY3(K:Transcription)	ENOG410YHK7(B3 domain-containing); ENOG4111BY3(Transcription factor)				PF02362.18(B3:B3 DNA binding domain)		XP_019184975.1(PREDICTED: B3 domain-containing transcription factor NGA1-like [Ipomoea nil])	sp|Q8LMR9|Y3209_ORYSJ(B3 domain-containing protein Os03g0120900 OS=Oryza sativa subsp. japonica OX=39947 GN=Os03g0120900 PE=2 SV=1)
itb09g05760	ath-miR172c;ath-miR172d-3p;stu-miR172c-3p	itb09g05760.t1	1020	gibberellin 2-oxidase	COG3491(S:Function unknown)	COG3491(2OGFe(II) oxygenase)	K04125	E1.14.11.13	map00904(Diterpenoid biosynthesis)	PF14226.3(DIOX_N:non-haem dioxygenase in morphine synthesis N-terminal); PF03171.17(2OG-FeII_Oxy:2OG-Fe(II) oxygenase superfamily)		XP_024198496.1(gibberellin 2-beta-dioxygenase 8 isoform X4 [Rosa chinensis])	sp|O49561|G2OX8_ARATH(Gibberellin 2-beta-dioxygenase 8 OS=Arabidopsis thaliana OX=3702 GN=GA2OX8 PE=1 SV=2)
itb09g06370	mes-miR396a;mes-miR396b;mes-miR396c;mes-miR396d;mes-miR396e;mes-miR396f;stu-miR166a-5p;stu-miR396-5p;tcc-miR396d;vvi-miR396a;vvi-miR396b	itb09g06370.t1	1309	Peroxidase superfamily protein	ENOG41116QV(S:Function unknown); ENOG410YAA5(S:Function unknown); ENOG41103XZ(G:Carbohydrate transport and metabolism)	ENOG41116QV(peroxidase); ENOG410YAA5(peroxidase); ENOG41103XZ(Peroxidase)	K00430	E1.11.1.7	map00940(Phenylpropanoid biosynthesis)	PF00141.20(peroxidase:Peroxidase)	GO:0050896(biological_process:response to stimulus); GO:0009987(biological_process:cellular process); GO:0005488(molecular_function:binding); GO:0008152(biological_process:metabolic process); GO:0016491(molecular_function:oxidoreductase activity)	AAP42505.1(anionic peroxidase swpa6 [Ipomoea batatas])	sp|O04796|PERN_IPOBA(Neutral peroxidase OS=Ipomoea batatas OX=4120 PE=1 SV=1)
itb02g19580	Nov-m3690-3p;ath-miR164c-5p;mes-miR156a;mes-miR156b;mes-miR156c;mes-miR156d;mes-miR156e;mes-miR156f;mes-miR156g;mes-miR164a;mes-miR164b;mes-miR164c;mes-miR167g;mes-miR167h;mes-miR319g;stu-miR156d-3p;stu-miR156e;stu-miR156f-5p;stu-miR156g-5p;stu-miR156h-5p;stu-miR156i-5p;stu-miR156j-5p;stu-miR156k-5p;stu-miR172c-3p;stu-miR319b;tcc-miR172d	itb02g19580.t1	2230	protein phosphatase 2A subunit A2	ENOG410XQVI(T:Signal transduction mechanisms)	ENOG410XQVI((Regulatory) subunit)	K03456	PPP2R1	map04111(Cell cycle - yeast); map05142(Chagas disease (American trypanosomiasis)); map04113(Meiosis - yeast); map04114(Oocyte meiosis); map05160(Hepatitis C); map04390(Hippo signaling pathway); map04391(Hippo signaling pathway - fly); map04350(TGF-beta signaling pathway); map04261(Adrenergic signaling in cardiomyocytes); map04151(PI3K-Akt signaling pathway); map05165(Human papillomavirus infectio…	PF02985.19(HEAT:HEAT repeat); PF13646.3(HEAT_2:HEAT repeats); PF12755.4(Vac14_Fab1_bd:Vacuolar 14 Fab1-binding region); PF13513.3(HEAT_EZ:HEAT-like repeat); PF12348.5(CLASP_N:CLASP N terminal)		XP_019168555.1(PREDICTED: serine/threonine-protein phosphatase 2A 65 kDa regulatory subunit A beta isoform-like [Ipomoea nil])	sp|Q38950|2AAB_ARATH(Serine/threonine-protein phosphatase 2A 65 kDa regulatory subunit A beta isoform OS=Arabidopsis thaliana OX=3702 GN=PP2AA2 PE=1 SV=2)
itb01g23160	Nov-m3690-3p;mes-miR156a;mes-miR156b;mes-miR156c;mes-miR156d;mes-miR156e;mes-miR156f;mes-miR156g;stu-miR156a;stu-miR156b;stu-miR156c;stu-miR156d-5p;stu-miR156e;stu-miR156g-5p;stu-miR156h-5p;stu-miR156i-5p;stu-miR156j-5p;stu-miR156k-5p	itb01g23160.t1	2822	FtsJ-like methyltransferase family protein	COG0293(J:Translation; ribosomal structure and biogenesis)	COG0293(Specifically methylates the uridine in position 2552 of 23S rRNA at the 2'-O position of the ribose in the fully assembled 50S ribosomal subunit (By similarity))	K14857	SPB1; FTSJ3		PF07780.9(Spb1_C:Spb1 C-terminal domain); PF01728.16(FtsJ:FtsJ-like methyltransferase); PF11861.5(DUF3381:Domain of unknown function (DUF3381))	GO:0008650(molecular_function:rRNA (uridine-2'-O-)-methyltransferase activity); GO:0000466(biological_process:maturation of 5.8S rRNA from tricistronic rRNA transcript (SSU-rRNA; 5.8S rRNA; LSU-rRNA)); GO:0005730(cellular_component:nucleolus); GO:0030687(cellular_component:preribosome; large subunit precursor); GO:0016435(molecular_function:rRNA (guanine) methyltransferase activity); GO:0000463(b…	XP_019166028.1(PREDICTED: putative rRNA methyltransferase [Ipomoea nil])	sp|Q4WVH3|SPB1_ASPFU(AdoMet-dependent rRNA methyltransferase spb1 OS=Neosartorya fumigata (strain ATCC MYA-4609 / Af293 / CBS 101355 / FGSC A1100) OX=330879 GN=spb1 PE=3 SV=1)
itb03g07140	mes-miR156a;mes-miR156b;mes-miR156c;mes-miR156d;mes-miR156e;mes-miR156f;mes-miR156g;mes-miR399f;stu-miR156e;stu-miR156g-5p;stu-miR156h-5p;stu-miR156i-5p;stu-miR156j-5p;stu-miR156k-5p;tcc-miR399a;tcc-miR530a	itb03g07140.t3	1764	conserved hypothetical protein	ENOG410XT40(S:Function unknown)	ENOG410XT40(Chromosome 16 open reading frame 70)				PF03676.11(UPF0183:Uncharacterised protein family (UPF0183))	GO:0016021(cellular_component:integral component of membrane)	XP_019172198.1(PREDICTED: UPF0183 protein At3g51130 isoform X3 [Ipomoea nil])	sp|Q9SD33|U183_ARATH(UPF0183 protein At3g51130 OS=Arabidopsis thaliana OX=3702 GN=At3g51130 PE=2 SV=2)
itb03g07140	mes-miR156a;mes-miR156b;mes-miR156c;mes-miR156d;mes-miR156e;mes-miR156f;mes-miR156g;stu-miR156e;stu-miR156g-5p;stu-miR156h-5p;stu-miR156i-5p;stu-miR156j-5p;stu-miR156k-5p;tcc-miR530a	itb03g07140.t2	2249	conserved hypothetical protein	ENOG410XT40(S:Function unknown)	ENOG410XT40(Chromosome 16 open reading frame 70)				PF03676.11(UPF0183:Uncharacterised protein family (UPF0183))	GO:0016021(cellular_component:integral component of membrane)	XP_019172198.1(PREDICTED: UPF0183 protein At3g51130 isoform X3 [Ipomoea nil])	sp|Q9SD33|U183_ARATH(UPF0183 protein At3g51130 OS=Arabidopsis thaliana OX=3702 GN=At3g51130 PE=2 SV=2)
itb03g07140	mes-miR156a;mes-miR156b;mes-miR156c;mes-miR156d;mes-miR156e;mes-miR156f;mes-miR156g;stu-miR156e;stu-miR156g-5p;stu-miR156h-5p;stu-miR156i-5p;stu-miR156j-5p;stu-miR156k-5p;tcc-miR530a	itb03g07140.t1	1961	conserved hypothetical protein	ENOG410XT40(S:Function unknown)	ENOG410XT40(Chromosome 16 open reading frame 70)				PF03676.11(UPF0183:Uncharacterised protein family (UPF0183))	GO:0016021(cellular_component:integral component of membrane)	XP_019172198.1(PREDICTED: UPF0183 protein At3g51130 isoform X3 [Ipomoea nil])	sp|Q9SD33|U183_ARATH(UPF0183 protein At3g51130 OS=Arabidopsis thaliana OX=3702 GN=At3g51130 PE=2 SV=2)
itb13g01200	Nov-m0437-3p;Nov-m0438-3p;ath-miR162a-3p;ath-miR162b-3p;mes-miR167a;mes-miR167b;mes-miR394a;mes-miR394b;mes-miR477d;stu-miR162a-3p;stu-miR162b-3p;stu-miR172c-3p;stu-miR384-5p;stu-miR482a-3p	itb13g01200.t1	3623	NB-ARC domain-containing disease resistance protein	COG4886(S:Function unknown)	COG4886(leucine Rich Repeat)				PF00931.19(NB-ARC:NB-ARC domain); PF13173.3(AAA_14:AAA domain); PF13191.3(AAA_16:AAA ATPase domain)		XP_019181614.1(PREDICTED: late blight resistance protein R1-A-like [Ipomoea nil])	sp|Q6L3Z7|R1B14_SOLDE(Putative late blight resistance protein homolog R1B-14 OS=Solanum demissum OX=50514 GN=R1B-14 PE=3 SV=1)
itb13g01200	Nov-m0437-3p;Nov-m0438-3p;mes-miR167a;mes-miR167b;stu-miR482a-3p	itb13g01200.t3	1365	NB-ARC domain-containing disease resistance protein	COG4886(S:Function unknown); COG2263(J:Translation; ribosomal structure and biogenesis)	COG4886(leucine Rich Repeat); COG2263(Methyltransferase)				PF00931.19(NB-ARC:NB-ARC domain); PF13173.3(AAA_14:AAA domain)		XP_019182622.1(PREDICTED: putative disease resistance protein RGA1; partial [Ipomoea nil])	sp|Q9M667|RPP13_ARATH(Disease resistance protein RPP13 OS=Arabidopsis thaliana OX=3702 GN=RPP13 PE=2 SV=2)
itb13g01200	Nov-m0437-3p;Nov-m0438-3p;ath-miR162a-3p;ath-miR162b-3p;mes-miR394a;mes-miR394b;mes-miR477d;stu-miR162a-3p;stu-miR162b-3p;stu-miR172c-3p;stu-miR384-5p;stu-miR482a-3p	itb13g01200.t2	3748	NB-ARC domain-containing disease resistance protein	COG4886(S:Function unknown)	COG4886(leucine Rich Repeat)				PF00931.19(NB-ARC:NB-ARC domain); PF13173.3(AAA_14:AAA domain); PF13191.3(AAA_16:AAA ATPase domain)		XP_019181614.1(PREDICTED: late blight resistance protein R1-A-like [Ipomoea nil])	sp|Q6L3Z7|R1B14_SOLDE(Putative late blight resistance protein homolog R1B-14 OS=Solanum demissum OX=50514 GN=R1B-14 PE=3 SV=1)
itb06g21910	mes-miR390b;stu-miR390-5p	itb06g21910.t1	1494	pumilio	COG5099(J:Translation; ribosomal structure and biogenesis)	COG5099(pumilio homolog)				PF00806.16(PUF:Pumilio-family RNA binding repeat)		XP_019152616.1(PREDICTED: pumilio homolog 9-like isoform X1 [Ipomoea nil])	sp|Q9LM20|PUM8_ARATH(Putative pumilio homolog 8; chloroplastic OS=Arabidopsis thaliana OX=3702 GN=APUM8 PE=3 SV=2)
itb02g07390	Nov-m3690-3p;ath-miR159c;mes-miR319a;mes-miR319b;mes-miR319c;mes-miR319d;mes-miR319e;mes-miR319g;mes-miR319h;stu-miR166a-5p;stu-miR319a-3p;stu-miR319b;vvi-miR319g	itb02g07390.t1	1461	F-box/RNI-like superfamily protein	ENOG411162D(S:Function unknown); ENOG41104SA(S:Function unknown); ENOG410Z182(S:Function unknown); ENOG410YTU9(S:Function unknown)	ENOG411162D(-); ENOG41104SA(FBOX); ENOG410Z182(FBD); ENOG410YTU9(-)				PF00646.30(F-box:F-box domain); PF12937.4(F-box-like:F-box-like)		XP_023874625.1(uncharacterized protein LOC111987152 [Quercus suber])	sp|Q2V3N5|FB211_ARATH(F-box protein At3g59000 OS=Arabidopsis thaliana OX=3702 GN=At3g59000 PE=1 SV=2)
itb13g03290	ath-miR858a;mes-miR156a;mes-miR156b;mes-miR156c;mes-miR156d;mes-miR156e;mes-miR156f;mes-miR156g;stu-miR156e;stu-miR156f-5p;stu-miR156g-5p;stu-miR156h-5p;stu-miR156i-5p;stu-miR156j-5p;stu-miR156k-5p	itb13g03290.t1	2022	LRR and NB-ARC domains-containing disease resistance protein	COG2263(J:Translation; ribosomal structure and biogenesis); COG4886(S:Function unknown)	COG2263(Methyltransferase); COG4886(leucine Rich Repeat)				PF00931.19(NB-ARC:NB-ARC domain); PF13401.3(AAA_22:AAA domain); PF05729.9(NACHT:NACHT domain); PF13191.3(AAA_16:AAA ATPase domain); PF13238.3(AAA_18:AAA domain)		XP_019189499.1(PREDICTED: putative late blight resistance protein homolog R1B-13 [Ipomoea nil])	sp|Q6L403|R1B17_SOLDE(Putative late blight resistance protein homolog R1B-17 OS=Solanum demissum OX=50514 GN=R1B-17 PE=3 SV=1)
itb11g14080	ath-miR162a-3p;ath-miR162b-3p;ath-miR172c;ath-miR172d-3p;ath-miR172e-3p;mes-miR156a;mes-miR156b;mes-miR156c;mes-miR156d;mes-miR156e;mes-miR156f;mes-miR156g;mes-miR159a-3p;mes-miR159b;mes-miR396a;mes-miR396b;mes-miR396c;mes-miR396d;mes-miR396e;mes-miR396f;mes-miR397b;nta-miR172c;nta-miR172d;nta-miR172e;nta-miR172f;nta-miR172g;nta-miR172h;nta-miR172i;stu-miR156e;stu-miR156g-5p;stu-miR156h-5p;stu-mi…	itb11g14080.t2	1775	Nuclear transport factor 2 (NTF2) family protein with RNA binding (RRM-RBD-RNP motifs) domain	ENOG410YV57(S:Function unknown)	ENOG410YV57(GTPase activating protein (SH3 domain) binding protein)				PF02136.17(NTF2:Nuclear transport factor 2 (NTF2) domain); PF00076.19(RRM_1:RNA recognition motif. (a.k.a. RRM; RBD; or RNP domain))		XP_019167117.1(PREDICTED: putative G3BP-like protein isoform X2 [Ipomoea nil])	sp|Q9UN86|G3BP2_HUMAN(Ras GTPase-activating protein-binding protein 2 OS=Homo sapiens OX=9606 GN=G3BP2 PE=1 SV=2)
itb11g14080	ath-miR162a-3p;ath-miR162b-3p;ath-miR172c;ath-miR172d-3p;ath-miR172e-3p;mes-miR156a;mes-miR156b;mes-miR156c;mes-miR156d;mes-miR156e;mes-miR156f;mes-miR156g;mes-miR159a-3p;mes-miR159b;mes-miR396a;mes-miR396b;mes-miR396c;mes-miR396d;mes-miR396e;mes-miR396f;mes-miR397b;nta-miR172c;nta-miR172d;nta-miR172e;nta-miR172f;nta-miR172g;nta-miR172h;nta-miR172i;stu-miR156e;stu-miR156g-5p;stu-miR156h-5p;stu-mi…	itb11g14080.t1	1881	Nuclear transport factor 2 (NTF2) family protein with RNA binding (RRM-RBD-RNP motifs) domain	ENOG410YV57(S:Function unknown)	ENOG410YV57(GTPase activating protein (SH3 domain) binding protein)				PF02136.17(NTF2:Nuclear transport factor 2 (NTF2) domain); PF00076.19(RRM_1:RNA recognition motif. (a.k.a. RRM; RBD; or RNP domain))		XP_019167115.1(PREDICTED: putative G3BP-like protein isoform X1 [Ipomoea nil])	sp|Q5R9L3|G3BP2_PONAB(Ras GTPase-activating protein-binding protein 2 OS=Pongo abelii OX=9601 GN=G3BP2 PE=2 SV=1)
itb08g07590	ath-miR164c-5p;mes-miR164a;mes-miR164b;mes-miR164c;stu-miR172c-3p	itb08g07590.t1	2031	allantoate amidohydrolase	COG0624(E:Amino acid transport and metabolism)	COG0624(succinyl-diaminopimelate desuccinylase activity)	K02083	allC	map00230(Purine metabolism)	PF01546.25(Peptidase_M20:Peptidase family M20/M25/M40); PF04389.14(Peptidase_M28:Peptidase family M28); PF07687.11(M20_dimer:Peptidase dimerisation domain)	GO:0005783(cellular_component:endoplasmic reticulum); GO:0016813(molecular_function:hydrolase activity; acting on carbon-nitrogen (but not peptide) bonds; in linear amidines); GO:0010136(biological_process:ureide catabolic process); GO:0047652(molecular_function:allantoate deiminase activity); GO:0006508(biological_process:proteolysis); GO:0006145(biological_process:purine nucleobase catabolic pr…	XP_019160512.1(PREDICTED: allantoate deiminase [Ipomoea nil])	sp|I1L153|AAH2_SOYBN(Allantoate deiminase 2 OS=Glycine max OX=3847 GN=AAH2 PE=1 SV=1)
itb08g07590	stu-miR156a;stu-miR156b;stu-miR156c;stu-miR156d-5p	itb08g07590.t4	2335	allantoate amidohydrolase	COG0624(E:Amino acid transport and metabolism)	COG0624(succinyl-diaminopimelate desuccinylase activity)	K02083	allC	map00230(Purine metabolism)	PF01546.25(Peptidase_M20:Peptidase family M20/M25/M40); PF04389.14(Peptidase_M28:Peptidase family M28); PF07687.11(M20_dimer:Peptidase dimerisation domain)	GO:0005783(cellular_component:endoplasmic reticulum); GO:0016813(molecular_function:hydrolase activity; acting on carbon-nitrogen (but not peptide) bonds; in linear amidines); GO:0010136(biological_process:ureide catabolic process); GO:0047652(molecular_function:allantoate deiminase activity); GO:0006508(biological_process:proteolysis); GO:0006145(biological_process:purine nucleobase catabolic pr…	XP_019160512.1(PREDICTED: allantoate deiminase [Ipomoea nil])	sp|I1L153|AAH2_SOYBN(Allantoate deiminase 2 OS=Glycine max OX=3847 GN=AAH2 PE=1 SV=1)
itb10g05420	ath-miR172e-3p;mes-miR167a;mes-miR167b;mes-miR167d;mes-miR167e;mes-miR167f;mes-miR167g;mes-miR167h;mes-miR403a;mes-miR403b;mes-miR408;stu-miR167a-5p;stu-miR167b-5p;stu-miR167c-5p;stu-miR167d-5p;stu-miR171a-5p;stu-miR171c-5p;tcc-miR172d;vvi-miR403a;vvi-miR403b;vvi-miR403c;vvi-miR403d;vvi-miR403e;vvi-miR403f	itb10g05420.t1	4145	auxin response factor	ENOG410YA3R(K:Transcription)	ENOG410YA3R(auxin response factor)				PF06507.10(Auxin_resp:Auxin response factor); PF02362.18(B3:B3 DNA binding domain); PF02309.13(AUX_IAA:AUX/IAA family)	GO:0006355(biological_process:regulation of transcription; DNA-templated); GO:0005634(cellular_component:nucleus); GO:0003677(molecular_function:DNA binding); GO:0009734(biological_process:auxin-activated signaling pathway)	XP_019190622.1(PREDICTED: auxin response factor 6 [Ipomoea nil])	sp|Q9ZTX8|ARFF_ARATH(Auxin response factor 6 OS=Arabidopsis thaliana OX=3702 GN=ARF6 PE=1 SV=2)
itb10g05420	mes-miR167a;mes-miR167b;mes-miR167d;mes-miR167e;mes-miR167f;mes-miR167g;mes-miR167h;mes-miR403a;mes-miR403b;mes-miR408;nta-miR172c;nta-miR172d;nta-miR172e;nta-miR172f;nta-miR172g;nta-miR172h;nta-miR172i;stu-miR167a-5p;stu-miR167b-5p;stu-miR167c-5p;stu-miR167d-5p;stu-miR171a-5p;stu-miR171c-5p;stu-miR172a-3p;stu-miR172b-3p;stu-miR172e-3p;tcc-miR172d;vvi-miR403a;vvi-miR403b;vvi-miR403c;vvi-miR403d;v…	itb10g05420.t2	3736	auxin response factor	ENOG410YA3R(K:Transcription)	ENOG410YA3R(auxin response factor)				PF06507.10(Auxin_resp:Auxin response factor); PF02362.18(B3:B3 DNA binding domain); PF02309.13(AUX_IAA:AUX/IAA family)	GO:0006355(biological_process:regulation of transcription; DNA-templated); GO:0005634(cellular_component:nucleus); GO:0003677(molecular_function:DNA binding); GO:0009734(biological_process:auxin-activated signaling pathway)	XP_019190622.1(PREDICTED: auxin response factor 6 [Ipomoea nil])	sp|Q9ZTX8|ARFF_ARATH(Auxin response factor 6 OS=Arabidopsis thaliana OX=3702 GN=ARF6 PE=1 SV=2)
itb13g18070	Nov-m0437-5p;ath-miR159b-3p;sly-miR168a-5p;sly-miR168b-5p;tcc-miR530a	itb13g18070.t1	3054	Regulator of chromosome condensation (RCC1) family with FYVE zinc finger domain	COG5184(D:Cell cycle control; cell division; chromosome partitioning); COG5184(Z:Cytoskeleton)	COG5184(regulator of chromosome condensation); COG5184(regulator of chromosome condensation)				PF00415.15(RCC1:Regulator of chromosome condensation (RCC1) repeat); PF13540.3(RCC1_2:Regulator of chromosome condensation (RCC1) repeat); PF08381.8(BRX:Transcription factor regulating root and shoot growth via Pin3); PF01363.18(FYVE:FYVE zinc finger); PF16457.2(PH_12:Pleckstrin homology domain); PF13713.3(BRX_N:Transcription factor BRX N-terminal domain)		XP_019181072.1(PREDICTED: E3 ubiquitin-protein ligase HERC2-like [Ipomoea nil])	sp|Q947D2|PRAF1_ARATH(PH; RCC1 and FYVE domains-containing protein 1 OS=Arabidopsis thaliana OX=3702 GN=PRAF1 PE=1 SV=1)
itb15g14990	Nov-m3314-5p;stu-miR171a-3p;stu-miR171e	itb15g14990.t1	2300	Carbohydrate-binding X8 domain superfamily protein	ENOG410Y19Y(S:Function unknown); ENOG4111BI0(S:Function unknown)	ENOG410Y19Y(-); ENOG4111BI0(X8 domain)				PF07983.10(X8:X8 domain)	GO:0016787(molecular_function:hydrolase activity); GO:0005975(biological_process:carbohydrate metabolic process); GO:0016021(cellular_component:integral component of membrane); GO:0030247(molecular_function:polysaccharide binding); GO:0046658(cellular_component:anchored component of plasma membrane); GO:0004553(molecular_function:hydrolase activity; hydrolyzing O-glycosyl compounds)	XP_019187616.1(PREDICTED: mucin-2-like [Ipomoea nil])	sp|O65399|E131_ARATH(Glucan endo-1;3-beta-glucosidase 1 OS=Arabidopsis thaliana OX=3702 GN=At1g11820 PE=1 SV=3)
itb15g14990	Nov-m3314-5p;stu-miR171a-3p;stu-miR171e;stu-miR319b	itb15g14990.t2	1975	Carbohydrate-binding X8 domain superfamily protein	ENOG410Y19Y(S:Function unknown); ENOG4111BI0(S:Function unknown)	ENOG410Y19Y(-); ENOG4111BI0(X8 domain)				PF07983.10(X8:X8 domain)	GO:0016787(molecular_function:hydrolase activity); GO:0005975(biological_process:carbohydrate metabolic process); GO:0016021(cellular_component:integral component of membrane); GO:0030247(molecular_function:polysaccharide binding); GO:0046658(cellular_component:anchored component of plasma membrane); GO:0004553(molecular_function:hydrolase activity; hydrolyzing O-glycosyl compounds)	XP_019187616.1(PREDICTED: mucin-2-like [Ipomoea nil])	sp|O65399|E131_ARATH(Glucan endo-1;3-beta-glucosidase 1 OS=Arabidopsis thaliana OX=3702 GN=At1g11820 PE=1 SV=3)
itb11g16370	Nov-m1789-5p;ath-miR164c-5p;mes-miR164a;mes-miR164b;mes-miR164c;mes-miR477d;stu-miR477a-5p	itb11g16370.t1	750	hypothetical protein						PF01496.16(V_ATPase_I:V-type ATPase 116kDa subunit family)
itb09g09260	ath-miR172c;ath-miR172d-3p;ath-miR172e-3p;mes-miR166j;mes-miR397b;nta-miR172c;nta-miR172d;nta-miR172e;nta-miR172f;nta-miR172g;nta-miR172h;nta-miR172i;stu-miR172a-3p;stu-miR172b-3p;stu-miR172c-3p;stu-miR172e-3p;tcc-miR172d;vvi-miR166a;vvi-miR166b	itb09g09260.t1	1380	FAD-binding Berberine family protein	COG0277(C:Energy production and conversion)	COG0277(FAD linked oxidase domain protein)				PF01565.20(FAD_binding_4:FAD binding domain)		XP_019162957.1(PREDICTED: tetrahydrocannabinolic acid synthase-like [Ipomoea nil])	sp|O64743|BBE15_ARATH(Berberine bridge enzyme-like 15 OS=Arabidopsis thaliana OX=3702 GN=MEE23 PE=1 SV=1)
itb02g21540	Nov-m3690-3p;nta-miR172c;nta-miR172d;nta-miR172e;nta-miR172f;nta-miR172g;nta-miR172h;nta-miR172i;sly-miR167b-3p;stu-miR172a-3p;stu-miR172b-3p;stu-miR172c-3p;stu-miR172e-3p	itb02g21540.t10	3431	Outer arm dynein light chain 1 protein	ENOG4111VCH(S:Function unknown); ENOG410XRFD(S:Function unknown); ENOG410XQUS(S:Function unknown)	ENOG4111VCH(-); ENOG410XRFD(serine threonine kinase 11 interacting protein); ENOG410XQUS(nischarin)				PF12799.4(LRR_4:Leucine Rich repeats (2 copies)); PF14580.3(LRR_9:Leucine-rich repeat); PF13855.3(LRR_8:Leucine rich repeat)		XP_019196198.1(PREDICTED: uncharacterized protein LOC109190201 isoform X1 [Ipomoea nil])	sp|Q3TAA7|S11IP_MOUSE(Serine/threonine-protein kinase 11-interacting protein OS=Mus musculus OX=10090 GN=Stk11ip PE=1 SV=1)
itb06g23580	Nov-m0437-3p;Nov-m0438-3p;tcc-miR530a	itb06g23580.t4	1433	carboxypeptidase D; putative	ENOG410XX0H(E:Amino acid transport and metabolism)	ENOG410XX0H(carboxy-peptidase)	K07752	CPD		PF00246.21(Peptidase_M14:Zinc carboxypeptidase); PF10994.5(DUF2817:Protein of unknown function (DUF2817)); PF04952.11(AstE_AspA:Succinylglutamate desuccinylase / Aspartoacylase family)		XP_019153138.1(PREDICTED: carboxypeptidase SOL1 isoform X1 [Ipomoea nil])	sp|Q9M9H7|SOL1_ARATH(Carboxypeptidase SOL1 OS=Arabidopsis thaliana OX=3702 GN=SOL1 PE=2 SV=1)
itb06g23580	Nov-m0437-3p;Nov-m0438-3p;tcc-miR530a	itb06g23580.t2	1763	carboxypeptidase D; putative	ENOG410XX0H(E:Amino acid transport and metabolism)	ENOG410XX0H(carboxy-peptidase)	K07752	CPD		PF00246.21(Peptidase_M14:Zinc carboxypeptidase); PF10994.5(DUF2817:Protein of unknown function (DUF2817)); PF04952.11(AstE_AspA:Succinylglutamate desuccinylase / Aspartoacylase family)		XP_019153138.1(PREDICTED: carboxypeptidase SOL1 isoform X1 [Ipomoea nil])	sp|Q9M9H7|SOL1_ARATH(Carboxypeptidase SOL1 OS=Arabidopsis thaliana OX=3702 GN=SOL1 PE=2 SV=1)
itb06g23580	Nov-m0437-3p;Nov-m0438-3p;tcc-miR530a	itb06g23580.t3	1828	carboxypeptidase D; putative	ENOG410XX0H(E:Amino acid transport and metabolism)	ENOG410XX0H(carboxy-peptidase)	K07752	CPD		PF00246.21(Peptidase_M14:Zinc carboxypeptidase); PF10994.5(DUF2817:Protein of unknown function (DUF2817)); PF04952.11(AstE_AspA:Succinylglutamate desuccinylase / Aspartoacylase family)		XP_019153138.1(PREDICTED: carboxypeptidase SOL1 isoform X1 [Ipomoea nil])	sp|Q9M9H7|SOL1_ARATH(Carboxypeptidase SOL1 OS=Arabidopsis thaliana OX=3702 GN=SOL1 PE=2 SV=1)
itb06g23580	Nov-m0437-3p;Nov-m0438-3p;tcc-miR530a	itb06g23580.t1	1687	carboxypeptidase D; putative	ENOG410XX0H(E:Amino acid transport and metabolism)	ENOG410XX0H(carboxy-peptidase)	K07752	CPD		PF00246.21(Peptidase_M14:Zinc carboxypeptidase); PF10994.5(DUF2817:Protein of unknown function (DUF2817)); PF04952.11(AstE_AspA:Succinylglutamate desuccinylase / Aspartoacylase family)		XP_019153138.1(PREDICTED: carboxypeptidase SOL1 isoform X1 [Ipomoea nil])	sp|Q9M9H7|SOL1_ARATH(Carboxypeptidase SOL1 OS=Arabidopsis thaliana OX=3702 GN=SOL1 PE=2 SV=1)
itb07g16000	ath-miR159b-3p;mes-miR156a;mes-miR156b;mes-miR156c;mes-miR156d;mes-miR156e;mes-miR156f;mes-miR156g;mes-miR159a-3p;mes-miR159b;stu-miR156a;stu-miR156b;stu-miR156c;stu-miR156d-5p;stu-miR156e;stu-miR156g-5p;stu-miR156h-5p;stu-miR156i-5p;stu-miR156j-5p;stu-miR156k-5p;stu-miR171a-5p;stu-miR171c-5p;tcc-miR172d	itb07g16000.t4	2977	F-box/RNI-like superfamily protein	ENOG411183N(S:Function unknown); ENOG41117WJ(S:Function unknown); ENOG410YJZJ(S:Function unknown); ENOG410ZUW1(S:Function unknown)	ENOG411183N(F-box FBD LRR-repeat protein); ENOG41117WJ(-); ENOG410YJZJ(-); ENOG410ZUW1(F-box LRR-repeat protein)				PF00646.30(F-box:F-box domain); PF12937.4(F-box-like:F-box-like)		XP_019175387.1(PREDICTED: F-box/FBD/LRR-repeat protein At1g13570-like [Ipomoea nil])	sp|Q9FZ70|FDL1_ARATH(F-box/FBD/LRR-repeat protein At1g13570 OS=Arabidopsis thaliana OX=3702 GN=At1g13570 PE=2 SV=1)
itb07g16000	ath-miR159b-3p;mes-miR156a;mes-miR156b;mes-miR156c;mes-miR156d;mes-miR156e;mes-miR156f;mes-miR156g;mes-miR159a-3p;mes-miR159b;stu-miR156a;stu-miR156b;stu-miR156c;stu-miR156d-5p;stu-miR156e;stu-miR156g-5p;stu-miR156h-5p;stu-miR156i-5p;stu-miR156j-5p;stu-miR156k-5p;tcc-miR172d	itb07g16000.t2	2444	F-box/RNI-like superfamily protein	ENOG411183N(S:Function unknown); ENOG41117WJ(S:Function unknown); ENOG410YJZJ(S:Function unknown); ENOG410ZUW1(S:Function unknown)	ENOG411183N(F-box FBD LRR-repeat protein); ENOG41117WJ(-); ENOG410YJZJ(-); ENOG410ZUW1(F-box LRR-repeat protein)				PF00646.30(F-box:F-box domain); PF12937.4(F-box-like:F-box-like)		XP_019175387.1(PREDICTED: F-box/FBD/LRR-repeat protein At1g13570-like [Ipomoea nil])	sp|Q9FZ70|FDL1_ARATH(F-box/FBD/LRR-repeat protein At1g13570 OS=Arabidopsis thaliana OX=3702 GN=At1g13570 PE=2 SV=1)
itb07g16000	ath-miR159b-3p;mes-miR156a;mes-miR156b;mes-miR156c;mes-miR156d;mes-miR156e;mes-miR156f;mes-miR156g;mes-miR159a-3p;mes-miR159b;stu-miR156a;stu-miR156b;stu-miR156c;stu-miR156d-5p;stu-miR156e;stu-miR156g-5p;stu-miR156h-5p;stu-miR156i-5p;stu-miR156j-5p;stu-miR156k-5p;tcc-miR172d	itb07g16000.t3	2407	F-box/RNI-like superfamily protein	ENOG411183N(S:Function unknown); ENOG41117WJ(S:Function unknown); ENOG410YJZJ(S:Function unknown); ENOG410ZUW1(S:Function unknown)	ENOG411183N(F-box FBD LRR-repeat protein); ENOG41117WJ(-); ENOG410YJZJ(-); ENOG410ZUW1(F-box LRR-repeat protein)				PF00646.30(F-box:F-box domain); PF12937.4(F-box-like:F-box-like)		XP_019175387.1(PREDICTED: F-box/FBD/LRR-repeat protein At1g13570-like [Ipomoea nil])	sp|Q9FZ70|FDL1_ARATH(F-box/FBD/LRR-repeat protein At1g13570 OS=Arabidopsis thaliana OX=3702 GN=At1g13570 PE=2 SV=1)
itb07g16000	ath-miR159b-3p;mes-miR156a;mes-miR156b;mes-miR156c;mes-miR156d;mes-miR156e;mes-miR156f;mes-miR156g;mes-miR159a-3p;mes-miR159b;stu-miR156a;stu-miR156b;stu-miR156c;stu-miR156d-5p;stu-miR156e;stu-miR156g-5p;stu-miR156h-5p;stu-miR156i-5p;stu-miR156j-5p;stu-miR156k-5p;tcc-miR172d	itb07g16000.t1	2470	F-box/RNI-like superfamily protein	ENOG411183N(S:Function unknown); ENOG41117WJ(S:Function unknown); ENOG410YJZJ(S:Function unknown); ENOG410ZUW1(S:Function unknown)	ENOG411183N(F-box FBD LRR-repeat protein); ENOG41117WJ(-); ENOG410YJZJ(-); ENOG410ZUW1(F-box LRR-repeat protein)				PF00646.30(F-box:F-box domain); PF12937.4(F-box-like:F-box-like)		XP_019175387.1(PREDICTED: F-box/FBD/LRR-repeat protein At1g13570-like [Ipomoea nil])	sp|Q9FZ70|FDL1_ARATH(F-box/FBD/LRR-repeat protein At1g13570 OS=Arabidopsis thaliana OX=3702 GN=At1g13570 PE=2 SV=1)
itb02g01060	Nov-m2800-3p;mes-miR408;stu-miR408b-3p	itb02g01060.t3	1795	IQ-domain	ENOG410YC0Z(S:Function unknown)	ENOG410YC0Z(IQ calmodulin-binding motif family protein; expressed)				PF13178.3(DUF4005:Protein of unknown function (DUF4005)); PF00612.24(IQ:IQ calmodulin-binding motif)		XP_019194172.1(PREDICTED: uncharacterized protein LOC109188110 [Ipomoea nil])
itb02g01060	Nov-m2800-3p;mes-miR396a;mes-miR396b;mes-miR396c;mes-miR396d;mes-miR396e;mes-miR396f;mes-miR408;stu-miR396-5p;stu-miR408b-3p;tcc-miR396d;vvi-miR396a;vvi-miR396b	itb02g01060.t2	1635	IQ-domain	ENOG410YC0Z(S:Function unknown)	ENOG410YC0Z(IQ calmodulin-binding motif family protein; expressed)				PF13178.3(DUF4005:Protein of unknown function (DUF4005)); PF00612.24(IQ:IQ calmodulin-binding motif)		XP_019194172.1(PREDICTED: uncharacterized protein LOC109188110 [Ipomoea nil])
itb02g01060	Nov-m2800-3p;mes-miR396a;mes-miR396b;mes-miR396c;mes-miR396d;mes-miR396e;mes-miR396f;mes-miR398;mes-miR408;stu-miR396-5p;stu-miR408b-3p;tcc-miR396d;vvi-miR396a;vvi-miR396b	itb02g01060.t1	1701	IQ-domain	ENOG410YC0Z(S:Function unknown)	ENOG410YC0Z(IQ calmodulin-binding motif family protein; expressed)				PF13178.3(DUF4005:Protein of unknown function (DUF4005)); PF00612.24(IQ:IQ calmodulin-binding motif)		XP_019194172.1(PREDICTED: uncharacterized protein LOC109188110 [Ipomoea nil])
itb11g06160	ath-miR164c-5p;mes-miR164a;mes-miR164b;mes-miR164c;mes-miR167a;mes-miR167b;mes-miR167d;mes-miR167e;mes-miR167f;mes-miR167g;mes-miR167h;stu-miR167a-5p;stu-miR167b-5p;stu-miR167c-5p;stu-miR167d-5p;stu-miR172c-3p	itb11g06160.t2	1321	C2H2-like zinc finger protein	ENOG4111M6J(S:Function unknown)	ENOG4111M6J(zinc finger)						XP_019159562.1(PREDICTED: uncharacterized protein LOC109156162 [Ipomoea nil])
itb11g06160	ath-miR164c-5p;mes-miR164a;mes-miR164b;mes-miR164c;mes-miR167a;mes-miR167b;mes-miR167d;mes-miR167e;mes-miR167f;mes-miR167g;mes-miR167h;stu-miR167a-5p;stu-miR167b-5p;stu-miR167c-5p;stu-miR167d-5p;stu-miR172c-3p	itb11g06160.t1	1422	C2H2-like zinc finger protein	ENOG4111M6J(S:Function unknown)	ENOG4111M6J(zinc finger)						XP_019159562.1(PREDICTED: uncharacterized protein LOC109156162 [Ipomoea nil])
itb06g13570	ath-miR164c-5p;mes-miR164a;mes-miR164b;mes-miR164c;stu-miR319b	itb06g13570.t1	1554	NAC domain containing protein	ENOG410YDRK(S:Function unknown)	ENOG410YDRK(NAC domain-containing protein 21)				PF02365.12(NAM:No apical meristem (NAM) protein)		XP_019196527.1(PREDICTED: NAC domain-containing protein 21/22 [Ipomoea nil])	sp|Q84TE6|NAC22_ARATH(NAC domain-containing protein 21/22 OS=Arabidopsis thaliana OX=3702 GN=NAC021 PE=1 SV=2)
itb02g14850	mes-miR164a;mes-miR164b;mes-miR164c;mes-miR171e;stu-miR160a-5p;stu-miR160b;stu-miR482a-3p	itb02g14850.t1	3741	Leucine-rich receptor-like protein kinase family protein	COG4886(S:Function unknown); COG0515(T:Signal transduction mechanisms)	COG4886(leucine Rich Repeat); COG0515(Serine Threonine protein kinase)				PF13855.3(LRR_8:Leucine rich repeat); PF12799.4(LRR_4:Leucine Rich repeats (2 copies)); PF00069.22(Pkinase:Protein kinase domain); PF07714.14(Pkinase_Tyr:Protein tyrosine kinase); PF08263.9(LRRNT_2:Leucine rich repeat N-terminal domain)	GO:0004674(molecular_function:protein serine/threonine kinase activity); GO:0006468(biological_process:protein phosphorylation); GO:0016021(cellular_component:integral component of membrane); GO:0005524(molecular_function:ATP binding)	XP_019194571.1(PREDICTED: probable LRR receptor-like serine/threonine-protein kinase At4g26540 [Ipomoea nil])	sp|C0LGR3|RGI3_ARATH(LRR receptor-like serine/threonine-protein kinase OS=Arabidopsis thaliana OX=3702 GN=RGI3 PE=1 SV=1)
itb10g23920	Nov-m1789-5p;mes-miR167a;mes-miR167b;mes-miR167d;mes-miR167e;mes-miR167f;mes-miR167g;mes-miR167h;mes-miR394a;mes-miR394b;mes-miR394c;stu-miR166a-5p;stu-miR167a-5p;stu-miR167b-5p;stu-miR167c-5p;stu-miR167d-5p;stu-miR384-5p	itb10g23920.t2	2590	Phototropic-responsive NPH3 family protein	ENOG410YBGR(S:Function unknown)	ENOG410YBGR(BTB POZ domain-containing protein)				PF03000.11(NPH3:NPH3 family); PF00651.28(BTB:BTB/POZ domain)	GO:0009958(biological_process:positive gravitropism)	XP_019169120.1(PREDICTED: BTB/POZ domain-containing protein NPY2-like [Ipomoea nil])	sp|O80970|NPY2_ARATH(BTB/POZ domain-containing protein NPY2 OS=Arabidopsis thaliana OX=3702 GN=NPY2 PE=2 SV=1)
itb10g23920	mes-miR167a;mes-miR167b;mes-miR167d;mes-miR167e;mes-miR167f;mes-miR167g;mes-miR167h;mes-miR394a;mes-miR394b;mes-miR394c;stu-miR166a-5p;stu-miR167a-5p;stu-miR167b-5p;stu-miR167c-5p;stu-miR167d-5p;stu-miR384-5p	itb10g23920.t1	2820	Phototropic-responsive NPH3 family protein	ENOG410YBGR(S:Function unknown)	ENOG410YBGR(BTB POZ domain-containing protein)				PF03000.11(NPH3:NPH3 family); PF00651.28(BTB:BTB/POZ domain)	GO:0009958(biological_process:positive gravitropism)	XP_019169120.1(PREDICTED: BTB/POZ domain-containing protein NPY2-like [Ipomoea nil])	sp|O80970|NPY2_ARATH(BTB/POZ domain-containing protein NPY2 OS=Arabidopsis thaliana OX=3702 GN=NPY2 PE=2 SV=1)
itb15g00160	mes-miR394a;mes-miR394b;mes-miR397b;stu-miR384-5p;stu-miR408b-3p	itb15g00160.t4	1459	peptidoglycan-binding LysM domain-containing protein	ENOG4112BYV(S:Function unknown)	ENOG4112BYV(peptidoglycan-binding; domain containing)						XP_019187323.1(PREDICTED: uncharacterized protein LOC109181842 isoform X2 [Ipomoea nil])
itb15g00160	Nov-m0437-5p;Nov-m0438-5p;mes-miR167a;mes-miR167b;mes-miR167g;mes-miR167h;mes-miR394a;mes-miR394b;mes-miR397b;stu-miR167a-5p;stu-miR167b-5p;stu-miR167c-5p;stu-miR167d-5p;stu-miR384-5p;stu-miR408b-3p	itb15g00160.t1	1973	peptidoglycan-binding LysM domain-containing protein	ENOG4112BYV(S:Function unknown)	ENOG4112BYV(peptidoglycan-binding; domain containing)						XP_019187322.1(PREDICTED: uncharacterized protein LOC109181842 isoform X1 [Ipomoea nil])
itb15g00160	Nov-m0437-5p;Nov-m0438-5p;mes-miR394a;mes-miR394b;mes-miR397b;stu-miR384-5p;stu-miR408b-3p	itb15g00160.t3	1893	peptidoglycan-binding LysM domain-containing protein	ENOG4112BYV(S:Function unknown)	ENOG4112BYV(peptidoglycan-binding; domain containing)						XP_019187322.1(PREDICTED: uncharacterized protein LOC109181842 isoform X1 [Ipomoea nil])
itb15g00160	Nov-m0437-5p;Nov-m0438-5p;mes-miR167a;mes-miR167b;mes-miR167g;mes-miR167h;mes-miR394a;mes-miR394b;mes-miR397b;stu-miR167a-5p;stu-miR167b-5p;stu-miR167c-5p;stu-miR167d-5p;stu-miR384-5p;stu-miR408b-3p	itb15g00160.t2	1946	peptidoglycan-binding LysM domain-containing protein	ENOG4112BYV(S:Function unknown)	ENOG4112BYV(peptidoglycan-binding; domain containing)						XP_019187323.1(PREDICTED: uncharacterized protein LOC109181842 isoform X2 [Ipomoea nil])
itb10g16610	ath-miR858b;mes-miR166j;mes-miR396a;mes-miR396b;mes-miR396c;mes-miR396d;mes-miR396e;mes-miR396f;stu-miR396-5p;tcc-miR396d;vvi-miR166a;vvi-miR166b;vvi-miR396a;vvi-miR396b	itb10g16610.t1	1862	P-loop containing nucleoside triphosphate hydrolases superfamily protein	COG0464(O:Posttranslational modification; protein turnover; chaperones)	COG0464(Aaa atpase)				PF00004.26(AAA:ATPase family associated with various cellular activities (AAA)); PF07728.11(AAA_5:AAA domain (dynein-related subfamily)); PF05496.9(RuvB_N:Holliday junction DNA helicase ruvB N-terminus); PF13191.3(AAA_16:AAA ATPase domain); PF13401.3(AAA_22:AAA domain); PF05673.10(DUF815:Protein of unknown function (DUF815)); PF13671.3(AAA_33:AAA domain); PF00308.15(Bac_DnaA:Bacterial dnaA protei…	GO:0016021(cellular_component:integral component of membrane); GO:0005634(cellular_component:nucleus); GO:0008568(molecular_function:microtubule-severing ATPase activity); GO:0005524(molecular_function:ATP binding); GO:0031122(biological_process:cytoplasmic microtubule organization)	XP_019170211.1(PREDICTED: ATPase family AAA domain-containing protein 1-like isoform X1 [Ipomoea nil])	sp|Q505J9|ATAD1_RAT(ATPase family AAA domain-containing protein 1 OS=Rattus norvegicus OX=10116 GN=Atad1 PE=1 SV=1)
itb03g20270	mes-miR408;stu-miR408b-3p	itb03g20270.t2	1515	alpha/beta-Hydrolases superfamily protein	COG0400(S:Function unknown); COG0515(T:Signal transduction mechanisms)	COG0400(phospholipase carboxylesterase); COG0515(Serine Threonine protein kinase)	K06130	LYPLA2	map00564(Glycerophospholipid metabolism)	PF02230.13(Abhydrolase_2:Phospholipase/Carboxylesterase); PF03959.10(FSH1:Serine hydrolase (FSH1)); PF12146.5(Hydrolase_4:Serine aminopeptidase; S33); PF00326.18(Peptidase_S9:Prolyl oligopeptidase family)	GO:0005737(cellular_component:cytoplasm); GO:0008474(molecular_function:palmitoyl-(protein) hydrolase activity); GO:0002084(biological_process:protein depalmitoylation); GO:0052689(molecular_function:carboxylic ester hydrolase activity)	XP_019192110.1(PREDICTED: acyl-protein thioesterase 2 [Ipomoea nil])	sp|O95372|LYPA2_HUMAN(Acyl-protein thioesterase 2 OS=Homo sapiens OX=9606 GN=LYPLA2 PE=1 SV=1)
itb09g11850	ath-miR172c;ath-miR172d-3p;ath-miR172e-3p;mes-miR398;nta-miR172c;nta-miR172d;nta-miR172e;nta-miR172f;nta-miR172g;nta-miR172h;nta-miR172i;stu-miR172a-3p;stu-miR172b-3p;stu-miR172c-3p;stu-miR172e-3p;tcc-miR172d;tcc-miR530a	itb09g11850.t1	1696	hydroxyproline-rich glycoprotein family protein	ENOG41121N2(O:Posttranslational modification; protein turnover; chaperones); ENOG410YEBF(S:Function unknown); ENOG410XP06(S:Function unknown)	ENOG41121N2(zinc ion binding); ENOG410YEBF(-); ENOG410XP06(Phosphatidylinositol 4-kinase type)					GO:0016020(cellular_component:membrane)	XP_019162629.1(PREDICTED: uncharacterized protein LOC109159075 [Ipomoea nil])
itb01g07050	Nov-m0664-3p;Nov-m3690-3p;ath-miR172c;ath-miR172d-3p;ath-miR172e-3p;nta-miR172c;nta-miR172d;nta-miR172e;nta-miR172f;nta-miR172g;nta-miR172h;nta-miR172i;stu-miR172a-3p;stu-miR172b-3p;stu-miR172c-3p;stu-miR172e-3p;stu-miR482a-3p;tcc-miR172d;vvi-miR396b	itb01g07050.t1	4272	P-glycoprotein	COG1132(V:Defense mechanisms)	COG1132((ABC) transporter)	K05658	ABCB1; CD243	map05206(MicroRNAs in cancer); map02010(ABC transporters); map04976(Bile secretion); map05226(Gastric cancer)	PF00664.20(ABC_membrane:ABC transporter transmembrane region); PF00005.24(ABC_tran:ABC transporter); PF02463.16(SMC_N:RecF/RecN/SMC N terminal domain); PF13555.3(AAA_29:P-loop containing region of AAA domain); PF09818.6(ABC_ATPase:Predicted ATPase of the ABC class); PF13191.3(AAA_16:AAA ATPase domain)	GO:0042626(molecular_function:ATPase activity; coupled to transmembrane movement of substances); GO:0016021(cellular_component:integral component of membrane); GO:0055085(biological_process:transmembrane transport); GO:0005524(molecular_function:ATP binding)	XP_019190190.1(PREDICTED: ABC transporter B family member 9-like [Ipomoea nil])	sp|Q9M0M2|AB9B_ARATH(ABC transporter B family member 9 OS=Arabidopsis thaliana OX=3702 GN=ABCB9 PE=3 SV=2)
itb12g02680	ath-miR162a-3p;ath-miR162b-3p;ath-miR172e-3p;mes-miR408;stu-miR156a;stu-miR156b;stu-miR156c;stu-miR156d-5p;stu-miR162a-3p;stu-miR162b-3p;stu-miR172c-3p;stu-miR408b-3p	itb12g02680.t1	2631	conserved hypothetical protein	COG5638(S:Function unknown)	COG5638(ESF1; nucleolar pre-rRNA processing protein; homolog (S. cerevisiae))				PF08159.9(NUC153:NUC153 domain)		XP_019182817.1(PREDICTED: pre-rRNA-processing protein ESF1 [Ipomoea nil])	sp|Q9H501|ESF1_HUMAN(ESF1 homolog OS=Homo sapiens OX=9606 GN=ESF1 PE=1 SV=1)
itb12g02680	ath-miR162a-3p;ath-miR162b-3p;ath-miR172e-3p;mes-miR408;stu-miR156a;stu-miR156b;stu-miR156c;stu-miR156d-5p;stu-miR162a-3p;stu-miR162b-3p;stu-miR172c-3p;stu-miR408b-3p	itb12g02680.t3	2653	conserved hypothetical protein	COG5638(S:Function unknown)	COG5638(ESF1; nucleolar pre-rRNA processing protein; homolog (S. cerevisiae))				PF08159.9(NUC153:NUC153 domain)		XP_019182817.1(PREDICTED: pre-rRNA-processing protein ESF1 [Ipomoea nil])	sp|Q9H501|ESF1_HUMAN(ESF1 homolog OS=Homo sapiens OX=9606 GN=ESF1 PE=1 SV=1)
itb12g02680	ath-miR162a-3p;ath-miR162b-3p;ath-miR172e-3p;mes-miR408;stu-miR156a;stu-miR156b;stu-miR156c;stu-miR156d-5p;stu-miR162a-3p;stu-miR162b-3p;stu-miR172c-3p;stu-miR408b-3p	itb12g02680.t2	2525	conserved hypothetical protein	COG5638(S:Function unknown)	COG5638(ESF1; nucleolar pre-rRNA processing protein; homolog (S. cerevisiae))				PF08159.9(NUC153:NUC153 domain)		XP_019182817.1(PREDICTED: pre-rRNA-processing protein ESF1 [Ipomoea nil])	sp|Q9H501|ESF1_HUMAN(ESF1 homolog OS=Homo sapiens OX=9606 GN=ESF1 PE=1 SV=1)
itb03g15480	Nov-m1789-5p;mes-miR396a;mes-miR396b;mes-miR396c;mes-miR396d;mes-miR396e;mes-miR396f;stu-miR396-5p;tcc-miR396d;vvi-miR396a;vvi-miR396b	itb03g15480.t4	2745	arginine-tRNA protein transferase	COG2935(O:Posttranslational modification; protein turnover; chaperones)	COG2935(May conjugate Arg from its aminoacyl-tRNA to the N- termini of proteins containing an N-terminal aspartate or glutamate)	K00685	ATE1		PF04377.12(ATE_C:Arginine-tRNA-protein transferase; C terminus); PF04376.10(ATE_N:Arginine-tRNA-protein transferase; N terminus)	GO:0005737(cellular_component:cytoplasm); GO:0004057(molecular_function:arginyltransferase activity); GO:0016598(biological_process:protein arginylation); GO:0016746(molecular_function:transferase activity; transferring acyl groups)	XP_019192516.1(PREDICTED: arginyl-tRNA--protein transferase 2-like [Ipomoea nil])	sp|Q9C776|ATE2_ARATH(Arginyl-tRNA--protein transferase 2 OS=Arabidopsis thaliana OX=3702 GN=ATE2 PE=2 SV=1)
itb03g15480	Nov-m1789-5p;mes-miR396a;mes-miR396b;mes-miR396c;mes-miR396d;mes-miR396e;mes-miR396f;stu-miR396-5p;tcc-miR396d;vvi-miR396a;vvi-miR396b	itb03g15480.t1	2370	arginine-tRNA protein transferase	COG2935(O:Posttranslational modification; protein turnover; chaperones)	COG2935(May conjugate Arg from its aminoacyl-tRNA to the N- termini of proteins containing an N-terminal aspartate or glutamate)	K00685	ATE1		PF04377.12(ATE_C:Arginine-tRNA-protein transferase; C terminus); PF04376.10(ATE_N:Arginine-tRNA-protein transferase; N terminus)	GO:0005737(cellular_component:cytoplasm); GO:0004057(molecular_function:arginyltransferase activity); GO:0016598(biological_process:protein arginylation); GO:0016746(molecular_function:transferase activity; transferring acyl groups)	XP_019192516.1(PREDICTED: arginyl-tRNA--protein transferase 2-like [Ipomoea nil])	sp|Q9C776|ATE2_ARATH(Arginyl-tRNA--protein transferase 2 OS=Arabidopsis thaliana OX=3702 GN=ATE2 PE=2 SV=1)
itb03g15480	Nov-m1789-5p;mes-miR396a;mes-miR396b;mes-miR396c;mes-miR396d;mes-miR396e;mes-miR396f;stu-miR396-5p;tcc-miR396d;vvi-miR396a;vvi-miR396b	itb03g15480.t3	2520	arginine-tRNA protein transferase	COG2935(O:Posttranslational modification; protein turnover; chaperones)	COG2935(May conjugate Arg from its aminoacyl-tRNA to the N- termini of proteins containing an N-terminal aspartate or glutamate)	K00685	ATE1		PF04377.12(ATE_C:Arginine-tRNA-protein transferase; C terminus); PF04376.10(ATE_N:Arginine-tRNA-protein transferase; N terminus)	GO:0005737(cellular_component:cytoplasm); GO:0004057(molecular_function:arginyltransferase activity); GO:0016598(biological_process:protein arginylation); GO:0016746(molecular_function:transferase activity; transferring acyl groups)	XP_019192516.1(PREDICTED: arginyl-tRNA--protein transferase 2-like [Ipomoea nil])	sp|Q9C776|ATE2_ARATH(Arginyl-tRNA--protein transferase 2 OS=Arabidopsis thaliana OX=3702 GN=ATE2 PE=2 SV=1)
itb03g15480	Nov-m1789-5p;mes-miR396a;mes-miR396b;mes-miR396c;mes-miR396d;mes-miR396e;mes-miR396f;stu-miR396-5p;tcc-miR396d;vvi-miR396a;vvi-miR396b	itb03g15480.t2	2604	arginine-tRNA protein transferase	COG2935(O:Posttranslational modification; protein turnover; chaperones)	COG2935(May conjugate Arg from its aminoacyl-tRNA to the N- termini of proteins containing an N-terminal aspartate or glutamate)	K00685	ATE1		PF04377.12(ATE_C:Arginine-tRNA-protein transferase; C terminus); PF04376.10(ATE_N:Arginine-tRNA-protein transferase; N terminus)	GO:0005737(cellular_component:cytoplasm); GO:0004057(molecular_function:arginyltransferase activity); GO:0016598(biological_process:protein arginylation); GO:0016746(molecular_function:transferase activity; transferring acyl groups)	XP_019192516.1(PREDICTED: arginyl-tRNA--protein transferase 2-like [Ipomoea nil])	sp|Q9C776|ATE2_ARATH(Arginyl-tRNA--protein transferase 2 OS=Arabidopsis thaliana OX=3702 GN=ATE2 PE=2 SV=1)
itb14g18970	ath-miR172e-3p;mes-miR167a;mes-miR167b;mes-miR167d;mes-miR167e;mes-miR167f;mes-miR167g;mes-miR167h;mes-miR394a;mes-miR394b;stu-miR167a-5p;stu-miR167b-5p;stu-miR167c-5p;stu-miR167d-5p;stu-miR384-5p	itb14g18970.t1	973	ER lumen protein retaining receptor family protein	COG5196(U:Intracellular trafficking; secretion; and vesicular transport)	COG5196(Required for the retention of luminal endoplasmic reticulum proteins. Determines the specificity of the luminal ER protein retention system. Also required for normal vesicular traffic through the Golgi (By similarity))	K10949	KDELR	map05110(Vibrio cholerae infection)	PF00810.15(ER_lumen_recept:ER lumen protein retaining receptor)	GO:0016020(cellular_component:membrane)	XP_019178223.1(PREDICTED: putative ER lumen protein-retaining receptor C28H8.4 [Ipomoea nil])	sp|Q09473|ERD22_CAEEL(Putative ER lumen protein-retaining receptor C28H8.4 OS=Caenorhabditis elegans OX=6239 GN=C28H8.4 PE=3 SV=1)
itb14g18970	ath-miR172e-3p;mes-miR167a;mes-miR167b;mes-miR167d;mes-miR167e;mes-miR167f;mes-miR167g;mes-miR167h;mes-miR394a;mes-miR394b;stu-miR167a-5p;stu-miR167b-5p;stu-miR167c-5p;stu-miR167d-5p;stu-miR384-5p	itb14g18970.t2	1153	ER lumen protein retaining receptor family protein	COG5196(U:Intracellular trafficking; secretion; and vesicular transport)	COG5196(Required for the retention of luminal endoplasmic reticulum proteins. Determines the specificity of the luminal ER protein retention system. Also required for normal vesicular traffic through the Golgi (By similarity))	K10949	KDELR	map05110(Vibrio cholerae infection)	PF00810.15(ER_lumen_recept:ER lumen protein retaining receptor)		XP_019178223.1(PREDICTED: putative ER lumen protein-retaining receptor C28H8.4 [Ipomoea nil])	sp|Q09473|ERD22_CAEEL(Putative ER lumen protein-retaining receptor C28H8.4 OS=Caenorhabditis elegans OX=6239 GN=C28H8.4 PE=3 SV=1)
itb04g31010	mes-miR396a;mes-miR396b;mes-miR397b;tcc-miR172d;vvi-miR396a;vvi-miR396b	itb04g31010.t2	2600	alpha-adaptin	ENOG410XNQE(U:Intracellular trafficking; secretion; and vesicular transport)	ENOG410XNQE(Adaptor-related protein complex 2; alpha)	K11824	AP2A	map04961(Endocrine and other factor-regulated calcium reabsorption); map04144(Endocytosis); map05016(Huntington disease); map04721(Synaptic vesicle cycle)	PF01602.17(Adaptin_N:Adaptin N terminal region); PF12717.4(Cnd1:non-SMC mitotic condensation complex subunit 1)		AAS79593.1(putative adapitin protein [Ipomoea trifida])	sp|Q8LPL6|AP2A1_ARATH(AP-2 complex subunit alpha-1 OS=Arabidopsis thaliana OX=3702 GN=ALPHA-ADR PE=1 SV=1)
itb04g31010	mes-miR396a;mes-miR396b;mes-miR397b;tcc-miR172d;vvi-miR396a;vvi-miR396b	itb04g31010.t1	3873	Adaptor protein complex AP-2; alpha subunit	ENOG410XNQE(U:Intracellular trafficking; secretion; and vesicular transport)	ENOG410XNQE(Adaptor-related protein complex 2; alpha)	K11824	AP2A	map04961(Endocrine and other factor-regulated calcium reabsorption); map04144(Endocytosis); map05016(Huntington disease); map04721(Synaptic vesicle cycle)	PF01602.17(Adaptin_N:Adaptin N terminal region); PF02296.13(Alpha_adaptin_C:Alpha adaptin AP2; C-terminal domain); PF02883.17(Alpha_adaptinC2:Adaptin C-terminal domain); PF12717.4(Cnd1:non-SMC mitotic condensation complex subunit 1)		AAS79593.1(putative adapitin protein [Ipomoea trifida])	sp|Q8LPL6|AP2A1_ARATH(AP-2 complex subunit alpha-1 OS=Arabidopsis thaliana OX=3702 GN=ALPHA-ADR PE=1 SV=1)
itb04g00700	Nov-m2294-5p;ath-miR858a;ath-miR858b;nta-miR172c;nta-miR172d;nta-miR172e;nta-miR172f;nta-miR172g;nta-miR172h;nta-miR172i;stu-miR172a-3p;stu-miR172b-3p;stu-miR172c-3p;stu-miR172e-3p;tcc-miR396d	itb04g00700.t2	2401	golgin candidate	ENOG41126V8(S:Function unknown); ENOG410ZJDT(S:Function unknown)	ENOG41126V8(golgin candidate); ENOG410ZJDT(-)						XP_019190682.1(PREDICTED: golgin candidate 4-like isoform X1 [Ipomoea nil])	sp|Q8VYU6|GOGC4_ARATH(Golgin candidate 4 OS=Arabidopsis thaliana OX=3702 GN=GC4 PE=2 SV=1)
itb04g00700	Nov-m2294-5p;ath-miR858a;ath-miR858b;nta-miR172c;nta-miR172d;nta-miR172e;nta-miR172f;nta-miR172g;nta-miR172h;nta-miR172i;stu-miR172a-3p;stu-miR172b-3p;stu-miR172c-3p;stu-miR172e-3p;tcc-miR396d	itb04g00700.t1	2494	golgin candidate	ENOG41126V8(S:Function unknown); ENOG410ZJDT(S:Function unknown)	ENOG41126V8(golgin candidate); ENOG410ZJDT(-)				PF07926.9(TPR_MLP1_2:TPR/MLP1/MLP2-like protein)		XP_019190682.1(PREDICTED: golgin candidate 4-like isoform X1 [Ipomoea nil])	sp|Q8VYU6|GOGC4_ARATH(Golgin candidate 4 OS=Arabidopsis thaliana OX=3702 GN=GC4 PE=2 SV=1)
itb10g19790	ath-miR172c;ath-miR172d-3p;ath-miR172e-3p;nta-miR172c;nta-miR172d;nta-miR172e;nta-miR172f;nta-miR172g;nta-miR172h;nta-miR172i;stu-miR172a-3p;stu-miR172b-3p;stu-miR172c-3p;stu-miR172e-3p;tcc-miR172d;tcc-miR530a	itb10g19790.t1	2097	vascular plant one zinc finger protein	ENOG410YAZS(S:Function unknown)	ENOG410YAZS(one zinc finger protein)						XP_019170214.1(PREDICTED: transcription factor VOZ1-like [Ipomoea nil])	sp|Q9SGQ0|VOZ1_ARATH(Transcription factor VOZ1 OS=Arabidopsis thaliana OX=3702 GN=VOZ1 PE=1 SV=1)
itb10g19790	ath-miR172c;ath-miR172d-3p;ath-miR172e-3p;nta-miR172c;nta-miR172d;nta-miR172e;nta-miR172f;nta-miR172g;nta-miR172h;nta-miR172i;stu-miR156a;stu-miR156b;stu-miR156c;stu-miR156d-5p;stu-miR172a-3p;stu-miR172b-3p;stu-miR172c-3p;stu-miR172e-3p;tcc-miR172d;tcc-miR530a	itb10g19790.t3	1944	vascular plant one zinc finger protein	ENOG410YAZS(S:Function unknown)	ENOG410YAZS(one zinc finger protein)						XP_019170214.1(PREDICTED: transcription factor VOZ1-like [Ipomoea nil])	sp|Q9SGQ0|VOZ1_ARATH(Transcription factor VOZ1 OS=Arabidopsis thaliana OX=3702 GN=VOZ1 PE=1 SV=1)
itb10g19790	ath-miR172c;ath-miR172d-3p;ath-miR172e-3p;nta-miR172c;nta-miR172d;nta-miR172e;nta-miR172f;nta-miR172g;nta-miR172h;nta-miR172i;stu-miR172a-3p;stu-miR172b-3p;stu-miR172c-3p;stu-miR172e-3p;tcc-miR172d;tcc-miR530a	itb10g19790.t2	1993	vascular plant one zinc finger protein	ENOG410YAZS(S:Function unknown)	ENOG410YAZS(one zinc finger protein)						XP_019170214.1(PREDICTED: transcription factor VOZ1-like [Ipomoea nil])	sp|Q9SGQ0|VOZ1_ARATH(Transcription factor VOZ1 OS=Arabidopsis thaliana OX=3702 GN=VOZ1 PE=1 SV=1)
itb10g19790	ath-miR172c;ath-miR172d-3p;ath-miR172e-3p;nta-miR172c;nta-miR172d;nta-miR172e;nta-miR172f;nta-miR172g;nta-miR172h;nta-miR172i;stu-miR156a;stu-miR156b;stu-miR156c;stu-miR156d-5p;stu-miR172a-3p;stu-miR172b-3p;stu-miR172c-3p;stu-miR172e-3p;tcc-miR172d;tcc-miR530a	itb10g19790.t4	2335	vascular plant one zinc finger protein	ENOG410YAZS(S:Function unknown)	ENOG410YAZS(one zinc finger protein)						XP_019170214.1(PREDICTED: transcription factor VOZ1-like [Ipomoea nil])	sp|Q9SGQ0|VOZ1_ARATH(Transcription factor VOZ1 OS=Arabidopsis thaliana OX=3702 GN=VOZ1 PE=1 SV=1)
itb06g02490	mes-miR167b;mes-miR396c;mes-miR396d;mes-miR396e;mes-miR396f;mes-miR477d;nta-miR172c;nta-miR172d;nta-miR172e;nta-miR172f;nta-miR172g;nta-miR172h;nta-miR172i;stu-miR156f-5p;stu-miR171a-5p;stu-miR171c-5p;stu-miR172a-3p;stu-miR172b-3p;stu-miR172c-3p;stu-miR172e-3p;stu-miR396-5p;stu-miR408b-3p;vvi-miR396b	itb06g02490.t2	3296	Tesmin/TSO1-like CXC domain-containing protein	ENOG4110UR5(S:Function unknown)	ENOG4110UR5(Tesmin TSO1-like CXC domain containing protein)				PF03638.12(TCR:Tesmin/TSO1-like CXC domain; cysteine-rich domain)		XP_019167925.1(PREDICTED: protein tesmin/TSO1-like CXC 2 [Ipomoea nil])	sp|Q8L548|TCX3_ARATH(Protein tesmin/TSO1-like CXC 3 OS=Arabidopsis thaliana OX=3702 GN=TCX3 PE=1 SV=1)
itb02g08470	mes-miR396a;mes-miR396b;mes-miR396c;mes-miR396d;mes-miR396e;mes-miR396f;stu-miR156a;stu-miR156b;stu-miR156c;stu-miR156d-5p;stu-miR156f-5p;stu-miR396-5p;stu-miR477a-5p;tcc-miR396d;vvi-miR396a;vvi-miR396b	itb02g08470.t1	1832	HXXXD-type acyl-transferase family protein	ENOG410YEZS(S:Function unknown); ENOG410YB7X(S:Function unknown)	ENOG410YEZS(Transferase Family); ENOG410YB7X(Transferase family)				PF02458.12(Transferase:Transferase family)		XP_019193649.1(PREDICTED: uncharacterized acetyltransferase At3g50280-like [Ipomoea nil])	sp|Q9SND9|Y3028_ARATH(Uncharacterized acetyltransferase At3g50280 OS=Arabidopsis thaliana OX=3702 GN=At3g50280 PE=3 SV=1)
itb03g10070	ath-miR172c;ath-miR172d-3p;ath-miR172e-3p;nta-miR172c;nta-miR172d;nta-miR172e;nta-miR172f;nta-miR172g;nta-miR172h;nta-miR172i;stu-miR172a-3p;stu-miR172b-3p;stu-miR172c-3p;stu-miR172e-3p;tcc-miR172d;vvi-miR396b	itb03g10070.t2	2500	Integrase-type DNA-binding superfamily protein	ENOG410YBZ8(K:Transcription); ENOG410YD13(K:Transcription)	ENOG410YBZ8(floral homeotic protein APETALA); ENOG410YD13(Transcription factor)	K09284	AP2		PF00847.17(AP2:AP2 domain)		XP_019183695.1(PREDICTED: AP2-like ethylene-responsive transcription factor TOE3 isoform X2 [Ipomoea nil])	sp|P47927|AP2_ARATH(Floral homeotic protein APETALA 2 OS=Arabidopsis thaliana OX=3702 GN=AP2 PE=1 SV=1)
itb03g10070	ath-miR172c;ath-miR172d-3p;ath-miR172e-3p;nta-miR172c;nta-miR172d;nta-miR172e;nta-miR172f;nta-miR172g;nta-miR172h;nta-miR172i;stu-miR172a-3p;stu-miR172b-3p;stu-miR172c-3p;stu-miR172e-3p;tcc-miR172d;vvi-miR396b	itb03g10070.t1	2428	Integrase-type DNA-binding superfamily protein	ENOG410YBZ8(K:Transcription); ENOG410YD13(K:Transcription)	ENOG410YBZ8(floral homeotic protein APETALA); ENOG410YD13(Transcription factor)	K09284	AP2		PF00847.17(AP2:AP2 domain)		XP_019183695.1(PREDICTED: AP2-like ethylene-responsive transcription factor TOE3 isoform X2 [Ipomoea nil])	sp|P47927|AP2_ARATH(Floral homeotic protein APETALA 2 OS=Arabidopsis thaliana OX=3702 GN=AP2 PE=1 SV=1)
itb10g21760	ath-miR159b-3p;ath-miR159c;ath-miR858a;mes-miR159a-3p;mes-miR159b;mes-miR319a;mes-miR319b;mes-miR319c;mes-miR319d;mes-miR319e;mes-miR319g;mes-miR319h;mes-miR396a;mes-miR396b;stu-miR319a-3p;stu-miR319b;vvi-miR319g;vvi-miR396a;vvi-miR396b	itb10g21760.t4	1957	arginine biosynthesis protein ArgJ family	COG1364(E:Amino acid transport and metabolism)	COG1364(Catalyzes two activities which are involved in the cyclic version of arginine biosynthesis the synthesis of N- acetylglutamate from glutamate and acetyl-CoA as the acetyl donor; and of ornithine by transacetylation between N(2)-acetylornithine and glutamate (By similarity))	K00620	argJ	map00220(Arginine biosynthesis)	PF01960.15(ArgJ:ArgJ family)	GO:0006592(biological_process:ornithine biosynthetic process); GO:0009570(cellular_component:chloroplast stroma); GO:0004042(molecular_function:acetyl-CoA:L-glutamate N-acetyltransferase activity); GO:0006526(biological_process:arginine biosynthetic process); GO:0004358(molecular_function:glutamate N-acetyltransferase activity)	XP_019169148.1(PREDICTED: arginine biosynthesis bifunctional protein ArgJ; chloroplastic isoform X2 [Ipomoea nil])	sp|B9NAN0|ARGJ_POPTR(Arginine biosynthesis bifunctional protein ArgJ; chloroplastic OS=Populus trichocarpa OX=3694 GN=POPTRDRAFT_746969 PE=3 SV=2)
itb10g21760	ath-miR159b-3p;ath-miR159c;ath-miR858a;mes-miR159a-3p;mes-miR159b;mes-miR319a;mes-miR319b;mes-miR319c;mes-miR319d;mes-miR319e;mes-miR319g;mes-miR319h;mes-miR396a;mes-miR396b;stu-miR319a-3p;stu-miR319b;tcc-miR399a;vvi-miR319g;vvi-miR396a;vvi-miR396b	itb10g21760.t3	2148	arginine biosynthesis protein ArgJ family	COG1364(E:Amino acid transport and metabolism)	COG1364(Catalyzes two activities which are involved in the cyclic version of arginine biosynthesis the synthesis of N- acetylglutamate from glutamate and acetyl-CoA as the acetyl donor; and of ornithine by transacetylation between N(2)-acetylornithine and glutamate (By similarity))	K00620	argJ	map00220(Arginine biosynthesis)	PF01960.15(ArgJ:ArgJ family)	GO:0008652(biological_process:cellular amino acid biosynthetic process); GO:0004042(molecular_function:acetyl-CoA:L-glutamate N-acetyltransferase activity); GO:0008080(molecular_function:N-acetyltransferase activity); GO:0004358(molecular_function:glutamate N-acetyltransferase activity); GO:0006592(biological_process:ornithine biosynthetic process); GO:0006526(biological_process:arginine biosynth…	XP_019169147.1(PREDICTED: arginine biosynthesis bifunctional protein ArgJ; chloroplastic isoform X1 [Ipomoea nil])	sp|B9SZB6|ARGJ_RICCO(Arginine biosynthesis bifunctional protein ArgJ; chloroplastic OS=Ricinus communis OX=3988 GN=RCOM_1202350 PE=3 SV=1)
itb10g21760	ath-miR159b-3p;ath-miR159c;ath-miR858a;mes-miR159a-3p;mes-miR159b;mes-miR319a;mes-miR319b;mes-miR319c;mes-miR319d;mes-miR319e;mes-miR319g;mes-miR319h;mes-miR396a;mes-miR396b;stu-miR319a-3p;stu-miR319b;tcc-miR399a;vvi-miR319g;vvi-miR396a;vvi-miR396b	itb10g21760.t2	1979	arginine biosynthesis protein ArgJ family	COG1364(E:Amino acid transport and metabolism)	COG1364(Catalyzes two activities which are involved in the cyclic version of arginine biosynthesis the synthesis of N- acetylglutamate from glutamate and acetyl-CoA as the acetyl donor; and of ornithine by transacetylation between N(2)-acetylornithine and glutamate (By similarity))	K00620	argJ	map00220(Arginine biosynthesis)	PF01960.15(ArgJ:ArgJ family)	GO:0006592(biological_process:ornithine biosynthetic process); GO:0009570(cellular_component:chloroplast stroma); GO:0004042(molecular_function:acetyl-CoA:L-glutamate N-acetyltransferase activity); GO:0006526(biological_process:arginine biosynthetic process); GO:0004358(molecular_function:glutamate N-acetyltransferase activity)	XP_019169148.1(PREDICTED: arginine biosynthesis bifunctional protein ArgJ; chloroplastic isoform X2 [Ipomoea nil])	sp|B9NAN0|ARGJ_POPTR(Arginine biosynthesis bifunctional protein ArgJ; chloroplastic OS=Populus trichocarpa OX=3694 GN=POPTRDRAFT_746969 PE=3 SV=2)
itb10g21760	ath-miR159b-3p;ath-miR159c;ath-miR858a;mes-miR159a-3p;mes-miR159b;mes-miR319a;mes-miR319b;mes-miR319c;mes-miR319d;mes-miR319e;mes-miR319g;mes-miR319h;mes-miR396a;mes-miR396b;stu-miR319a-3p;stu-miR319b;tcc-miR399a;vvi-miR319g;vvi-miR396a;vvi-miR396b	itb10g21760.t1	2070	arginine biosynthesis protein ArgJ family	COG1364(E:Amino acid transport and metabolism)	COG1364(Catalyzes two activities which are involved in the cyclic version of arginine biosynthesis the synthesis of N- acetylglutamate from glutamate and acetyl-CoA as the acetyl donor; and of ornithine by transacetylation between N(2)-acetylornithine and glutamate (By similarity))	K00620	argJ	map00220(Arginine biosynthesis)	PF01960.15(ArgJ:ArgJ family)	GO:0006592(biological_process:ornithine biosynthetic process); GO:0009570(cellular_component:chloroplast stroma); GO:0004042(molecular_function:acetyl-CoA:L-glutamate N-acetyltransferase activity); GO:0006526(biological_process:arginine biosynthetic process); GO:0004358(molecular_function:glutamate N-acetyltransferase activity)	XP_019169148.1(PREDICTED: arginine biosynthesis bifunctional protein ArgJ; chloroplastic isoform X2 [Ipomoea nil])	sp|B9NAN0|ARGJ_POPTR(Arginine biosynthesis bifunctional protein ArgJ; chloroplastic OS=Populus trichocarpa OX=3694 GN=POPTRDRAFT_746969 PE=3 SV=2)
itb06g20750	Nov-m0437-5p;Nov-m3690-3p;mes-miR408;stu-miR408b-3p	itb06g20750.t1	2104	3-ketoacyl-CoA synthase	ENOG410Y5VH(I:Lipid transport and metabolism)	ENOG410Y5VH(3-ketoacyl-coa synthase)	K15397	KCS	map00062(Fatty acid elongation)	PF08392.9(FAE1_CUT1_RppA:FAE1/Type III polyketide synthase-like protein); PF08541.7(ACP_syn_III_C:3-Oxoacyl-[acyl-carrier-protein (ACP)] synthase III C terminal); PF02797.12(Chal_sti_synt_C:Chalcone and stilbene synthases; C-terminal domain); PF08545.7(ACP_syn_III:3-Oxoacyl-[acyl-carrier-protein (ACP)] synthase III); PF00195.16(Chal_sti_synt_N:Chalcone and stilbene synthases; N-terminal domain)	GO:0006633(biological_process:fatty acid biosynthetic process); GO:0016021(cellular_component:integral component of membrane); GO:0016747(molecular_function:transferase activity; transferring acyl groups other than amino-acyl groups)	XP_019152500.1(PREDICTED: 3-ketoacyl-CoA synthase 4 [Ipomoea nil])	sp|Q9LN49|KCS4_ARATH(3-ketoacyl-CoA synthase 4 OS=Arabidopsis thaliana OX=3702 GN=KCS4 PE=2 SV=1)
itb11g11670	mes-miR166a;mes-miR166b;mes-miR166c;mes-miR166d;mes-miR166e;mes-miR166f;mes-miR166g;mes-miR166h;mes-miR166i;mes-miR166j;mes-miR394a;mes-miR394b;mes-miR394c;stu-miR166a-3p;stu-miR166b;stu-miR166c-3p;stu-miR166d-3p;stu-miR384-5p;stu-miR395a;stu-miR395b;stu-miR395c;stu-miR395d;stu-miR395e;stu-miR395f;stu-miR395g;stu-miR395h;stu-miR395i;stu-miR395j;tcc-miR166c;vvi-miR166a;vvi-miR166b	itb11g11670.t2	1615	Stress up-regulated Nod 19 domain containing protein	ENOG4111H2B(S:Function unknown)	ENOG4111H2B(Stress up-regulated Nod 19)				PF07712.9(SURNod19:Stress up-regulated Nod 19)		XP_019167420.1(PREDICTED: uncharacterized protein LOC109163136 [Ipomoea nil])
itb11g11670	mes-miR166a;mes-miR166b;mes-miR166c;mes-miR166d;mes-miR166e;mes-miR166f;mes-miR166g;mes-miR166h;mes-miR166i;mes-miR166j;mes-miR394a;mes-miR394b;mes-miR394c;stu-miR166a-3p;stu-miR166b;stu-miR166c-3p;stu-miR166d-3p;stu-miR384-5p;tcc-miR166c;vvi-miR166a;vvi-miR166b	itb11g11670.t1	1510	Stress up-regulated Nod 19 domain containing protein	ENOG4111H2B(S:Function unknown)	ENOG4111H2B(Stress up-regulated Nod 19)				PF07712.9(SURNod19:Stress up-regulated Nod 19)		XP_019167420.1(PREDICTED: uncharacterized protein LOC109163136 [Ipomoea nil])
itb03g15590	mes-miR156a;mes-miR156b;mes-miR156c;mes-miR156d;mes-miR156e;mes-miR156f;mes-miR156g;stu-miR156e;stu-miR156f-5p;stu-miR156g-5p;stu-miR156h-5p;stu-miR156i-5p;stu-miR156j-5p;stu-miR156k-5p	itb03g15590.t1	1449	plasma membrane intrinsic protein 1;4	COG0580(G:Carbohydrate transport and metabolism)	COG0580(Channel that permits osmotically driven movement of water in both directions. It is involved in the osmoregulation and in the maintenance of cell turgor during volume expansion in rapidly growing cells. It mediates rapid entry or exit of water in response to abrupt changes in osmolarity (By similarity))	K09872	PIP		PF00230.17(MIP:Major intrinsic protein)	GO:0005215(molecular_function:transporter activity); GO:0016021(cellular_component:integral component of membrane); GO:0006810(biological_process:transport)	XP_019192576.1(PREDICTED: aquaporin PIP1-2-like [Ipomoea nil])	sp|Q9XF59|PIP12_MAIZE(Aquaporin PIP1-2 OS=Zea mays OX=4577 GN=PIP1-2 PE=1 SV=1)
itb01g11520	ath-miR172c;ath-miR172d-3p;ath-miR172e-3p;nta-miR172c;nta-miR172d;nta-miR172e;nta-miR172f;nta-miR172g;nta-miR172h;nta-miR172i;stu-miR172a-3p;stu-miR172b-3p;stu-miR172c-3p;stu-miR172e-3p;tcc-miR172d	itb01g11520.t1	517	Pentatricopeptide repeat (PPR) superfamily protein	ENOG410Z7Z7(S:Function unknown)	ENOG410Z7Z7(Pentatricopeptide repeat-containing protein)				PF01535.17(PPR:PPR repeat); PF13041.3(PPR_2:PPR repeat family)		XP_019172738.1(PREDICTED: pentatricopeptide repeat-containing protein At2g39620 isoform X2 [Ipomoea nil])	sp|O80647|PP195_ARATH(Pentatricopeptide repeat-containing protein At2g39620 OS=Arabidopsis thaliana OX=3702 GN=PCMP-E33 PE=3 SV=1)
itb04g00970	Nov-m2294-5p;stu-miR397-5p	itb04g00970.t2	1231	cysteine synthase C1	COG0031(E:Amino acid transport and metabolism)	COG0031(cysteine biosynthetic process from serine)	K13034	ATCYSC1	map00460(Cyanoamino acid metabolism); map00270(Cysteine and methionine metabolism); map00920(Sulfur metabolism)	PF00291.22(PALP:Pyridoxal-phosphate dependent enzyme)	GO:0019499(biological_process:cyanide metabolic process); GO:0004124(molecular_function:cysteine synthase activity); GO:0005739(cellular_component:mitochondrion); GO:0006535(biological_process:cysteine biosynthetic process from serine); GO:0016740(molecular_function:transferase activity); GO:0030170(molecular_function:pyridoxal phosphate binding); GO:0050017(molecular_function:L-3-cyanoalanine sy…	XP_019190475.1(PREDICTED: bifunctional L-3-cyanoalanine synthase/cysteine synthase 1; mitochondrial-like [Ipomoea nil])	sp|Q76MX2|CAS1_SOLTU(Bifunctional L-3-cyanoalanine synthase/cysteine synthase 1; mitochondrial OS=Solanum tuberosum OX=4113 GN=PCAS-1 PE=1 SV=1)
itb13g01970	Nov-m3690-3p;ath-miR159b-3p;ath-miR159c;mes-miR156a;mes-miR156b;mes-miR156c;mes-miR156d;mes-miR156e;mes-miR156f;mes-miR156g;mes-miR159a-3p;mes-miR159b;mes-miR319a;mes-miR319b;mes-miR319c;mes-miR319d;mes-miR319e;mes-miR319g;mes-miR319h;mes-miR394a;mes-miR394b;mes-miR394c;mes-miR396c;mes-miR396d;mes-miR396e;mes-miR396f;stu-miR156e;stu-miR156f-5p;stu-miR156g-5p;stu-miR156h-5p;stu-miR156i-5p;stu-miR1…	itb13g01970.t1	4059	NB-ARC domain-containing disease resistance protein	COG4886(S:Function unknown)	COG4886(leucine Rich Repeat)				PF00931.19(NB-ARC:NB-ARC domain)		XP_019172707.1(PREDICTED: putative late blight resistance protein homolog R1A-4 [Ipomoea nil])	sp|Q6L438|R1A6_SOLDE(Putative late blight resistance protein homolog R1A-6 OS=Solanum demissum OX=50514 GN=R1A-6 PE=3 SV=2)
itb04g27750	ath-miR858b;mes-miR396a;mes-miR396b;mes-miR397b;stu-miR166a-5p;stu-miR397-5p;vvi-miR396a;vvi-miR396b	itb04g27750.t1	1566	laccase	COG2132(Q:Secondary metabolites biosynthesis; transport and catabolism); ENOG410XRXD(S:Function unknown)	COG2132(Multicopper oxidase); ENOG410XRXD(N-alpha-acetyltransferase 25; NatB auxiliary subunit)	K05909	E1.10.3.2		PF07731.11(Cu-oxidase_2:Multicopper oxidase); PF00394.19(Cu-oxidase:Multicopper oxidase); PF07732.12(Cu-oxidase_3:Multicopper oxidase)		XP_019162414.1(PREDICTED: laccase-3-like [Ipomoea nil])	sp|Q56YT0|LAC3_ARATH(Laccase-3 OS=Arabidopsis thaliana OX=3702 GN=LAC3 PE=2 SV=2)
itb08g14910	mes-miR394a;mes-miR394b;mes-miR394c;mes-miR396c;mes-miR396d;mes-miR396e;mes-miR396f;stu-miR384-5p;stu-miR396-5p;tcc-miR530a;vvi-miR396a;vvi-miR396b	itb08g14910.t1	1029	Class I glutamine amidotransferase-like superfamily protein	COG2071(S:Function unknown)	COG2071(Glutamine amidotransferase)				PF13966.3(zf-RVT:zinc-binding in reverse transcriptase)	GO:0016787(molecular_function:hydrolase activity); GO:0006541(biological_process:glutamine metabolic process)	XP_019172975.1(PREDICTED: uncharacterized protein LOC109168405 isoform X1 [Ipomoea nil])	sp|Q8H0Z4|GT121_ARATH(Putative glutamine amidotransferase GAT1_2.1 OS=Arabidopsis thaliana OX=3702 GN=GAT1_2.1 PE=2 SV=1)
itb11g06510	tcc-miR396d	itb11g06510.t1	795	DNAJ heat shock N-terminal domain-containing protein	COG0484(O:Posttranslational modification; protein turnover; chaperones); COG2214(O:Posttranslational modification; protein turnover; chaperones)	COG0484(ATP binding to DnaK triggers the release of the substrate protein; thus completing the reaction cycle. Several rounds of ATP-dependent interactions between DnaJ; DnaK and GrpE are required for fully efficient folding. Also involved; together with DnaK and GrpE; in the DNA replication of plasmids through activation of initiation proteins (By similarity)); COG2214(DNAj domain protein)				PF11926.5(DUF3444:Domain of unknown function (DUF3444))		XP_019198387.1(PREDICTED: uncharacterized protein LOC109192269 [Ipomoea nil])
itb08g14790	stu-miR482a-3p	itb08g14790.t1	1100	xyloglucan:xyloglucosyl transferase	COG2273(G:Carbohydrate transport and metabolism)	COG2273(hydrolase family 16)	K08235	E2.4.1.207		PF00722.18(Glyco_hydro_16:Glycosyl hydrolases family 16); PF06955.9(XET_C:Xyloglucan endo-transglycosylase (XET) C-terminus)	GO:0009831(biological_process:plant-type cell wall modification involved in multidimensional cell growth); GO:0042546(biological_process:cell wall biogenesis); GO:0016762(molecular_function:xyloglucan:xyloglucosyl transferase activity); GO:0005618(cellular_component:cell wall); GO:0048046(cellular_component:apoplast); GO:0005887(cellular_component:integral component of plasma membrane); GO:000455…	XP_019171027.1(PREDICTED: probable xyloglucan endotransglucosylase/hydrolase protein 33 [Ipomoea nil])	sp|Q8LC45|XTH33_ARATH(Probable xyloglucan endotransglucosylase/hydrolase protein 33 OS=Arabidopsis thaliana OX=3702 GN=XTH33 PE=2 SV=2)
itb10g21910	Nov-m3314-5p;Nov-m3444-5p;mes-miR167b;stu-miR167a-5p;stu-miR167b-5p;stu-miR167c-5p;stu-miR167d-5p	itb10g21910.t2	2922	Smg-4/UPF3 family protein	ENOG41122XD(K:Transcription)	ENOG41122XD(UPF3 regulator of nonsense transcripts homolog)	K14328	UPF3; RENT3	map03013(RNA transport); map03015(mRNA surveillance pathway)	PF03467.12(Smg4_UPF3:Smg-4/UPF3 family); PF04059.9(RRM_2:RNA recognition motif 2)		XP_019169003.1(PREDICTED: regulator of nonsense transcripts UPF3-like [Ipomoea nil])	sp|Q9FVW4|RENT3_ARATH(Regulator of nonsense transcripts UPF3 OS=Arabidopsis thaliana OX=3702 GN=UPF3 PE=1 SV=1)
itb10g21910	Nov-m3314-5p;Nov-m3444-5p	itb10g21910.t3	1793	Smg-4/UPF3 family protein	ENOG41122XD(K:Transcription)	ENOG41122XD(UPF3 regulator of nonsense transcripts homolog)	K14328	UPF3; RENT3	map03013(RNA transport); map03015(mRNA surveillance pathway)	PF03467.12(Smg4_UPF3:Smg-4/UPF3 family); PF04059.9(RRM_2:RNA recognition motif 2)		XP_019169003.1(PREDICTED: regulator of nonsense transcripts UPF3-like [Ipomoea nil])	sp|Q9FVW4|RENT3_ARATH(Regulator of nonsense transcripts UPF3 OS=Arabidopsis thaliana OX=3702 GN=UPF3 PE=1 SV=1)
itb10g21910	Nov-m3314-5p;Nov-m3444-5p;mes-miR167b;stu-miR167a-5p;stu-miR167b-5p;stu-miR167c-5p;stu-miR167d-5p	itb10g21910.t1	2840	Smg-4/UPF3 family protein	ENOG41122XD(K:Transcription)	ENOG41122XD(UPF3 regulator of nonsense transcripts homolog)	K14328	UPF3; RENT3	map03013(RNA transport); map03015(mRNA surveillance pathway)	PF03467.12(Smg4_UPF3:Smg-4/UPF3 family); PF04059.9(RRM_2:RNA recognition motif 2)		XP_019169003.1(PREDICTED: regulator of nonsense transcripts UPF3-like [Ipomoea nil])	sp|Q9FVW4|RENT3_ARATH(Regulator of nonsense transcripts UPF3 OS=Arabidopsis thaliana OX=3702 GN=UPF3 PE=1 SV=1)
itb08g15130	mes-miR156a;mes-miR156b;mes-miR156c;mes-miR156d;mes-miR156e;mes-miR156f;mes-miR156g;stu-miR156e;stu-miR156f-5p;stu-miR156g-5p;stu-miR156h-5p;stu-miR156i-5p;stu-miR156j-5p;stu-miR156k-5p	itb08g15130.t1	1270	RNA-processing; Lsm domain	ENOG410Y6A1(S:Function unknown)	ENOG410Y6A1(LSM12 homolog (S. cerevisiae))				PF09793.6(AD:Anticodon-binding domain)		XP_019157919.1(PREDICTED: protein LSM12 homolog [Ipomoea nil])	sp|Q6GP89|LSM12_XENLA(Protein LSM12 homolog OS=Xenopus laevis OX=8355 GN=lsm12 PE=2 SV=1)
itb01g32730	mes-miR396a;mes-miR396b;mes-miR396c;mes-miR396d;mes-miR396e;mes-miR396f;stu-miR396-5p;tcc-miR396d;vvi-miR396a;vvi-miR396b	itb01g32730.t1	2264	growth-regulating factor	ENOG4111S3M(K:Transcription); ENOG410XSAG(O:Posttranslational modification; protein turnover; chaperones)	ENOG4111S3M(growth-regulating factor); ENOG410XSAG(surface protease GP63)				PF08879.7(WRC:WRC); PF08880.8(QLQ:QLQ)		XP_019174776.1(PREDICTED: growth-regulating factor 1-like [Ipomoea nil])	sp|Q6AWY3|GRF6_ORYSJ(Growth-regulating factor 6 OS=Oryza sativa subsp. japonica OX=39947 GN=GRF6 PE=2 SV=2)
itb01g32730	mes-miR396a;mes-miR396b;mes-miR396c;mes-miR396d;mes-miR396e;mes-miR396f;stu-miR390-5p;stu-miR396-5p;tcc-miR396d;vvi-miR396a;vvi-miR396b	itb01g32730.t2	1660	growth-regulating factor	ENOG4111S3M(K:Transcription); ENOG410XSAG(O:Posttranslational modification; protein turnover; chaperones)	ENOG4111S3M(growth-regulating factor); ENOG410XSAG(surface protease GP63)				PF08879.7(WRC:WRC); PF08880.8(QLQ:QLQ)		XP_019174776.1(PREDICTED: growth-regulating factor 1-like [Ipomoea nil])	sp|Q6AWY3|GRF6_ORYSJ(Growth-regulating factor 6 OS=Oryza sativa subsp. japonica OX=39947 GN=GRF6 PE=2 SV=2)
itb15g24100	sly-miR167b-3p;stu-miR156a;stu-miR156b;stu-miR156c;stu-miR156d-5p	itb15g24100.t1	919	Cyclin/Brf1-like TBP-binding protein	ENOG4111953(K:Transcription); COG1405(K:Transcription)	ENOG4111953(Zinc ion binding); COG1405(Stabilizes TBP binding to an archaeal box-A promoter. Also responsible for recruiting RNA polymerase II to the pre- initiation complex (DNA-TBP-TFIIB) (By similarity))				PF07741.10(BRF1:Brf1-like TBP-binding domain)		XP_019172895.1(PREDICTED: uncharacterized protein LOC109168340 [Ipomoea nil])
itb15g24100	sly-miR167b-3p;stu-miR156a;stu-miR156b;stu-miR156c;stu-miR156d-5p	itb15g24100.t2	945	Cyclin/Brf1-like TBP-binding protein	ENOG410YBXH(S:Function unknown); ENOG4111953(K:Transcription); ENOG41117C3(O:Posttranslational modification; protein turnover; chaperones)	ENOG410YBXH(synthase); ENOG4111953(Zinc ion binding); ENOG41117C3(Terpene synthase; N-terminal domain)				PF07741.10(BRF1:Brf1-like TBP-binding domain)		XP_019172895.1(PREDICTED: uncharacterized protein LOC109168340 [Ipomoea nil])	sp|Q84LG0|5EAS4_NICAT(Probable 5-epi-aristolochene synthase 4 OS=Nicotiana attenuata OX=49451 PE=2 SV=1)
itb12g14840	ath-miR164c-5p;mes-miR156a;mes-miR156b;mes-miR156c;mes-miR156d;mes-miR156e;mes-miR156f;mes-miR156g;mes-miR164a;mes-miR164b;mes-miR164c;mes-miR166j;stu-miR156e;stu-miR156g-5p;stu-miR156h-5p;stu-miR156i-5p;stu-miR156j-5p;stu-miR156k-5p;stu-miR172c-3p;stu-miR397-5p;vvi-miR166a;vvi-miR166b	itb12g14840.t1	2341	P-loop containing nucleoside triphosphate hydrolases superfamily protein	ENOG410XNTI(L:Replication; recombination and repair)	ENOG410XNTI(purine NTP-dependent helicase activity)	K11594	DDX3X; bel	map04622(RIG-I-like receptor signaling pathway); map05203(Viral carcinogenesis); map05161(Hepatitis B)	PF00270.26(DEAD:DEAD/DEAH box helicase); PF00271.28(Helicase_C:Helicase conserved C-terminal domain)		XP_019158025.1(PREDICTED: DEAD-box ATP-dependent RNA helicase 52C-like [Ipomoea nil])	sp|Q6Z4K6|RH52B_ORYSJ(DEAD-box ATP-dependent RNA helicase 52B OS=Oryza sativa subsp. japonica OX=39947 GN=PL10B PE=2 SV=1)
itb08g00610	Nov-m3314-5p;ath-miR159b-3p;ath-miR159c;ath-miR172c;ath-miR172d-3p;mes-miR159a-3p;mes-miR159b;mes-miR167a;mes-miR167b;mes-miR167d;mes-miR167e;mes-miR167f;mes-miR167g;mes-miR167h;mes-miR390b;mes-miR477d;stu-miR172c-3p;stu-miR390-5p;tcc-miR172d	itb08g00610.t1	3193	Leucine-rich repeat protein kinase family protein	COG0515(T:Signal transduction mechanisms); COG4886(S:Function unknown)	COG0515(Serine Threonine protein kinase); COG4886(leucine Rich Repeat)				PF07714.14(Pkinase_Tyr:Protein tyrosine kinase); PF00069.22(Pkinase:Protein kinase domain); PF12799.4(LRR_4:Leucine Rich repeats (2 copies)); PF13855.3(LRR_8:Leucine rich repeat)	GO:0006468(biological_process:protein phosphorylation); GO:0016021(cellular_component:integral component of membrane); GO:0005524(molecular_function:ATP binding); GO:0004672(molecular_function:protein kinase activity)	XP_019156688.1(PREDICTED: probable LRR receptor-like serine/threonine-protein kinase At1g12460 isoform X1 [Ipomoea nil])	sp|C0LGE4|Y1124_ARATH(Probable LRR receptor-like serine/threonine-protein kinase At1g12460 OS=Arabidopsis thaliana OX=3702 GN=At1g12460 PE=2 SV=1)
itb08g00610	Nov-m3314-5p;ath-miR159b-3p;ath-miR172c;ath-miR172d-3p;mes-miR159a-3p;mes-miR159b;mes-miR167a;mes-miR167b;mes-miR167d;mes-miR167e;mes-miR167f;mes-miR167g;mes-miR167h;mes-miR319a;mes-miR319b;mes-miR319c;mes-miR319d;mes-miR319e;mes-miR390b;mes-miR477d;stu-miR172c-3p;stu-miR319a-3p;stu-miR390-5p;tcc-miR172d;vvi-miR319g	itb08g00610.t2	3288	leucine-rich repeat transmembrane protein kinase family protein	COG0515(T:Signal transduction mechanisms); COG4886(S:Function unknown)	COG0515(Serine Threonine protein kinase); COG4886(leucine Rich Repeat)				PF12799.4(LRR_4:Leucine Rich repeats (2 copies)); PF07714.14(Pkinase_Tyr:Protein tyrosine kinase); PF00069.22(Pkinase:Protein kinase domain); PF13855.3(LRR_8:Leucine rich repeat); PF08263.9(LRRNT_2:Leucine rich repeat N-terminal domain)	GO:0006468(biological_process:protein phosphorylation); GO:0016021(cellular_component:integral component of membrane); GO:0005524(molecular_function:ATP binding); GO:0004672(molecular_function:protein kinase activity)	XP_019156688.1(PREDICTED: probable LRR receptor-like serine/threonine-protein kinase At1g12460 isoform X1 [Ipomoea nil])	sp|C0LGE4|Y1124_ARATH(Probable LRR receptor-like serine/threonine-protein kinase At1g12460 OS=Arabidopsis thaliana OX=3702 GN=At1g12460 PE=2 SV=1)
itb03g03110	mes-miR396a;mes-miR396b;mes-miR396c;mes-miR396d;mes-miR396e;mes-miR396f;stu-miR396-5p;tcc-miR396d;vvi-miR396a;vvi-miR396b	itb03g03110.t1	882	peptidyl-prolyl cis-trans isomerase / cyclophilin-40 (CYP40) / rotamase	COG0652(O:Posttranslational modification; protein turnover; chaperones)	COG0652(peptidyl-prolyl cis-trans isomerase activity)	K05864	PPID; CYPD	map04218(Cellular senescence); map04217(Necroptosis)	PF00160.18(Pro_isomerase:Cyclophilin type peptidyl-prolyl cis-trans isomerase/CLD); PF07719.14(TPR_2:Tetratricopeptide repeat); PF00515.25(TPR_1:Tetratricopeptide repeat); PF13181.3(TPR_8:Tetratricopeptide repeat); PF13414.3(TPR_11:TPR repeat)	GO:0000413(biological_process:protein peptidyl-prolyl isomerization); GO:0006457(biological_process:protein folding); GO:0003755(molecular_function:peptidyl-prolyl cis-trans isomerase activity)	XP_019185306.1(PREDICTED: peptidyl-prolyl cis-trans isomerase CYP40-like [Ipomoea nil])	sp|Q9C566|CYP40_ARATH(Peptidyl-prolyl cis-trans isomerase CYP40 OS=Arabidopsis thaliana OX=3702 GN=CYP40 PE=2 SV=1)
itb10g01540	mes-miR399a;mes-miR399f;stu-miR172c-3p;tcc-miR399a	itb10g01540.t1	1827	receptor kinase	COG0515(T:Signal transduction mechanisms); ENOG4110XTI(T:Signal transduction mechanisms)	COG0515(Serine Threonine protein kinase); ENOG4110XTI(serine threonine-protein kinase)	K04733	IRAK4	map05140(Leishmaniasis); map05152(Tuberculosis); map05142(Chagas disease (American trypanosomiasis)); map05162(Measles); map04624(Toll and Imd signaling pathway); map04010(MAPK signaling pathway); map05169(Epstein-Barr virus infection); map04620(Toll-like receptor signaling pathway); map04621(NOD-like receptor signaling pathway); map05133(Pertussis); map05164(Influenza A); map04064(NF-kappa B sig…	PF01453.21(B_lectin:D-mannose binding lectin); PF00954.17(S_locus_glycop:S-locus glycoprotein domain); PF08276.8(PAN_2:PAN-like domain); PF11883.5(DUF3403:Domain of unknown function (DUF3403))		XP_019190004.1(PREDICTED: receptor-like serine/threonine-protein kinase SD1-8 [Ipomoea nil])	sp|O81832|Y4729_ARATH(G-type lectin S-receptor-like serine/threonine-protein kinase At4g27290 OS=Arabidopsis thaliana OX=3702 GN=At4g27290 PE=3 SV=4)
itb09g03870	Nov-m1789-5p;mes-miR394a;mes-miR394b;mes-miR397b;stu-miR166b;stu-miR384-5p;stu-miR397-5p;tcc-miR166c	itb09g03870.t11	2588	dentin sialophosphoprotein-related	ENOG410YS2X(S:Function unknown)	ENOG410YS2X(-)						XP_019171792.1(PREDICTED: protein LNK1 isoform X2 [Ipomoea nil])	sp|A8MQN2|LNK1_ARATH(Protein LNK1 OS=Arabidopsis thaliana OX=3702 GN=LNK1 PE=1 SV=1)
itb09g03870	Nov-m1789-5p;mes-miR394a;mes-miR394b;mes-miR397b;stu-miR166b;stu-miR384-5p;stu-miR397-5p;tcc-miR166c	itb09g03870.t10	2634	dentin sialophosphoprotein-related	ENOG410YS2X(S:Function unknown)	ENOG410YS2X(-)						XP_019171792.1(PREDICTED: protein LNK1 isoform X2 [Ipomoea nil])	sp|A8MQN2|LNK1_ARATH(Protein LNK1 OS=Arabidopsis thaliana OX=3702 GN=LNK1 PE=1 SV=1)
itb09g03870	Nov-m1789-5p;mes-miR394a;mes-miR394b;mes-miR397b;stu-miR166b;stu-miR384-5p;stu-miR397-5p;tcc-miR166c	itb09g03870.t13	2620	dentin sialophosphoprotein-related	ENOG410YS2X(S:Function unknown)	ENOG410YS2X(-)						XP_019171787.1(PREDICTED: protein LNK1 isoform X1 [Ipomoea nil])	sp|A8MQN2|LNK1_ARATH(Protein LNK1 OS=Arabidopsis thaliana OX=3702 GN=LNK1 PE=1 SV=1)
itb09g03870	Nov-m1789-5p;mes-miR394a;mes-miR394b;mes-miR397b;stu-miR166b;stu-miR384-5p;stu-miR397-5p;tcc-miR166c	itb09g03870.t12	2697	dentin sialophosphoprotein-related	ENOG410YS2X(S:Function unknown)	ENOG410YS2X(-)						XP_019171792.1(PREDICTED: protein LNK1 isoform X2 [Ipomoea nil])	sp|A8MQN2|LNK1_ARATH(Protein LNK1 OS=Arabidopsis thaliana OX=3702 GN=LNK1 PE=1 SV=1)
itb09g03870	Nov-m1789-5p;mes-miR394a;mes-miR394b;mes-miR397b;stu-miR166b;stu-miR384-5p;stu-miR397-5p;tcc-miR166c	itb09g03870.t15	2665	dentin sialophosphoprotein-related	ENOG410YS2X(S:Function unknown)	ENOG410YS2X(-)						XP_019171792.1(PREDICTED: protein LNK1 isoform X2 [Ipomoea nil])	sp|A8MQN2|LNK1_ARATH(Protein LNK1 OS=Arabidopsis thaliana OX=3702 GN=LNK1 PE=1 SV=1)
itb09g03870	Nov-m1789-5p;mes-miR394a;mes-miR394b;mes-miR397b;stu-miR166b;stu-miR384-5p;stu-miR397-5p;tcc-miR166c	itb09g03870.t14	2658	dentin sialophosphoprotein-related	ENOG410YS2X(S:Function unknown)	ENOG410YS2X(-)						XP_019171792.1(PREDICTED: protein LNK1 isoform X2 [Ipomoea nil])	sp|A8MQN2|LNK1_ARATH(Protein LNK1 OS=Arabidopsis thaliana OX=3702 GN=LNK1 PE=1 SV=1)
itb09g03870	Nov-m1789-5p;mes-miR394a;mes-miR394b;mes-miR397b;stu-miR166b;stu-miR384-5p;stu-miR397-5p;tcc-miR166c	itb09g03870.t17	2631	dentin sialophosphoprotein-related	ENOG410YS2X(S:Function unknown)	ENOG410YS2X(-)						XP_019171792.1(PREDICTED: protein LNK1 isoform X2 [Ipomoea nil])	sp|A8MQN2|LNK1_ARATH(Protein LNK1 OS=Arabidopsis thaliana OX=3702 GN=LNK1 PE=1 SV=1)
itb09g03870	Nov-m1789-5p;mes-miR394a;mes-miR394b;mes-miR397b;stu-miR166b;stu-miR384-5p;stu-miR397-5p;tcc-miR166c	itb09g03870.t16	2651	dentin sialophosphoprotein-related	ENOG410YS2X(S:Function unknown)	ENOG410YS2X(-)						XP_019171787.1(PREDICTED: protein LNK1 isoform X1 [Ipomoea nil])	sp|A8MQN2|LNK1_ARATH(Protein LNK1 OS=Arabidopsis thaliana OX=3702 GN=LNK1 PE=1 SV=1)
itb09g03870	Nov-m1789-5p;mes-miR394a;mes-miR394b;mes-miR397b;stu-miR166b;stu-miR384-5p;stu-miR397-5p;tcc-miR166c	itb09g03870.t19	2575	dentin sialophosphoprotein-related	ENOG410YS2X(S:Function unknown)	ENOG410YS2X(-)						XP_019171787.1(PREDICTED: protein LNK1 isoform X1 [Ipomoea nil])	sp|A8MQN2|LNK1_ARATH(Protein LNK1 OS=Arabidopsis thaliana OX=3702 GN=LNK1 PE=1 SV=1)
itb15g01840	mes-miR396a;mes-miR396b;mes-miR396c;mes-miR396d;mes-miR396e;mes-miR396f;mes-miR403a;mes-miR403b;mes-miR477d;stu-miR396-5p;stu-miR477a-5p;tcc-miR396d;vvi-miR396a;vvi-miR396b;vvi-miR403a;vvi-miR403b;vvi-miR403c;vvi-miR403d;vvi-miR403e;vvi-miR403f	itb15g01840.t1	1152	NAD(P)-binding Rossmann-fold superfamily protein	COG1028(S:Function unknown)	COG1028(Dehydrogenase reductase)				PF13561.3(adh_short_C2:Enoyl-(Acyl carrier protein) reductase); PF00106.22(adh_short:short chain dehydrogenase); PF08659.7(KR:KR domain)		XP_019187239.1(PREDICTED: secoisolariciresinol dehydrogenase-like [Ipomoea nil])	sp|Q7FAE1|MOMAS_ORYSJ(Momilactone A synthase OS=Oryza sativa subsp. japonica OX=39947 GN=Os04g0179200 PE=2 SV=1)
itb04g17050	ath-miR159b-3p;ath-miR159c;ath-miR162a-3p;ath-miR162b-3p;mes-miR159a-3p;mes-miR159b;stu-miR162a-3p;stu-miR162b-3p;stu-miR319b	itb04g17050.t1	1951	Major facilitator superfamily protein	ENOG410XNQK(G:Carbohydrate transport and metabolism)	ENOG410XNQK(Transporter)	K08145	SLC2A8; GLUT8		PF00083.21(Sugar_tr:Sugar (and other) transporter); PF07690.13(MFS_1:Major Facilitator Superfamily)	GO:0022891(molecular_function:substrate-specific transmembrane transporter activity); GO:0005355(molecular_function:glucose transmembrane transporter activity); GO:0005351(molecular_function:sugar:proton symporter activity); GO:0016021(cellular_component:integral component of membrane); GO:0046323(biological_process:glucose import); GO:1904659(biological_process:glucose transmembrane transport); …	XP_019172878.1(PREDICTED: sugar transporter ERD6-like 16 [Ipomoea nil])	sp|Q8LBI9|EDL16_ARATH(Sugar transporter ERD6-like 16 OS=Arabidopsis thaliana OX=3702 GN=At5g18840 PE=2 SV=2)
itb05g25310	Nov-m0437-3p;Nov-m0438-3p;Nov-m3690-3p;ath-miR162a-3p;ath-miR162b-3p;ath-miR858a;mes-miR390b;stu-miR162a-3p;stu-miR162b-3p;vvi-miR396b	itb05g25310.t1	1946	RING/U-box superfamily protein	ENOG41121N2(O:Posttranslational modification; protein turnover; chaperones)	ENOG41121N2(zinc ion binding)	K19041	RNF38_44		PF13639.3(zf-RING_2:Ring finger domain); PF17123.2(zf-RING_11:RING-like zinc finger); PF12678.4(zf-rbx1:RING-H2 zinc finger domain); PF13923.3(zf-C3HC4_2:Zinc finger; C3HC4 type (RING finger)); PF00097.22(zf-C3HC4:Zinc finger; C3HC4 type (RING finger)); PF14634.3(zf-RING_5:zinc-RING finger domain); PF13445.3(zf-RING_UBOX:RING-type zinc-finger); PF12861.4(zf-ANAPC11:Anaphase-promoting complex subu…	GO:0044267(biological_process:cellular protein metabolic process)	XP_019183388.1(PREDICTED: RING-H2 finger protein ATL46-like [Ipomoea nil])	sp|Q9FL07|ATL46_ARATH(RING-H2 finger protein ATL46 OS=Arabidopsis thaliana OX=3702 GN=ATL46 PE=2 SV=1)
itb02g03390	Nov-m3314-5p;Nov-m3690-3p;mes-miR166j;mes-miR399f;mes-miR408;stu-miR172c-3p;stu-miR408b-3p;vvi-miR166a;vvi-miR166b	itb02g03390.t3	4847	ATPase family AAA domain-containing protein At1g05910	ENOG410YCW9(S:Function unknown)	ENOG410YCW9(expressed protein)						XP_019194183.1(PREDICTED: uncharacterized protein LOC109188114 [Ipomoea nil])	sp|O80386|CIP7_ARATH(COP1-interacting protein 7 OS=Arabidopsis thaliana OX=3702 GN=CIP7 PE=1 SV=1)
itb02g03390	Nov-m3314-5p;Nov-m3690-3p;mes-miR166j;mes-miR399f;mes-miR408;stu-miR172c-3p;stu-miR408b-3p;vvi-miR166a;vvi-miR166b	itb02g03390.t1	4911	ATPase family AAA domain-containing protein At1g05910	ENOG410YCW9(S:Function unknown)	ENOG410YCW9(expressed protein)						XP_019194183.1(PREDICTED: uncharacterized protein LOC109188114 [Ipomoea nil])	sp|O80386|CIP7_ARATH(COP1-interacting protein 7 OS=Arabidopsis thaliana OX=3702 GN=CIP7 PE=1 SV=1)
itb08g15760	Nov-m3444-5p;ath-miR172c;ath-miR172d-3p;nta-miR172c;nta-miR172d;nta-miR172e;nta-miR172f;nta-miR172g;nta-miR172h;nta-miR172i;stu-miR172a-3p;stu-miR172b-3p;stu-miR172e-3p;stu-miR395a;stu-miR395b;stu-miR395c;stu-miR395d;stu-miR395e;stu-miR395f;stu-miR395g;stu-miR395h;stu-miR395i;stu-miR395j	itb08g15760.t1	2612	Pentatricopeptide repeat (PPR) superfamily protein	ENOG410Z7Z7(S:Function unknown)	ENOG410Z7Z7(Pentatricopeptide repeat-containing protein)				PF13041.3(PPR_2:PPR repeat family); PF12854.4(PPR_1:PPR repeat); PF01535.17(PPR:PPR repeat); PF13812.3(PPR_3:Pentatricopeptide repeat domain); PF17177.1(PPR_long:Pentacotripeptide-repeat region of PROPR); PF10037.6(MRP-S27:Mitochondrial 28S ribosomal protein S27)		XP_019158011.1(PREDICTED: pentatricopeptide repeat-containing protein At1g62914; mitochondrial-like [Ipomoea nil])	sp|Q6NQ83|PP247_ARATH(Pentatricopeptide repeat-containing protein At3g22470; mitochondrial OS=Arabidopsis thaliana OX=3702 GN=At3g22470 PE=1 SV=1)
itb13g00490	mes-miR477d	itb13g00490.t1	1596	cytochrome P450; family 82; subfamily C; polypeptide	COG2124(Q:Secondary metabolites biosynthesis; transport and catabolism)	COG2124(Cytochrome p450)	K00512	CYP17A	map04934(Cushing syndrome); map00140(Steroid hormone biosynthesis); map04913(Ovarian steroidogenesis); map04927(Cortisol synthesis and secretion); map04917(Prolactin signaling pathway)	PF00067.19(p450:Cytochrome P450)		XP_019155286.1(PREDICTED: cytochrome P450 CYP82D47-like [Ipomoea nil])	sp|O49859|C82A4_SOYBN(Cytochrome P450 82A4 OS=Glycine max OX=3847 GN=CYP82A4 PE=2 SV=1)
itb01g24960	ath-miR858a;ath-miR858b;mes-miR477d;tcc-miR530a	itb01g24960.t1	1252	myb domain protein	COG5147(K:Transcription)	COG5147(Myblike DNAbinding domain containing protein)	K09422	MYBP		PF00249.28(Myb_DNA-binding:Myb-like DNA-binding domain); PF13921.3(Myb_DNA-bind_6:Myb-like DNA-binding domain)		XP_019165639.1(PREDICTED: myb-related protein 308-like [Ipomoea nil])	sp|P81393|MYB08_ANTMA(Myb-related protein 308 OS=Antirrhinum majus OX=4151 GN=MYB308 PE=2 SV=1)
itb06g17940	ath-miR172c;ath-miR172d-3p;ath-miR172e-3p;mes-miR396a;mes-miR396b;nta-miR172c;nta-miR172d;nta-miR172e;nta-miR172f;nta-miR172g;nta-miR172h;nta-miR172i;stu-miR160a-5p;stu-miR160b;stu-miR166a-5p;stu-miR172a-3p;stu-miR172b-3p;stu-miR172c-3p;stu-miR172e-3p;tcc-miR172d;vvi-miR396b	itb06g17940.t1	2352	auxin response factor	ENOG410ZZ2C(K:Transcription)	ENOG410ZZ2C(auxin response factor)				PF06507.10(Auxin_resp:Auxin response factor); PF02362.18(B3:B3 DNA binding domain)	GO:0009987(biological_process:cellular process)	XP_019196602.1(PREDICTED: auxin response factor 18-like [Ipomoea nil])	sp|Q653H7|ARFR_ORYSJ(Auxin response factor 18 OS=Oryza sativa subsp. japonica OX=39947 GN=ARF18 PE=2 SV=1)
itb01g14760	Nov-m3917-3p;mes-miR397b;stu-miR397-5p	itb01g14760.t1	1518	Protein of unknown function (DUF1022)	COG3660(M:Cell wall/membrane/envelope biogenesis)	COG3660(Nucleoside-diphosphate-sugar epimerase)				PF06258.8(Mito_fiss_Elm1:Mitochondrial fission ELM1)		XP_019195744.1(PREDICTED: mitochondrial fission protein ELM1-like isoform X1 [Ipomoea nil])	sp|Q93YN4|ELM1_ARATH(Mitochondrial fission protein ELM1 OS=Arabidopsis thaliana OX=3702 GN=ELM1 PE=1 SV=1)
itb01g14760	mes-miR397b;stu-miR397-5p	itb01g14760.t2	1454	Protein of unknown function (DUF1022)	COG3660(M:Cell wall/membrane/envelope biogenesis)	COG3660(Nucleoside-diphosphate-sugar epimerase)				PF06258.8(Mito_fiss_Elm1:Mitochondrial fission ELM1)		XP_019195744.1(PREDICTED: mitochondrial fission protein ELM1-like isoform X1 [Ipomoea nil])	sp|Q93YN4|ELM1_ARATH(Mitochondrial fission protein ELM1 OS=Arabidopsis thaliana OX=3702 GN=ELM1 PE=1 SV=1)
itb10g13990	Nov-m0516-3p;Nov-m2294-5p;mes-miR171e;mes-miR394a;mes-miR394b;stu-miR384-5p	itb10g13990.t1	2240	S-adenosyl-L-methionine-dependent methyltransferases superfamily protein	ENOG410XP5G(S:Function unknown)	ENOG410XP5G(Methyltransferase)	K05929	E2.1.1.103; NMT	map00564(Glycerophospholipid metabolism)	PF08241.9(Methyltransf_11:Methyltransferase domain); PF13649.3(Methyltransf_25:Methyltransferase domain); PF13847.3(Methyltransf_31:Methyltransferase domain); PF13489.3(Methyltransf_23:Methyltransferase domain); PF08242.9(Methyltransf_12:Methyltransferase domain); PF01209.15(Ubie_methyltran:ubiE/COQ5 methyltransferase family); PF02353.17(CMAS:Mycolic acid cyclopropane synthetase); PF05891.9(Methy…	GO:0005737(cellular_component:cytoplasm); GO:0006656(biological_process:phosphatidylcholine biosynthetic process); GO:0032259(biological_process:methylation); GO:0000234(molecular_function:phosphoethanolamine N-methyltransferase activity)	XP_019169742.1(PREDICTED: phosphomethylethanolamine N-methyltransferase-like isoform X1 [Ipomoea nil])	sp|Q944H0|PEAM2_ARATH(Phosphomethylethanolamine N-methyltransferase OS=Arabidopsis thaliana OX=3702 GN=NMT2 PE=1 SV=2)
itb11g22180	Nov-m0437-3p;Nov-m0438-3p;stu-miR482a-3p	itb11g22180.t1	945	NB-ARC domain-containing disease resistance protein	COG4886(S:Function unknown); COG2263(J:Translation; ribosomal structure and biogenesis)	COG4886(leucine Rich Repeat); COG2263(Methyltransferase)				PF00931.19(NB-ARC:NB-ARC domain); PF13173.3(AAA_14:AAA domain); PF13191.3(AAA_16:AAA ATPase domain); PF13401.3(AAA_22:AAA domain); PF13671.3(AAA_33:AAA domain)		XP_019164492.1(PREDICTED: putative late blight resistance protein homolog R1B-17 isoform X1 [Ipomoea nil])	sp|Q6L403|R1B17_SOLDE(Putative late blight resistance protein homolog R1B-17 OS=Solanum demissum OX=50514 GN=R1B-17 PE=3 SV=1)
itb15g23710	Nov-m3314-5p;Nov-m3690-3p;nta-miR172c;nta-miR172d;nta-miR172e;nta-miR172f;nta-miR172g;nta-miR172h;nta-miR172i;stu-miR172a-3p;stu-miR172b-3p;stu-miR172c-3p;stu-miR172e-3p	itb15g23710.t1	1653	Acyl transferase/acyl hydrolase/lysophospholipase superfamily protein	COG3621(S:Function unknown)	COG3621(Patatin group)				PF01734.19(Patatin:Patatin-like phospholipase)	GO:0005737(cellular_component:cytoplasm); GO:0004620(molecular_function:phospholipase activity); GO:0016020(cellular_component:membrane); GO:0008152(biological_process:metabolic process); GO:0047372(molecular_function:acylglycerol lipase activity)	XP_019162280.1(PREDICTED: patatin-like protein 1 [Ipomoea nil])	sp|O23179|PLP1_ARATH(Patatin-like protein 1 OS=Arabidopsis thaliana OX=3702 GN=PLP1 PE=1 SV=2)
itb10g18220	Nov-m1789-5p;mes-miR166j;vvi-miR166a;vvi-miR166b	itb10g18220.t1	3353	plastid transcriptionally active	ENOG4111FQI(S:Function unknown)	ENOG4111FQI(-)				PF13561.3(adh_short_C2:Enoyl-(Acyl carrier protein) reductase); PF00106.22(adh_short:short chain dehydrogenase); PF08659.7(KR:KR domain)	GO:0009508(cellular_component:plastid chromosome); GO:0009507(cellular_component:chloroplast); GO:0045893(biological_process:positive regulation of transcription; DNA-templated); GO:0042793(biological_process:transcription from plastid promoter)	XP_019170085.1(PREDICTED: protein PLASTID TRANSCRIPTIONALLY ACTIVE 12 [Ipomoea nil])	sp|F4IHY7|PTA12_ARATH(Protein PLASTID TRANSCRIPTIONALLY ACTIVE 12; chloroplastic OS=Arabidopsis thaliana OX=3702 GN=PTAC12 PE=1 SV=1)
itb10g22100	mes-miR167a;mes-miR167b;mes-miR167g;mes-miR167h;mes-miR396c;mes-miR396d;mes-miR396e;mes-miR396f;stu-miR167a-5p;stu-miR167b-5p;stu-miR167c-5p;stu-miR167d-5p;stu-miR171a-3p;stu-miR171b-3p;stu-miR171e;stu-miR396-5p;tcc-miR396d	itb10g22100.t1	1942	Seven transmembrane MLO family protein	ENOG410YDUG(D:Cell cycle control; cell division; chromosome partitioning)	ENOG410YDUG(May be involved in modulation of pathogen defense and leaf cell death (By similarity))	K08472	MLO		PF03094.12(Mlo:Mlo family)		XP_019168776.1(PREDICTED: MLO-like protein 4 isoform X2 [Ipomoea nil])	sp|O23693|MLO4_ARATH(MLO-like protein 4 OS=Arabidopsis thaliana OX=3702 GN=MLO4 PE=2 SV=2)
itb10g22100	Nov-m0437-5p;Nov-m0438-5p;mes-miR167a;mes-miR167b;mes-miR167g;mes-miR167h;mes-miR396c;mes-miR396d;mes-miR396e;mes-miR396f;stu-miR167a-5p;stu-miR167b-5p;stu-miR167c-5p;stu-miR167d-5p;stu-miR171a-3p;stu-miR171b-3p;stu-miR171e;stu-miR396-5p;tcc-miR396d	itb10g22100.t2	2023	Seven transmembrane MLO family protein	ENOG410YDUG(D:Cell cycle control; cell division; chromosome partitioning)	ENOG410YDUG(May be involved in modulation of pathogen defense and leaf cell death (By similarity))	K08472	MLO		PF03094.12(Mlo:Mlo family)		XP_019168776.1(PREDICTED: MLO-like protein 4 isoform X2 [Ipomoea nil])	sp|O23693|MLO4_ARATH(MLO-like protein 4 OS=Arabidopsis thaliana OX=3702 GN=MLO4 PE=2 SV=2)
itb11g06000	Nov-m2294-5p;ath-miR172e-3p;mes-miR394a;mes-miR394b;mes-miR397b;stu-miR384-5p;stu-miR397-5p	itb11g06000.t1	1805	laccase	COG2132(Q:Secondary metabolites biosynthesis; transport and catabolism)	COG2132(Multicopper oxidase)	K05909	E1.10.3.2		PF00394.19(Cu-oxidase:Multicopper oxidase); PF07731.11(Cu-oxidase_2:Multicopper oxidase); PF07732.12(Cu-oxidase_3:Multicopper oxidase)	GO:0016722(molecular_function:oxidoreductase activity; oxidizing metal ions); GO:0052716(molecular_function:hydroquinone:oxygen oxidoreductase activity); GO:0048046(cellular_component:apoplast); GO:0046274(biological_process:lignin catabolic process); GO:0005507(molecular_function:copper ion binding); GO:0055114(biological_process:oxidation-reduction process)	XP_019158761.1(PREDICTED: laccase-7-like [Ipomoea nil])	sp|Q9SR40|LAC7_ARATH(Laccase-7 OS=Arabidopsis thaliana OX=3702 GN=LAC7 PE=2 SV=1)
itb14g20160	ath-miR858a;ath-miR858b;mes-miR394a;mes-miR394b;mes-miR397b;stu-miR156a;stu-miR156b;stu-miR156c;stu-miR156d-5p;stu-miR384-5p;tcc-miR396d	itb14g20160.t1	3819	ETO1-like	ENOG410ZP3V(S:Function unknown)	ENOG410ZP3V(Ethylene-overproduction protein)				PF06200.11(tify:tify domain); PF00515.25(TPR_1:Tetratricopeptide repeat); PF13176.3(TPR_7:Tetratricopeptide repeat); PF09425.7(CCT_2:Divergent CCT motif)	GO:0010364(biological_process:regulation of ethylene biosynthetic process)	XP_019178554.1(PREDICTED: ETO1-like protein 1 [Ipomoea nil])	sp|Q9ZQX6|ETOL1_ARATH(ETO1-like protein 1 OS=Arabidopsis thaliana OX=3702 GN=EOL1 PE=1 SV=1)
itb15g15380	Nov-m1789-5p;ath-miR172e-3p;nta-miR172c;nta-miR172d;nta-miR172e;nta-miR172f;nta-miR172g;nta-miR172h;nta-miR172i;stu-miR172a-3p;stu-miR172b-3p;stu-miR172c-3p;stu-miR172e-3p	itb15g15380.t1	1960	Pectinacetylesterase family protein	ENOG410XQKD(S:Function unknown)	ENOG410XQKD(pectinacetylesterase)	K19882	NOTUM	map04310(Wnt signaling pathway)	PF03283.10(PAE:Pectinacetylesterase)	GO:0016787(molecular_function:hydrolase activity)	XP_019191019.1(PREDICTED: pectin acetylesterase 12-like [Ipomoea nil])	sp|Q9SFF6|PAE12_ARATH(Pectin acetylesterase 12 OS=Arabidopsis thaliana OX=3702 GN=PAE12 PE=2 SV=1)
itb06g14970	ath-miR159b-3p;ath-miR159c;mes-miR319g;mes-miR319h;stu-miR319b;tcc-miR396d;vvi-miR319g	itb06g14970.t1	1824	AT hook motif-containing protein	COG0534(V:Defense mechanisms); ENOG410YU99(S:Function unknown); ENOG410YTD3(S:Function unknown)	COG0534(Mate efflux family protein); ENOG410YU99(-); ENOG410YTD3(-)						XP_019196506.1(PREDICTED: uncharacterized protein LOC109190478 isoform X1 [Ipomoea nil])
itb04g14610	ath-miR172e-3p;mes-miR399f;nta-miR172c;nta-miR172d;nta-miR172e;nta-miR172f;nta-miR172g;nta-miR172h;nta-miR172i;stu-miR172a-3p;stu-miR172b-3p;stu-miR172c-3p;stu-miR172e-3p;stu-miR397-5p;tcc-miR172d;tcc-miR399a	itb04g14610.t2	1464	O-fucosyltransferase family protein	ENOG410XT6Z(S:Function unknown)	ENOG410XT6Z(DUF246 domain-containing protein)				PF10250.6(O-FucT:GDP-fucose protein O-fucosyltransferase)		XP_019167664.1(PREDICTED: uncharacterized protein At1g04910-like isoform X2 [Ipomoea nil])	sp|Q9ZVF7|ESMD1_ARATH(Protein ESMERALDA 1 OS=Arabidopsis thaliana OX=3702 GN=ESMD1 PE=2 SV=1)
itb04g14610	ath-miR172e-3p;mes-miR399f;nta-miR172c;nta-miR172d;nta-miR172e;nta-miR172f;nta-miR172g;nta-miR172h;nta-miR172i;stu-miR172a-3p;stu-miR172b-3p;stu-miR172c-3p;stu-miR172e-3p;tcc-miR172d;tcc-miR399a	itb04g14610.t3	2568	O-fucosyltransferase family protein	ENOG410XT6Z(S:Function unknown)	ENOG410XT6Z(DUF246 domain-containing protein)				PF10250.6(O-FucT:GDP-fucose protein O-fucosyltransferase)		XP_019167664.1(PREDICTED: uncharacterized protein At1g04910-like isoform X2 [Ipomoea nil])	sp|Q9ZVF7|ESMD1_ARATH(Protein ESMERALDA 1 OS=Arabidopsis thaliana OX=3702 GN=ESMD1 PE=2 SV=1)
itb04g14610	ath-miR172e-3p;mes-miR399f;nta-miR172c;nta-miR172d;nta-miR172e;nta-miR172f;nta-miR172g;nta-miR172h;nta-miR172i;stu-miR172a-3p;stu-miR172b-3p;stu-miR172c-3p;stu-miR172e-3p;stu-miR397-5p;tcc-miR172d;tcc-miR399a	itb04g14610.t1	2479	O-fucosyltransferase family protein	ENOG410XT6Z(S:Function unknown)	ENOG410XT6Z(DUF246 domain-containing protein)				PF10250.6(O-FucT:GDP-fucose protein O-fucosyltransferase)	GO:0016021(cellular_component:integral component of membrane)	XP_019167663.1(PREDICTED: uncharacterized protein At1g04910-like isoform X1 [Ipomoea nil])	sp|Q9ZVF7|ESMD1_ARATH(Protein ESMERALDA 1 OS=Arabidopsis thaliana OX=3702 GN=ESMD1 PE=2 SV=1)
itb04g32570	mes-miR396a;mes-miR396b;nta-miR172c;nta-miR172d;nta-miR172e;nta-miR172f;nta-miR172g;nta-miR172h;nta-miR172i;stu-miR156a;stu-miR156b;stu-miR156c;stu-miR156d-5p;stu-miR171a-5p;stu-miR171c-5p;stu-miR172a-3p;stu-miR172b-3p;stu-miR172c-3p;stu-miR172e-3p;vvi-miR396b	itb04g32570.t1	3247	UBP1-associated protein 2A	COG0724(S:Function unknown); ENOG410YETR(S:Function unknown)	COG0724(Rna-binding protein); ENOG410YETR(RNA recognition motif. (a.k.a. RRM; RBD; or RNP domain))	K12741	HNRNPA1_3	map03040(Spliceosome)	PF00076.19(RRM_1:RNA recognition motif. (a.k.a. RRM; RBD; or RNP domain)); PF16367.2(RRM_7:RNA recognition motif); PF08559.7(Cut8:Cut8; nuclear proteasome tether protein)	GO:0003676(molecular_function:nucleic acid binding); GO:0000166(molecular_function:nucleotide binding)	XP_019199370.1(PREDICTED: UBP1-associated protein 2A-like [Ipomoea nil])	sp|Q9LES2|UBA2A_ARATH(UBP1-associated protein 2A OS=Arabidopsis thaliana OX=3702 GN=UBA2A PE=1 SV=1)
itb12g27810	ath-miR172c;ath-miR172d-3p;ath-miR172e-3p;nta-miR172c;nta-miR172d;nta-miR172e;nta-miR172f;nta-miR172g;nta-miR172h;nta-miR172i;stu-miR172a-3p;stu-miR172b-3p;stu-miR172c-3p;stu-miR172e-3p;tcc-miR172d	itb12g27810.t1	3319	phosphatidylinositol-4-phosphate 5-kinase	COG4642(S:Function unknown)	COG4642(whole genome shotgun sequence)	K00889	PIP5K	map04666(Fc gamma R-mediated phagocytosis); map05231(Choline metabolism in cancer); map04810(Regulation of actin cytoskeleton); map00562(Inositol phosphate metabolism); map04011(MAPK signaling pathway - yeast); map04139(Mitophagy - yeast); map04070(Phosphatidylinositol signaling system); map04072(Phospholipase D signaling pathway); map04144(Endocytosis)	PF01504.15(PIP5K:Phosphatidylinositol-4-phosphate 5-Kinase); PF02493.17(MORN:MORN repeat)	GO:0046488(biological_process:phosphatidylinositol metabolic process); GO:0048767(biological_process:root hair elongation); GO:0016307(molecular_function:phosphatidylinositol phosphate kinase activity); GO:0005886(cellular_component:plasma membrane)	XP_019149800.1(PREDICTED: phosphatidylinositol 4-phosphate 5-kinase 1-like [Ipomoea nil])	sp|Q56YP2|PI5K1_ARATH(Phosphatidylinositol 4-phosphate 5-kinase 1 OS=Arabidopsis thaliana OX=3702 GN=PIP5K1 PE=1 SV=1)
itb12g27810	ath-miR172c;ath-miR172d-3p;ath-miR172e-3p;nta-miR172c;nta-miR172d;nta-miR172e;nta-miR172f;nta-miR172g;nta-miR172h;nta-miR172i;stu-miR172a-3p;stu-miR172b-3p;stu-miR172c-3p;stu-miR172e-3p;tcc-miR172d	itb12g27810.t2	3424	phosphatidylinositol-4-phosphate 5-kinase	COG4642(S:Function unknown)	COG4642(whole genome shotgun sequence)	K00889	PIP5K	map04666(Fc gamma R-mediated phagocytosis); map05231(Choline metabolism in cancer); map04810(Regulation of actin cytoskeleton); map00562(Inositol phosphate metabolism); map04011(MAPK signaling pathway - yeast); map04139(Mitophagy - yeast); map04070(Phosphatidylinositol signaling system); map04072(Phospholipase D signaling pathway); map04144(Endocytosis)	PF01504.15(PIP5K:Phosphatidylinositol-4-phosphate 5-Kinase); PF02493.17(MORN:MORN repeat)	GO:0044464(cellular_component:cell part); GO:0044763(biological_process:single-organism cellular process)	XP_019149800.1(PREDICTED: phosphatidylinositol 4-phosphate 5-kinase 1-like [Ipomoea nil])	sp|Q56YP2|PI5K1_ARATH(Phosphatidylinositol 4-phosphate 5-kinase 1 OS=Arabidopsis thaliana OX=3702 GN=PIP5K1 PE=1 SV=1)
itb02g04540	mes-miR167b;mes-miR167g;mes-miR167h;stu-miR156d-3p;stu-miR395a;stu-miR395b;stu-miR395c;stu-miR395d;stu-miR395e;stu-miR395f;stu-miR395g;stu-miR395h;stu-miR395i;stu-miR395j	itb02g04540.t4	789	conserved hypothetical protein	ENOG4111MD7(S:Function unknown)	ENOG4111MD7(-)	K07573	CSL4; EXOSC1	map03018(RNA degradation)		GO:0016020(cellular_component:membrane)	XP_019194628.1(PREDICTED: uncharacterized protein LOC109188417 [Ipomoea nil])
itb12g05410	ath-miR172e-3p;mes-miR396c;mes-miR396d;mes-miR396e;mes-miR396f;stu-miR172c-3p;stu-miR396-5p;tcc-miR396d;vvi-miR396a;vvi-miR396b	itb12g05410.t1	1227	Pectin lyase-like superfamily protein	COG5434(M:Cell wall/membrane/envelope biogenesis)	COG5434(Glycoside hydrolase family 28)	K01213	E3.2.1.67	map00040(Pentose and glucuronate interconversions)	PF00295.14(Glyco_hydro_28:Glycosyl hydrolases family 28)		XP_019175998.1(PREDICTED: polygalacturonase-like [Ipomoea nil])	sp|Q05967|PGLR_TOBAC(Polygalacturonase OS=Nicotiana tabacum OX=4097 GN=PG1 PE=2 SV=1)
itb12g20060	ath-miR165a-3p;ath-miR165b;mes-miR166a;mes-miR166b;mes-miR166c;mes-miR166d;mes-miR166e;mes-miR166f;mes-miR166g;mes-miR166h;mes-miR166i;mes-miR166j;mes-miR394a;mes-miR394b;stu-miR166a-3p;stu-miR166b;stu-miR166c-3p;stu-miR166d-3p;stu-miR384-5p;stu-miR477a-5p;tcc-miR166c;vvi-miR166a;vvi-miR166b	itb12g20060.t1	2589	RNA-binding CRS1 / YhbY (CRM) domain-containing protein	ENOG410XQZ0(A:RNA processing and modification)	ENOG410XQZ0(CRS2-associated factor)				PF01985.18(CRS1_YhbY:CRS1 / YhbY (CRM) domain)		XP_019199789.1(PREDICTED: CRS2-associated factor 1; chloroplastic isoform X1 [Ipomoea nil])	sp|Q9SL79|CAF1P_ARATH(CRS2-associated factor 1; chloroplastic OS=Arabidopsis thaliana OX=3702 GN=At2g20020 PE=2 SV=2)
itb05g22600	mes-miR156a;mes-miR156b;mes-miR156c;mes-miR156d;mes-miR156e;mes-miR156f;mes-miR156g;mes-miR394a;mes-miR394b;mes-miR394c;stu-miR156a;stu-miR156b;stu-miR156c;stu-miR156d-3p;stu-miR156d-5p;stu-miR156e;stu-miR156f-5p;stu-miR156g-5p;stu-miR156h-5p;stu-miR156i-5p;stu-miR156j-5p;stu-miR156k-5p;stu-miR384-5p	itb05g22600.t1	801	NAD(P)-binding Rossmann-fold superfamily protein	COG1028(S:Function unknown)	COG1028(Dehydrogenase reductase)	K08081	TR1	map00960(Tropane; piperidine and pyridine alkaloid biosynthesis)	PF13561.3(adh_short_C2:Enoyl-(Acyl carrier protein) reductase); PF00106.22(adh_short:short chain dehydrogenase); PF08659.7(KR:KR domain)	GO:0016021(cellular_component:integral component of membrane); GO:0055114(biological_process:oxidation-reduction process); GO:0016491(molecular_function:oxidoreductase activity)	XP_019177319.1(PREDICTED: tropinone reductase homolog [Ipomoea nil])	sp|P50165|TRNH_DATST(Tropinone reductase homolog OS=Datura stramonium OX=4076 PE=2 SV=1)
itb07g11010	stu-miR156a;stu-miR156b;stu-miR156c;stu-miR156d-5p	itb07g11010.t2	1999	F-box/RNI-like superfamily protein	ENOG410YJZJ(S:Function unknown); ENOG411183N(S:Function unknown); ENOG41118IX(S:Function unknown)	ENOG410YJZJ(-); ENOG411183N(F-box FBD LRR-repeat protein); ENOG41118IX(FBD)				PF00646.30(F-box:F-box domain); PF12937.4(F-box-like:F-box-like)		XP_019159761.1(PREDICTED: F-box/FBD/LRR-repeat protein At1g13570-like isoform X1 [Ipomoea nil])	sp|Q9FZ70|FDL1_ARATH(F-box/FBD/LRR-repeat protein At1g13570 OS=Arabidopsis thaliana OX=3702 GN=At1g13570 PE=2 SV=1)
itb14g02730	mes-miR156a;mes-miR156b;mes-miR156c;mes-miR156d;mes-miR156e;mes-miR156f;mes-miR156g;mes-miR397b;stu-miR156e;stu-miR156f-5p;stu-miR156g-5p;stu-miR156h-5p;stu-miR156i-5p;stu-miR156j-5p;stu-miR156k-5p;stu-miR172c-3p	itb14g02730.t2	1781	Squamosa promoter-binding protein-like (SBP domain) transcription factor family protein	ENOG41120IC(S:Function unknown); ENOG41114MK(S:Function unknown); ENOG410YGJH(K:Transcription)	ENOG41120IC(Squamosa promoter-binding-like protein); ENOG41114MK(SBP domain); ENOG410YGJH(Squamosa promoter-binding-like protein)				PF03110.11(SBP:SBP domain)		XP_019165047.1(PREDICTED: squamosa promoter-binding-like protein 6 [Ipomoea nil])	sp|Q94JW8|SPL6_ARATH(Squamosa promoter-binding-like protein 6 OS=Arabidopsis thaliana OX=3702 GN=SPL6 PE=1 SV=2)
itb14g02730	mes-miR397b;stu-miR172c-3p	itb14g02730.t1	1691	Squamosa promoter-binding protein-like (SBP domain) transcription factor family protein	ENOG41120IC(S:Function unknown); ENOG41114MK(S:Function unknown); ENOG410YGJH(K:Transcription)	ENOG41120IC(Squamosa promoter-binding-like protein); ENOG41114MK(SBP domain); ENOG410YGJH(Squamosa promoter-binding-like protein)				PF03110.11(SBP:SBP domain)		XP_019165047.1(PREDICTED: squamosa promoter-binding-like protein 6 [Ipomoea nil])	sp|Q94JW8|SPL6_ARATH(Squamosa promoter-binding-like protein 6 OS=Arabidopsis thaliana OX=3702 GN=SPL6 PE=1 SV=2)
itb02g10600	mes-miR156a;mes-miR156b;mes-miR156c;mes-miR156d;mes-miR156e;mes-miR156f;mes-miR156g;mes-miR477d;stu-miR156a;stu-miR156b;stu-miR156c;stu-miR156d-5p;stu-miR156e;stu-miR156f-5p;stu-miR156g-5p;stu-miR156h-5p;stu-miR156i-5p;stu-miR156j-5p;stu-miR156k-5p;stu-miR395a;stu-miR395b;stu-miR395c;stu-miR395d;stu-miR395e;stu-miR395f;stu-miR395g;stu-miR395h;stu-miR395i;stu-miR395j;stu-miR477a-5p;tcc-miR530a	itb02g10600.t1	1212	squamosa promoter binding protein-like	ENOG410YKCI(K:Transcription); ENOG410ZM8F(K:Transcription); ENOG4111DUE(S:Function unknown)	ENOG410YKCI(squamosa); ENOG410ZM8F(squamosa promoter-binding protein 1-like); ENOG4111DUE(squamosa)				PF03110.11(SBP:SBP domain)		XP_019193671.1(PREDICTED: squamosa promoter-binding-like protein 3 [Ipomoea nil])	sp|Q38741|SBP1_ANTMA(Squamosa promoter-binding protein 1 OS=Antirrhinum majus OX=4151 GN=SBP1 PE=2 SV=1)
itb09g03230	ath-miR162a-3p;ath-miR162b-3p;mes-miR156a;mes-miR156b;mes-miR156c;mes-miR156d;mes-miR156e;mes-miR156f;mes-miR156g;mes-miR167a;mes-miR167b;mes-miR167d;mes-miR167e;mes-miR167f;mes-miR167g;mes-miR167h;mes-miR171f;mes-miR394a;mes-miR394b;mes-miR397b;stu-miR156a;stu-miR156b;stu-miR156c;stu-miR156d-5p;stu-miR156e;stu-miR156f-5p;stu-miR156g-5p;stu-miR156h-5p;stu-miR156i-5p;stu-miR156j-5p;stu-miR156k-5p;…	itb09g03230.t4	3113	global transcription factor group E7	COG5076(B:Chromatin structure and dynamics); COG5076(K:Transcription)	COG5076(bromodomain); COG5076(bromodomain)				PF17035.2(BET:Bromodomain extra-terminal - transcription regulation); PF00439.22(Bromodomain:Bromodomain)		XP_019165419.1(PREDICTED: transcription factor GTE7-like isoform X1 [Ipomoea nil])	sp|Q7Y214|GTE7_ARATH(Transcription factor GTE7 OS=Arabidopsis thaliana OX=3702 GN=GTE7 PE=2 SV=1)
itb09g03230	ath-miR162a-3p;ath-miR162b-3p;mes-miR156a;mes-miR156b;mes-miR156c;mes-miR156d;mes-miR156e;mes-miR156f;mes-miR156g;mes-miR167a;mes-miR167b;mes-miR167d;mes-miR167e;mes-miR167f;mes-miR167g;mes-miR167h;mes-miR171f;mes-miR397b;stu-miR156a;stu-miR156b;stu-miR156c;stu-miR156d-5p;stu-miR156e;stu-miR156f-5p;stu-miR156g-5p;stu-miR156h-5p;stu-miR156i-5p;stu-miR156j-5p;stu-miR156k-5p;stu-miR162a-3p;stu-miR16…	itb09g03230.t3	3124	global transcription factor group E7	COG5076(B:Chromatin structure and dynamics); COG5076(K:Transcription)	COG5076(bromodomain); COG5076(bromodomain)				PF17035.2(BET:Bromodomain extra-terminal - transcription regulation); PF00439.22(Bromodomain:Bromodomain)		XP_019165419.1(PREDICTED: transcription factor GTE7-like isoform X1 [Ipomoea nil])	sp|Q7Y214|GTE7_ARATH(Transcription factor GTE7 OS=Arabidopsis thaliana OX=3702 GN=GTE7 PE=2 SV=1)
itb09g03230	ath-miR162a-3p;ath-miR162b-3p;mes-miR156a;mes-miR156b;mes-miR156c;mes-miR156d;mes-miR156e;mes-miR156f;mes-miR156g;mes-miR167a;mes-miR167b;mes-miR167d;mes-miR167e;mes-miR167f;mes-miR167g;mes-miR167h;mes-miR171f;mes-miR394a;mes-miR394b;mes-miR397b;stu-miR156a;stu-miR156b;stu-miR156c;stu-miR156d-5p;stu-miR156e;stu-miR156f-5p;stu-miR156g-5p;stu-miR156h-5p;stu-miR156i-5p;stu-miR156j-5p;stu-miR156k-5p;…	itb09g03230.t2	3022	global transcription factor group E7	COG5076(B:Chromatin structure and dynamics); COG5076(K:Transcription)	COG5076(bromodomain); COG5076(bromodomain)				PF17035.2(BET:Bromodomain extra-terminal - transcription regulation); PF00439.22(Bromodomain:Bromodomain)		XP_019165419.1(PREDICTED: transcription factor GTE7-like isoform X1 [Ipomoea nil])	sp|Q7Y214|GTE7_ARATH(Transcription factor GTE7 OS=Arabidopsis thaliana OX=3702 GN=GTE7 PE=2 SV=1)
itb09g03230	ath-miR162a-3p;ath-miR162b-3p;mes-miR156a;mes-miR156b;mes-miR156c;mes-miR156d;mes-miR156e;mes-miR156f;mes-miR156g;mes-miR167a;mes-miR167b;mes-miR167d;mes-miR167e;mes-miR167f;mes-miR167g;mes-miR167h;mes-miR171f;mes-miR397b;stu-miR156a;stu-miR156b;stu-miR156c;stu-miR156d-5p;stu-miR156e;stu-miR156f-5p;stu-miR156g-5p;stu-miR156h-5p;stu-miR156i-5p;stu-miR156j-5p;stu-miR156k-5p;stu-miR162a-3p;stu-miR16…	itb09g03230.t1	3033	global transcription factor group E7	COG5076(B:Chromatin structure and dynamics); COG5076(K:Transcription)	COG5076(bromodomain); COG5076(bromodomain)				PF17035.2(BET:Bromodomain extra-terminal - transcription regulation); PF00439.22(Bromodomain:Bromodomain)		XP_019165419.1(PREDICTED: transcription factor GTE7-like isoform X1 [Ipomoea nil])	sp|Q7Y214|GTE7_ARATH(Transcription factor GTE7 OS=Arabidopsis thaliana OX=3702 GN=GTE7 PE=2 SV=1)
itb15g10890	ath-miR172c;ath-miR172d-3p;mes-miR156a;mes-miR156b;mes-miR156c;mes-miR156d;mes-miR156e;mes-miR156f;mes-miR156g;stu-miR156e;stu-miR156f-5p;stu-miR156g-5p;stu-miR156h-5p;stu-miR156i-5p;stu-miR156j-5p;stu-miR156k-5p;stu-miR172c-3p	itb15g10890.t12	833	nodulin MtN21 /EamA-like transporter family protein	ENOG4111BCK(S:Function unknown); ENOG410ZZXY(S:Function unknown); ENOG4111ADX(S:Function unknown)	ENOG4111BCK(EamA-like transporter family); ENOG410ZZXY(-); ENOG4111ADX(Nodulin MtN21 family protein)				PF00892.17(EamA:EamA-like transporter family)	GO:0016020(cellular_component:membrane)	XP_019187333.1(PREDICTED: WAT1-related protein At3g28050-like isoform X2 [Ipomoea nil])	sp|Q9FL08|WTR42_ARATH(WAT1-related protein At5g40240 OS=Arabidopsis thaliana OX=3702 GN=At5g40240 PE=2 SV=1)
itb06g22020	mes-miR167a;mes-miR167b;mes-miR167g;mes-miR167h;stu-miR167a-5p;stu-miR167b-5p;stu-miR167c-5p;stu-miR167d-5p;tcc-miR530a	itb06g22020.t2	4521	nucleic acid binding	ENOG410YATX(S:Function unknown); ENOG410XSUE(S:Function unknown)	ENOG410YATX(SPOC domain); ENOG410XSUE(activating signal cointegrator 1 complex subunit 2)	K18667	ASCC2		PF07744.10(SPOC:SPOC domain); PF00076.19(RRM_1:RNA recognition motif. (a.k.a. RRM; RBD; or RNP domain))		XP_019153193.1(PREDICTED: uncharacterized protein LOC109149712 isoform X1 [Ipomoea nil])
itb06g22020	mes-miR167a;mes-miR167b;mes-miR167g;mes-miR167h;stu-miR167a-5p;stu-miR167b-5p;stu-miR167c-5p;stu-miR167d-5p;tcc-miR530a	itb06g22020.t3	3729	nucleic acid binding	ENOG410YATX(S:Function unknown); ENOG410XSUE(S:Function unknown)	ENOG410YATX(SPOC domain); ENOG410XSUE(activating signal cointegrator 1 complex subunit 2)	K18667	ASCC2		PF07744.10(SPOC:SPOC domain); PF00076.19(RRM_1:RNA recognition motif. (a.k.a. RRM; RBD; or RNP domain))		XP_019153193.1(PREDICTED: uncharacterized protein LOC109149712 isoform X1 [Ipomoea nil])
itb06g22020	mes-miR167a;mes-miR167b;mes-miR167g;mes-miR167h;stu-miR167a-5p;stu-miR167b-5p;stu-miR167c-5p;stu-miR167d-5p;tcc-miR530a	itb06g22020.t1	4216	nucleic acid binding	ENOG410YATX(S:Function unknown); ENOG410XSUE(S:Function unknown)	ENOG410YATX(SPOC domain); ENOG410XSUE(activating signal cointegrator 1 complex subunit 2)	K18667	ASCC2		PF07744.10(SPOC:SPOC domain); PF00076.19(RRM_1:RNA recognition motif. (a.k.a. RRM; RBD; or RNP domain))		XP_019153193.1(PREDICTED: uncharacterized protein LOC109149712 isoform X1 [Ipomoea nil])
itb06g18970	Nov-m0438-5p;mes-miR396a;mes-miR396b;mes-miR396c;mes-miR396d;mes-miR396e;mes-miR396f;sly-miR167b-3p;stu-miR156a;stu-miR156b;stu-miR156c;stu-miR156d-5p;stu-miR172c-3p;stu-miR396-5p;tcc-miR396d;vvi-miR396a;vvi-miR396b	itb06g18970.t2	1800	growth-regulating factor	ENOG410YFT7(K:Transcription); ENOG411087F(K:Transcription)	ENOG410YFT7(growth-regulating factor); ENOG411087F(WRC)				PF08879.7(WRC:WRC)	GO:0006351(biological_process:transcription; DNA-templated)	XP_019152287.1(PREDICTED: growth-regulating factor 3-like [Ipomoea nil])	sp|Q6AWY6|GRF3_ORYSJ(Growth-regulating factor 3 OS=Oryza sativa subsp. japonica OX=39947 GN=GRF3 PE=3 SV=2)
itb06g18970	Nov-m0437-5p;Nov-m0438-5p;mes-miR396a;mes-miR396b;mes-miR396c;mes-miR396d;mes-miR396e;mes-miR396f;sly-miR167b-3p;stu-miR156f-5p;stu-miR172c-3p;stu-miR396-5p;tcc-miR396d;vvi-miR396a;vvi-miR396b	itb06g18970.t1	1434	growth-regulating factor	ENOG410YFT7(K:Transcription); ENOG411087F(K:Transcription)	ENOG410YFT7(growth-regulating factor); ENOG411087F(WRC)				PF08879.7(WRC:WRC); PF08880.8(QLQ:QLQ)	GO:0006351(biological_process:transcription; DNA-templated)	XP_019152287.1(PREDICTED: growth-regulating factor 3-like [Ipomoea nil])	sp|Q6AWY6|GRF3_ORYSJ(Growth-regulating factor 3 OS=Oryza sativa subsp. japonica OX=39947 GN=GRF3 PE=3 SV=2)
itb04g07500	ath-miR159c;mes-miR319g;mes-miR319h;stu-miR319b;stu-miR395a;stu-miR395b;stu-miR395c;stu-miR395d;stu-miR395e;stu-miR395f;stu-miR395g;stu-miR395h;stu-miR395i;stu-miR395j	itb04g07500.t1	2003	ATP sulfurylase	COG2046(P:Inorganic ion transport and metabolism)	COG2046(Catalyzes the first intracellular reaction of sulfate assimilation; forming adenosine-5'-phosphosulfate (APS) from inorganic sulfate and ATP. Plays an important role in sulfate activation as a component of the biosynthesis pathway of sulfur- containing amino acids (By similarity))	K13811	PAPSS	map00450(Selenocompound metabolism); map00261(Monobactam biosynthesis); map00230(Purine metabolism); map00920(Sulfur metabolism)	PF01747.14(ATP-sulfurylase:ATP-sulfurylase); PF14306.3(PUA_2:PUA-like domain)	GO:0000103(biological_process:sulfate assimilation); GO:0004781(molecular_function:sulfate adenylyltransferase (ATP) activity)	XP_019191417.1(PREDICTED: ATP sulfurylase 1; chloroplastic-like [Ipomoea nil])	sp|Q9LIK9|APS1_ARATH(ATP sulfurylase 1; chloroplastic OS=Arabidopsis thaliana OX=3702 GN=APS1 PE=1 SV=1)
itb01g30160	mes-miR171f;stu-miR171a-3p;stu-miR171d-3p;stu-miR171e;stu-miR395a;stu-miR395b;stu-miR395c;stu-miR395d;stu-miR395e;stu-miR395f;stu-miR395g;stu-miR395h;stu-miR395i;stu-miR395j;stu-miR482a-3p	itb01g30160.t1	2181	Leucine-rich repeat receptor-like protein kinase family protein	COG4886(S:Function unknown); COG0515(T:Signal transduction mechanisms)	COG4886(leucine Rich Repeat); COG0515(Serine Threonine protein kinase)				PF00069.22(Pkinase:Protein kinase domain); PF07714.14(Pkinase_Tyr:Protein tyrosine kinase); PF13855.3(LRR_8:Leucine rich repeat); PF12799.4(LRR_4:Leucine Rich repeats (2 copies))		XP_019174454.1(PREDICTED: probable leucine-rich repeat receptor-like protein kinase At1g35710 [Ipomoea nil])	sp|Q8VZG8|MIK2_ARATH(MDIS1-interacting receptor like kinase 2 OS=Arabidopsis thaliana OX=3702 GN=MIK2 PE=1 SV=3)
itb01g19690	ath-miR159b-3p;ath-miR159c;mes-miR319a;mes-miR319b;mes-miR319c;mes-miR319d;mes-miR319e;mes-miR319g;mes-miR319h;stu-miR172c-3p;stu-miR319a-3p;stu-miR319b;vvi-miR319g	itb01g19690.t1	1983	TCP family transcription factor	ENOG410YG88(K:Transcription); ENOG4111HZT(S:Function unknown)	ENOG410YG88(Transcription factor); ENOG4111HZT(Acidic leucine-rich nuclear phosphoprotein 32 family member)				PF03634.10(TCP:TCP family transcription factor); PF14580.3(LRR_9:Leucine-rich repeat); PF12799.4(LRR_4:Leucine Rich repeats (2 copies)); PF13855.3(LRR_8:Leucine rich repeat)		XP_019154084.1(PREDICTED: transcription factor TCP4-like [Ipomoea nil])	sp|Q9SCQ7|AN32_ARATH(Acidic leucine-rich nuclear phosphoprotein 32-related protein OS=Arabidopsis thaliana OX=3702 GN=At3g50690 PE=2 SV=1)
itb13g00520	ath-miR172e-3p;mes-miR167b;mes-miR167g;mes-miR167h;nta-miR172c;nta-miR172d;nta-miR172e;nta-miR172f;nta-miR172g;nta-miR172h;nta-miR172i;stu-miR171b-3p;stu-miR172a-3p;stu-miR172b-3p;stu-miR172c-3p;stu-miR172e-3p;tcc-miR396d	itb13g00520.t4	3403	Protein of unknown function (DUF630 and DUF632)	ENOG410YFMP(S:Function unknown)	ENOG410YFMP(Protein of unknown function (DUF630))				PF04782.9(DUF632:Protein of unknown function (DUF632)); PF04783.9(DUF630:Protein of unknown function (DUF630)); PF01442.15(Apolipoprotein:Apolipoprotein A1/A4/E domain)		XP_019155282.1(PREDICTED: uncharacterized protein LOC109152167 [Ipomoea nil])	sp|Q93YU8|NRG2_ARATH(Nitrate regulatory gene2 protein OS=Arabidopsis thaliana OX=3702 GN=NRG2 PE=1 SV=1)
itb13g00520	ath-miR172e-3p;mes-miR167b;mes-miR167g;mes-miR167h;nta-miR172c;nta-miR172d;nta-miR172e;nta-miR172f;nta-miR172g;nta-miR172h;nta-miR172i;stu-miR171b-3p;stu-miR172a-3p;stu-miR172b-3p;stu-miR172c-3p;stu-miR172e-3p;tcc-miR396d	itb13g00520.t1	3050	Protein of unknown function (DUF630 and DUF632)	ENOG410YFMP(S:Function unknown)	ENOG410YFMP(Protein of unknown function (DUF630))				PF04782.9(DUF632:Protein of unknown function (DUF632)); PF04783.9(DUF630:Protein of unknown function (DUF630)); PF01442.15(Apolipoprotein:Apolipoprotein A1/A4/E domain)		XP_019155282.1(PREDICTED: uncharacterized protein LOC109152167 [Ipomoea nil])	sp|Q93YU8|NRG2_ARATH(Nitrate regulatory gene2 protein OS=Arabidopsis thaliana OX=3702 GN=NRG2 PE=1 SV=1)
itb09g13080	ath-miR159c;mes-miR156a;mes-miR156b;mes-miR156c;mes-miR156d;mes-miR156e;mes-miR156f;mes-miR156g;mes-miR396c;mes-miR396d;mes-miR396e;mes-miR396f;stu-miR156e;stu-miR156f-5p;stu-miR156g-5p;stu-miR156h-5p;stu-miR156i-5p;stu-miR156j-5p;stu-miR156k-5p;stu-miR319b;stu-miR396-5p;stu-miR482a-3p;tcc-miR396d;vvi-miR396b	itb09g13080.t4	2870	exostosin family protein	ENOG410XTFH(S:Function unknown)	ENOG410XTFH(Exostosin)				PF03016.12(Exostosin:Exostosin family); PF07974.10(EGF_2:EGF-like domain)	GO:0016021(cellular_component:integral component of membrane)	XP_019154486.1(PREDICTED: uncharacterized protein LOC109150988 [Ipomoea nil])	sp|Q6NMM8|F8H_ARATH(Probable glucuronoxylan glucuronosyltransferase F8H OS=Arabidopsis thaliana OX=3702 GN=F8H PE=2 SV=1)
[truncated: 2,599 more rows]
