# Supplementary material for: Integrated transcriptome, small RNA and degradome sequencing approaches proffer insights into chlorogenic acid biosynthesis in leafy sweet potato
Source: PLoS One. 2021 Jan 22;16(1):e0245266. doi: 10.1371/journal.pone.0245266 (PMC7822329; doi:10.1371/journal.pone.0245266)
Supplement: S9 Table — (XLSX) [file pone.0245266.s009.xlsx]

## Sheet: GO富集分析统计表
Table S8 GO enrichment analysis of the identified miRNAs targets
number	go_id	term type	description	ratio_in_study	ratio_in_pop	p value	p adjust
13	GO:0046274	BP	lignin catabolic process	13/773	25/13566	1.66181e-10	2.65267e-07
13	GO:0046271	BP	phenylpropanoid catabolic process	13/773	25/13566	1.66181e-10	2.65267e-07
13	GO:0009808	BP	lignin metabolic process	13/773	41/13566	2.40274e-07	0.000255692
16	GO:0009698	BP	phenylpropanoid metabolic process	16/773	79/13566	7.77238e-06	0.00620333
75	GO:0016310	BP	phosphorylation	75/773	857/13566	0.000176494	0.101236
17	GO:0019439	BP	aromatic compound catabolic process	17/773	116/13566	0.000297207	0.135547
17	GO:1901361	BP	organic cyclic compound catabolic process	17/773	118/13566	0.000365231	0.155467
5	GO:0008272	BP	sulfate transport	5/773	13/13566	0.000519727	0.164862
54	GO:0006468	BP	protein phosphorylation	54/773	596/13566	0.000755578	0.219289
5	GO:0010051	BP	xylem and phloem pattern formation	5/773	16/13566	0.00152866	0.33657
5	GO:0072348	BP	sulfur compound transport	5/773	16/13566	0.00152866	0.33657
3	GO:0009944	BP	polarity specification of adaxial/abaxial axis	3/773	5/13566	0.00168987	0.336574
93	GO:0006464	BP	cellular protein modification process	93/773	1196/13566	0.00169379	0.336574
93	GO:0036211	BP	protein modification process	93/773	1196/13566	0.00169379	0.336574
4	GO:1902358	BP	sulfate transmembrane transport	4/773	11/13566	0.0025001	0.375227
3	GO:0065001	BP	specification of axis polarity	3/773	6/13566	0.00323668	0.375227
2	GO:0010089	BP	xylem development	2/773	2/13566	0.00324284	0.375227
2	GO:0001709	BP	cell fate determination	2/773	2/13566	0.00324284	0.375227
2	GO:0010073	BP	meristem maintenance	2/773	2/13566	0.00324284	0.375227
2	GO:0048867	BP	stem cell fate determination	2/773	2/13566	0.00324284	0.375227
2	GO:0060776	BP	simple leaf morphogenesis	2/773	2/13566	0.00324284	0.375227
2	GO:0006384	BP	transcription initiation from RNA polymerase III promoter	2/773	2/13566	0.00324284	0.375227
8	GO:0015698	BP	inorganic anion transport	8/773	46/13566	0.0040649	0.432573
98	GO:0043412	BP	macromolecule modification	98/773	1313/13566	0.0047714	0.484367
15	GO:0009755	BP	hormone-mediated signaling pathway	15/773	128/13566	0.00668514	0.659179
189	GO:0044260	BP	cellular macromolecule metabolic process	189/773	2792/13566	0.0068692	0.664543
10	GO:0009653	BP	anatomical structure morphogenesis	10/773	73/13566	0.00814298	0.75649
3	GO:0016036	BP	cellular response to phosphate starvation	3/773	8/13566	0.00831498	0.75649
404	GO:0009987	BP	cellular process	404/773	6458/13566	0.00843251	0.75649
97	GO:0006796	BP	phosphate-containing compound metabolic process	97/773	1324/13566	0.00870416	0.75649
98	GO:0006793	BP	phosphorus metabolic process	98/773	1334/13566	0.00884517	0.75649
25	GO:0097659	BP	nucleic acid-templated transcription	25/773	256/13566	0.0088707	0.75649
2	GO:0006513	BP	protein monoubiquitination	2/773	3/13566	0.00935986	0.75649
2	GO:0006874	BP	cellular calcium ion homeostasis	2/773	3/13566	0.00935986	0.75649
2	GO:0072503	BP	cellular divalent inorganic cation homeostasis	2/773	3/13566	0.00935986	0.75649
27	GO:0032774	BP	RNA biosynthetic process	27/773	288/13566	0.00986473	0.781877
3	GO:0006383	BP	transcription from RNA polymerase III promoter	3/773	9/13566	0.0119493	0.889485
24	GO:0006351	BP	transcription, DNA-templated	24/773	252/13566	0.0128271	0.924508
212	GO:0043170	BP	macromolecule metabolic process	212/773	3214/13566	0.0130173	0.924508
4	GO:0071214	BP	cellular response to abiotic stimulus	4/773	17/13566	0.013722	0.924508
3	GO:0009694	BP	jasmonic acid metabolic process	3/773	10/13566	0.0163566	0.924508
3	GO:0035601	BP	protein deacylation	3/773	10/13566	0.0163566	0.924508
4	GO:0016573	BP	histone acetylation	4/773	18/13566	0.0168635	0.924508
4	GO:0018393	BP	internal peptidyl-lysine acetylation	4/773	18/13566	0.0168635	0.924508
4	GO:0018394	BP	peptidyl-lysine acetylation	4/773	18/13566	0.0168635	0.924508
2	GO:0019755	BP	one-carbon compound transport	2/773	4/13566	0.0180138	0.924508
2	GO:0042157	BP	lipoprotein metabolic process	2/773	4/13566	0.0180138	0.924508
2	GO:0042159	BP	lipoprotein catabolic process	2/773	4/13566	0.0180138	0.924508
2	GO:0006426	BP	glycyl-tRNA aminoacylation	2/773	4/13566	0.0180138	0.924508
2	GO:0033356	BP	UDP-L-arabinose metabolic process	2/773	4/13566	0.0180138	0.924508
2	GO:0002084	BP	protein depalmitoylation	2/773	4/13566	0.0180138	0.924508
2	GO:0048598	BP	embryonic morphogenesis	2/773	4/13566	0.0180138	0.924508
295	GO:0044237	BP	cellular metabolic process	295/773	4655/13566	0.0213507	1
3	GO:0098732	BP	macromolecule deacylation	3/773	11/13566	0.0215527	1
3	GO:0010119	BP	regulation of stomatal movement	3/773	11/13566	0.0215527	1
3	GO:0071482	BP	cellular response to light stimulus	3/773	11/13566	0.0215527	1
316	GO:0071704	BP	organic substance metabolic process	316/773	5026/13566	0.0236945	1
4	GO:0098661	BP	inorganic anion transmembrane transport	4/773	20/13566	0.0244023	1
4	GO:0009888	BP	tissue development	4/773	20/13566	0.0244023	1
4	GO:0006475	BP	internal protein amino acid acetylation	4/773	20/13566	0.0244023	1
5	GO:0003002	BP	regionalization	5/773	30/13566	0.0258068	1
30	GO:0044712	BP	single-organism catabolic process	30/773	354/13566	0.0270203	1
3	GO:0009742	BP	brassinosteroid mediated signaling pathway	3/773	12/13566	0.0275428	1
3	GO:0043401	BP	steroid hormone mediated signaling pathway	3/773	12/13566	0.0275428	1
49	GO:1901575	BP	organic substance catabolic process	49/773	632/13566	0.0275972	1
60	GO:0016070	BP	RNA metabolic process	60/773	801/13566	0.0276315	1
19	GO:0019748	BP	secondary metabolic process	19/773	198/13566	0.0284876	1
2	GO:0009785	BP	blue light signaling pathway	2/773	5/13566	0.0288964	1
2	GO:0010014	BP	meristem initiation	2/773	5/13566	0.0288964	1
2	GO:0098734	BP	macromolecule depalmitoylation	2/773	5/13566	0.0288964	1
2	GO:0071483	BP	cellular response to blue light	2/773	5/13566	0.0288964	1
2	GO:0030522	BP	intracellular receptor signaling pathway	2/773	5/13566	0.0288964	1
2	GO:0010016	BP	shoot system morphogenesis	2/773	5/13566	0.0288964	1
2	GO:0009799	BP	specification of symmetry	2/773	5/13566	0.0288964	1
2	GO:0009956	BP	radial pattern formation	2/773	5/13566	0.0288964	1
2	GO:0009855	BP	determination of bilateral symmetry	2/773	5/13566	0.0288964	1
15	GO:0006952	BP	defense response	15/773	148/13566	0.029771	1
7	GO:0009657	BP	plastid organization	7/773	53/13566	0.0298343	1
6	GO:0007389	BP	pattern specification process	6/773	42/13566	0.0305385	1
572	GO:0008150	BP	biological_process	572/773	9568/13566	0.0312504	1
4	GO:0015758	BP	glucose transport	4/773	22/13566	0.0336856	1
4	GO:0035428	BP	hexose transmembrane transport	4/773	22/13566	0.0336856	1
4	GO:0007154	BP	cell communication	4/773	22/13566	0.0336856	1
4	GO:0046323	BP	glucose import	4/773	22/13566	0.0336856	1
4	GO:0048509	BP	regulation of meristem development	4/773	22/13566	0.0336856	1
111	GO:0044267	BP	cellular protein metabolic process	111/773	1616/13566	0.0342395	1
3	GO:0046470	BP	phosphatidylcholine metabolic process	3/773	13/13566	0.0343226	1
3	GO:0009611	BP	response to wounding	3/773	13/13566	0.0343226	1
6	GO:0009617	BP	response to bacterium	6/773	44/13566	0.0373725	1
4	GO:0008645	BP	hexose transport	4/773	23/13566	0.0389974	1
36	GO:0032502	BP	developmental process	36/773	453/13566	0.039255	1
2	GO:0010305	BP	leaf vascular tissue pattern formation	2/773	6/13566	0.0417263	1
2	GO:0006821	BP	chloride transport	2/773	6/13566	0.0417263	1
2	GO:0010152	BP	pollen maturation	2/773	6/13566	0.0417263	1
3	GO:0071478	BP	cellular response to radiation	3/773	14/13566	0.0418799	1
3	GO:0009267	BP	cellular response to starvation	3/773	14/13566	0.0418799	1
3	GO:0042439	BP	ethanolamine-containing compound metabolic process	3/773	14/13566	0.0418799	1
3	GO:1903959	BP	regulation of anion transmembrane transport	3/773	14/13566	0.0418799	1
3	GO:0031408	BP	oxylipin biosynthetic process	3/773	14/13566	0.0418799	1
3	GO:0031407	BP	oxylipin metabolic process	3/773	14/13566	0.0418799	1
3	GO:0051259	BP	protein oligomerization	3/773	14/13566	0.0418799	1
4	GO:0031667	BP	response to nutrient levels	4/773	24/13566	0.0447592	1
4	GO:0015749	BP	monosaccharide transport	4/773	24/13566	0.0447592	1
4	GO:0040008	BP	regulation of growth	4/773	24/13566	0.0447592	1
6	GO:0009734	BP	auxin-activated signaling pathway	6/773	46/13566	0.0451121	1
17	GO:0048046	CC	apoplast	17/773	83/13566	3.4569e-06	0.00315319
6	GO:0005666	CC	DNA-directed RNA polymerase III complex	6/773	14/13566	6.79075e-05	0.0481766
26	GO:0044459	CC	plasma membrane part	26/773	207/13566	0.000190264	0.101236
22	GO:0031226	CC	intrinsic component of plasma membrane	22/773	181/13566	0.000906963	0.24129
2	GO:0009328	CC	phenylalanine-tRNA ligase complex	2/773	2/13566	0.00324284	0.375227
15	GO:0005887	CC	integral component of plasma membrane	15/773	119/13566	0.00399061	0.431865
6	GO:0055029	CC	nuclear DNA-directed RNA polymerase complex	6/773	33/13566	0.00991887	0.781877
6	GO:0000428	CC	DNA-directed RNA polymerase complex	6/773	34/13566	0.0114784	0.872495
6	GO:0030880	CC	RNA polymerase complex	6/773	34/13566	0.0114784	0.872495
3	GO:0031978	CC	plastid thylakoid lumen	3/773	10/13566	0.0163566	0.924508
3	GO:0009543	CC	chloroplast thylakoid lumen	3/773	10/13566	0.0163566	0.924508
23	GO:0005576	CC	extracellular region	23/773	268/13566	0.0454214	1
16	GO:0016682	MF	oxidoreductase activity, acting on diphenols and related substances as donors, oxygen as acceptor	16/773	37/13566	4.42009e-11	2.65267e-07
13	GO:0052716	MF	hydroquinone:oxygen oxidoreductase activity	13/773	25/13566	1.66181e-10	2.65267e-07
16	GO:0016679	MF	oxidoreductase activity, acting on diphenols and related substances as donors	16/773	49/13566	6.02596e-09	7.69515e-06
93	GO:0016772	MF	transferase activity, transferring phosphorus-containing groups	93/773	1110/13566	0.000143756	0.0917882
75	GO:0016773	MF	phosphotransferase activity, alcohol group as acceptor	75/773	862/13566	0.000246131	0.120888
81	GO:0016301	MF	kinase activity	81/773	968/13566	0.000403314	0.160947
103	GO:0005524	MF	ATP binding	103/773	1301/13566	0.000519552	0.164862
5	GO:0001056	MF	RNA polymerase III activity	5/773	13/13566	0.000519727	0.164862
103	GO:0030554	MF	adenyl nucleotide binding	103/773	1306/13566	0.000542224	0.164862
103	GO:0032559	MF	adenyl ribonucleotide binding	103/773	1306/13566	0.000542224	0.164862
64	GO:0004672	MF	protein kinase activity	64/773	744/13566	0.00082412	0.228783
436	GO:0003824	MF	catalytic activity	436/773	6878/13566	0.00110908	0.283259
117	GO:0032553	MF	ribonucleotide binding	117/773	1555/13566	0.00136619	0.335504
13	GO:0005507	MF	copper ion binding	13/773	89/13566	0.00152769	0.33657
152	GO:1901265	MF	nucleoside phosphate binding	152/773	2115/13566	0.00181291	0.336574
152	GO:0000166	MF	nucleotide binding	152/773	2115/13566	0.00181291	0.336574
119	GO:0097367	MF	carbohydrate derivative binding	119/773	1593/13566	0.00184496	0.336574
238	GO:1901363	MF	heterocyclic compound binding	238/773	3523/13566	0.00202629	0.351124
238	GO:0097159	MF	organic cyclic compound binding	238/773	3525/13566	0.0020347	0.351124
4	GO:0008271	MF	secondary active sulfate transmembrane transporter activity	4/773	11/13566	0.0025001	0.375227
113	GO:0035639	MF	purine ribonucleoside triphosphate binding	113/773	1518/13566	0.00267625	0.375227
113	GO:0001883	MF	purine nucleoside binding	113/773	1523/13566	0.00274915	0.375227
113	GO:0032555	MF	purine ribonucleotide binding	113/773	1523/13566	0.00274915	0.375227
113	GO:0032550	MF	purine ribonucleoside binding	113/773	1523/13566	0.00274915	0.375227
114	GO:0032549	MF	ribonucleoside binding	114/773	1535/13566	0.00280561	0.375227
114	GO:0001882	MF	nucleoside binding	114/773	1536/13566	0.00281719	0.375227
3	GO:0004097	MF	catechol oxidase activity	3/773	6/13566	0.00323668	0.375227
113	GO:0017076	MF	purine nucleotide binding	113/773	1524/13566	0.00329095	0.375227
4	GO:0015116	MF	sulfate transmembrane transporter activity	4/773	12/13566	0.0035824	0.394373
7	GO:0016722	MF	oxidoreductase activity, oxidizing metal ions	7/773	37/13566	0.00435795	0.456156
40	GO:0004674	MF	protein serine/threonine kinase activity	40/773	447/13566	0.00477919	0.484367
154	GO:0036094	MF	small molecule binding	154/773	2212/13566	0.00671052	0.659179
6	GO:0015103	MF	inorganic anion transmembrane transporter activity	6/773	32/13566	0.00851614	0.75649
4	GO:1901682	MF	sulfur compound transmembrane transporter activity	4/773	15/13566	0.00861654	0.75649
2	GO:0016629	MF	12-oxophytodienoate reductase activity	2/773	3/13566	0.00935986	0.75649
2	GO:0019781	MF	NEDD8 activating enzyme activity	2/773	3/13566	0.00935986	0.75649
49	GO:0016462	MF	pyrophosphatase activity	49/773	601/13566	0.0113841	0.872495
49	GO:0016818	MF	hydrolase activity, acting on acid anhydrides, in phosphorus-containing anhydrides	49/773	606/13566	0.0119805	0.889485
50	GO:0016817	MF	hydrolase activity, acting on acid anhydrides	50/773	615/13566	0.0122677	0.900337
35	GO:0016887	MF	ATPase activity	35/773	411/13566	0.0169365	0.924508
170	GO:0016740	MF	transferase activity	170/773	2536/13566	0.0174667	0.924508
2	GO:0052866	MF	phosphatidylinositol phosphate phosphatase activity	2/773	4/13566	0.0180138	0.924508
2	GO:0003959	MF	NADPH dehydrogenase activity	2/773	4/13566	0.0180138	0.924508
2	GO:0005254	MF	chloride channel activity	2/773	4/13566	0.0180138	0.924508
2	GO:0034593	MF	phosphatidylinositol bisphosphate phosphatase activity	2/773	4/13566	0.0180138	0.924508
2	GO:0034595	MF	phosphatidylinositol phosphate 5-phosphatase activity	2/773	4/13566	0.0180138	0.924508
2	GO:0009882	MF	blue light photoreceptor activity	2/773	4/13566	0.0180138	0.924508
2	GO:0008474	MF	palmitoyl-(protein) hydrolase activity	2/773	4/13566	0.0180138	0.924508
2	GO:0004820	MF	glycine-tRNA ligase activity	2/773	4/13566	0.0180138	0.924508
2	GO:0004439	MF	phosphatidylinositol-4,5-bisphosphate 5-phosphatase activity	2/773	4/13566	0.0180138	0.924508
2	GO:0005247	MF	voltage-gated chloride channel activity	2/773	4/13566	0.0180138	0.924508
46	GO:0017111	MF	nucleoside-triphosphatase activity	46/773	573/13566	0.0207562	1
29	GO:0022804	MF	active transmembrane transporter activity	29/773	330/13566	0.0213605	1
151	GO:0016787	MF	hydrolase activity	151/773	2248/13566	0.0249227	1
8	GO:0034062	MF	RNA polymerase activity	8/773	63/13566	0.0259415	1
2	GO:0098599	MF	palmitoyl hydrolase activity	2/773	5/13566	0.0288964	1
2	GO:0016161	MF	beta-amylase activity	2/773	5/13566	0.0288964	1
2	GO:0004781	MF	sulfate adenylyltransferase (ATP) activity	2/773	5/13566	0.0288964	1
2	GO:0009678	MF	hydrogen-translocating pyrophosphatase activity	2/773	5/13566	0.0288964	1
13	GO:0016779	MF	nucleotidyltransferase activity	13/773	124/13566	0.0300573	1
5	GO:0015293	MF	symporter activity	5/773	32/13566	0.0332356	1
4	GO:0005355	MF	glucose transmembrane transporter activity	4/773	22/13566	0.0336856	1
4	GO:0015149	MF	hexose transmembrane transporter activity	4/773	22/13566	0.0336856	1
4	GO:0015145	MF	monosaccharide transmembrane transporter activity	4/773	22/13566	0.0336856	1
5	GO:0010181	MF	FMN binding	5/773	33/13566	0.0373994	1
12	GO:0008509	MF	anion transmembrane transporter activity	12/773	114/13566	0.0385503	1
126	GO:0043168	MF	anion binding	126/773	1867/13566	0.0408641	1
2	GO:0015108	MF	chloride transmembrane transporter activity	2/773	6/13566	0.0417263	1
2	GO:0004843	MF	thiol-dependent ubiquitin-specific protease activity	2/773	6/13566	0.0417263	1
2	GO:0004779	MF	sulfate adenylyltransferase activity	2/773	6/13566	0.0417263	1
67	GO:0005215	MF	transporter activity	67/773	928/13566	0.047124	1
618	GO:0003674	MF	molecular_function	618/773	10449/13566	0.0475576	1
