# Supplementary material for: Integrated transcriptome, small RNA and degradome sequencing approaches proffer insights into chlorogenic acid biosynthesis in leafy sweet potato
Source: PLoS One. 2021 Jan 22;16(1):e0245266. doi: 10.1371/journal.pone.0245266 (PMC7822329; doi:10.1371/journal.pone.0245266)
Supplement: S10 Table — (XLSX) [file pone.0245266.s010.xlsx]

## Sheet: Sheet1
Table S9 miRNA targets identified from degradome sequencing
homologous miRNA	target	alignment score	alignment range	cleavage site	category	p value	duplicate	cog_class	cog_class_annotation	go_annotation	KEGG_annotation	KEGG_pathway_annotation	KOG_class	KOG_class_annotation	Swiss-Prot_annotation	nr_annotation
ath-miR159c	itb01g07380	5	761-781	772	0	0.0361453	1	--	--	--	--	--	--	--	--	PREDICTED: uncharacterized protein LOC109150497 isoform X2 [Ipomoea nil]
ath-miR159c	itb02g06650	3	851-871	862	0	0.0123481	1	[KAD]	Transcription;; RNA processing and modification;; Cell cycle control, cell division, chromosome partitioning	Molecular Function: DNA binding (GO:0003677);; Molecular Function: chromatin binding (GO:0003682);;	K09422|1.22606e-74|pper:PRUPE_ppa017451mg|hypothetical protein; K09422 myb proto-oncogene protein, plant (A)	--	[K]	Transcription	Transcription factor GAMYB GN=GAM1 OS=Oryza sativa subsp. indica (Rice) PE=2 SV=1	PREDICTED: transcription factor GAMYB [Ipomoea nil]										ath-miR159c
ath-miR159c	itb02g10320	4	755-775	766	0	0.0285754	1	--	--	--	--	--	--	--	--	PREDICTED: uncharacterized protein LOC109187311 [Ipomoea nil]										mes-miR168a
ath-miR159c	itb04g32410	3	1058-1078	1069	0	0.0123481	1	[KAD]	Transcription;; RNA processing and modification;; Cell cycle control, cell division, chromosome partitioning	Molecular Function: binding (GO:0005488);;	K09422|0|sly:100037512|GAMYB-like2; K09422 myb proto-oncogene protein, plant (A)	--	[K]	Transcription	Transcription factor GAMYB OS=Oryza sativa subsp. japonica (Rice) PE=2 SV=1	PREDICTED: transcription factor GAMYB-like [Ipomoea nil]										mes-miR398
ath-miR159c	itb06g05160	4	659-679	670	0	0.0285754	1	--	--	--	--	--	--	--	--	PREDICTED: uncharacterized protein LOC109187320 isoform X1 [Ipomoea nil]										stu-miR166b
ath-miR159c	itb07g01170	4	947-967	958	0	0.0285754	1	[KAD]	Transcription;; RNA processing and modification;; Cell cycle control, cell division, chromosome partitioning	Molecular Function: binding (GO:0005488);;	K09422|0|sly:100037512|GAMYB-like2; K09422 myb proto-oncogene protein, plant (A)	--	[K]	Transcription	Transcription factor GAMYB OS=Oryza sativa subsp. japonica (Rice) PE=2 SV=1	PREDICTED: transcription factor GAMYB-like [Ipomoea nil]										stu-miR319a-3p
ath-miR159c	itb09g24680	4	115-135	126	0	0.0285754	1	[KAD]	Transcription;; RNA processing and modification;; Cell cycle control, cell division, chromosome partitioning	--	K09422|6.34413e-96|tcc:TCM_005653|Myb-like HTH transcriptional regulator family protein, putative; K09422 myb proto-oncogene protein, plant (A)	--	[K]	Transcription	Transcription factor GAMYB OS=Oryza sativa subsp. japonica (Rice) PE=2 SV=1	PREDICTED: transcription factor MYB29-like [Ipomoea nil]										stu-miR319b
ath-miR159c	itb14g14460	3	977-997	988	0	0.0123481	1	[KAD]	Transcription;; RNA processing and modification;; Cell cycle control, cell division, chromosome partitioning	Molecular Function: binding (GO:0005488);;	K09422|0|sot:102590821|transcription factor GAMYB-like; K09422 myb proto-oncogene protein, plant (A)	--	[K]	Transcription	Transcription factor GAMYB OS=Oryza sativa subsp. japonica (Rice) PE=2 SV=1	PREDICTED: transcription factor GAMYB-like [Ipomoea nil]										tcc-miR530a
ath-miR164c-5p	itb06g13570	2	698-718	709	0	0.0150713	0	--	--	--	--	--	--	--	NAC domain-containing protein 21/22 OS=Arabidopsis thaliana (Mouse-ear cress) PE=1 SV=2	PREDICTED: NAC domain-containing protein 21/22 [Ipomoea nil]
ath-miR164c-5p	itb12g06800	3.5	584-604	595	4	0.289943	0	--	--	--	--	--	--	--	NAC domain-containing protein 100 GN=NAC100 OS=Arabidopsis thaliana (Mouse-ear cress) PE=2 SV=1	PREDICTED: NAC domain-containing protein 92-like isoform X1 [Ipomoea nil]
ath-miR164c-5p	itb12g17400	4	293-314	305	0	0.0159774	0	[K]	Transcription	--	--	--	[K]	Transcription	Homeobox-leucine zipper protein ATHB-7 GN=ATHB-7 OS=Arabidopsis thaliana (Mouse-ear cress) PE=2 SV=2	PREDICTED: homeobox-leucine zipper protein ATHB-7-like isoform X2 [Ipomoea nil]
ath-miR164c-5p	itb14g21460	2	131-151	142	0	0.0150713	0	--	--	--	--	--	[S]	Function unknown	--	PREDICTED: transmembrane protein 205 [Ipomoea nil]
ath-miR172e-3p	itb03g10070	2	1505-1525	1516	0	0.00504923	1	--	--	Biological Process: transcription, DNA-templated (GO:0006351);;	K09284|1.33761e-156|sly:100736534|AP2 transcription factor SlAP2c; K09284 AP2-like factor, euAP2 lineage (A)	--	--	--	Floral homeotic protein APETALA 2 GN=AP2 OS=Arabidopsis thaliana (Mouse-ear cress) PE=1 SV=1	PREDICTED: AP2-like ethylene-responsive transcription factor TOE3 isoform X2 [Ipomoea nil]
ath-miR172e-3p	itb07g12420	3.5	1256-1276	1267	0	0.0467319	1	--	--	--	K09284|2.80255e-166|sot:102606071|ethylene-responsive transcription factor RAP2-7-like; K09284 AP2-like factor, euAP2 lineage (A)	--	--	--	Floral homeotic protein APETALA 2 GN=AP2 OS=Arabidopsis thaliana (Mouse-ear cress) PE=1 SV=1	PREDICTED: AP2-like ethylene-responsive transcription factor TOE3 isoform X1 [Ipomoea nil]
ath-miR172e-3p	itb11g02720	3	1235-1255	1246	0	0.0204953	1	--	--	Molecular Function: DNA binding (GO:0003677);; Molecular Function: sequence-specific DNA binding transcription factor activity (GO:0003700);; Cellular Component: nucleus (GO:0005634);; Biological Process: regulation of transcription, DNA-templated (GO:0006355);;	K09284|2.90487e-156|sot:102605336|ethylene-responsive transcription factor RAP2-7-like; K09284 AP2-like factor, euAP2 lineage (A)	--	--	--	Floral homeotic protein APETALA 2 GN=AP2 OS=Arabidopsis thaliana (Mouse-ear cress) PE=1 SV=1	PREDICTED: ethylene-responsive transcription factor RAP2-7-like [Ipomoea nil]
ath-miR172e-3p	itb11g07130	2.5	887-907	898	0	0.0227465	1	--	--	Molecular Function: DNA binding (GO:0003677);; Molecular Function: sequence-specific DNA binding transcription factor activity (GO:0003700);; Cellular Component: nucleus (GO:0005634);; Biological Process: regulation of transcription, DNA-templated (GO:0006355);;	K09284|8.0381e-92|sot:102579807|ethylene-responsive transcription factor RAP2-7-like; K09284 AP2-like factor, euAP2 lineage (A)	--	--	--	Ethylene-responsive transcription factor RAP2-7 GN=T17D12.11 OS=Arabidopsis thaliana (Mouse-ear cress) PE=2 SV=2	PREDICTED: AP2-like ethylene-responsive transcription factor TOE3 isoform X4 [Ipomoea nil]
ath-miR172e-3p	itb14g16290	3.5	1292-1312	1303	0	0.0467319	1	--	--	Molecular Function: DNA binding (GO:0003677);; Molecular Function: sequence-specific DNA binding transcription factor activity (GO:0003700);; Cellular Component: nucleus (GO:0005634);; Biological Process: regulation of transcription, DNA-templated (GO:0006355);;	K09284|1.03601e-156|sot:102606071|ethylene-responsive transcription factor RAP2-7-like; K09284 AP2-like factor, euAP2 lineage (A)	--	--	--	Ethylene-responsive transcription factor RAP2-7 GN=T17D12.11 OS=Arabidopsis thaliana (Mouse-ear cress) PE=2 SV=2	PREDICTED: AP2-like ethylene-responsive transcription factor TOE3 isoform X2 [Ipomoea nil]
mes-miR166h	itb04g01480	4.5	556-577	16	4	0.401672	1	[R]	General function prediction only	Molecular Function: phosphomannomutase activity (GO:0004615);; Cellular Component: cytosol (GO:0005829);; Biological Process: gluconeogenesis (GO:0006094);; Biological Process: glycolytic process (GO:0006096);; Biological Process: water transport (GO:0006833);; Biological Process: hyperosmotic response (GO:0006972);; Biological Process: cytoskeleton organization (GO:0007010);; Biological Process:…	K17497|8.98875e-56|vvi:100260186|phosphomannomutase; K17497 phosphomannomutase [EC:5.4.2.8] (A)	Fructose and mannose metabolism (ko00051);; Amino sugar and nucleotide sugar metabolism (ko00520)	[I]	Lipid transport and metabolism	Phosphomannomutase OS=Glycine max (Soybean) PE=2 SV=1	Eukaryotic phosphomannomutase [Macleaya cordata]
mes-miR166h	itb06g07530	3	562-583	574	0	0.0123481	1	--	--	--	K09338|0|sly:101251205|homeobox-leucine zipper protein ATHB-15; K09338 homeobox-leucine zipper protein (A)	--	--	--	Homeobox-leucine zipper protein ATHB-15 OS=Arabidopsis thaliana (Mouse-ear cress) PE=1 SV=1	PREDICTED: homeobox-leucine zipper protein ATHB-15-like isoform X2 [Ipomoea nil]
mes-miR166h	itb07g00640	4.5	348-370	361	4	0.401672	0	--	--	--	--	--	--	--	NAC domain-containing protein 89 OS=Arabidopsis thaliana (Mouse-ear cress) PE=1 SV=1	PREDICTED: NAC domain-containing protein 60-like isoform X2 [Ipomoea nil]
mes-miR166h	itb07g13090	3	556-577	568	0	0.0123481	1	--	--	Molecular Function: sequence-specific DNA binding transcription factor activity (GO:0003700);; Cellular Component: nucleus (GO:0005634);; Biological Process: regulation of transcription, DNA-templated (GO:0006355);; Biological Process: cell adhesion (GO:0007155);; Molecular Function: lipid binding (GO:0008289);; Biological Process: determination of bilateral symmetry (GO:0009855);; Biological Pro…	K09338|0|vvi:100243208|homeobox-leucine zipper protein REVOLUTA; K09338 homeobox-leucine zipper protein (A)	--	--	--	Homeobox-leucine zipper protein REVOLUTA GN=MUP24.16 OS=Arabidopsis thaliana (Mouse-ear cress) PE=1 SV=2	PREDICTED: homeobox-leucine zipper protein REVOLUTA-like [Ipomoea nil]
mes-miR166h	itb10g06250	2.5	601-622	613	0	0.0137107	1	--	--	Molecular Function: sequence-specific DNA binding transcription factor activity (GO:0003700);; Cellular Component: nucleus (GO:0005634);; Biological Process: regulation of transcription, DNA-templated (GO:0006355);; Molecular Function: sequence-specific DNA binding (GO:0043565);;	K09338|0|sot:102579068|homeobox-leucine zipper protein ATHB-14-like; K09338 homeobox-leucine zipper protein (A)	--	--	--	Homeobox-leucine zipper protein ATHB-14 GN=T29F13.8 OS=Arabidopsis thaliana (Mouse-ear cress) PE=1 SV=1	PREDICTED: homeobox-leucine zipper protein ATHB-14-like isoform X2 [Ipomoea nil]
mes-miR166h	itb11g09900	2.5	547-568	559	0	0.0137107	1	--	--	Molecular Function: sequence-specific DNA binding transcription factor activity (GO:0003700);; Cellular Component: nucleus (GO:0005634);; Biological Process: regulation of transcription, DNA-templated (GO:0006355);; Molecular Function: sequence-specific DNA binding (GO:0043565);;	K09338|0|sot:102580476|homeobox-leucine zipper protein ATHB-15-like; K09338 homeobox-leucine zipper protein (A)	--	--	--	Homeobox-leucine zipper protein ATHB-15 OS=Arabidopsis thaliana (Mouse-ear cress) PE=1 SV=1	PREDICTED: homeobox-leucine zipper protein ATHB-15-like [Ipomoea nil]
mes-miR166h	itb14g15750	3	553-574	565	0	0.0123481	1	--	--	Molecular Function: sequence-specific DNA binding transcription factor activity (GO:0003700);; Cellular Component: nucleus (GO:0005634);; Biological Process: regulation of transcription, DNA-templated (GO:0006355);; Biological Process: cell adhesion (GO:0007155);; Molecular Function: lipid binding (GO:0008289);; Biological Process: determination of bilateral symmetry (GO:0009855);; Biological Pro…	K09338|0|vvi:100243208|homeobox-leucine zipper protein REVOLUTA; K09338 homeobox-leucine zipper protein (A)	--	--	--	Homeobox-leucine zipper protein REVOLUTA GN=MUP24.16 OS=Arabidopsis thaliana (Mouse-ear cress) PE=1 SV=2	PREDICTED: homeobox-leucine zipper protein REVOLUTA-like [Ipomoea nil]
mes-miR166i	itb06g07530	4	563-583	574	0	0.0128025	1	--	--	--	K09338|0|sly:101251205|homeobox-leucine zipper protein ATHB-15; K09338 homeobox-leucine zipper protein (A)	--	--	--	Homeobox-leucine zipper protein ATHB-15 OS=Arabidopsis thaliana (Mouse-ear cress) PE=1 SV=1	PREDICTED: homeobox-leucine zipper protein ATHB-15-like isoform X2 [Ipomoea nil]
mes-miR166i	itb07g13090	4	557-577	568	0	0.0128025	1	--	--	Molecular Function: sequence-specific DNA binding transcription factor activity (GO:0003700);; Cellular Component: nucleus (GO:0005634);; Biological Process: regulation of transcription, DNA-templated (GO:0006355);; Biological Process: cell adhesion (GO:0007155);; Molecular Function: lipid binding (GO:0008289);; Biological Process: determination of bilateral symmetry (GO:0009855);; Biological Pro…	K09338|0|vvi:100243208|homeobox-leucine zipper protein REVOLUTA; K09338 homeobox-leucine zipper protein (A)	--	--	--	Homeobox-leucine zipper protein REVOLUTA GN=MUP24.16 OS=Arabidopsis thaliana (Mouse-ear cress) PE=1 SV=2	PREDICTED: homeobox-leucine zipper protein REVOLUTA-like [Ipomoea nil]
mes-miR166i	itb10g06250	4	602-622	613	0	0.0128025	1	--	--	Molecular Function: sequence-specific DNA binding transcription factor activity (GO:0003700);; Cellular Component: nucleus (GO:0005634);; Biological Process: regulation of transcription, DNA-templated (GO:0006355);; Molecular Function: sequence-specific DNA binding (GO:0043565);;	K09338|0|sot:102579068|homeobox-leucine zipper protein ATHB-14-like; K09338 homeobox-leucine zipper protein (A)	--	--	--	Homeobox-leucine zipper protein ATHB-14 GN=T29F13.8 OS=Arabidopsis thaliana (Mouse-ear cress) PE=1 SV=1	PREDICTED: homeobox-leucine zipper protein ATHB-14-like isoform X2 [Ipomoea nil]
mes-miR166i	itb11g09900	3.5	548-568	559	0	0.0109836	1	--	--	Molecular Function: sequence-specific DNA binding transcription factor activity (GO:0003700);; Cellular Component: nucleus (GO:0005634);; Biological Process: regulation of transcription, DNA-templated (GO:0006355);; Molecular Function: sequence-specific DNA binding (GO:0043565);;	K09338|0|sot:102580476|homeobox-leucine zipper protein ATHB-15-like; K09338 homeobox-leucine zipper protein (A)	--	--	--	Homeobox-leucine zipper protein ATHB-15 OS=Arabidopsis thaliana (Mouse-ear cress) PE=1 SV=1	PREDICTED: homeobox-leucine zipper protein ATHB-15-like [Ipomoea nil]
mes-miR166i	itb14g15750	4	554-574	565	0	0.0128025	1	--	--	Molecular Function: sequence-specific DNA binding transcription factor activity (GO:0003700);; Cellular Component: nucleus (GO:0005634);; Biological Process: regulation of transcription, DNA-templated (GO:0006355);; Biological Process: cell adhesion (GO:0007155);; Molecular Function: lipid binding (GO:0008289);; Biological Process: determination of bilateral symmetry (GO:0009855);; Biological Pro…	K09338|0|vvi:100243208|homeobox-leucine zipper protein REVOLUTA; K09338 homeobox-leucine zipper protein (A)	--	--	--	Homeobox-leucine zipper protein REVOLUTA GN=MUP24.16 OS=Arabidopsis thaliana (Mouse-ear cress) PE=1 SV=2	PREDICTED: homeobox-leucine zipper protein REVOLUTA-like [Ipomoea nil]
mes-miR168a	itb02g00220	3	344-364	355	0	0.00413309	0	--	--	Molecular Function: nucleic acid binding (GO:0003676);;	K11593|0|sly:101247032|AGO1-1, AGO1A; protein argonaute 1A-like; K11593 eukaryotic translation initiation factor 2C (A)	--	[J]	Translation, ribosomal structure and biogenesis	Protein argonaute 1B GN=OSJNBa0005N02.3 OS=Oryza sativa subsp. japonica (Rice) PE=2 SV=3	PREDICTED: protein argonaute 1 [Ipomoea nil]
mes-miR168a	itb09g07520	5	68-88	79	4	0.348197	0	[S]	Function unknown	--	--	--	--	--	Receptor-like protein kinase HSL1 (Precursor) GN=HSL1 OS=Arabidopsis thaliana (Mouse-ear cress) PE=2 SV=1	PREDICTED: receptor-like protein kinase HSL1 [Ipomoea nil]
mes-miR394c	itb08g12280	2	1258-1279	1270	0	0.010073	1	--	--	--	--	--	--	--	F-box only protein 6 GN=FBX6 OS=Arabidopsis thaliana (Mouse-ear cress) PE=2 SV=1	PREDICTED: F-box only protein 6-like [Ipomoea nil]
mes-miR397b	itb09g09610	3	693-713	704	0	0.0164302	0	[Q]	Secondary metabolites biosynthesis, transport and catabolism	--	--	--	[Q]	Secondary metabolites biosynthesis, transport and catabolism	Laccase-17 (Precursor) GN=LAC17 OS=Arabidopsis thaliana (Mouse-ear cress) PE=2 SV=1	PREDICTED: laccase-17-like [Ipomoea nil]
mes-miR397b	itb12g10880	2.5	666-686	677	1	0.0297584	0	[Q]	Secondary metabolites biosynthesis, transport and catabolism	Molecular Function: copper ion binding (GO:0005507);; Biological Process: lignin catabolic process (GO:0046274);; Cellular Component: apoplast (GO:0048046);; Molecular Function: hydroquinone:oxygen oxidoreductase activity (GO:0052716);; Biological Process: oxidation-reduction process (GO:0055114);;	--	--	[Q]	Secondary metabolites biosynthesis, transport and catabolism	Laccase-4 (Precursor) GN=F16M14.1 OS=Arabidopsis thaliana (Mouse-ear cress) PE=2 SV=2	PREDICTED: laccase-4-like [Ipomoea nil]
mes-miR398	itb03g14570	4	689-710	701	2	0.478856	0	--	--	--	--	--	--	--	--	PREDICTED: uncharacterized protein LOC109186905 [Ipomoea nil]
mes-miR398	itb12g24830	4.5	1275-1295	1286	2	0.428005	0	[G]	Carbohydrate transport and metabolism	--	K13783|0|sot:102598088|putative glycerol-3-phosphate transporter 1-like; K13783 MFS transporter, OPA family, solute carrier family 37 (glycerol-3-phosphate transporter), member 1/2 (A)	--	[G]	Carbohydrate transport and metabolism	Putative glycerol-3-phosphate transporter 1 GN=At3g47420 OS=Arabidopsis thaliana (Mouse-ear cress) PE=2 SV=1	PREDICTED: putative glycerol-3-phosphate transporter 1 [Ipomoea nil]
nta-miR172c	itb03g10070	3	1505-1525	1516	0	0.0524177	1	--	--	Biological Process: transcription, DNA-templated (GO:0006351);;	K09284|1.33761e-156|sly:100736534|AP2 transcription factor SlAP2c; K09284 AP2-like factor, euAP2 lineage (A)	--	--	--	Floral homeotic protein APETALA 2 GN=AP2 OS=Arabidopsis thaliana (Mouse-ear cress) PE=1 SV=1	PREDICTED: AP2-like ethylene-responsive transcription factor TOE3 isoform X2 [Ipomoea nil]
nta-miR172c	itb07g12420	3	1256-1276	1267	0	0.0524177	1	--	--	--	K09284|2.80255e-166|sot:102606071|ethylene-responsive transcription factor RAP2-7-like; K09284 AP2-like factor, euAP2 lineage (A)	--	--	--	Floral homeotic protein APETALA 2 GN=AP2 OS=Arabidopsis thaliana (Mouse-ear cress) PE=1 SV=1	PREDICTED: AP2-like ethylene-responsive transcription factor TOE3 isoform X1 [Ipomoea nil]
nta-miR172c	itb11g02720	3	1235-1255	1246	0	0.0524177	1	--	--	Molecular Function: DNA binding (GO:0003677);; Molecular Function: sequence-specific DNA binding transcription factor activity (GO:0003700);; Cellular Component: nucleus (GO:0005634);; Biological Process: regulation of transcription, DNA-templated (GO:0006355);;	K09284|2.90487e-156|sot:102605336|ethylene-responsive transcription factor RAP2-7-like; K09284 AP2-like factor, euAP2 lineage (A)	--	--	--	Floral homeotic protein APETALA 2 GN=AP2 OS=Arabidopsis thaliana (Mouse-ear cress) PE=1 SV=1	PREDICTED: ethylene-responsive transcription factor RAP2-7-like [Ipomoea nil]
nta-miR172c	itb11g07130	2	887-907	898	0	0.00504923	1	--	--	Molecular Function: DNA binding (GO:0003677);; Molecular Function: sequence-specific DNA binding transcription factor activity (GO:0003700);; Cellular Component: nucleus (GO:0005634);; Biological Process: regulation of transcription, DNA-templated (GO:0006355);;	K09284|8.0381e-92|sot:102579807|ethylene-responsive transcription factor RAP2-7-like; K09284 AP2-like factor, euAP2 lineage (A)	--	--	--	Ethylene-responsive transcription factor RAP2-7 GN=T17D12.11 OS=Arabidopsis thaliana (Mouse-ear cress) PE=2 SV=2	PREDICTED: AP2-like ethylene-responsive transcription factor TOE3 isoform X4 [Ipomoea nil]
nta-miR172c	itb14g16290	3	1292-1312	1303	0	0.0524177	1	--	--	Molecular Function: DNA binding (GO:0003677);; Molecular Function: sequence-specific DNA binding transcription factor activity (GO:0003700);; Cellular Component: nucleus (GO:0005634);; Biological Process: regulation of transcription, DNA-templated (GO:0006355);;	K09284|1.03601e-156|sot:102606071|ethylene-responsive transcription factor RAP2-7-like; K09284 AP2-like factor, euAP2 lineage (A)	--	--	--	Ethylene-responsive transcription factor RAP2-7 GN=T17D12.11 OS=Arabidopsis thaliana (Mouse-ear cress) PE=2 SV=2	PREDICTED: AP2-like ethylene-responsive transcription factor TOE3 isoform X2 [Ipomoea nil]
nta-miR172d	itb03g10070	3	1505-1525	1516	0	0.0524177	1	--	--	Biological Process: transcription, DNA-templated (GO:0006351);;	K09284|1.33761e-156|sly:100736534|AP2 transcription factor SlAP2c; K09284 AP2-like factor, euAP2 lineage (A)	--	--	--	Floral homeotic protein APETALA 2 GN=AP2 OS=Arabidopsis thaliana (Mouse-ear cress) PE=1 SV=1	PREDICTED: AP2-like ethylene-responsive transcription factor TOE3 isoform X2 [Ipomoea nil]
nta-miR172d	itb07g12420	3	1256-1276	1267	0	0.0524177	1	--	--	--	K09284|2.80255e-166|sot:102606071|ethylene-responsive transcription factor RAP2-7-like; K09284 AP2-like factor, euAP2 lineage (A)	--	--	--	Floral homeotic protein APETALA 2 GN=AP2 OS=Arabidopsis thaliana (Mouse-ear cress) PE=1 SV=1	PREDICTED: AP2-like ethylene-responsive transcription factor TOE3 isoform X1 [Ipomoea nil]
nta-miR172d	itb11g02720	3	1235-1255	1246	0	0.0524177	1	--	--	Molecular Function: DNA binding (GO:0003677);; Molecular Function: sequence-specific DNA binding transcription factor activity (GO:0003700);; Cellular Component: nucleus (GO:0005634);; Biological Process: regulation of transcription, DNA-templated (GO:0006355);;	K09284|2.90487e-156|sot:102605336|ethylene-responsive transcription factor RAP2-7-like; K09284 AP2-like factor, euAP2 lineage (A)	--	--	--	Floral homeotic protein APETALA 2 GN=AP2 OS=Arabidopsis thaliana (Mouse-ear cress) PE=1 SV=1	PREDICTED: ethylene-responsive transcription factor RAP2-7-like [Ipomoea nil]
nta-miR172d	itb11g07130	2	887-907	898	0	0.00504923	1	--	--	Molecular Function: DNA binding (GO:0003677);; Molecular Function: sequence-specific DNA binding transcription factor activity (GO:0003700);; Cellular Component: nucleus (GO:0005634);; Biological Process: regulation of transcription, DNA-templated (GO:0006355);;	K09284|8.0381e-92|sot:102579807|ethylene-responsive transcription factor RAP2-7-like; K09284 AP2-like factor, euAP2 lineage (A)	--	--	--	Ethylene-responsive transcription factor RAP2-7 GN=T17D12.11 OS=Arabidopsis thaliana (Mouse-ear cress) PE=2 SV=2	PREDICTED: AP2-like ethylene-responsive transcription factor TOE3 isoform X4 [Ipomoea nil]
nta-miR172d	itb14g16290	3	1292-1312	1303	0	0.0524177	1	--	--	Molecular Function: DNA binding (GO:0003677);; Molecular Function: sequence-specific DNA binding transcription factor activity (GO:0003700);; Cellular Component: nucleus (GO:0005634);; Biological Process: regulation of transcription, DNA-templated (GO:0006355);;	K09284|1.03601e-156|sot:102606071|ethylene-responsive transcription factor RAP2-7-like; K09284 AP2-like factor, euAP2 lineage (A)	--	--	--	Ethylene-responsive transcription factor RAP2-7 GN=T17D12.11 OS=Arabidopsis thaliana (Mouse-ear cress) PE=2 SV=2	PREDICTED: AP2-like ethylene-responsive transcription factor TOE3 isoform X2 [Ipomoea nil]
nta-miR172e	itb03g10070	3	1505-1525	1516	0	0.0524177	1	--	--	Biological Process: transcription, DNA-templated (GO:0006351);;	K09284|1.33761e-156|sly:100736534|AP2 transcription factor SlAP2c; K09284 AP2-like factor, euAP2 lineage (A)	--	--	--	Floral homeotic protein APETALA 2 GN=AP2 OS=Arabidopsis thaliana (Mouse-ear cress) PE=1 SV=1	PREDICTED: AP2-like ethylene-responsive transcription factor TOE3 isoform X2 [Ipomoea nil]
nta-miR172e	itb07g12420	3	1256-1276	1267	0	0.0524177	1	--	--	--	K09284|2.80255e-166|sot:102606071|ethylene-responsive transcription factor RAP2-7-like; K09284 AP2-like factor, euAP2 lineage (A)	--	--	--	Floral homeotic protein APETALA 2 GN=AP2 OS=Arabidopsis thaliana (Mouse-ear cress) PE=1 SV=1	PREDICTED: AP2-like ethylene-responsive transcription factor TOE3 isoform X1 [Ipomoea nil]
nta-miR172e	itb11g02720	3	1235-1255	1246	0	0.0524177	1	--	--	Molecular Function: DNA binding (GO:0003677);; Molecular Function: sequence-specific DNA binding transcription factor activity (GO:0003700);; Cellular Component: nucleus (GO:0005634);; Biological Process: regulation of transcription, DNA-templated (GO:0006355);;	K09284|2.90487e-156|sot:102605336|ethylene-responsive transcription factor RAP2-7-like; K09284 AP2-like factor, euAP2 lineage (A)	--	--	--	Floral homeotic protein APETALA 2 GN=AP2 OS=Arabidopsis thaliana (Mouse-ear cress) PE=1 SV=1	PREDICTED: ethylene-responsive transcription factor RAP2-7-like [Ipomoea nil]
nta-miR172e	itb11g07130	2	887-907	898	0	0.00504923	1	--	--	Molecular Function: DNA binding (GO:0003677);; Molecular Function: sequence-specific DNA binding transcription factor activity (GO:0003700);; Cellular Component: nucleus (GO:0005634);; Biological Process: regulation of transcription, DNA-templated (GO:0006355);;	K09284|8.0381e-92|sot:102579807|ethylene-responsive transcription factor RAP2-7-like; K09284 AP2-like factor, euAP2 lineage (A)	--	--	--	Ethylene-responsive transcription factor RAP2-7 GN=T17D12.11 OS=Arabidopsis thaliana (Mouse-ear cress) PE=2 SV=2	PREDICTED: AP2-like ethylene-responsive transcription factor TOE3 isoform X4 [Ipomoea nil]
nta-miR172e	itb14g16290	3	1292-1312	1303	0	0.0524177	1	--	--	Molecular Function: DNA binding (GO:0003677);; Molecular Function: sequence-specific DNA binding transcription factor activity (GO:0003700);; Cellular Component: nucleus (GO:0005634);; Biological Process: regulation of transcription, DNA-templated (GO:0006355);;	K09284|1.03601e-156|sot:102606071|ethylene-responsive transcription factor RAP2-7-like; K09284 AP2-like factor, euAP2 lineage (A)	--	--	--	Ethylene-responsive transcription factor RAP2-7 GN=T17D12.11 OS=Arabidopsis thaliana (Mouse-ear cress) PE=2 SV=2	PREDICTED: AP2-like ethylene-responsive transcription factor TOE3 isoform X2 [Ipomoea nil]
nta-miR172f	itb03g10070	3	1505-1525	1516	0	0.0524177	1	--	--	Biological Process: transcription, DNA-templated (GO:0006351);;	K09284|1.33761e-156|sly:100736534|AP2 transcription factor SlAP2c; K09284 AP2-like factor, euAP2 lineage (A)	--	--	--	Floral homeotic protein APETALA 2 GN=AP2 OS=Arabidopsis thaliana (Mouse-ear cress) PE=1 SV=1	PREDICTED: AP2-like ethylene-responsive transcription factor TOE3 isoform X2 [Ipomoea nil]
nta-miR172f	itb07g12420	3	1256-1276	1267	0	0.0524177	1	--	--	--	K09284|2.80255e-166|sot:102606071|ethylene-responsive transcription factor RAP2-7-like; K09284 AP2-like factor, euAP2 lineage (A)	--	--	--	Floral homeotic protein APETALA 2 GN=AP2 OS=Arabidopsis thaliana (Mouse-ear cress) PE=1 SV=1	PREDICTED: AP2-like ethylene-responsive transcription factor TOE3 isoform X1 [Ipomoea nil]
nta-miR172f	itb11g02720	3	1235-1255	1246	0	0.0524177	1	--	--	Molecular Function: DNA binding (GO:0003677);; Molecular Function: sequence-specific DNA binding transcription factor activity (GO:0003700);; Cellular Component: nucleus (GO:0005634);; Biological Process: regulation of transcription, DNA-templated (GO:0006355);;	K09284|2.90487e-156|sot:102605336|ethylene-responsive transcription factor RAP2-7-like; K09284 AP2-like factor, euAP2 lineage (A)	--	--	--	Floral homeotic protein APETALA 2 GN=AP2 OS=Arabidopsis thaliana (Mouse-ear cress) PE=1 SV=1	PREDICTED: ethylene-responsive transcription factor RAP2-7-like [Ipomoea nil]
nta-miR172f	itb11g07130	2	887-907	898	0	0.00504923	1	--	--	Molecular Function: DNA binding (GO:0003677);; Molecular Function: sequence-specific DNA binding transcription factor activity (GO:0003700);; Cellular Component: nucleus (GO:0005634);; Biological Process: regulation of transcription, DNA-templated (GO:0006355);;	K09284|8.0381e-92|sot:102579807|ethylene-responsive transcription factor RAP2-7-like; K09284 AP2-like factor, euAP2 lineage (A)	--	--	--	Ethylene-responsive transcription factor RAP2-7 GN=T17D12.11 OS=Arabidopsis thaliana (Mouse-ear cress) PE=2 SV=2	PREDICTED: AP2-like ethylene-responsive transcription factor TOE3 isoform X4 [Ipomoea nil]
nta-miR172f	itb14g16290	3	1292-1312	1303	0	0.0524177	1	--	--	Molecular Function: DNA binding (GO:0003677);; Molecular Function: sequence-specific DNA binding transcription factor activity (GO:0003700);; Cellular Component: nucleus (GO:0005634);; Biological Process: regulation of transcription, DNA-templated (GO:0006355);;	K09284|1.03601e-156|sot:102606071|ethylene-responsive transcription factor RAP2-7-like; K09284 AP2-like factor, euAP2 lineage (A)	--	--	--	Ethylene-responsive transcription factor RAP2-7 GN=T17D12.11 OS=Arabidopsis thaliana (Mouse-ear cress) PE=2 SV=2	PREDICTED: AP2-like ethylene-responsive transcription factor TOE3 isoform X2 [Ipomoea nil]
nta-miR172g	itb03g10070	3	1505-1525	1516	0	0.0524177	1	--	--	Biological Process: transcription, DNA-templated (GO:0006351);;	K09284|1.33761e-156|sly:100736534|AP2 transcription factor SlAP2c; K09284 AP2-like factor, euAP2 lineage (A)	--	--	--	Floral homeotic protein APETALA 2 GN=AP2 OS=Arabidopsis thaliana (Mouse-ear cress) PE=1 SV=1	PREDICTED: AP2-like ethylene-responsive transcription factor TOE3 isoform X2 [Ipomoea nil]
nta-miR172g	itb07g12420	3	1256-1276	1267	0	0.0524177	1	--	--	--	K09284|2.80255e-166|sot:102606071|ethylene-responsive transcription factor RAP2-7-like; K09284 AP2-like factor, euAP2 lineage (A)	--	--	--	Floral homeotic protein APETALA 2 GN=AP2 OS=Arabidopsis thaliana (Mouse-ear cress) PE=1 SV=1	PREDICTED: AP2-like ethylene-responsive transcription factor TOE3 isoform X1 [Ipomoea nil]
nta-miR172g	itb11g02720	3	1235-1255	1246	0	0.0524177	1	--	--	Molecular Function: DNA binding (GO:0003677);; Molecular Function: sequence-specific DNA binding transcription factor activity (GO:0003700);; Cellular Component: nucleus (GO:0005634);; Biological Process: regulation of transcription, DNA-templated (GO:0006355);;	K09284|2.90487e-156|sot:102605336|ethylene-responsive transcription factor RAP2-7-like; K09284 AP2-like factor, euAP2 lineage (A)	--	--	--	Floral homeotic protein APETALA 2 GN=AP2 OS=Arabidopsis thaliana (Mouse-ear cress) PE=1 SV=1	PREDICTED: ethylene-responsive transcription factor RAP2-7-like [Ipomoea nil]
nta-miR172g	itb11g07130	2	887-907	898	0	0.00504923	1	--	--	Molecular Function: DNA binding (GO:0003677);; Molecular Function: sequence-specific DNA binding transcription factor activity (GO:0003700);; Cellular Component: nucleus (GO:0005634);; Biological Process: regulation of transcription, DNA-templated (GO:0006355);;	K09284|8.0381e-92|sot:102579807|ethylene-responsive transcription factor RAP2-7-like; K09284 AP2-like factor, euAP2 lineage (A)	--	--	--	Ethylene-responsive transcription factor RAP2-7 GN=T17D12.11 OS=Arabidopsis thaliana (Mouse-ear cress) PE=2 SV=2	PREDICTED: AP2-like ethylene-responsive transcription factor TOE3 isoform X4 [Ipomoea nil]
nta-miR172g	itb14g16290	3	1292-1312	1303	0	0.0524177	1	--	--	Molecular Function: DNA binding (GO:0003677);; Molecular Function: sequence-specific DNA binding transcription factor activity (GO:0003700);; Cellular Component: nucleus (GO:0005634);; Biological Process: regulation of transcription, DNA-templated (GO:0006355);;	K09284|1.03601e-156|sot:102606071|ethylene-responsive transcription factor RAP2-7-like; K09284 AP2-like factor, euAP2 lineage (A)	--	--	--	Ethylene-responsive transcription factor RAP2-7 GN=T17D12.11 OS=Arabidopsis thaliana (Mouse-ear cress) PE=2 SV=2	PREDICTED: AP2-like ethylene-responsive transcription factor TOE3 isoform X2 [Ipomoea nil]
nta-miR172h	itb03g10070	3	1505-1525	1516	0	0.0524177	1	--	--	Biological Process: transcription, DNA-templated (GO:0006351);;	K09284|1.33761e-156|sly:100736534|AP2 transcription factor SlAP2c; K09284 AP2-like factor, euAP2 lineage (A)	--	--	--	Floral homeotic protein APETALA 2 GN=AP2 OS=Arabidopsis thaliana (Mouse-ear cress) PE=1 SV=1	PREDICTED: AP2-like ethylene-responsive transcription factor TOE3 isoform X2 [Ipomoea nil]
nta-miR172h	itb07g12420	3	1256-1276	1267	0	0.0524177	1	--	--	--	K09284|2.80255e-166|sot:102606071|ethylene-responsive transcription factor RAP2-7-like; K09284 AP2-like factor, euAP2 lineage (A)	--	--	--	Floral homeotic protein APETALA 2 GN=AP2 OS=Arabidopsis thaliana (Mouse-ear cress) PE=1 SV=1	PREDICTED: AP2-like ethylene-responsive transcription factor TOE3 isoform X1 [Ipomoea nil]
nta-miR172h	itb11g02720	3	1235-1255	1246	0	0.0524177	1	--	--	Molecular Function: DNA binding (GO:0003677);; Molecular Function: sequence-specific DNA binding transcription factor activity (GO:0003700);; Cellular Component: nucleus (GO:0005634);; Biological Process: regulation of transcription, DNA-templated (GO:0006355);;	K09284|2.90487e-156|sot:102605336|ethylene-responsive transcription factor RAP2-7-like; K09284 AP2-like factor, euAP2 lineage (A)	--	--	--	Floral homeotic protein APETALA 2 GN=AP2 OS=Arabidopsis thaliana (Mouse-ear cress) PE=1 SV=1	PREDICTED: ethylene-responsive transcription factor RAP2-7-like [Ipomoea nil]
nta-miR172h	itb11g07130	2	887-907	898	0	0.00504923	1	--	--	Molecular Function: DNA binding (GO:0003677);; Molecular Function: sequence-specific DNA binding transcription factor activity (GO:0003700);; Cellular Component: nucleus (GO:0005634);; Biological Process: regulation of transcription, DNA-templated (GO:0006355);;	K09284|8.0381e-92|sot:102579807|ethylene-responsive transcription factor RAP2-7-like; K09284 AP2-like factor, euAP2 lineage (A)	--	--	--	Ethylene-responsive transcription factor RAP2-7 GN=T17D12.11 OS=Arabidopsis thaliana (Mouse-ear cress) PE=2 SV=2	PREDICTED: AP2-like ethylene-responsive transcription factor TOE3 isoform X4 [Ipomoea nil]
nta-miR172h	itb14g16290	3	1292-1312	1303	0	0.0524177	1	--	--	Molecular Function: DNA binding (GO:0003677);; Molecular Function: sequence-specific DNA binding transcription factor activity (GO:0003700);; Cellular Component: nucleus (GO:0005634);; Biological Process: regulation of transcription, DNA-templated (GO:0006355);;	K09284|1.03601e-156|sot:102606071|ethylene-responsive transcription factor RAP2-7-like; K09284 AP2-like factor, euAP2 lineage (A)	--	--	--	Ethylene-responsive transcription factor RAP2-7 GN=T17D12.11 OS=Arabidopsis thaliana (Mouse-ear cress) PE=2 SV=2	PREDICTED: AP2-like ethylene-responsive transcription factor TOE3 isoform X2 [Ipomoea nil]
nta-miR172i	itb03g10070	3	1505-1525	1516	0	0.0524177	1	--	--	Biological Process: transcription, DNA-templated (GO:0006351);;	K09284|1.33761e-156|sly:100736534|AP2 transcription factor SlAP2c; K09284 AP2-like factor, euAP2 lineage (A)	--	--	--	Floral homeotic protein APETALA 2 GN=AP2 OS=Arabidopsis thaliana (Mouse-ear cress) PE=1 SV=1	PREDICTED: AP2-like ethylene-responsive transcription factor TOE3 isoform X2 [Ipomoea nil]
nta-miR172i	itb07g12420	3	1256-1276	1267	0	0.0524177	1	--	--	--	K09284|2.80255e-166|sot:102606071|ethylene-responsive transcription factor RAP2-7-like; K09284 AP2-like factor, euAP2 lineage (A)	--	--	--	Floral homeotic protein APETALA 2 GN=AP2 OS=Arabidopsis thaliana (Mouse-ear cress) PE=1 SV=1	PREDICTED: AP2-like ethylene-responsive transcription factor TOE3 isoform X1 [Ipomoea nil]
nta-miR172i	itb11g02720	3	1235-1255	1246	0	0.0524177	1	--	--	Molecular Function: DNA binding (GO:0003677);; Molecular Function: sequence-specific DNA binding transcription factor activity (GO:0003700);; Cellular Component: nucleus (GO:0005634);; Biological Process: regulation of transcription, DNA-templated (GO:0006355);;	K09284|2.90487e-156|sot:102605336|ethylene-responsive transcription factor RAP2-7-like; K09284 AP2-like factor, euAP2 lineage (A)	--	--	--	Floral homeotic protein APETALA 2 GN=AP2 OS=Arabidopsis thaliana (Mouse-ear cress) PE=1 SV=1	PREDICTED: ethylene-responsive transcription factor RAP2-7-like [Ipomoea nil]
nta-miR172i	itb11g07130	2	887-907	898	0	0.00504923	1	--	--	Molecular Function: DNA binding (GO:0003677);; Molecular Function: sequence-specific DNA binding transcription factor activity (GO:0003700);; Cellular Component: nucleus (GO:0005634);; Biological Process: regulation of transcription, DNA-templated (GO:0006355);;	K09284|8.0381e-92|sot:102579807|ethylene-responsive transcription factor RAP2-7-like; K09284 AP2-like factor, euAP2 lineage (A)	--	--	--	Ethylene-responsive transcription factor RAP2-7 GN=T17D12.11 OS=Arabidopsis thaliana (Mouse-ear cress) PE=2 SV=2	PREDICTED: AP2-like ethylene-responsive transcription factor TOE3 isoform X4 [Ipomoea nil]
nta-miR172i	itb14g16290	3	1292-1312	1303	0	0.0524177	1	--	--	Molecular Function: DNA binding (GO:0003677);; Molecular Function: sequence-specific DNA binding transcription factor activity (GO:0003700);; Cellular Component: nucleus (GO:0005634);; Biological Process: regulation of transcription, DNA-templated (GO:0006355);;	K09284|1.03601e-156|sot:102606071|ethylene-responsive transcription factor RAP2-7-like; K09284 AP2-like factor, euAP2 lineage (A)	--	--	--	Ethylene-responsive transcription factor RAP2-7 GN=T17D12.11 OS=Arabidopsis thaliana (Mouse-ear cress) PE=2 SV=2	PREDICTED: AP2-like ethylene-responsive transcription factor TOE3 isoform X2 [Ipomoea nil]
stu-miR156f-5p	itb01g24030	2	711-730	721	0	0.0493604	0	--	--	--	--	--	--	--	Squamosa promoter-binding-like protein 9 GN=SPL9 OS=Arabidopsis thaliana (Mouse-ear cress) PE=2 SV=2	PREDICTED: squamosa promoter-binding-like protein 9 isoform X1 [Ipomoea nil]
stu-miR156f-5p	itb05g00530	2	1107-1126	1117	0	0.0493604	0	--	--	--	--	--	--	--	Squamosa promoter-binding-like protein 12 GN=OJ1215_E11.11 OS=Oryza sativa subsp. japonica (Rice) PE=2 SV=1	PREDICTED: squamosa promoter-binding-like protein 3 [Ipomoea nil]
stu-miR156f-5p	itb08g12350	2	1044-1063	1054	0	0.0493604	0	--	--	--	--	--	--	--	Squamosa promoter-binding-like protein 12 GN=SPL12 OS=Oryza sativa subsp. indica (Rice) PE=2 SV=1	PREDICTED: squamosa promoter-binding-like protein 12 [Ipomoea nil]
stu-miR166b	itb06g07530	3	563-583	574	0	0.0164302	1	--	--	--	K09338|0|sly:101251205|homeobox-leucine zipper protein ATHB-15; K09338 homeobox-leucine zipper protein (A)	--	--	--	Homeobox-leucine zipper protein ATHB-15 OS=Arabidopsis thaliana (Mouse-ear cress) PE=1 SV=1	PREDICTED: homeobox-leucine zipper protein ATHB-15-like isoform X2 [Ipomoea nil]
stu-miR166b	itb07g13090	3	557-577	568	0	0.0164302	1	--	--	Molecular Function: sequence-specific DNA binding transcription factor activity (GO:0003700);; Cellular Component: nucleus (GO:0005634);; Biological Process: regulation of transcription, DNA-templated (GO:0006355);; Biological Process: cell adhesion (GO:0007155);; Molecular Function: lipid binding (GO:0008289);; Biological Process: determination of bilateral symmetry (GO:0009855);; Biological Pro…	K09338|0|vvi:100243208|homeobox-leucine zipper protein REVOLUTA; K09338 homeobox-leucine zipper protein (A)	--	--	--	Homeobox-leucine zipper protein REVOLUTA GN=MUP24.16 OS=Arabidopsis thaliana (Mouse-ear cress) PE=1 SV=2	PREDICTED: homeobox-leucine zipper protein REVOLUTA-like [Ipomoea nil]
stu-miR166b	itb10g06250	3	602-622	613	0	0.0164302	1	--	--	Molecular Function: sequence-specific DNA binding transcription factor activity (GO:0003700);; Cellular Component: nucleus (GO:0005634);; Biological Process: regulation of transcription, DNA-templated (GO:0006355);; Molecular Function: sequence-specific DNA binding (GO:0043565);;	K09338|0|sot:102579068|homeobox-leucine zipper protein ATHB-14-like; K09338 homeobox-leucine zipper protein (A)	--	--	--	Homeobox-leucine zipper protein ATHB-14 GN=T29F13.8 OS=Arabidopsis thaliana (Mouse-ear cress) PE=1 SV=1	PREDICTED: homeobox-leucine zipper protein ATHB-14-like isoform X2 [Ipomoea nil]
stu-miR166b	itb11g09900	2.5	548-568	559	0	0.00916146	1	--	--	Molecular Function: sequence-specific DNA binding transcription factor activity (GO:0003700);; Cellular Component: nucleus (GO:0005634);; Biological Process: regulation of transcription, DNA-templated (GO:0006355);; Molecular Function: sequence-specific DNA binding (GO:0043565);;	K09338|0|sot:102580476|homeobox-leucine zipper protein ATHB-15-like; K09338 homeobox-leucine zipper protein (A)	--	--	--	Homeobox-leucine zipper protein ATHB-15 OS=Arabidopsis thaliana (Mouse-ear cress) PE=1 SV=1	PREDICTED: homeobox-leucine zipper protein ATHB-15-like [Ipomoea nil]
stu-miR166b	itb14g15750	3	554-574	565	0	0.0164302	1	--	--	Molecular Function: sequence-specific DNA binding transcription factor activity (GO:0003700);; Cellular Component: nucleus (GO:0005634);; Biological Process: regulation of transcription, DNA-templated (GO:0006355);; Biological Process: cell adhesion (GO:0007155);; Molecular Function: lipid binding (GO:0008289);; Biological Process: determination of bilateral symmetry (GO:0009855);; Biological Pro…	K09338|0|vvi:100243208|homeobox-leucine zipper protein REVOLUTA; K09338 homeobox-leucine zipper protein (A)	--	--	--	Homeobox-leucine zipper protein REVOLUTA GN=MUP24.16 OS=Arabidopsis thaliana (Mouse-ear cress) PE=1 SV=2	PREDICTED: homeobox-leucine zipper protein REVOLUTA-like [Ipomoea nil]
stu-miR171b-3p	itb08g01110	3	984-1004	995	0	0.0082491	1	--	--	--	--	--	--	--	Scarecrow-like protein 6 GN=SCL6 OS=Arabidopsis thaliana (Mouse-ear cress) PE=1 SV=1	PREDICTED: scarecrow-like protein 6 isoform X2 [Ipomoea nil]
stu-miR171b-3p	itb13g07240	3	1050-1070	1061	0	0.0082491	1	--	--	--	--	--	--	--	Scarecrow-like protein 6 GN=SCL6 OS=Arabidopsis thaliana (Mouse-ear cress) PE=1 SV=1	PREDICTED: scarecrow-like protein 6 isoform X2 [Ipomoea nil]
stu-miR171d-3p	itb03g07930	1	603-623	614	2	0.454022	0	--	--	Molecular Function: sequence-specific DNA binding transcription factor activity (GO:0003700);; Biological Process: regulation of transcription, DNA-templated (GO:0006355);; Biological Process: cell differentiation (GO:0030154);; Biological Process: regulation of shoot system development (GO:0048831);;	--	--	--	--	Scarecrow-like protein 15 GN=SCL15 OS=Arabidopsis thaliana (Mouse-ear cress) PE=2 SV=3	PREDICTED: scarecrow-like protein 15 [Ipomoea nil]
stu-miR171d-3p	itb08g01110	3	984-1004	995	0	0.0204953	1	--	--	--	--	--	--	--	Scarecrow-like protein 6 GN=SCL6 OS=Arabidopsis thaliana (Mouse-ear cress) PE=1 SV=1	PREDICTED: scarecrow-like protein 6 isoform X2 [Ipomoea nil]
stu-miR171d-3p	itb13g07240	3	1050-1070	1061	0	0.0204953	1	--	--	--	--	--	--	--	Scarecrow-like protein 6 GN=SCL6 OS=Arabidopsis thaliana (Mouse-ear cress) PE=1 SV=1	PREDICTED: scarecrow-like protein 6 isoform X2 [Ipomoea nil]
stu-miR171d-3p	itb13g18890	3	387-407	398	0	0.0204953	0	--	--	Biological Process: transcription, DNA-templated (GO:0006351);;	--	--	--	--	Nodulation-signaling pathway 2 protein GN=NSP2 OS=Medicago truncatula (Barrel medic) PE=1 SV=1	PREDICTED: nodulation-signaling pathway 2 protein-like [Ipomoea nil]
stu-miR319a-3p	itb01g19690	3	1705-1724	1715	0	0.0123481	1	--	--	--	--	--	[DR]	Cell cycle control, cell division, chromosome partitioning;; General function prediction only	Acidic leucine-rich nuclear phosphoprotein 32-related protein GN=At3g50690 OS=Arabidopsis thaliana (Mouse-ear cress) PE=2 SV=1	PREDICTED: transcription factor TCP4-like [Ipomoea nil]
stu-miR319a-3p	itb10g05250	2.5	1228-1247	1238	0	0.0137107	1	--	--	--	--	--	--	--	Transcription factor TCP24 GN=TCP24 OS=Arabidopsis thaliana (Mouse-ear cress) PE=1 SV=1	PREDICTED: transcription factor TCP2 [Ipomoea nil]
stu-miR319a-3p	itb10g18290	2.5	934-953	944	0	0.0137107	1	--	--	--	--	--	--	--	Transcription factor TCP2 GN=TCP2 OS=Arabidopsis thaliana (Mouse-ear cress) PE=2 SV=1	PREDICTED: transcription factor TCP24 [Ipomoea nil]
stu-miR319a-3p	itb11g04010	2	826-845	836	4	0.375506	1	--	--	--	--	--	--	--	Transcription factor TCP3 GN=TCP3 OS=Arabidopsis thaliana (Mouse-ear cress) PE=2 SV=1	PREDICTED: transcription factor TCP4-like [Ipomoea nil]
stu-miR319b	itb01g19690	3	1705-1724	1715	0	0.0245437	1	--	--	--	--	--	[DR]	Cell cycle control, cell division, chromosome partitioning;; General function prediction only	Acidic leucine-rich nuclear phosphoprotein 32-related protein GN=At3g50690 OS=Arabidopsis thaliana (Mouse-ear cress) PE=2 SV=1	PREDICTED: transcription factor TCP4-like [Ipomoea nil]
stu-miR319b	itb10g05250	2.5	1228-1247	1238	0	0.0137107	1	--	--	--	--	--	--	--	Transcription factor TCP24 GN=TCP24 OS=Arabidopsis thaliana (Mouse-ear cress) PE=1 SV=1	PREDICTED: transcription factor TCP2 [Ipomoea nil]
stu-miR319b	itb10g18290	2.5	934-953	944	0	0.0137107	1	--	--	--	--	--	--	--	Transcription factor TCP2 GN=TCP2 OS=Arabidopsis thaliana (Mouse-ear cress) PE=2 SV=1	PREDICTED: transcription factor TCP24 [Ipomoea nil]
stu-miR384-5p	itb08g12280	1	1260-1279	1270	0	0.0118935	1	--	--	--	--	--	--	--	F-box only protein 6 GN=FBX6 OS=Arabidopsis thaliana (Mouse-ear cress) PE=2 SV=1	PREDICTED: F-box only protein 6-like [Ipomoea nil]
stu-miR390-5p	itb13g16460	4	904-924	915	0	0.0502349	0	--	--	--	--	--	--	--	--	PREDICTED: uncharacterized protein LOC109177335 [Ipomoea nil]
stu-miR396-5p	itb01g32730	4	681-702	692	0	0.0773748	1	--	--	--	--	--	--	--	Growth-regulating factor 6 OS=Oryza sativa subsp. japonica (Rice) PE=2 SV=2	PREDICTED: growth-regulating factor 1-like [Ipomoea nil]
stu-miR396-5p	itb03g09100	4	675-696	686	0	0.0773748	1	--	--	--	--	--	--	--	Growth-regulating factor 2 GN=GRF2 OS=Arabidopsis thaliana (Mouse-ear cress) PE=1 SV=1	PREDICTED: growth-regulating factor 1-like [Ipomoea nil]
stu-miR396-5p	itb06g18970	4	252-273	263	0	0.0773748	1	--	--	--	--	--	--	--	Growth-regulating factor 3 OS=Oryza sativa subsp. japonica (Rice) PE=3 SV=2	PREDICTED: growth-regulating factor 3-like [Ipomoea nil]
stu-miR396-5p	itb08g02310	4	351-372	362	0	0.0773748	1	--	--	--	--	--	--	--	Growth-regulating factor 3 OS=Oryza sativa subsp. japonica (Rice) PE=3 SV=2	PREDICTED: growth-regulating factor 4-like [Ipomoea nil]
stu-miR396-5p	itb08g05420	4	744-765	755	0	0.0773748	1	--	--	--	--	--	--	--	Growth-regulating factor 6 OS=Oryza sativa subsp. japonica (Rice) PE=2 SV=2	PREDICTED: growth-regulating factor 1-like isoform X1 [Ipomoea nil]
stu-miR396-5p	itb09g14730	4	543-564	554	0	0.0773748	1	--	--	--	--	--	--	--	Growth-regulating factor 4 GN=GRF4 OS=Arabidopsis thaliana (Mouse-ear cress) PE=2 SV=1	PREDICTED: growth-regulating factor 3-like isoform X1 [Ipomoea nil]
stu-miR396-5p	itb10g16700	4	507-528	518	0	0.0773748	1	--	--	--	--	--	--	--	Growth-regulating factor 5 GN=OSJNBa0019F11.24 OS=Oryza sativa subsp. japonica (Rice) PE=2 SV=1	PREDICTED: growth-regulating factor 8 [Ipomoea nil]
stu-miR396-5p	itb12g04660	4	744-765	755	0	0.0773748	1	--	--	--	--	--	--	--	Growth-regulating factor 1 GN=GRF1 OS=Arabidopsis thaliana (Mouse-ear cress) PE=1 SV=1	PREDICTED: growth-regulating factor 2-like isoform X1 [Ipomoea nil]
stu-miR396-5p	itb12g26970	4	321-342	332	0	0.0773748	1	--	--	--	--	--	--	--	Growth-regulating factor 7 GN=GRF7 OS=Arabidopsis thaliana (Mouse-ear cress) PE=2 SV=1	PREDICTED: growth-regulating factor 7 [Ipomoea nil]
stu-miR408b-3p	itb02g04710	4	808-828	819	0	0.0222967	0	--	--	--	K13379|0|sot:102591845|probable UDP-arabinopyranose mutase 5-like; K13379 reversibly glycosylated polypeptide / UDP-arabinopyranose mutase [EC:2.4.1.- 5.4.99.30] (A)	--	--	--	Probable UDP-arabinopyranose mutase 5 GN=RGP5 OS=Arabidopsis thaliana (Mouse-ear cress) PE=1 SV=1	PREDICTED: probable UDP-arabinopyranose mutase 5 [Ipomoea nil]
stu-miR408b-3p	itb06g09310	3.5	1119-1140	1130	2	0.310933	0	[P]	Inorganic ion transport and metabolism	--	K01533|0|sot:102597236|copper-transporting ATPase PAA2, chloroplastic-like; K01533 Cu2+-exporting ATPase [EC:3.6.3.4] (A)	--	[P]	Inorganic ion transport and metabolism	Copper-transporting ATPase PAA2, chloroplastic (Precursor) OS=Arabidopsis thaliana (Mouse-ear cress) PE=2 SV=1	PREDICTED: copper-transporting ATPase PAA2, chloroplastic [Ipomoea nil]
stu-miR408b-3p	itb06g20750	3	540-560	551	4	0.319693	0	--	--	--	K15397|0|sly:101263606|3-ketoacyl-CoA synthase 4; K15397 3-ketoacyl-CoA synthase [EC:2.3.1.199] (A)	Fatty acid elongation (ko00062)	--	--	3-ketoacyl-CoA synthase 4 GN=KCS4 OS=Arabidopsis thaliana (Mouse-ear cress) PE=2 SV=1	PREDICTED: 3-ketoacyl-CoA synthase 4 [Ipomoea nil]
stu-miR408b-3p	itb09g04170	2.5	13-33	24	1	0.00502237	0	--	--	Molecular Function: copper ion binding (GO:0005507);; Molecular Function: electron carrier activity (GO:0009055);;	--	--	--	--	Basic blue protein (Precursor) GN=ARPN OS=Arabidopsis thaliana (Mouse-ear cress) PE=2 SV=2	PREDICTED: basic blue protein-like [Juglans regia]
stu-miR408b-3p	itb15g03050	4	564-585	575	0	0.0222967	0	[F]	Nucleotide transport and metabolism	--	K18453|8.38217e-128|sly:101263980|nudix hydrolase 23, chloroplastic; K18453 ADP-ribose/FAD diphosphatase [EC:3.6.1.13 3.6.1.18] (A)	Purine metabolism (ko00230);; Riboflavin metabolism (ko00740)	[L]	Replication, recombination and repair	Nudix hydrolase 23, chloroplastic (Precursor) GN=T6D20.4 OS=Arabidopsis thaliana (Mouse-ear cress) PE=1 SV=2	PREDICTED: nudix hydrolase 23, chloroplastic [Ipomoea nil]
tcc-miR166c	itb06g07530	3	563-583	574	0	0.0164302	1	--	--	--	K09338|0|sly:101251205|homeobox-leucine zipper protein ATHB-15; K09338 homeobox-leucine zipper protein (A)	--	--	--	Homeobox-leucine zipper protein ATHB-15 OS=Arabidopsis thaliana (Mouse-ear cress) PE=1 SV=1	PREDICTED: homeobox-leucine zipper protein ATHB-15-like isoform X2 [Ipomoea nil]
tcc-miR166c	itb07g13090	3	557-577	568	0	0.0164302	1	--	--	Molecular Function: sequence-specific DNA binding transcription factor activity (GO:0003700);; Cellular Component: nucleus (GO:0005634);; Biological Process: regulation of transcription, DNA-templated (GO:0006355);; Biological Process: cell adhesion (GO:0007155);; Molecular Function: lipid binding (GO:0008289);; Biological Process: determination of bilateral symmetry (GO:0009855);; Biological Pro…	K09338|0|vvi:100243208|homeobox-leucine zipper protein REVOLUTA; K09338 homeobox-leucine zipper protein (A)	--	--	--	Homeobox-leucine zipper protein REVOLUTA GN=MUP24.16 OS=Arabidopsis thaliana (Mouse-ear cress) PE=1 SV=2	PREDICTED: homeobox-leucine zipper protein REVOLUTA-like [Ipomoea nil]
tcc-miR166c	itb10g06250	3	602-622	613	0	0.0164302	1	--	--	Molecular Function: sequence-specific DNA binding transcription factor activity (GO:0003700);; Cellular Component: nucleus (GO:0005634);; Biological Process: regulation of transcription, DNA-templated (GO:0006355);; Molecular Function: sequence-specific DNA binding (GO:0043565);;	K09338|0|sot:102579068|homeobox-leucine zipper protein ATHB-14-like; K09338 homeobox-leucine zipper protein (A)	--	--	--	Homeobox-leucine zipper protein ATHB-14 GN=T29F13.8 OS=Arabidopsis thaliana (Mouse-ear cress) PE=1 SV=1	PREDICTED: homeobox-leucine zipper protein ATHB-14-like isoform X2 [Ipomoea nil]
tcc-miR166c	itb11g09900	2.5	548-568	559	0	0.00916146	1	--	--	Molecular Function: sequence-specific DNA binding transcription factor activity (GO:0003700);; Cellular Component: nucleus (GO:0005634);; Biological Process: regulation of transcription, DNA-templated (GO:0006355);; Molecular Function: sequence-specific DNA binding (GO:0043565);;	K09338|0|sot:102580476|homeobox-leucine zipper protein ATHB-15-like; K09338 homeobox-leucine zipper protein (A)	--	--	--	Homeobox-leucine zipper protein ATHB-15 OS=Arabidopsis thaliana (Mouse-ear cress) PE=1 SV=1	PREDICTED: homeobox-leucine zipper protein ATHB-15-like [Ipomoea nil]
tcc-miR166c	itb14g15750	3	554-574	565	0	0.0164302	1	--	--	Molecular Function: sequence-specific DNA binding transcription factor activity (GO:0003700);; Cellular Component: nucleus (GO:0005634);; Biological Process: regulation of transcription, DNA-templated (GO:0006355);; Biological Process: cell adhesion (GO:0007155);; Molecular Function: lipid binding (GO:0008289);; Biological Process: determination of bilateral symmetry (GO:0009855);; Biological Pro…	K09338|0|vvi:100243208|homeobox-leucine zipper protein REVOLUTA; K09338 homeobox-leucine zipper protein (A)	--	--	--	Homeobox-leucine zipper protein REVOLUTA GN=MUP24.16 OS=Arabidopsis thaliana (Mouse-ear cress) PE=1 SV=2	PREDICTED: homeobox-leucine zipper protein REVOLUTA-like [Ipomoea nil]
tcc-miR172d	itb03g10070	2	1505-1525	1516	0	0.0200445	1	--	--	Biological Process: transcription, DNA-templated (GO:0006351);;	K09284|1.33761e-156|sly:100736534|AP2 transcription factor SlAP2c; K09284 AP2-like factor, euAP2 lineage (A)	--	--	--	Floral homeotic protein APETALA 2 GN=AP2 OS=Arabidopsis thaliana (Mouse-ear cress) PE=1 SV=1	PREDICTED: AP2-like ethylene-responsive transcription factor TOE3 isoform X2 [Ipomoea nil]
tcc-miR172d	itb07g12420	2	1256-1276	1267	0	0.0200445	1	--	--	--	K09284|2.80255e-166|sot:102606071|ethylene-responsive transcription factor RAP2-7-like; K09284 AP2-like factor, euAP2 lineage (A)	--	--	--	Floral homeotic protein APETALA 2 GN=AP2 OS=Arabidopsis thaliana (Mouse-ear cress) PE=1 SV=1	PREDICTED: AP2-like ethylene-responsive transcription factor TOE3 isoform X1 [Ipomoea nil]
tcc-miR172d	itb11g02720	2	1235-1255	1246	0	0.0200445	1	--	--	Molecular Function: DNA binding (GO:0003677);; Molecular Function: sequence-specific DNA binding transcription factor activity (GO:0003700);; Cellular Component: nucleus (GO:0005634);; Biological Process: regulation of transcription, DNA-templated (GO:0006355);;	K09284|2.90487e-156|sot:102605336|ethylene-responsive transcription factor RAP2-7-like; K09284 AP2-like factor, euAP2 lineage (A)	--	--	--	Floral homeotic protein APETALA 2 GN=AP2 OS=Arabidopsis thaliana (Mouse-ear cress) PE=1 SV=1	PREDICTED: ethylene-responsive transcription factor RAP2-7-like [Ipomoea nil]
tcc-miR172d	itb11g07130	1	887-907	898	0	0.00596453	1	--	--	Molecular Function: DNA binding (GO:0003677);; Molecular Function: sequence-specific DNA binding transcription factor activity (GO:0003700);; Cellular Component: nucleus (GO:0005634);; Biological Process: regulation of transcription, DNA-templated (GO:0006355);;	K09284|8.0381e-92|sot:102579807|ethylene-responsive transcription factor RAP2-7-like; K09284 AP2-like factor, euAP2 lineage (A)	--	--	--	Ethylene-responsive transcription factor RAP2-7 GN=T17D12.11 OS=Arabidopsis thaliana (Mouse-ear cress) PE=2 SV=2	PREDICTED: AP2-like ethylene-responsive transcription factor TOE3 isoform X4 [Ipomoea nil]
tcc-miR172d	itb14g16290	2	1292-1312	1303	0	0.0200445	1	--	--	Molecular Function: DNA binding (GO:0003677);; Molecular Function: sequence-specific DNA binding transcription factor activity (GO:0003700);; Cellular Component: nucleus (GO:0005634);; Biological Process: regulation of transcription, DNA-templated (GO:0006355);;	K09284|1.03601e-156|sot:102606071|ethylene-responsive transcription factor RAP2-7-like; K09284 AP2-like factor, euAP2 lineage (A)	--	--	--	Ethylene-responsive transcription factor RAP2-7 GN=T17D12.11 OS=Arabidopsis thaliana (Mouse-ear cress) PE=2 SV=2	PREDICTED: AP2-like ethylene-responsive transcription factor TOE3 isoform X2 [Ipomoea nil]
tcc-miR396d	itb01g32730	4	681-702	692	0	0.0563342	1	--	--	--	--	--	--	--	Growth-regulating factor 6 OS=Oryza sativa subsp. japonica (Rice) PE=2 SV=2	PREDICTED: growth-regulating factor 1-like [Ipomoea nil]
tcc-miR396d	itb03g09100	4	675-696	686	0	0.0563342	1	--	--	--	--	--	--	--	Growth-regulating factor 2 GN=GRF2 OS=Arabidopsis thaliana (Mouse-ear cress) PE=1 SV=1	PREDICTED: growth-regulating factor 1-like [Ipomoea nil]
tcc-miR396d	itb06g18970	4	252-273	263	0	0.0563342	1	--	--	--	--	--	--	--	Growth-regulating factor 3 OS=Oryza sativa subsp. japonica (Rice) PE=3 SV=2	PREDICTED: growth-regulating factor 3-like [Ipomoea nil]
tcc-miR396d	itb08g02310	4	351-372	362	0	0.0563342	1	--	--	--	--	--	--	--	Growth-regulating factor 3 OS=Oryza sativa subsp. japonica (Rice) PE=3 SV=2	PREDICTED: growth-regulating factor 4-like [Ipomoea nil]
tcc-miR396d	itb08g05420	4	744-765	755	0	0.0563342	1	--	--	--	--	--	--	--	Growth-regulating factor 6 OS=Oryza sativa subsp. japonica (Rice) PE=2 SV=2	PREDICTED: growth-regulating factor 1-like isoform X1 [Ipomoea nil]
tcc-miR396d	itb09g14730	4	543-564	554	0	0.0563342	1	--	--	--	--	--	--	--	Growth-regulating factor 4 GN=GRF4 OS=Arabidopsis thaliana (Mouse-ear cress) PE=2 SV=1	PREDICTED: growth-regulating factor 3-like isoform X1 [Ipomoea nil]
tcc-miR396d	itb10g16700	4	507-528	518	0	0.0563342	1	--	--	--	--	--	--	--	Growth-regulating factor 5 GN=OSJNBa0019F11.24 OS=Oryza sativa subsp. japonica (Rice) PE=2 SV=1	PREDICTED: growth-regulating factor 8 [Ipomoea nil]
tcc-miR396d	itb12g04660	4	744-765	755	0	0.0563342	1	--	--	--	--	--	--	--	Growth-regulating factor 1 GN=GRF1 OS=Arabidopsis thaliana (Mouse-ear cress) PE=1 SV=1	PREDICTED: growth-regulating factor 2-like isoform X1 [Ipomoea nil]
tcc-miR396d	itb12g26970	4	321-342	332	0	0.0563342	1	--	--	--	--	--	--	--	Growth-regulating factor 7 GN=GRF7 OS=Arabidopsis thaliana (Mouse-ear cress) PE=2 SV=1	PREDICTED: growth-regulating factor 7 [Ipomoea nil]
tcc-miR530a	itb04g07840	3	89-108	99	0	0.0285754	0	--	--	--	--	--	--	--	--	PREDICTED: uncharacterized protein LOC109185885 isoform X2 [Ipomoea nil]
tcc-miR530a	itb07g06440	4	845-864	855	0	0.041012	0	--	--	--	--	--	--	--	Microtubule-associated protein 70-1 GN=MAP70.1 OS=Arabidopsis thaliana (Mouse-ear cress) PE=1 SV=1	PREDICTED: microtubule-associated protein 70-1-like [Ipomoea nil]
tcc-miR530a	itb09g17880	3.5	454-473	464	2	0.310933	0	--	--	--	--	--	--	--	Transcription factor bHLH130 GN=T24P15.19 OS=Arabidopsis thaliana (Mouse-ear cress) PE=1 SV=1	PREDICTED: transcription factor bHLH130-like [Ipomoea nil]
tcc-miR530a	itb13g24260	2	89-108	99	0	0.00504923	0	--	--	--	--	--	--	--	--	PREDICTED: uncharacterized protein LOC109175609 isoform X4 [Ipomoea nil]
tcc-miR530a	itb14g10550	4	355-375	366	3	0.377515	0	--	--	--	K12836|2.93373e-138|sot:102590524|splicing factor U2af small subunit A-like; K12836 splicing factor U2AF 35 kDa subunit (A)	Spliceosome (ko03040)	[A]	RNA processing and modification	Splicing factor U2af small subunit A GN=OsJ_028686 OS=Oryza sativa subsp. japonica (Rice) PE=2 SV=1	PREDICTED: splicing factor U2af small subunit B-like [Ipomoea nil]
vvi-miR166a	itb06g07530	1	565-583	574	0	0.0236455	1	--	--	--	K09338|0|sly:101251205|homeobox-leucine zipper protein ATHB-15; K09338 homeobox-leucine zipper protein (A)	--	--	--	Homeobox-leucine zipper protein ATHB-15 OS=Arabidopsis thaliana (Mouse-ear cress) PE=1 SV=1	PREDICTED: homeobox-leucine zipper protein ATHB-15-like isoform X2 [Ipomoea nil]
vvi-miR166a	itb07g13090	1	559-577	568	0	0.0236455	1	--	--	Molecular Function: sequence-specific DNA binding transcription factor activity (GO:0003700);; Cellular Component: nucleus (GO:0005634);; Biological Process: regulation of transcription, DNA-templated (GO:0006355);; Biological Process: cell adhesion (GO:0007155);; Molecular Function: lipid binding (GO:0008289);; Biological Process: determination of bilateral symmetry (GO:0009855);; Biological Pro…	K09338|0|vvi:100243208|homeobox-leucine zipper protein REVOLUTA; K09338 homeobox-leucine zipper protein (A)	--	--	--	Homeobox-leucine zipper protein REVOLUTA GN=MUP24.16 OS=Arabidopsis thaliana (Mouse-ear cress) PE=1 SV=2	PREDICTED: homeobox-leucine zipper protein REVOLUTA-like [Ipomoea nil]
vvi-miR166a	itb07g24220	5	389-407	398	3	0.421296	1	[E]	Amino acid transport and metabolism	Molecular Function: aminopeptidase activity (GO:0004177);; Biological Process: proteolysis (GO:0006508);; Molecular Function: metalloexopeptidase activity (GO:0008235);; Cellular Component: chloroplast (GO:0009507);; Molecular Function: manganese ion binding (GO:0030145);;	K01255|0|vvi:100250183|leucine aminopeptidase 1; K01255 leucyl aminopeptidase [EC:3.4.11.1] (A)	Glutathione metabolism (ko00480)	[R]	General function prediction only	Leucine aminopeptidase 2, chloroplastic (Precursor) GN=LAPA2 OS=Solanum lycopersicum (Tomato) PE=1 SV=1	PREDICTED: leucine aminopeptidase 2, chloroplastic-like [Ipomoea nil]
vvi-miR166a	itb10g06250	1	604-622	613	0	0.0236455	1	--	--	Molecular Function: sequence-specific DNA binding transcription factor activity (GO:0003700);; Cellular Component: nucleus (GO:0005634);; Biological Process: regulation of transcription, DNA-templated (GO:0006355);; Molecular Function: sequence-specific DNA binding (GO:0043565);;	K09338|0|sot:102579068|homeobox-leucine zipper protein ATHB-14-like; K09338 homeobox-leucine zipper protein (A)	--	--	--	Homeobox-leucine zipper protein ATHB-14 GN=T29F13.8 OS=Arabidopsis thaliana (Mouse-ear cress) PE=1 SV=1	PREDICTED: homeobox-leucine zipper protein ATHB-14-like isoform X2 [Ipomoea nil]
vvi-miR166a	itb11g09900	0.5	550-568	559	0	0.0128025	1	--	--	Molecular Function: sequence-specific DNA binding transcription factor activity (GO:0003700);; Cellular Component: nucleus (GO:0005634);; Biological Process: regulation of transcription, DNA-templated (GO:0006355);; Molecular Function: sequence-specific DNA binding (GO:0043565);;	K09338|0|sot:102580476|homeobox-leucine zipper protein ATHB-15-like; K09338 homeobox-leucine zipper protein (A)	--	--	--	Homeobox-leucine zipper protein ATHB-15 OS=Arabidopsis thaliana (Mouse-ear cress) PE=1 SV=1	PREDICTED: homeobox-leucine zipper protein ATHB-15-like [Ipomoea nil]
vvi-miR166a	itb14g15750	1	556-574	565	0	0.0236455	1	--	--	Molecular Function: sequence-specific DNA binding transcription factor activity (GO:0003700);; Cellular Component: nucleus (GO:0005634);; Biological Process: regulation of transcription, DNA-templated (GO:0006355);; Biological Process: cell adhesion (GO:0007155);; Molecular Function: lipid binding (GO:0008289);; Biological Process: determination of bilateral symmetry (GO:0009855);; Biological Pro…	K09338|0|vvi:100243208|homeobox-leucine zipper protein REVOLUTA; K09338 homeobox-leucine zipper protein (A)	--	--	--	Homeobox-leucine zipper protein REVOLUTA GN=MUP24.16 OS=Arabidopsis thaliana (Mouse-ear cress) PE=1 SV=2	PREDICTED: homeobox-leucine zipper protein REVOLUTA-like [Ipomoea nil]
vvi-miR166b	itb06g07530	1	565-583	574	0	0.0236455	1	--	--	--	K09338|0|sly:101251205|homeobox-leucine zipper protein ATHB-15; K09338 homeobox-leucine zipper protein (A)	--	--	--	Homeobox-leucine zipper protein ATHB-15 OS=Arabidopsis thaliana (Mouse-ear cress) PE=1 SV=1	PREDICTED: homeobox-leucine zipper protein ATHB-15-like isoform X2 [Ipomoea nil]
vvi-miR166b	itb07g13090	1	559-577	568	0	0.0236455	1	--	--	Molecular Function: sequence-specific DNA binding transcription factor activity (GO:0003700);; Cellular Component: nucleus (GO:0005634);; Biological Process: regulation of transcription, DNA-templated (GO:0006355);; Biological Process: cell adhesion (GO:0007155);; Molecular Function: lipid binding (GO:0008289);; Biological Process: determination of bilateral symmetry (GO:0009855);; Biological Pro…	K09338|0|vvi:100243208|homeobox-leucine zipper protein REVOLUTA; K09338 homeobox-leucine zipper protein (A)	--	--	--	Homeobox-leucine zipper protein REVOLUTA GN=MUP24.16 OS=Arabidopsis thaliana (Mouse-ear cress) PE=1 SV=2	PREDICTED: homeobox-leucine zipper protein REVOLUTA-like [Ipomoea nil]
vvi-miR166b	itb07g24220	5	389-407	398	3	0.421296	1	[E]	Amino acid transport and metabolism	Molecular Function: aminopeptidase activity (GO:0004177);; Biological Process: proteolysis (GO:0006508);; Molecular Function: metalloexopeptidase activity (GO:0008235);; Cellular Component: chloroplast (GO:0009507);; Molecular Function: manganese ion binding (GO:0030145);;	K01255|0|vvi:100250183|leucine aminopeptidase 1; K01255 leucyl aminopeptidase [EC:3.4.11.1] (A)	Glutathione metabolism (ko00480)	[R]	General function prediction only	Leucine aminopeptidase 2, chloroplastic (Precursor) GN=LAPA2 OS=Solanum lycopersicum (Tomato) PE=1 SV=1	PREDICTED: leucine aminopeptidase 2, chloroplastic-like [Ipomoea nil]
vvi-miR166b	itb10g06250	1	604-622	613	0	0.0236455	1	--	--	Molecular Function: sequence-specific DNA binding transcription factor activity (GO:0003700);; Cellular Component: nucleus (GO:0005634);; Biological Process: regulation of transcription, DNA-templated (GO:0006355);; Molecular Function: sequence-specific DNA binding (GO:0043565);;	K09338|0|sot:102579068|homeobox-leucine zipper protein ATHB-14-like; K09338 homeobox-leucine zipper protein (A)	--	--	--	Homeobox-leucine zipper protein ATHB-14 GN=T29F13.8 OS=Arabidopsis thaliana (Mouse-ear cress) PE=1 SV=1	PREDICTED: homeobox-leucine zipper protein ATHB-14-like isoform X2 [Ipomoea nil]
vvi-miR166b	itb11g09900	0.5	550-568	559	0	0.0128025	1	--	--	Molecular Function: sequence-specific DNA binding transcription factor activity (GO:0003700);; Cellular Component: nucleus (GO:0005634);; Biological Process: regulation of transcription, DNA-templated (GO:0006355);; Molecular Function: sequence-specific DNA binding (GO:0043565);;	K09338|0|sot:102580476|homeobox-leucine zipper protein ATHB-15-like; K09338 homeobox-leucine zipper protein (A)	--	--	--	Homeobox-leucine zipper protein ATHB-15 OS=Arabidopsis thaliana (Mouse-ear cress) PE=1 SV=1	PREDICTED: homeobox-leucine zipper protein ATHB-15-like [Ipomoea nil]
vvi-miR166b	itb14g15750	1	556-574	565	0	0.0236455	1	--	--	Molecular Function: sequence-specific DNA binding transcription factor activity (GO:0003700);; Cellular Component: nucleus (GO:0005634);; Biological Process: regulation of transcription, DNA-templated (GO:0006355);; Biological Process: cell adhesion (GO:0007155);; Molecular Function: lipid binding (GO:0008289);; Biological Process: determination of bilateral symmetry (GO:0009855);; Biological Pro…	K09338|0|vvi:100243208|homeobox-leucine zipper protein REVOLUTA; K09338 homeobox-leucine zipper protein (A)	--	--	--	Homeobox-leucine zipper protein REVOLUTA GN=MUP24.16 OS=Arabidopsis thaliana (Mouse-ear cress) PE=1 SV=2	PREDICTED: homeobox-leucine zipper protein REVOLUTA-like [Ipomoea nil]
vvi-miR319g	itb01g19690	5	1704-1724	1715	0	0.018239	1	--	--	--	--	--	[DR]	Cell cycle control, cell division, chromosome partitioning;; General function prediction only	Acidic leucine-rich nuclear phosphoprotein 32-related protein GN=At3g50690 OS=Arabidopsis thaliana (Mouse-ear cress) PE=2 SV=1	PREDICTED: transcription factor TCP4-like [Ipomoea nil]
vvi-miR319g	itb10g05250	3.5	1227-1247	1238	0	0.0109836	1	--	--	--	--	--	--	--	Transcription factor TCP24 GN=TCP24 OS=Arabidopsis thaliana (Mouse-ear cress) PE=1 SV=1	PREDICTED: transcription factor TCP2 [Ipomoea nil]
vvi-miR319g	itb10g18290	3.5	933-953	944	0	0.0109836	1	--	--	--	--	--	--	--	Transcription factor TCP2 GN=TCP2 OS=Arabidopsis thaliana (Mouse-ear cress) PE=2 SV=1	PREDICTED: transcription factor TCP24 [Ipomoea nil]
vvi-miR319g	itb11g04010	3	826-845	836	4	0.319693	1	--	--	--	--	--	--	--	Transcription factor TCP3 GN=TCP3 OS=Arabidopsis thaliana (Mouse-ear cress) PE=2 SV=1	PREDICTED: transcription factor TCP4-like [Ipomoea nil]
vvi-miR396a	itb01g32730	3	681-702	692	0	0.0285754	1	--	--	--	--	--	--	--	Growth-regulating factor 6 OS=Oryza sativa subsp. japonica (Rice) PE=2 SV=2	PREDICTED: growth-regulating factor 1-like [Ipomoea nil]
vvi-miR396a	itb03g09100	3	675-696	686	0	0.0285754	1	--	--	--	--	--	--	--	Growth-regulating factor 2 GN=GRF2 OS=Arabidopsis thaliana (Mouse-ear cress) PE=1 SV=1	PREDICTED: growth-regulating factor 1-like [Ipomoea nil]
vvi-miR396a	itb06g18970	4	252-273	263	0	0.0440962	1	--	--	--	--	--	--	--	Growth-regulating factor 3 OS=Oryza sativa subsp. japonica (Rice) PE=3 SV=2	PREDICTED: growth-regulating factor 3-like [Ipomoea nil]
vvi-miR396a	itb07g06690	4.5	1155-1174	1165	3	0.464794	0	[G]	Carbohydrate transport and metabolism	Molecular Function: magnesium ion binding (GO:0000287);; Molecular Function: phosphoglucomutase activity (GO:0004614);; Cellular Component: cytoplasm (GO:0005737);; Biological Process: glucose metabolic process (GO:0006006);;	K01835|0|sot:102579912|PGM, PGM1; phosphoglucomutase, cytoplasmic-like (EC:5.4.2.2); K01835 phosphoglucomutase [EC:5.4.2.2] (A)	Glycolysis / Gluconeogenesis (ko00010);; Pentose phosphate pathway (ko00030);; Galactose metabolism (ko00052);; Purine metabolism (ko00230);; Starch and sucrose metabolism (ko00500);; Amino sugar and nucleotide sugar metabolism (ko00520)	[G]	Carbohydrate transport and metabolism	Phosphoglucomutase, cytoplasmic GN=PGM1 OS=Solanum tuberosum (Potato) PE=2 SV=1	PREDICTED: phosphoglucomutase, cytoplasmic [Ipomoea nil]
vvi-miR396a	itb08g02310	4	351-372	362	0	0.0440962	1	--	--	--	--	--	--	--	Growth-regulating factor 3 OS=Oryza sativa subsp. japonica (Rice) PE=3 SV=2	PREDICTED: growth-regulating factor 4-like [Ipomoea nil]
vvi-miR396a	itb08g05420	3	744-765	755	0	0.0285754	1	--	--	--	--	--	--	--	Growth-regulating factor 6 OS=Oryza sativa subsp. japonica (Rice) PE=2 SV=2	PREDICTED: growth-regulating factor 1-like isoform X1 [Ipomoea nil]
vvi-miR396a	itb09g14730	4	543-564	554	0	0.0440962	1	--	--	--	--	--	--	--	Growth-regulating factor 4 GN=GRF4 OS=Arabidopsis thaliana (Mouse-ear cress) PE=2 SV=1	PREDICTED: growth-regulating factor 3-like isoform X1 [Ipomoea nil]
vvi-miR396a	itb10g16700	4	507-528	518	0	0.0440962	1	--	--	--	--	--	--	--	Growth-regulating factor 5 GN=OSJNBa0019F11.24 OS=Oryza sativa subsp. japonica (Rice) PE=2 SV=1	PREDICTED: growth-regulating factor 8 [Ipomoea nil]
vvi-miR396a	itb12g04660	3	744-765	755	0	0.0285754	1	--	--	--	--	--	--	--	Growth-regulating factor 1 GN=GRF1 OS=Arabidopsis thaliana (Mouse-ear cress) PE=1 SV=1	PREDICTED: growth-regulating factor 2-like isoform X1 [Ipomoea nil]
vvi-miR396a	itb12g26970	4	321-342	332	0	0.0440962	1	--	--	--	--	--	--	--	Growth-regulating factor 7 GN=GRF7 OS=Arabidopsis thaliana (Mouse-ear cress) PE=2 SV=1	PREDICTED: growth-regulating factor 7 [Ipomoea nil]
