# Supplementary material for: Integrated transcriptome, small RNA and degradome sequencing approaches proffer insights into chlorogenic acid biosynthesis in leafy sweet potato
Source: PLoS One. 2021 Jan 22;16(1):e0245266. doi: 10.1371/journal.pone.0245266 (PMC7822329; doi:10.1371/journal.pone.0245266)
Supplement: S11 Table — (XLSX) [file pone.0245266.s011.xlsx]

## Sheet: FS2 vs. FS1
Table S11 Association analysis between DE miRNAs and mRNAs for FS2 vs.FS1
homologous miRNA	target gene id	gene_description	correlation	p value	q value
sly-miR167b-3p	itb01g07260	serine carboxypeptidase-like	-0.9	0.0373861	0.0746435
tcc-miR530a	itb01g20750	conserved hypothetical protein	-0.8	0.104088	0.161476
sly-miR167b-3p	itb01g24190	Heat shock protein DnaJ with tetratricopeptide repeat	-0.8	0.104088	0.161476
tcc-miR530a	itb01g34920	Chaperone DnaJ-domain superfamily protein	-0.8	0.104088	0.161476
tcc-miR530a	itb03g00620	Raffinose synthase family protein	-0.9	0.0373861	0.0746435
tcc-miR530a	itb04g09980	Pectin lyase-like superfamily protein	-1	1.40427e-24	5.43895e-24
sly-miR167b-3p	itb06g15860	Major facilitator superfamily protein	-0.8	0.104088	0.161476
tcc-miR530a	itb06g23570	Co-chaperone GrpE family protein	-0.8	0.104088	0.161476
sly-miR167b-3p	itb08g05490	Cellulose-synthase-like C12	-0.8	0.104088	0.161476
tcc-miR530a	itb09g03880	Leucine-rich repeat protein kinase family protein	-0.8	0.104088	0.161476
tcc-miR530a	itb09g09450	laccase	-1	1.40427e-24	5.43895e-24
sly-miR167b-3p	itb10g20430	Transducin/WD40 repeat-like superfamily protein	-0.8	0.104088	0.161476
tcc-miR530a	itb10g25590	Urb2/Npa2 family domain containing protein	-0.8	0.104088	0.161476
tcc-miR530a	itb11g14370	S-adenosyl-L-methionine-dependent methyltransferases superfamily protein	-0.9	0.0373861	0.0746435
tcc-miR530a	itb11g19110	root hair initiation protein root hairless 1 (RHL1)	-0.8	0.104088	0.161476
tcc-miR530a	itb12g06960	Putative death-receptor fusion protein (DUF2428) domain containing protein	-0.9	0.0373861	0.0746435
tcc-miR530a	itb14g17280	alpha-glucan phosphorylase	-0.9	0.0373861	0.0746435
stu-miR156h-5p	itb01g00220	ARID/BRIGHT DNA-binding domain-containing protein	-1	1.40427e-24	5.43895e-24
stu-miR156g-5p	itb01g00220	ARID/BRIGHT DNA-binding domain-containing protein	-1	1.40427e-24	5.43895e-24
stu-miR156e	itb01g00220	ARID/BRIGHT DNA-binding domain-containing protein	-1	1.40427e-24	5.43895e-24
stu-miR156j-5p	itb01g00220	ARID/BRIGHT DNA-binding domain-containing protein	-1	1.40427e-24	5.43895e-24
stu-miR156i-5p	itb01g00220	ARID/BRIGHT DNA-binding domain-containing protein	-1	1.40427e-24	5.43895e-24
stu-miR156k-5p	itb01g00220	ARID/BRIGHT DNA-binding domain-containing protein	-1	1.40427e-24	5.43895e-24
stu-miR156k-5p	itb01g02630	F-box/RNI-like superfamily protein	-1	1.40427e-24	5.43895e-24
stu-miR156g-5p	itb01g02630	F-box/RNI-like superfamily protein	-1	1.40427e-24	5.43895e-24
stu-miR156i-5p	itb01g02630	F-box/RNI-like superfamily protein	-1	1.40427e-24	5.43895e-24
stu-miR156h-5p	itb01g02630	F-box/RNI-like superfamily protein	-1	1.40427e-24	5.43895e-24
stu-miR156e	itb01g02630	F-box/RNI-like superfamily protein	-1	1.40427e-24	5.43895e-24
stu-miR156j-5p	itb01g02630	F-box/RNI-like superfamily protein	-1	1.40427e-24	5.43895e-24
stu-miR156i-5p	itb01g08410	Putative lysine decarboxylase family protein	-0.9	0.0373861	0.0746435
stu-miR156j-5p	itb01g08410	Putative lysine decarboxylase family protein	-0.9	0.0373861	0.0746435
stu-miR156e	itb01g08410	Putative lysine decarboxylase family protein	-0.9	0.0373861	0.0746435
stu-miR156k-5p	itb01g08410	Putative lysine decarboxylase family protein	-0.9	0.0373861	0.0746435
stu-miR156h-5p	itb01g08410	Putative lysine decarboxylase family protein	-0.9	0.0373861	0.0746435
stu-miR156g-5p	itb01g08410	Putative lysine decarboxylase family protein	-0.9	0.0373861	0.0746435
stu-miR156k-5p	itb01g23160	FtsJ-like methyltransferase family protein	-1	1.40427e-24	5.43895e-24
stu-miR156g-5p	itb01g23160	FtsJ-like methyltransferase family protein	-1	1.40427e-24	5.43895e-24
stu-miR156j-5p	itb01g23160	FtsJ-like methyltransferase family protein	-1	1.40427e-24	5.43895e-24
stu-miR156h-5p	itb01g23160	FtsJ-like methyltransferase family protein	-1	1.40427e-24	5.43895e-24
stu-miR156i-5p	itb01g23160	FtsJ-like methyltransferase family protein	-1	1.40427e-24	5.43895e-24
stu-miR156e	itb01g23160	FtsJ-like methyltransferase family protein	-1	1.40427e-24	5.43895e-24
stu-miR156e	itb01g35190	Plant neutral invertase family protein	-1	1.40427e-24	5.43895e-24
stu-miR156j-5p	itb01g35190	Plant neutral invertase family protein	-1	1.40427e-24	5.43895e-24
stu-miR156k-5p	itb01g35190	Plant neutral invertase family protein	-1	1.40427e-24	5.43895e-24
stu-miR156g-5p	itb01g35190	Plant neutral invertase family protein	-1	1.40427e-24	5.43895e-24
stu-miR156i-5p	itb01g35190	Plant neutral invertase family protein	-1	1.40427e-24	5.43895e-24
stu-miR156h-5p	itb01g35190	Plant neutral invertase family protein	-1	1.40427e-24	5.43895e-24
stu-miR156j-5p	itb01g36080	Plant neutral invertase family protein	-1	1.40427e-24	5.43895e-24
stu-miR156g-5p	itb01g36080	Plant neutral invertase family protein	-1	1.40427e-24	5.43895e-24
stu-miR156k-5p	itb01g36080	Plant neutral invertase family protein	-1	1.40427e-24	5.43895e-24
stu-miR156e	itb01g36080	Plant neutral invertase family protein	-1	1.40427e-24	5.43895e-24
stu-miR156h-5p	itb01g36080	Plant neutral invertase family protein	-1	1.40427e-24	5.43895e-24
stu-miR156i-5p	itb01g36080	Plant neutral invertase family protein	-1	1.40427e-24	5.43895e-24
stu-miR156k-5p	itb02g07930	squamosa promoter binding protein-like	-0.9	0.0373861	0.0746435
stu-miR156h-5p	itb02g07930	squamosa promoter binding protein-like	-0.9	0.0373861	0.0746435
stu-miR156j-5p	itb02g07930	squamosa promoter binding protein-like	-0.9	0.0373861	0.0746435
stu-miR156i-5p	itb02g07930	squamosa promoter binding protein-like	-0.9	0.0373861	0.0746435
stu-miR156e	itb02g07930	squamosa promoter binding protein-like	-0.9	0.0373861	0.0746435
stu-miR156k-5p	itb02g16020	ABC2 homolog	-1	1.40427e-24	5.43895e-24
stu-miR156i-5p	itb02g16020	ABC2 homolog	-1	1.40427e-24	5.43895e-24
stu-miR156e	itb02g16020	ABC2 homolog	-1	1.40427e-24	5.43895e-24
stu-miR156g-5p	itb02g16020	ABC2 homolog	-1	1.40427e-24	5.43895e-24
stu-miR156h-5p	itb02g16020	ABC2 homolog	-1	1.40427e-24	5.43895e-24
stu-miR156j-5p	itb02g16020	ABC2 homolog	-1	1.40427e-24	5.43895e-24
stu-miR156h-5p	itb03g23540	cytokinin response factor	-0.872082	0.0538542	0.104642
stu-miR156e	itb03g23540	cytokinin response factor	-0.872082	0.0538542	0.104642
stu-miR156g-5p	itb03g23540	cytokinin response factor	-0.872082	0.0538542	0.104642
stu-miR156k-5p	itb03g23540	cytokinin response factor	-0.872082	0.0538542	0.104642
stu-miR156j-5p	itb03g23540	cytokinin response factor	-0.872082	0.0538542	0.104642
stu-miR156i-5p	itb03g23540	cytokinin response factor	-0.872082	0.0538542	0.104642
sly-miR167b-3p	itb04g01920	Disease resistance protein (TIR-NBS-LRR class) family	-1	1.40427e-24	5.43895e-24
tcc-miR530a	itb04g01920	Disease resistance protein (TIR-NBS-LRR class) family	-0.9	0.0373861	0.0746435
stu-miR156e	itb04g05500	chromatin remodeling	-1	1.40427e-24	5.43895e-24
stu-miR156g-5p	itb04g05500	chromatin remodeling	-1	1.40427e-24	5.43895e-24
stu-miR156h-5p	itb04g05500	chromatin remodeling	-1	1.40427e-24	5.43895e-24
stu-miR156j-5p	itb04g05500	chromatin remodeling	-1	1.40427e-24	5.43895e-24
stu-miR156i-5p	itb04g05500	chromatin remodeling	-1	1.40427e-24	5.43895e-24
stu-miR156k-5p	itb04g05500	chromatin remodeling	-1	1.40427e-24	5.43895e-24
stu-miR156h-5p	itb04g12900	lipase class 3 family protein	-1	1.40427e-24	5.43895e-24
stu-miR156e	itb04g12900	lipase class 3 family protein	-1	1.40427e-24	5.43895e-24
stu-miR156g-5p	itb04g12900	lipase class 3 family protein	-1	1.40427e-24	5.43895e-24
stu-miR156i-5p	itb04g12900	lipase class 3 family protein	-1	1.40427e-24	5.43895e-24
stu-miR156j-5p	itb04g12900	lipase class 3 family protein	-1	1.40427e-24	5.43895e-24
stu-miR156k-5p	itb04g12900	lipase class 3 family protein	-1	1.40427e-24	5.43895e-24
sly-miR167b-3p	itb04g12900	lipase class 3 family protein	-0.9	0.0373861	0.0746435
stu-miR156g-5p	itb04g21700	Pentatricopeptide repeat (PPR-like) superfamily protein	-1	1.40427e-24	5.43895e-24
stu-miR156j-5p	itb04g21700	Pentatricopeptide repeat (PPR-like) superfamily protein	-1	1.40427e-24	5.43895e-24
stu-miR156h-5p	itb04g21700	Pentatricopeptide repeat (PPR-like) superfamily protein	-1	1.40427e-24	5.43895e-24
stu-miR156k-5p	itb04g21700	Pentatricopeptide repeat (PPR-like) superfamily protein	-1	1.40427e-24	5.43895e-24
stu-miR156e	itb04g21700	Pentatricopeptide repeat (PPR-like) superfamily protein	-1	1.40427e-24	5.43895e-24
stu-miR156i-5p	itb04g21700	Pentatricopeptide repeat (PPR-like) superfamily protein	-1	1.40427e-24	5.43895e-24
stu-miR156e	itb09g11180	Peptidase M50 family protein	-0.9	0.0373861	0.0746435
stu-miR156g-5p	itb09g11180	Peptidase M50 family protein	-0.9	0.0373861	0.0746435
stu-miR156j-5p	itb09g11180	Peptidase M50 family protein	-0.9	0.0373861	0.0746435
stu-miR156k-5p	itb09g11180	Peptidase M50 family protein	-0.9	0.0373861	0.0746435
stu-miR156i-5p	itb09g11180	Peptidase M50 family protein	-0.9	0.0373861	0.0746435
stu-miR156h-5p	itb09g11180	Peptidase M50 family protein	-0.9	0.0373861	0.0746435
stu-miR156i-5p	itb10g01270	glutamate receptor 3.3	-0.9	0.0373861	0.0746435
stu-miR156j-5p	itb10g01270	glutamate receptor 3.3	-0.9	0.0373861	0.0746435
stu-miR156g-5p	itb10g01270	glutamate receptor 3.3	-0.9	0.0373861	0.0746435
stu-miR156h-5p	itb10g01270	glutamate receptor 3.3	-0.9	0.0373861	0.0746435
stu-miR156e	itb10g01270	glutamate receptor 3.3	-0.9	0.0373861	0.0746435
stu-miR156k-5p	itb10g01270	glutamate receptor 3.3	-0.9	0.0373861	0.0746435
stu-miR156h-5p	itb10g15420	methyl-CPG-binding domain	-1	1.40427e-24	5.43895e-24
stu-miR156e	itb10g15420	methyl-CPG-binding domain	-1	1.40427e-24	5.43895e-24
stu-miR156i-5p	itb10g15420	methyl-CPG-binding domain	-1	1.40427e-24	5.43895e-24
stu-miR156k-5p	itb10g15420	methyl-CPG-binding domain	-1	1.40427e-24	5.43895e-24
stu-miR156j-5p	itb10g15420	methyl-CPG-binding domain	-1	1.40427e-24	5.43895e-24
stu-miR156g-5p	itb10g15420	methyl-CPG-binding domain	-1	1.40427e-24	5.43895e-24
stu-miR156k-5p	itb11g02720	related to AP2.7	-0.9	0.0373861	0.0746435
stu-miR156g-5p	itb11g02720	related to AP2.7	-0.9	0.0373861	0.0746435
stu-miR156j-5p	itb11g02720	related to AP2.7	-0.9	0.0373861	0.0746435
stu-miR156i-5p	itb11g02720	related to AP2.7	-0.9	0.0373861	0.0746435
stu-miR156h-5p	itb11g02720	related to AP2.7	-0.9	0.0373861	0.0746435
stu-miR156e	itb11g02720	related to AP2.7	-0.9	0.0373861	0.0746435
stu-miR156g-5p	itb11g14080	Nuclear transport factor 2 (NTF2) family protein with RNA binding (RRM-RBD-RNP motifs) domain	-1	1.40427e-24	5.43895e-24
stu-miR156i-5p	itb11g14080	Nuclear transport factor 2 (NTF2) family protein with RNA binding (RRM-RBD-RNP motifs) domain	-1	1.40427e-24	5.43895e-24
stu-miR156h-5p	itb11g14080	Nuclear transport factor 2 (NTF2) family protein with RNA binding (RRM-RBD-RNP motifs) domain	-1	1.40427e-24	5.43895e-24
stu-miR156e	itb11g14080	Nuclear transport factor 2 (NTF2) family protein with RNA binding (RRM-RBD-RNP motifs) domain	-1	1.40427e-24	5.43895e-24
stu-miR156k-5p	itb11g14080	Nuclear transport factor 2 (NTF2) family protein with RNA binding (RRM-RBD-RNP motifs) domain	-1	1.40427e-24	5.43895e-24
stu-miR156j-5p	itb11g14080	Nuclear transport factor 2 (NTF2) family protein with RNA binding (RRM-RBD-RNP motifs) domain	-1	1.40427e-24	5.43895e-24
stu-miR156k-5p	itb12g09950	expansin A9	-0.9	0.0373861	0.0746435
stu-miR156i-5p	itb12g09950	expansin A9	-0.9	0.0373861	0.0746435
stu-miR156j-5p	itb12g09950	expansin A9	-0.9	0.0373861	0.0746435
stu-miR156g-5p	itb12g09950	expansin A9	-0.9	0.0373861	0.0746435
stu-miR156e	itb12g09950	expansin A9	-0.9	0.0373861	0.0746435
stu-miR156h-5p	itb12g09950	expansin A9	-0.9	0.0373861	0.0746435
stu-miR156h-5p	itb12g11890	HSI2-like	-1	1.40427e-24	5.43895e-24
stu-miR156e	itb12g11890	HSI2-like	-1	1.40427e-24	5.43895e-24
stu-miR156g-5p	itb12g11890	HSI2-like	-1	1.40427e-24	5.43895e-24
stu-miR156j-5p	itb12g11890	HSI2-like	-1	1.40427e-24	5.43895e-24
stu-miR156i-5p	itb12g11890	HSI2-like	-1	1.40427e-24	5.43895e-24
stu-miR156k-5p	itb12g11890	HSI2-like	-1	1.40427e-24	5.43895e-24
stu-miR156k-5p	itb12g23900	RING/U-box superfamily protein	-0.9	0.0373861	0.0746435
stu-miR156h-5p	itb12g23900	RING/U-box superfamily protein	-0.9	0.0373861	0.0746435
stu-miR156j-5p	itb12g23900	RING/U-box superfamily protein	-0.9	0.0373861	0.0746435
stu-miR156g-5p	itb12g23900	RING/U-box superfamily protein	-0.9	0.0373861	0.0746435
stu-miR156e	itb12g23900	RING/U-box superfamily protein	-0.9	0.0373861	0.0746435
stu-miR156i-5p	itb12g23900	RING/U-box superfamily protein	-0.9	0.0373861	0.0746435
stu-miR156h-5p	itb13g25670	Chaperone protein htpG family protein	-0.9	0.0373861	0.0746435
stu-miR156e	itb13g25670	Chaperone protein htpG family protein	-0.9	0.0373861	0.0746435
stu-miR156k-5p	itb13g25670	Chaperone protein htpG family protein	-0.9	0.0373861	0.0746435
stu-miR156i-5p	itb13g25670	Chaperone protein htpG family protein	-0.9	0.0373861	0.0746435
stu-miR156g-5p	itb13g25670	Chaperone protein htpG family protein	-0.9	0.0373861	0.0746435
stu-miR156j-5p	itb13g25670	Chaperone protein htpG family protein	-0.9	0.0373861	0.0746435
stu-miR156g-5p	itb15g02310	FASCICLIN-like arabinogalactan protein 17 precursor	-0.9	0.0373861	0.0746435
stu-miR156h-5p	itb15g02310	FASCICLIN-like arabinogalactan protein 17 precursor	-0.9	0.0373861	0.0746435
stu-miR156j-5p	itb15g02310	FASCICLIN-like arabinogalactan protein 17 precursor	-0.9	0.0373861	0.0746435
stu-miR156i-5p	itb15g02310	FASCICLIN-like arabinogalactan protein 17 precursor	-0.9	0.0373861	0.0746435
stu-miR156e	itb15g02310	FASCICLIN-like arabinogalactan protein 17 precursor	-0.9	0.0373861	0.0746435
stu-miR156k-5p	itb15g02310	FASCICLIN-like arabinogalactan protein 17 precursor	-0.9	0.0373861	0.0746435
stu-miR156j-5p	itb15g10890	nodulin MtN21 /EamA-like transporter family protein	-1	1.40427e-24	5.43895e-24
stu-miR156i-5p	itb15g10890	nodulin MtN21 /EamA-like transporter family protein	-1	1.40427e-24	5.43895e-24
stu-miR156g-5p	itb15g10890	nodulin MtN21 /EamA-like transporter family protein	-1	1.40427e-24	5.43895e-24
stu-miR156e	itb15g10890	nodulin MtN21 /EamA-like transporter family protein	-1	1.40427e-24	5.43895e-24
stu-miR156k-5p	itb15g10890	nodulin MtN21 /EamA-like transporter family protein	-1	1.40427e-24	5.43895e-24
stu-miR156h-5p	itb15g10890	nodulin MtN21 /EamA-like transporter family protein	-1	1.40427e-24	5.43895e-24
stu-miR156i-5p	itb05g16070	Protein kinase superfamily protein	-0.8	0.104088	0.161476
stu-miR156g-5p	itb05g16070	Protein kinase superfamily protein	-0.8	0.104088	0.161476
stu-miR156h-5p	itb05g16070	Protein kinase superfamily protein	-0.8	0.104088	0.161476
stu-miR156j-5p	itb05g16070	Protein kinase superfamily protein	-0.8	0.104088	0.161476
stu-miR156k-5p	itb05g16070	Protein kinase superfamily protein	-0.8	0.104088	0.161476
stu-miR156e	itb05g16070	Protein kinase superfamily protein	-0.8	0.104088	0.161476
stu-miR156k-5p	itb05g20550	Polyketide cyclase/dehydrase and lipid transport superfamily protein	-0.8	0.104088	0.161476
stu-miR156h-5p	itb05g20550	Polyketide cyclase/dehydrase and lipid transport superfamily protein	-0.8	0.104088	0.161476
stu-miR156j-5p	itb05g20550	Polyketide cyclase/dehydrase and lipid transport superfamily protein	-0.8	0.104088	0.161476
stu-miR156i-5p	itb05g20550	Polyketide cyclase/dehydrase and lipid transport superfamily protein	-0.8	0.104088	0.161476
stu-miR156g-5p	itb05g20550	Polyketide cyclase/dehydrase and lipid transport superfamily protein	-0.8	0.104088	0.161476
stu-miR156e	itb05g20550	Polyketide cyclase/dehydrase and lipid transport superfamily protein	-0.8	0.104088	0.161476
stu-miR156i-5p	itb05g22530	NAD(P)-binding Rossmann-fold superfamily protein	-0.872082	0.0538542	0.104642
stu-miR156g-5p	itb05g22530	NAD(P)-binding Rossmann-fold superfamily protein	-0.872082	0.0538542	0.104642
stu-miR156h-5p	itb05g22530	NAD(P)-binding Rossmann-fold superfamily protein	-0.872082	0.0538542	0.104642
stu-miR156j-5p	itb05g22530	NAD(P)-binding Rossmann-fold superfamily protein	-0.872082	0.0538542	0.104642
stu-miR156e	itb05g22530	NAD(P)-binding Rossmann-fold superfamily protein	-0.872082	0.0538542	0.104642
stu-miR156k-5p	itb05g22530	NAD(P)-binding Rossmann-fold superfamily protein	-0.872082	0.0538542	0.104642
stu-miR156k-5p	itb05g22540	NAD(P)-binding Rossmann-fold superfamily protein	-0.8	0.104088	0.161476
stu-miR156e	itb05g22540	NAD(P)-binding Rossmann-fold superfamily protein	-0.8	0.104088	0.161476
stu-miR156g-5p	itb05g22540	NAD(P)-binding Rossmann-fold superfamily protein	-0.8	0.104088	0.161476
stu-miR156i-5p	itb05g22540	NAD(P)-binding Rossmann-fold superfamily protein	-0.8	0.104088	0.161476
stu-miR156j-5p	itb05g22540	NAD(P)-binding Rossmann-fold superfamily protein	-0.8	0.104088	0.161476
stu-miR156h-5p	itb05g22540	NAD(P)-binding Rossmann-fold superfamily protein	-0.8	0.104088	0.161476
stu-miR156k-5p	itb05g25120	methyltransferases	-0.9	0.0373861	0.0746435
stu-miR156i-5p	itb05g25120	methyltransferases	-0.9	0.0373861	0.0746435
stu-miR156g-5p	itb05g25120	methyltransferases	-0.9	0.0373861	0.0746435
stu-miR156j-5p	itb05g25120	methyltransferases	-0.9	0.0373861	0.0746435
stu-miR156h-5p	itb05g25120	methyltransferases	-0.9	0.0373861	0.0746435
stu-miR156e	itb05g25120	methyltransferases	-0.9	0.0373861	0.0746435
stu-miR156i-5p	itb06g21180	Pyridoxal phosphate (PLP)-dependent transferases superfamily protein	-0.9	0.0373861	0.0746435
stu-miR156e	itb06g21180	Pyridoxal phosphate (PLP)-dependent transferases superfamily protein	-0.9	0.0373861	0.0746435
stu-miR156h-5p	itb06g21180	Pyridoxal phosphate (PLP)-dependent transferases superfamily protein	-0.9	0.0373861	0.0746435
stu-miR156j-5p	itb06g21180	Pyridoxal phosphate (PLP)-dependent transferases superfamily protein	-0.9	0.0373861	0.0746435
stu-miR156g-5p	itb06g21180	Pyridoxal phosphate (PLP)-dependent transferases superfamily protein	-0.9	0.0373861	0.0746435
stu-miR156k-5p	itb06g21180	Pyridoxal phosphate (PLP)-dependent transferases superfamily protein	-0.9	0.0373861	0.0746435
stu-miR156h-5p	itb06g21750	Granulin repeat cysteine protease family protein	-0.8	0.104088	0.161476
stu-miR156j-5p	itb06g21750	Granulin repeat cysteine protease family protein	-0.8	0.104088	0.161476
stu-miR156e	itb06g21750	Granulin repeat cysteine protease family protein	-0.8	0.104088	0.161476
stu-miR156i-5p	itb06g21750	Granulin repeat cysteine protease family protein	-0.8	0.104088	0.161476
stu-miR156g-5p	itb06g21750	Granulin repeat cysteine protease family protein	-0.8	0.104088	0.161476
stu-miR156k-5p	itb06g21750	Granulin repeat cysteine protease family protein	-0.8	0.104088	0.161476
stu-miR156i-5p	itb06g22860	Tetratricopeptide repeat (TPR)-like superfamily protein	-0.9	0.0373861	0.0746435
stu-miR156e	itb06g22860	Tetratricopeptide repeat (TPR)-like superfamily protein	-0.9	0.0373861	0.0746435
stu-miR156k-5p	itb06g22860	Tetratricopeptide repeat (TPR)-like superfamily protein	-0.9	0.0373861	0.0746435
stu-miR156h-5p	itb06g22860	Tetratricopeptide repeat (TPR)-like superfamily protein	-0.9	0.0373861	0.0746435
stu-miR156g-5p	itb06g22860	Tetratricopeptide repeat (TPR)-like superfamily protein	-0.9	0.0373861	0.0746435
stu-miR156j-5p	itb06g22860	Tetratricopeptide repeat (TPR)-like superfamily protein	-0.9	0.0373861	0.0746435

## Sheet: ES2 vs. ES1
Table S11 Association analysis between DE miRNAs and mRNAs for ES2 vs.ES1
homologous miRNA	target gene id	gene_description	correlation	p value	q value
sly-miR167b-3p	itb04g01920	Disease resistance protein (TIR-NBS-LRR class) family	-1	0	0
sly-miR167b-3p	itb01g07260	serine carboxypeptidase-like	-0.942857	0.00480466	0.0329338
Nov-m3917-3p	itb15g02270	Pentatricopeptide repeat (PPR) superfamily protein	-0.942857	0.00480466	0.0329338
sly-miR167b-3p	itb06g15860	Major facilitator superfamily protein	-0.885714	0.0188455	0.0877129
sly-miR167b-3p	itb04g12900	lipase class 3 family protein	-0.885714	0.0188455	0.0877129
Nov-m3917-3p	itb10g20790	S-locus lectin protein kinase family protein	-0.885714	0.0188455	0.0877129
sly-miR167b-3p	itb10g20430	Transducin/WD40 repeat-like superfamily protein	-0.828571	0.0415627	0.129497
Nov-m3917-3p	itb05g23790	auxin response factor	-0.828571	0.0415627	0.129497

## Sheet: FS2 vs. ES2
Table S11 Association analysis between DE miRNAs and mRNAs for FS2 vs.ES2
homologous miRNA	target gene id	gene_description	correlation	p value	q value
Nov-m3134-5p	itb01g05930	TCP family transcription factor	-0.828571	0.0415627	0.115971
stu-miR156a	itb01g20630	Ribosomal protein L1p/L10e family	-0.942857	0.00480466	0.0340902
stu-miR156b	itb01g20630	Ribosomal protein L1p/L10e family	-0.942857	0.00480466	0.0340902
stu-miR156c	itb01g20630	Ribosomal protein L1p/L10e family	-0.942857	0.00480466	0.0340902
stu-miR156d-5p	itb01g20630	Ribosomal protein L1p/L10e family	-0.942857	0.00480466	0.0340902
stu-miR156a	itb01g23160	FtsJ-like methyltransferase family protein	-0.942857	0.00480466	0.0340902
stu-miR156b	itb01g23160	FtsJ-like methyltransferase family protein	-0.942857	0.00480466	0.0340902
stu-miR156c	itb01g23160	FtsJ-like methyltransferase family protein	-0.942857	0.00480466	0.0340902
stu-miR156d-5p	itb01g23160	FtsJ-like methyltransferase family protein	-0.942857	0.00480466	0.0340902
Nov-m1789-5p	itb04g09960	Leucine-rich repeat receptor-like protein kinase family protein	-0.811679	0.0498576	0.122164
ath-miR159c	itb04g09980	Pectin lyase-like superfamily protein	-1	0	0
Nov-m1789-5p	itb05g17320	O-fucosyltransferase family protein	-0.885714	0.0188455	0.0773547
stu-miR156a	itb05g17320	O-fucosyltransferase family protein	-0.942857	0.00480466	0.0340902
stu-miR156b	itb05g17320	O-fucosyltransferase family protein	-0.942857	0.00480466	0.0340902
stu-miR156c	itb05g17320	O-fucosyltransferase family protein	-0.942857	0.00480466	0.0340902
stu-miR156d-5p	itb05g17320	O-fucosyltransferase family protein	-0.942857	0.00480466	0.0340902
stu-miR156a	itb06g10150	NB-ARC domain-containing disease resistance protein	-0.942857	0.00480466	0.0340902
stu-miR156b	itb06g10150	NB-ARC domain-containing disease resistance protein	-0.942857	0.00480466	0.0340902
stu-miR156c	itb06g10150	NB-ARC domain-containing disease resistance protein	-0.942857	0.00480466	0.0340902
stu-miR156d-5p	itb06g10150	NB-ARC domain-containing disease resistance protein	-0.942857	0.00480466	0.0340902
ath-miR159c	itb06g10190	NB-ARC domain-containing disease resistance protein	-0.828571	0.0415627	0.115971
ath-miR159c	itb06g21180	Pyridoxal phosphate (PLP)-dependent transferases superfamily protein	-0.828571	0.0415627	0.115971
mes-miR398	itb07g07700	leucine-rich repeat transmembrane protein kinase family protein	-0.828571	0.0415627	0.115971
mes-miR398	itb08g08420	Phosphatidylinositol 3- and 4-kinase ;Ubiquitin family protein	-0.898645	0.0148886	0.0773547
Nov-m3690-3p	itb09g09530	NAD(P)-binding Rossmann-fold superfamily protein	-0.942857	0.00480466	0.0340902
ath-miR159c	itb09g09940	Laccase/Diphenol oxidase family protein	-0.942857	0.00480466	0.0340902
Nov-m1789-5p	itb09g28560	NB-ARC domain-containing disease resistance protein	-0.885714	0.0188455	0.0773547
Nov-m3134-5p	itb09g28560	NB-ARC domain-containing disease resistance protein	-0.828571	0.0415627	0.115971
stu-miR156a	itb09g28560	NB-ARC domain-containing disease resistance protein	-0.942857	0.00480466	0.0340902
stu-miR156b	itb09g28560	NB-ARC domain-containing disease resistance protein	-0.942857	0.00480466	0.0340902
stu-miR156c	itb09g28560	NB-ARC domain-containing disease resistance protein	-0.942857	0.00480466	0.0340902
stu-miR156d-5p	itb09g28560	NB-ARC domain-containing disease resistance protein	-0.942857	0.00480466	0.0340902
Nov-m1789-5p	itb11g00280	alpha/beta-Hydrolases superfamily protein	-0.885714	0.0188455	0.0773547
stu-miR156a	itb11g13890	Squamosa promoter-binding protein-like (SBP domain) transcription factor family protein	-0.828571	0.0415627	0.115971
stu-miR156b	itb11g13890	Squamosa promoter-binding protein-like (SBP domain) transcription factor family protein	-0.828571	0.0415627	0.115971
stu-miR156c	itb11g13890	Squamosa promoter-binding protein-like (SBP domain) transcription factor family protein	-0.828571	0.0415627	0.115971
stu-miR156d-5p	itb11g13890	Squamosa promoter-binding protein-like (SBP domain) transcription factor family protein	-0.828571	0.0415627	0.115971
ath-miR858a	itb12g01510	myb domain protein	-0.828571	0.0415627	0.115971
ath-miR858b	itb12g01510	myb domain protein	-0.828571	0.0415627	0.115971
Nov-m0437-5p	itb13g18070	Regulator of chromosome condensation (RCC1) family with FYVE zinc finger domain	-0.811679	0.0498576	0.122164

## Sheet: FS1 vs. ES1
Table S10 Association analysis between DE miRNAs and mRNAs for FS1 vs.ES1
homologous miRNA	target gene id	gene_description	correlation	p value	q value
tcc-miR399a	itb01g02740	phospholipase D delta	-0.9	0.0373861	0.189882
